# Supplementary material for: Potential therapeutic targets for membranous nephropathy: proteome-wide Mendelian randomization and colocalization analysis
Source: Front Immunol. 2024 Apr 19;15:1342912. doi: 10.3389/fimmu.2024.1342912 (PMC11069303; doi:10.3389/fimmu.2024.1342912)
Supplement: Supplementary Table 2 — Database exposure. [file Table_2.csv]

Protein INFO											Instrument INFO														Instrument association INFO							Instrument validation
Exposure	Exposure_name	Entrez_id	ENSEMBL	UNIPROT	Platform_id	CHR-protein	POS-start-protein	POS-end-protein	Platform_id	Study	SNP	CHR_SNP	POS_SNP	N_protein	Share_same_pathways?	N_shared_PPIs	Shared_proteins	N_protein_groups	N_conditional_SNP	Cis/Trans	VEP_pQTL_Ldproxy	Consistency	Pleiotropy	Type	Effect_allele	Other_allele	Effect_allele_freq	Beta	SE	P_value	Sample_size	Heterogeneity_across_studies	Coloc_across_studies	Proxy_SNP	LD_check
A1CF	Apobec1 Complementation Factor	29974	ENSG00000148584	A0A024QZJ5;Q9NQ94;B4E1E3;F8W9F8;A0A024QZI9;A0A024QZM7	A1CF.12423.38.3	10	52559169	52645435	A1CF.12423.38.3	Sun	rs2304456	3	186445052	5	NO	0	#N/A	5	1	trans	Not applicable	Pass	Pass	Tier1	G	T	0.120	0.465	0.037	1.60E-36	3301	#N/A	#N/A	#N/A	#N/A
AARS	Alanine--Trna Ligase, Cytoplasmic	16	ENSG00000090861	P49588	AARS.12340.17.3	16	70286198	70323446	AARS.12340.17.3	Sun	rs62143197	19	54320716	381	#N/A	#N/A	#N/A	381	1	trans	Not applicable	Pass	Fail	Tier3	A	G	0.223	0.207	0.030	8.30E-12	3301	#N/A	#N/A	#N/A	#N/A
ABHD14A	Alpha/Beta Hydrolase Domain-Containing Protein 14A	25864	ENSG00000248487	Q9BUJ0	ABHD14A.5715.4.3	3	52005442	52015212	ABHD14A.5715.4.3	Sun	rs62143198	19	54320939	381	#N/A	#N/A	#N/A	381	1	trans	Not applicable	Pass	Fail	Tier3	A	G	0.215	0.621	0.029	2.90E-103	3301	#N/A	#N/A	#N/A	#N/A
ABL2	Abelson Tyrosine-Protein Kinase 2	27	ENSG00000143322	P42684	ABL2.5261.13.3	1	179068462	179198819	ABL2.5261.13.3	Sun	rs967645	17	26713970	151	#N/A	#N/A	#N/A	151	1	trans	Not applicable	Pass	Fail	Tier3	T	C	0.509	-0.196	0.024	6.80E-16	3301	Pass	#N/A	rs2239908	0.816176731
ABO	Histo-Blood Group Abo System Transferase	28	ENSG00000175164	A0A089QDC1;P16442	ABO.9253.52.3	9	136125788	136150617	ABO.9253.52.3	Sun	rs505922	9	136149229	14	#N/A	#N/A	#N/A	14	4	cis	intron_variant,non_coding_transcript_variant	Pass	Fail	Tier3	C	T	0.313	1.298	0.014	1.2e-1828	3301	#N/A	#N/A	#N/A	#N/A
ACAP2	Arf-Gap With Coiled-Coil, Ank Repeat And Ph Domain-Containing Protein 2	23527	ENSG00000114331	Q15057	ACAP2.12343.14.3	3	194995465	195163807	ACAP2.12343.14.3	Sun	rs62143198	19	54320939	381	#N/A	#N/A	#N/A	381	1	trans	Not applicable	Pass	Fail	Tier3	A	G	0.215	0.279	0.030	3.70E-20	3301	#N/A	#N/A	#N/A	#N/A
ACBD6	Acyl-Coa-Binding Domain-Containing Protein 6	84320	ENSG00000230124	A0A024R915;B2RAA8;Q9BR61	ACBD6.10075.75.3	1	180238788	180245359	ACBD6.10075.75.3	Sun	rs62143197	19	54320716	381	#N/A	#N/A	#N/A	381	1	trans	Not applicable	Pass	Fail	Tier3	A	G	0.223	0.401	0.030	1.10E-41	3301	#N/A	#N/A	#N/A	#N/A
ACBD7	Acyl-Coa-Binding Domain-Containing Protein 7	414149	ENSG00000176244	Q8N6N7	ACBD7.13563.259.3	10	15119522	15130775	ACBD7.13563.259.3	Sun	rs10418046	19	54327869	381	#N/A	#N/A	#N/A	381	1	trans	Not applicable	Pass	Fail	Tier3	G	T	0.217	0.233	0.030	3.90E-15	3301	#N/A	#N/A	#N/A	#N/A
ACE	Hypothetical Protein	1636	ENSG00000159640	P12821	Not reported	17	61554421	61575741	Not reported	Emilsson	rs4344	17	61566724	1	#N/A	#N/A	#N/A	1	1	cis	downstream_gene_variant	Pass	Pass	Tier1	A	G	0.499	-0.583	0.425	8.50E-136	3200	#N/A	#N/A	#N/A	#N/A
ACHE	Acetylcholinesterase (Cartwright Blood Group)	43	ENSG00000087085	P22303	Not reported	7	100487614	100493754	Not reported	Emilsson	rs4727469	7	100509163	1	#N/A	#N/A	#N/A	1	1	cis	upstream_gene_variant	Pass	Pass	Tier1	C	T	0.524	-0.297	0.463	7.50E-37	3200	#N/A	#N/A	#N/A	#N/A
ACP1	Low Molecular Weight Phosphotyrosine Protein Phosphatase	52	ENSG00000143727	A0A140VK37;P24666;Q59EH3	3858-5_1	2	264140	278283	3858-5_1	Suhre	rs11553746	2	272203	1	#N/A	#N/A	#N/A	1	1	cis	missense_variant	Pass	Pass	Tier1	T	C	0.325	1.237	0.026	1.11E-257	996	Pass	#N/A	rs11553746	1
ACP2	Lysosomal Acid Phosphatase	53	ENSG00000134575	B7Z552;E9PQY3;P11117;B7Z7D2;B7Z4Z2;B7Z6T8;E9PHY0;B7Z6L8;B7Z8T9	ACP2.9237.54.3	11	47260853	47270457	ACP2.9237.54.3	Sun	rs28929474	14	94844947	11	#N/A	#N/A	#N/A	11	1	trans	Not applicable	Pass	Fail	Tier3	T	C	0.023	1.196	0.081	6.20E-49	3301	#N/A	#N/A	#N/A	#N/A
ACP2	Lysosomal Acid Phosphatase	53	ENSG00000134575	B7Z552;E9PQY3;P11117;B7Z7D2;B7Z4Z2;B7Z6T8;E9PHY0;B7Z6L8;B7Z8T9	ACP2.9237.54.3	11	47260853	47270457	ACP2.9237.54.3	Sun	rs10139058	14	107141916	5	NO	0	#N/A	5	1	trans	Not applicable	Pass	Pass	Tier1	T	C	0.383	-0.263	0.025	1.20E-25	3301	#N/A	#N/A	#N/A	#N/A
ACP5	Tartrate-Resistant Acid Phosphatase Type 5	54	ENSG00000102575	A0A024R7F8;P13686	ACP5.3232.28.2	19	11685475	11689823	ACP5.3232.28.2	Sun	rs79061565	19	11698659	1	#N/A	#N/A	#N/A	1	2	cis	missense_variant	Pass	Pass	Tier1	G	C	0.123	-0.485	0.036	1.60E-40	3301	Pass	#N/A	rs897811	1
ACP6	Acid Phosphatase 6, Lysophosphatidic	51205	ENSG00000162836	Q9NPH0	Not reported	1	147119167	147142634	Not reported	Emilsson	rs2153463	1	147124310	1	#N/A	#N/A	#N/A	1	1	cis	missense_variant	Pass	Pass	Tier1	G	T	0.739	0.944	0.695	1.00E-300	3200	#N/A	#N/A	#N/A	#N/A
ACYP2	Acylphosphatase-2	98	ENSG00000170634	U3KQL2;A0A140VJD7;P14621	ACYP2.12812.25.3	2	54197975	54532437	ACYP2.12812.25.3	Sun	rs62143206	19	54326212	381	#N/A	#N/A	#N/A	381	1	trans	Not applicable	Pass	Fail	Tier3	T	G	0.213	0.448	0.029	1.10E-53	3301	#N/A	#N/A	#N/A	#N/A
ADA2	Adenosine Deaminase Cecr1	51816	ENSG00000093072	Q9NZK5;B4E3Q4;A0A087X0I3	CECR1.6077.63.3	22	17660194	17702879	CECR1.6077.63.3	Sun	rs2231495	22	17669306	1	#N/A	#N/A	#N/A	1	2	cis	missense_variant	Pass	Pass	Tier1	C	T	0.333	-0.879	0.021	1.4e-370	3301	#N/A	#N/A	#N/A	#N/A
ADAM11	Disintegrin And Metalloproteinase Domain-Containing Protein 11	4185	ENSG00000073670	B4DKD2;O75078	ADAM11.6586.19.3	17	42836399	42859214	ADAM11.6586.19.3	Sun	rs13402475	2	3639909	12	#N/A	#N/A	#N/A	12	1	trans	Not applicable	Pass	Fail	Tier3	G	C	0.808	-0.338	0.032	3.90E-26	3301	#N/A	#N/A	#N/A	#N/A
ADAM11	Disintegrin And Metalloproteinase Domain-Containing Protein 11	4185	ENSG00000073670	B4DKD2;O75078	ADAM11.6586.19.3	17	42836399	42859214	ADAM11.6586.19.3	Sun	rs7412	19	45412079	33	#N/A	#N/A	#N/A	33	1	trans	Not applicable	Pass	Fail	Tier3	T	C	0.078	-0.372	0.046	6.50E-16	3301	#N/A	#N/A	#N/A	#N/A
ADAM12	Adam Metallopeptidase Domain 12	8038	ENSG00000148848	O43184	Not reported	10	127700953	128077127	Not reported	Emilsson	rs10794057	10	127729734	1	#N/A	#N/A	#N/A	1	1	cis	downstream_gene_variant	Pass	Pass	Tier1	T	C	0.398	-0.209	0.544	1.20E-16	3200	#N/A	#N/A	#N/A	#N/A
ADAM15	Disintegrin And Metalloproteinase Domain-Containing Protein 15	8751	ENSG00000143537	Q13444	ADAM15	1	155023042	155035252	ADAM15	Yao	rs7949566	11	126285301	5	NO	2	ADAM15,CDH13,LDLR	3	1	trans	Not applicable	Pass	Pass	Tier1	A	G	0.426	0.160	0.020	3.40E-16	6861	#N/A	#N/A	#N/A	#N/A
ADAM19	Adam Metallopeptidase Domain 19	8728	ENSG00000135074	Q9H013	Not reported	5	156904311	157002831	Not reported	Emilsson	rs7728609	5	156935524	1	#N/A	#N/A	#N/A	1	1	cis	missense_variant	Pass	Pass	Tier1	C	T	0.675	0.246	0.358	1.20E-21	3200	#N/A	#N/A	#N/A	#N/A
ADAM22	Adam Metallopeptidase Domain 22	53616	ENSG00000008277	Q9P0K1	Not reported	7	87563565	87832204	Not reported	Emilsson	rs6966166	7	87455155	1	#N/A	#N/A	#N/A	1	1	cis	missense_variant	Pass	Pass	Tier1	T	C	0.478	-0.177	0.535	9.80E-12	3200	#N/A	#N/A	#N/A	#N/A
ADAM23	Disintegrin And Metalloproteinase Domain-Containing Protein 23	8745	ENSG00000114948	A0A024R3W8;O75077;E7EWD3	ADAM23.7049.2.3	2	207308263	207485851	ADAM23.7049.2.3	Sun	rs1921673	2	207324282	1	#N/A	#N/A	#N/A	1	4	cis	intron_variant	Pass	Pass	Tier1	G	A	0.685	0.432	0.026	3.20E-64	3301	#N/A	#N/A	#N/A	#N/A
ADAMTS13	A Disintegrin And Metalloproteinase With Thrombospondin Motifs 13	11093	ENSG00000160323	Q76LX8	ADAMTS13.3175.51.5	9	136279478	136324508	ADAMTS13.3175.51.5	Sun	rs71503194	9	136298131	1	#N/A	#N/A	#N/A	1	4	cis	missense_variant	Pass	Pass	Tier1	G	T	0.091	-0.872	0.040	4.40E-103	3301	#N/A	#N/A	#N/A	#N/A
ADAMTS4	A Disintegrin And Metalloproteinase With Thrombospondin Motifs 4	9507	ENSG00000158859	O75173	ADAMTS4.2809.25.2	1	161154098	161168846	ADAMTS4.2809.25.2	Sun	rs10418046	19	54327869	381	#N/A	#N/A	#N/A	381	1	trans	Not applicable	Fail	Fail	Tier3	G	T	0.217	-0.230	0.030	1.10E-14	3301	Fail	#N/A	rs34436714	1
ADAMTS5	A Disintegrin And Metalloproteinase With Thrombospondin Motifs 5	11096	ENSG00000154736	Q9UNA0	3168-8_2	21	28290231	28338832	3168-8_2	Suhre	rs2830585	21	28305212	1	#N/A	#N/A	#N/A	1	1	cis	missense_variant	Fail	Pass	Tier2	T	C	0.158	-1.073	0.044	3.90E-104	996	Fail	#N/A	rs2830585	1
ADGRE2	Egf-Like Module-Containing Mucin-Like Hormone Receptor-Like 2	30817	ENSG00000127507	A0JNV7;Q9UHX3	4546-27_3	19	14843205	14889353	4546-27_3	Suhre	rs7260110	19	14501544	1	#N/A	#N/A	#N/A	1	1	cis	intron_variant	Pass	Pass	Tier1	G	A	0.360	0.297	0.045	5.17E-11	996	#N/A	#N/A	#N/A	#N/A
ADGRE5	Cd97 Antigen	976	ENSG00000123146	P48960	CD97.2822.56.2	19	14491313	14519537	CD97.2822.56.2	Sun	rs74480769	5	40972211	57	#N/A	#N/A	#N/A	57	1	trans	Not applicable	Pass	Fail	Tier3	G	A	0.032	-0.545	0.073	8.90E-14	3301	#N/A	#N/A	#N/A	#N/A
ADGRF1	Adhesion G-Protein Coupled Receptor F1	266977	ENSG00000153292	Q3SXM8;Q5T601	ADGRF1.11243.90.3	6	46965440	47010099	ADGRF1.11243.90.3	Sun	rs704	17	26694861	151	#N/A	#N/A	#N/A	151	1	trans	Not applicable	Pass	Fail	Tier3	A	G	0.467	0.465	0.023	2.30E-88	3301	#N/A	#N/A	#N/A	#N/A
ADGRF1	Adhesion G-Protein Coupled Receptor F1	266977	ENSG00000153292	Q3SXM8;Q5T601	ADGRF1.11243.90.3	6	46965440	47010099	ADGRF1.11243.90.3	Sun	rs429358	19	45411941	22	#N/A	#N/A	#N/A	22	1	trans	Not applicable	Pass	Fail	Tier3	C	T	0.153	0.377	0.033	6.60E-30	3301	#N/A	#N/A	#N/A	#N/A
ADGRF5	Adhesion G Protein-Coupled Receptor F5	221395	ENSG00000069122	Q8IZF2	ADGRF5.6409.57.3	6	46820249	46922680	ADGRF5.6409.57.3	Sun	rs2519093	9	136141870	24	#N/A	#N/A	#N/A	24	2	trans	Not applicable	Pass	Fail	Tier3	T	C	0.178	-0.778	0.029	1.40E-155	3301	#N/A	#N/A	#N/A	#N/A
ADH1B	Alcohol Dehydrogenase 1B	125	ENSG00000196616	P00325;V9HW50;D6RHZ6	ADH1B.9834.62.3	4	100226121	100242558	ADH1B.9834.62.3	Sun	rs13085791	3	49721798	8	#N/A	#N/A	#N/A	8	1	trans	Not applicable	Pass	Fail	Tier3	A	C	0.295	-0.420	0.026	3.20E-59	3301	#N/A	#N/A	#N/A	#N/A
ADH4	Alcohol Dehydrogenase 4 (Class Ii), Pi Polypeptide	127	ENSG00000198099	P08319	Not reported	4	100044807	100065449	Not reported	Emilsson	rs1800759	4	100065509	2	NO	1	ADH5,ADH4	1	1	cis	intron_variant,non_coding_transcript_variant	Pass	Pass	Tier1	G	T	0.622	0.157	0.604	4.10E-10	3200	#N/A	#N/A	#N/A	#N/A
ADH5	Alcohol Dehydrogenase 5 (Class Iii), Chi Polypeptide	128	ENSG00000197894	P11766	Not reported	4	99992129	100009939	Not reported	Emilsson	rs1453873	4	100022571	2	NO	1	ADH5,ADH4	1	1	cis	missense_variant	Pass	Pass	Tier1	C	T	0.742	-0.284	0.725	2.50E-25	3200	#N/A	#N/A	#N/A	#N/A
ADH7	Alcohol Dehydrogenase 7 (Class Iv), Mu Or Sigma Polypeptide	131	ENSG00000196344	P40394	Not reported	4	100333417	100356667	Not reported	Emilsson	rs17529509	4	100351436	1	#N/A	#N/A	#N/A	1	1	cis	5_prime_UTR_variant	Pass	Pass	Tier1	C	A	0.927	0.401	0.107	8.00E-17	3200	#N/A	#N/A	#N/A	#N/A
ADIPOQ	Adiponectin, C1Q And Collagen Domain Containing	9370	ENSG00000181092	Q15848	Not reported	3	186560462	186576252	Not reported	Emilsson	rs143257534	3	186551888	1	#N/A	#N/A	#N/A	1	1	cis	intergenic_variant	Pass	Pass	Tier1	C	T	0.974	0.425	0.023	3.30E-09	3200	#N/A	#N/A	#N/A	#N/A
ADM	Adrenomedullin	133	ENSG00000148926	P35318	ADM	11	10326227	10328944	ADM	Yao	rs7535409	1	169506241	8	#N/A	#N/A	#N/A	8	1	trans	Not applicable	Pass	Fail	Tier3	A	G	0.673	-0.141	0.020	8.99E-13	6861	Pass	#N/A	rs7535409	1
ADM	Adrenomedullin	133	ENSG00000148926	P35318	ADM	11	10326227	10328944	ADM	Yao	rs2923091	11	10358145	1	#N/A	#N/A	#N/A	1	1	cis	intron_variant	Pass	Pass	Tier1	A	G	0.662	-0.204	0.025	2.28E-16	6861	Pass	#N/A	rs2923091	1
ADM	Adrenomedullin	133	ENSG00000148926	P35318	ADM.14115.34.3	11	10326227	10328944	ADM.14115.34.3	Sun	rs3813135	19	15587345	4	NO	1	GPHA2,ADM	3	1	trans	Not applicable	Pass	Pass	Tier1	C	T	0.379	-0.269	0.025	2.30E-26	3301	#N/A	#N/A	#N/A	#N/A
ADSS	Adenylosuccinate Synthetase Isozyme 2	159	ENSG00000035687	A0A024R5Q7;P30520	ADSS.12644.63.3	1	244571796	244615436	ADSS.12644.63.3	Sun	rs10418046	19	54327869	381	#N/A	#N/A	#N/A	381	1	trans	Not applicable	Pass	Fail	Tier3	G	T	0.217	0.500	0.029	4.90E-68	3301	#N/A	#N/A	#N/A	#N/A
AFM	Afamin	173	ENSG00000079557	P43652	4763-31_3	4	74347400	74369691	4763-31_3	Suhre	rs41265665	4	74361142	1	#N/A	#N/A	#N/A	1	1	cis	missense_variant	Pass	Pass	Tier1	A	G	0.032	-0.862	0.122	3.03E-12	989	#N/A	#N/A	#N/A	#N/A
AFP	Alpha Fetoprotein	174	ENSG00000081051	P02771	Not reported	4	74301935	74321502	Not reported	Emilsson	rs6829551	4	74173715	1	#N/A	#N/A	#N/A	1	1	cis	intron_variant,non_coding_transcript_variant	Pass	Pass	Tier1	T	C	0.812	0.187	0.259	2.40E-09	3200	#N/A	#N/A	#N/A	#N/A
AGER	Advanced Glycosylation End Product-Specific Receptor, Soluble	177	ENSG00000204305	B4DNX3;Q15109	AGER.4125.52.2	6	32148745	32152101	AGER.4125.52.2	Sun	rs57942103	8	106513461	26	#N/A	#N/A	#N/A	26	1	trans	Not applicable	Fail	Fail	Tier3	C	A	0.247	0.221	0.029	1.80E-14	3301	Fail	Fail	rs57942103	1
AGER	Advanced Glycosylation End Product-Specific Receptor, Soluble	177	ENSG00000204305	B4DNX3;Q15109	AGER.4125.52.2	6	32148745	32152101	AGER.4125.52.2	Sun	rs28767468	9	134426376	1	#N/A	#N/A	#N/A	1	1	trans	Not applicable	Pass	Pass	Tier1	G	C	0.554	-0.208	0.026	3.70E-16	3301	#N/A	#N/A	#N/A	#N/A
AGER	Advanced Glycosylation End Product-Specific Receptor, Soluble	177	ENSG00000204305	B4DNX3;Q15109	AGER.4125.52.2	6	32148745	32152101	AGER.4125.52.2	Sun	rs4899178	14	65862987	1	#N/A	#N/A	#N/A	1	1	trans	Not applicable	Fail	Pass	Tier2	T	C	0.607	0.241	0.025	8.70E-22	3301	Fail	Fail	rs4899178	1
AGFG1	Arf-Gap Domain And Fg Repeat-Containing Protein 1	3267	ENSG00000173744	P52594;A0A0S2Z444;A0A0S2Z3Z1;A0A0S2Z462;A0A0S2Z3Y3	AGFG1.11681.8.3	2	228336868	228425930	AGFG1.11681.8.3	Sun	rs62143198	19	54320939	381	#N/A	#N/A	#N/A	381	1	trans	Not applicable	Pass	Fail	Tier3	A	G	0.215	0.701	0.028	3.10E-136	3301	#N/A	#N/A	#N/A	#N/A
AGRP	Agouti-Related Protein	181	ENSG00000159723	C6SUN5;O00253	2813-11_2	16	67516474	67517716	2813-11_2	Suhre	rs7184253	16	67380550	2	NO	0	#N/A	2	1	cis	missense_variant	Fail	Pass	Tier2	C	T	0.052	0.821	0.093	6.66E-18	997	Fail	#N/A	rs7184253	1
AGT	Angiotensinogen	183	ENSG00000135744	B0ZBE2;B2R5S1;P01019	3484-60_2	1	230838269	230850043	3484-60_2	Suhre	rs2493151	1	230878561	1	#N/A	#N/A	#N/A	1	1	cis	intron_variant,non_coding_transcript_variant	Pass	Pass	Tier1	A	G	0.235	0.335	0.049	2.22E-11	994	#N/A	#N/A	#N/A	#N/A
AHSA1	Activator Of 90 Kda Heat Shock Protein Atpase Homolog 1	10598	ENSG00000100591	G3V438;O95433	AHSA1.11633.89.3	14	77924213	77935817	AHSA1.11633.89.3	Sun	rs10418046	19	54327869	381	#N/A	#N/A	#N/A	381	1	trans	Not applicable	Pass	Fail	Tier3	G	T	0.217	0.502	0.029	1.60E-68	3301	#N/A	#N/A	#N/A	#N/A
AHSG	Alpha-2-Hs-Glycoprotein	197	ENSG00000145192	P02765	AHSG.3581.53.3	3	186330712	186339107	AHSG.3581.53.3	Sun	rs35094235	3	186328951	1	#N/A	#N/A	#N/A	1	3	cis	upstream_gene_variant	Pass	Pass	Tier1	G	T	0.731	0.625	0.026	2.00E-132	3301	Pass	#N/A	rs6444149	1
AIF1	Allograft Inflammatory Factor 1	199	ENSG00000204472	I3WTX1;P55008;Q4V347	AIF1.2849.49.1	6	31582961	31584798	AIF1.2849.49.1	Sun	rs62143206	19	54326212	381	#N/A	#N/A	#N/A	381	1	trans	Not applicable	Fail	Fail	Tier3	T	G	0.213	0.640	0.028	3.40E-116	3301	Fail	#N/A	rs34436714	0.987578813
AIFM1	Apoptosis-Inducing Factor 1, Mitochondrial	9131	ENSG00000156709	E9PMA0;O95831	AIFM1.13424.51.3	X	129263337	129299861	AIFM1.13424.51.3	Sun	rs78745329	14	106479137	1	#N/A	#N/A	#N/A	1	3	trans	Not applicable	Pass	Pass	Tier1	G	A	0.110	0.655	0.040	5.10E-61	3301	#N/A	#N/A	#N/A	#N/A
AIMP1	Endothelial Monocyte-Activating Polypeptide 2	9255	ENSG00000164022	B4DNK3;Q12904	AIMP1.2714.78.2	4	107236701	107270383	AIMP1.2714.78.2	Sun	rs5167	19	45448465	18	#N/A	#N/A	#N/A	18	1	trans	Not applicable	Fail	Fail	Tier3	G	T	0.347	0.332	0.025	2.90E-39	3301	Fail	#N/A	rs5167	1
AKR1A1	Alcohol Dehydrogenase [Nadp(+)]	10327	ENSG00000117448	P14550;V9HWI0	AKR1A1.4192.10.2	1	46016215	46035721	AKR1A1.4192.10.2	Sun	rs72688441	1	46051053	1	#N/A	#N/A	#N/A	1	1	cis	missense_variant	Pass	Pass	Tier1	A	G	0.059	-1.180	0.049	1.20E-126	3301	#N/A	#N/A	#N/A	#N/A
AKR1A1	Alcohol Dehydrogenase [Nadp(+)]	10327	ENSG00000117448	P14550;V9HWI0	AKR1A1.4192.10.2	1	46016215	46035721	AKR1A1.4192.10.2	Sun	rs62143198	19	54320939	381	#N/A	#N/A	#N/A	381	1	trans	Not applicable	Fail	Fail	Tier3	A	G	0.215	0.600	0.029	9.50E-96	3301	Fail	#N/A	rs34436714	0.957055237
AKR1B1	Aldose Reductase	231	ENSG00000085662	A0A024R7A8;P15121	AKR1B1.9854.36.3	7	134127102	134144036	AKR1B1.9854.36.3	Sun	rs2229542	7	134135621	1	#N/A	#N/A	#N/A	1	1	cis	missense_variant	Pass	Pass	Tier1	C	T	0.014	-0.819	0.105	4.70E-15	3301	#N/A	#N/A	#N/A	#N/A
AKR1B1	Aldose Reductase	231	ENSG00000085662	A0A024R7A8;P15121	AKR1B1.9854.36.3	7	134127102	134144036	AKR1B1.9854.36.3	Sun	rs62143197	19	54320716	381	#N/A	#N/A	#N/A	381	1	trans	Not applicable	Pass	Fail	Tier3	A	G	0.223	0.396	0.030	1.40E-40	3301	#N/A	#N/A	#N/A	#N/A
AKR1C1	Aldo-Keto Reductase Family 1 Member C1	1645	ENSG00000187134	Q04828	AKR1C1.12618.50.3	10	4934796	5025475	AKR1C1.12618.50.3	Sun	rs145648894	10	5009739	1	#N/A	#N/A	#N/A	1	1	cis	downstream_gene_variant	Pass	Pass	Tier1	G	T	0.111	0.389	0.039	3.80E-23	3301	#N/A	#N/A	#N/A	#N/A
AKR7A2	Aldo-Keto Reductase Family 7 Member A2	8574	ENSG00000053371	O43488	Not reported	1	19629201	19638640	Not reported	Emilsson	rs144376466	1	19600538	1	#N/A	#N/A	#N/A	1	1	cis	missense_variant	Pass	Pass	Tier1	C	T	0.912	0.436	0.094	1.90E-24	3200	#N/A	#N/A	#N/A	#N/A
AKT2	Rac-Beta Serine/Threonine-Protein Kinase	208	ENSG00000105221	B4DG79;P31751	AKT2.14685.17.3	19	40736224	40791443	AKT2.14685.17.3	Sun	rs1065853	19	45413233	33	#N/A	#N/A	#N/A	33	2	trans	Not applicable	Pass	Fail	Tier3	T	G	0.078	-0.731	0.045	4.30E-60	3301	#N/A	#N/A	#N/A	#N/A
AKT2	Rac-Beta Serine/Threonine-Protein Kinase	208	ENSG00000105221	B4DG79;P31751	AKT2.5360.9.2	19	40736224	40791443	AKT2.5360.9.2	Sun	rs62143197	19	54320716	381	#N/A	#N/A	#N/A	381	1	trans	Not applicable	Fail	Fail	Tier3	A	G	0.223	0.414	0.030	1.80E-44	3301	Fail	#N/A	rs34436714	0.957055237
AKT3;AKT1;AKT2	Rac-Alpha/Beta/Gamma Serine/Threonine-Protein Kinase	10000	ENSG00000117020;ENSG00000142208;ENSG00000105221	Q9Y243;B0LPE5;P31749;B3KVH4;B4DG79;P31751	AKT1.AKT2.AKT3.3392.68.2	1	243651535	244014381	AKT1.AKT2.AKT3.3392.68.2	Sun	rs62143198	19	54320939	381	#N/A	#N/A	#N/A	381	1	trans	Not applicable	Fail	Fail	Tier3	A	G	0.215	0.439	0.030	3.50E-49	3301	Fail	#N/A	rs34436714	0.957055237
ALCAM	Cd166 Antigen	214	ENSG00000170017	Q13740;B3KNN9	ALCAM.5451.1.3	3	105085753	105295744	ALCAM.5451.1.3	Sun	rs9830049	3	105284045	1	#N/A	#N/A	#N/A	1	1	cis	missense_variant	Pass	Pass	Tier1	C	T	0.120	-0.306	0.037	2.80E-16	3301	Pass	#N/A	rs1044243	1
ALDH3A1	Aldehyde Dehydrogenase, Dimeric Nadp-Preferring	218	ENSG00000108602	P30838;Q6PKA6;I3L3I9	ALDH3A1.11480.1.3	17	19641297	19652256	ALDH3A1.11480.1.3	Sun	rs887241	17	19645938	1	#N/A	#N/A	#N/A	1	1	cis	missense_variant	Pass	Pass	Tier1	C	A	0.662	0.242	0.026	7.80E-21	3301	#N/A	#N/A	#N/A	#N/A
ALDH3B1	Aldehyde Dehydrogenase Family 3 Member B1	221	ENSG00000006534	A0A024R5D8;P43353;A0A024R5K0;A0A087X2D4	ALDH3B1.12940.35.3	11	67776048	67796744	ALDH3B1.12940.35.3	Sun	rs62143198	19	54320939	381	#N/A	#N/A	#N/A	381	1	trans	Not applicable	Pass	Fail	Tier3	A	G	0.215	0.526	0.029	1.00E-71	3301	#N/A	#N/A	#N/A	#N/A
ALDOA	Fructose-Bisphosphate Aldolase A	226	ENSG00000149925	P04075;V9HWN7	ALDOA.5864.10.3	16	30064411	30081778	ALDOA.5864.10.3	Sun	rs62143197	19	54320716	381	#N/A	#N/A	#N/A	381	1	trans	Not applicable	Pass	Fail	Tier3	A	G	0.223	0.301	0.030	1.10E-23	3301	#N/A	#N/A	#N/A	#N/A
ALKAL2	Protein Fam150B	285016	ENSG00000189292	Q6UX46;A0A0B4J1W8	FAM150B.6284.7.3	2	279558	288851	FAM150B.6284.7.3	Sun	rs10424405	19	54321933	381	#N/A	#N/A	#N/A	381	1	trans	Not applicable	Pass	Fail	Tier3	G	A	0.220	0.241	0.030	9.80E-16	3301	#N/A	#N/A	#N/A	#N/A
ALOX15B	Arachidonate 15-Lipoxygenase B	247	ENSG00000179593	O15296	ALOX15B.12422.143.3	17	7942335	7952452	ALOX15B.12422.143.3	Sun	rs10424405	19	54321933	381	#N/A	#N/A	#N/A	381	1	trans	Not applicable	Pass	Fail	Tier3	G	A	0.220	0.437	0.029	4.80E-50	3301	#N/A	#N/A	#N/A	#N/A
ALPG	Alkaline Phosphatase, Germ Cell	251	ENSG00000163286	P10696	Not reported	2	233271551	233275424	Not reported	Emilsson	rs10933394	2	233249080	1	#N/A	#N/A	#N/A	1	1	cis	downstream_gene_variant	Pass	Pass	Tier1	T	C	0.642	-0.192	0.388	1.00E-13	3200	#N/A	#N/A	#N/A	#N/A
ALPI	Intestinal-Type Alkaline Phosphatase	248	ENSG00000163295	A0A024R4A2;P09923	ALPI.10463.23.3	2	233320833	233324742	ALPI.10463.23.3	Sun	rs550057	9	136146597	14	#N/A	#N/A	#N/A	14	1	trans	Not applicable	Pass	Fail	Tier3	T	C	0.246	-0.254	0.028	2.80E-19	3301	#N/A	#N/A	#N/A	#N/A
ALPI	Intestinal-Type Alkaline Phosphatase	248	ENSG00000163295	A0A024R4A2;P09923	ALPI.10463.23.3	2	233320833	233324742	ALPI.10463.23.3	Sun	rs679574	19	49206108	13	#N/A	#N/A	#N/A	13	1	trans	Not applicable	Pass	Fail	Tier3	G	C	0.507	-0.195	0.024	9.80E-16	3301	#N/A	#N/A	#N/A	#N/A
ALPL	Alkaline Phosphatase, Tissue-Nonspecific Isozyme	249	ENSG00000162551	A0A024RAG0;P05186	2795-23_3	1	21835858	21904905	2795-23_3	Suhre	rs1126478	3	46501213	6	#N/A	#N/A	#N/A	6	1	trans	Not applicable	Pass	Fail	Tier3	C	T	0.299	0.498	0.046	5.07E-26	995	#N/A	#N/A	#N/A	#N/A
ALPP	Alkaline Phosphatase, Placental	250	ENSG00000163283	#N/A	Not reported	2	233243243	233247599	Not reported	Emilsson	rs12478529	2	233286654	1	#N/A	#N/A	#N/A	1	1	cis	upstream_gene_variant	Pass	Pass	Tier1	C	T	0.778	-0.354	0.224	2.50E-35	3200	#N/A	#N/A	#N/A	#N/A
AMBN	Ameloblastin	258	ENSG00000178522	Q546D7;Q9NP70	AMBN.6522.57.3	4	71457973	71473005	AMBN.6522.57.3	Sun	rs1071803	14	106209119	25	#N/A	#N/A	#N/A	25	3	trans	Not applicable	Pass	Fail	Tier3	C	T	0.667	0.562	0.025	3.60E-108	3301	#N/A	#N/A	#N/A	#N/A
AMBP	Ambp-Bikunin (Bikunin)	259	ENSG00000106927	P02760	Bikunin	9	116822407	116840752	Bikunin	Yao	rs33918	5	129240232	1	#N/A	#N/A	#N/A	1	1	trans	Not applicable	Pass	Pass	Tier1	T	C	0.673	-0.117	0.020	4.57E-09	6861	#N/A	#N/A	#N/A	#N/A
AMELX	Amelogenin, X Isoform	265	ENSG00000125363	Q99217	AMELX.8578.45.3	X	11311533	11318881	AMELX.8578.45.3	Sun	rs112206797	14	106264935	15	#N/A	#N/A	#N/A	15	1	trans	Not applicable	Pass	Fail	Tier3	G	A	0.115	-0.422	0.045	3.00E-21	3301	#N/A	#N/A	#N/A	#N/A
AMH	Muellerian-Inhibiting Factor	268	ENSG00000104899	P03971	AMH.4923.79.1	19	2249308	2252072	AMH.4923.79.1	Sun	rs34038940	11	6443672	3	NO	0	#N/A	3	1	trans	Not applicable	Pass	Pass	Tier1	A	T	0.247	0.253	0.029	2.60E-18	3301	Pass	#N/A	rs34222529	0.98939427
AMY1A	Alpha-Amylase 1	276	ENSG00000237763	P04745;Q6NSB3	AMY1A.7918.114.3	1	104197912	104207173	AMY1A.7918.114.3	Sun	rs7538379	1	104067356	1	#N/A	#N/A	#N/A	1	3	cis	downstream_gene_variant	Pass	Pass	Tier1	T	C	0.040	-1.040	0.062	4.90E-63	3301	#N/A	#N/A	#N/A	#N/A
AMY2B	Amylase, Alpha 2B (Pancreatic)	280	ENSG00000240038	P19961	Not reported	1	104097265	104122156	Not reported	Emilsson	rs17014913	1	104105635	1	#N/A	#N/A	#N/A	1	1	cis	intron_variant	Pass	Pass	Tier1	A	G	0.839	0.433	0.157	3.20E-36	3200	#N/A	#N/A	#N/A	#N/A
ANAPC7	Anaphase-Promoting Complex Subunit 7	51434	ENSG00000196510	Q9UJX3;A0A024RBJ3;Q4KMX6;Q69YV3	ANAPC7.11690.47.3	12	110810705	110841535	ANAPC7.11690.47.3	Sun	rs528298	1	196660995	22	#N/A	#N/A	#N/A	22	3	trans	Not applicable	Pass	Fail	Tier3	T	A	0.614	0.876	0.020	3.5e-401	3301	#N/A	#N/A	#N/A	#N/A
ANG	Angiogenin	283	ENSG00000214274	P03950;W0UV28	4874-3_1	14	21152336	21167130	4874-3_1	Suhre	rs17114671	14	21155270	1	#N/A	#N/A	#N/A	1	1	cis	intron_variant	Pass	Pass	Tier1	C	T	0.119	0.806	0.060	1.92E-38	997	#N/A	#N/A	#N/A	#N/A
ANGPT1	Angiopoietin-1	284	ENSG00000154188	Q15389;B4DTQ9	ANGPT1.2811.27.1	8	108261721	108510283	ANGPT1.2811.27.1	Sun	rs6993770	8	106581528	26	#N/A	#N/A	#N/A	26	1	trans	Not applicable	Pass	Fail	Tier3	T	A	0.282	-0.233	0.027	1.10E-17	3301	Pass	#N/A	rs16873418	0.812525566
ANGPTL1	Angiopoietin-Related Protein 1	9068	ENSG00000116194	A0A024R908;O95841	ANGPTL1.11142.11.3	1	178818840	178840187	ANGPTL1.11142.11.3	Sun	rs16853043	1	178545926	1	#N/A	#N/A	#N/A	1	3	cis	intergenic_variant	Pass	Pass	Tier1	G	A	0.352	0.431	0.025	5.40E-68	3301	#N/A	#N/A	#N/A	#N/A
ANGPTL3	Angiopoietin-Like 3	27329	ENSG00000132855	Q9Y5C1	ANGPTL3	1	63063158	63071830	ANGPTL3	Yao	rs3135506	11	116662407	1	#N/A	#N/A	#N/A	1	1	trans	Not applicable	Pass	Pass	Tier1	G	C	0.939	-0.335	0.039	3.87E-18	6861	Pass	#N/A	rs35120633	0.984599753
ANP32B	Acidic Leucine-Rich Nuclear Phosphoprotein 32 Family Member B	10541	ENSG00000136938	Q92688	ANP32B.4194.26.3	9	100745643	100778225	ANP32B.4194.26.3	Sun	rs4241819	4	187157140	33	#N/A	#N/A	#N/A	33	1	trans	Not applicable	Pass	Fail	Tier3	T	C	0.507	-0.204	0.025	1.30E-16	3301	Pass	#N/A	rs4253248	0.996103803
ANXA1	Annexin A1	301	ENSG00000135046	P04083;Q5TZZ9	4960-72_1	9	75766673	75785309	4960-72_1	Suhre	rs4745216	9	75744157	1	#N/A	#N/A	#N/A	1	1	cis	intergenic_variant	Fail	Pass	Tier2	A	C	0.037	0.773	0.116	5.17E-11	995	Fail	#N/A	rs4745216	1
ANXA1	Annexin A1	301	ENSG00000135046	P04083;Q5TZZ9	ANXA1.4960.72.1	9	75766673	75785309	ANXA1.4960.72.1	Sun	rs62143206	19	54326212	381	#N/A	#N/A	#N/A	381	1	trans	Not applicable	Fail	Fail	Tier3	T	G	0.213	0.608	0.028	1.90E-103	3301	Fail	#N/A	rs34436714	0.987578813
ANXA10	Annexin A10	11199	ENSG00000109511	Q9UJ72	ANXA10.13605.16.3	4	169013666	169108841	ANXA10.13605.16.3	Sun	rs2073867	17	26678960	151	#N/A	#N/A	#N/A	151	1	trans	Not applicable	Pass	Fail	Tier3	C	G	0.508	0.214	0.024	8.90E-19	3301	#N/A	#N/A	#N/A	#N/A
ANXA2	Annexin A2	302	ENSG00000182718	A0A024R5Z7;P07355	4961-17_1	15	60639333	60695082	4961-17_1	Suhre	rs36032232	15	60776991	1	#N/A	#N/A	#N/A	1	1	cis	downstream_gene_variant	Fail	Pass	Tier2	G	A	0.150	0.970	0.052	6.94E-66	996	Fail	#N/A	rs36032232	1
ANXA2	Annexin A2	302	ENSG00000182718	A0A024R5Z7;P07355	ANXA2.13700.10.3	15	60639333	60695082	ANXA2.13700.10.3	Sun	rs62143206	19	54326212	381	#N/A	#N/A	#N/A	381	2	trans	Not applicable	Fail	Fail	Tier3	T	G	0.213	0.867	0.026	6.50E-244	3301	Fail	#N/A	rs34436714	0.987578813
AOC1	Amino Acid Carrier 1	26	ENSG00000002726	P19801	Not reported	7	150549564	150558379	Not reported	Emilsson	rs10452848	7	150523544	1	#N/A	#N/A	#N/A	1	1	cis	intron_variant	Pass	Pass	Tier1	A	G	0.498	-0.765	0.460	3.00E-239	3200	#N/A	#N/A	#N/A	#N/A
AP1G2	Adaptor Related Protein Complex 1 Subunit Gamma 2	8906	ENSG00000213983	O75843	Not reported	14	24028771	24037045	Not reported	Emilsson	rs12897422	14	24033027	1	#N/A	#N/A	#N/A	1	1	cis	missense_variant	Pass	Pass	Tier1	G	A	0.858	0.268	0.137	1.30E-14	3200	#N/A	#N/A	#N/A	#N/A
AP4M1	Ap-4 Complex Subunit Mu-1	9179	ENSG00000221838	O00189;C9JC87	AP4M1.10076.1.3	7	99699172	99707968	AP4M1.10076.1.3	Sun	rs612563	1	57397738	3	NO	1	AP4M1,CCL1	2	1	trans	Not applicable	Pass	Pass	Tier1	C	G	0.324	0.198	0.026	5.90E-14	3301	#N/A	#N/A	#N/A	#N/A
AP4M1	Ap-4 Complex Subunit Mu-1	9179	ENSG00000221838	O00189;C9JC87	AP4M1.10076.1.3	7	99699172	99707968	AP4M1.10076.1.3	Sun	rs12493107	3	52706724	9	#N/A	#N/A	#N/A	9	1	trans	Not applicable	Pass	Fail	Tier3	T	G	0.386	-0.181	0.025	8.30E-13	3301	#N/A	#N/A	#N/A	#N/A
AP4M1	Ap-4 Complex Subunit Mu-1	9179	ENSG00000221838	O00189;C9JC87	AP4M1.10076.1.3	7	99699172	99707968	AP4M1.10076.1.3	Sun	rs80167373	10	7766581	4	NO	0	#N/A	4	1	trans	Not applicable	Pass	Pass	Tier1	A	G	0.058	-0.396	0.053	1.30E-13	3301	#N/A	#N/A	#N/A	#N/A
AP4M1	Ap-4 Complex Subunit Mu-1	9179	ENSG00000221838	O00189;C9JC87	AP4M1.10076.1.3	7	99699172	99707968	AP4M1.10076.1.3	Sun	rs10418046	19	54327869	381	#N/A	#N/A	#N/A	381	1	trans	Not applicable	Pass	Fail	Tier3	G	T	0.217	-0.228	0.030	1.70E-14	3301	#N/A	#N/A	#N/A	#N/A
APAF1	Apoptotic Protease-Activating Factor 1	317	ENSG00000120868	O14727	APAF1.13583.19.3	12	99038919	99129204	APAF1.13583.19.3	Sun	rs62143197	19	54320716	381	#N/A	#N/A	#N/A	381	1	trans	Not applicable	Pass	Fail	Tier3	A	G	0.223	0.395	0.030	2.10E-40	3301	#N/A	#N/A	#N/A	#N/A
APBB2	Amyloid Beta A4 Precursor Protein-Binding Family B Member 2	323	ENSG00000163697	B4DJ88;B4E2F2;Q92870;G5E9Y1;Q5I0G1	APBB2.12753.6.3	4	40812044	41218731	APBB2.12753.6.3	Sun	rs7412	19	45412079	33	#N/A	#N/A	#N/A	33	1	trans	Not applicable	Pass	Fail	Tier3	T	C	0.078	0.573	0.045	1.90E-36	3301	#N/A	#N/A	#N/A	#N/A
APCS	Serum Amyloid P-Component	325	ENSG00000132703	P02743;V9HWP0	APCS.2474.54.5	1	159557615	159558655	APCS.2474.54.5	Sun	rs71632673	1	159536213	1	#N/A	#N/A	#N/A	1	1	cis	intergenic_variant	Pass	Pass	Tier1	A	C	0.023	-0.837	0.082	1.90E-24	3301	Pass	#N/A	rs12079353	0.95488857
APEX1	Dna-(Apurinic Or Apyrimidinic Site) Lyase	328	ENSG00000100823	P27695;Q5TZP7	APEX1.9849.13.3	14	20923350	20925927	APEX1.9849.13.3	Sun	rs62143206	19	54326212	381	#N/A	#N/A	#N/A	381	1	trans	Not applicable	Pass	Fail	Tier3	T	G	0.213	0.695	0.028	1.70E-140	3301	#N/A	#N/A	#N/A	#N/A
APLP2	Amyloid-Like Protein 2	334	ENSG00000084234	A0A140VJE9;Q06481;B4E3I5	APLP2.10627.87.3	11	129939732	130014699	APLP2.10627.87.3	Sun	rs6993770	8	106581528	26	#N/A	#N/A	#N/A	26	1	trans	Not applicable	Pass	Fail	Tier3	T	A	0.282	-0.239	0.027	1.80E-18	3301	#N/A	#N/A	#N/A	#N/A
APMAP	Adipocyte Plasma Membrane-Associated Protein	57136	ENSG00000101474	Q9HDC9	APMAP.10605.22.3	20	24943561	24973615	APMAP.10605.22.3	Sun	rs8125909	20	24975835	3	NO	0	#N/A	3	2	cis	regulatory_region_variant	Pass	Pass	Tier1	C	A	0.132	0.297	0.036	2.80E-16	3301	#N/A	#N/A	#N/A	#N/A
APOA1	Apolipoprotein A1	335	ENSG00000118137	P02647	Not reported	11	116706468	116708338	Not reported	Emilsson	rs75507001	11	116577694	1	#N/A	#N/A	#N/A	1	1	cis	intergenic_variant	Pass	Pass	Tier1	C	A	0.957	0.550	0.036	1.70E-19	3200	#N/A	#N/A	#N/A	#N/A
APOA5	Apolipoprotein A-V	116519	ENSG00000110243	A0A0B4RUS7;Q6Q788	APOA5.11318.20.3	11	116660083	116663136	APOA5.11318.20.3	Sun	rs964184	11	116648917	2	NO	1	APOA5,APOB	1	1	cis	3_prime_UTR_variant	Pass	Pass	Tier1	C	G	0.869	0.263	0.036	4.90E-13	3301	#N/A	#N/A	#N/A	#N/A
APOA5	Apolipoprotein A-V	116519	ENSG00000110243	A0A0B4RUS7;Q6Q788	APOA5.12908.15.3	11	116660083	116663136	APOA5.12908.15.3	Sun	rs967645	17	26713970	151	#N/A	#N/A	#N/A	151	1	trans	Not applicable	Pass	Fail	Tier3	T	C	0.509	0.250	0.024	4.60E-25	3301	#N/A	#N/A	#N/A	#N/A
APOB	Apolipoprotein B	338	ENSG00000084674	P04114;Q59HB3;Q7Z7Q0	APOB	2	21224301	21266945	APOB	Yao	rs12740374	1	109817590	10	#N/A	#N/A	#N/A	10	1	trans	Not applicable	Pass	Fail	Tier3	T	G	0.215	-0.182	0.023	4.95E-16	6861	Pass	#N/A	rs12740374	1
APOB	Apolipoprotein B	338	ENSG00000084674	P04114;Q59HB3;Q7Z7Q0	2797-56_2	2	21224301	21266945	2797-56_2	Suhre	rs520354	2	21259612	1	#N/A	#N/A	#N/A	1	1	cis	missense_variant	Pass	Pass	Tier1	G	A	0.473	0.303	0.042	6.93E-13	996	Pass	#N/A	rs520354	1
APOB	Apolipoprotein B	338	ENSG00000084674	P04114;Q59HB3;Q7Z7Q0	APOB	2	21224301	21266945	APOB	Yao	rs4751870	10	123834855	1	#N/A	#N/A	#N/A	1	1	trans	Not applicable	Pass	Pass	Tier1	T	C	0.738	0.127	0.023	3.21E-08	6861	Pass	#N/A	rs4751870	1
APOB	Apolipoprotein B	338	ENSG00000084674	P04114;Q59HB3;Q7Z7Q0	APOB	2	21224301	21266945	APOB	Yao	rs964184	11	116648917	2	NO	1	APOA5,APOB	1	1	trans	Not applicable	Pass	Pass	Tier1	C	G	0.857	-0.150	0.026	9.52E-09	6861	Pass	#N/A	rs964184	1
APOB	Apolipoprotein B	338	ENSG00000084674	P04114;Q59HB3;Q7Z7Q0	APOB	2	21224301	21266945	APOB	Yao	rs7412	19	45412079	33	#N/A	#N/A	#N/A	33	1	trans	Not applicable	Pass	Fail	Tier3	T	C	0.076	-0.537	0.035	9.62E-53	6861	Pass	#N/A	rs7412	1
APOBEC3G	Apolipoprotein B Mrna Editing Enzyme Catalytic Subunit 3G	60489	ENSG00000239713	Q9HC16	Not reported	22	39436672	39451975	Not reported	Emilsson	rs738469	22	39510995	1	#N/A	#N/A	#N/A	1	1	cis	intergenic_variant	Pass	Pass	Tier1	A	G	0.903	0.245	0.077	4.50E-09	3200	#N/A	#N/A	#N/A	#N/A
APOE	Apolipoprotein E (Isoform E3)	348	ENSG00000130203	A0A0S2Z3D5;P02649	APOE.2937.10.2	19	45409011	45412650	APOE.2937.10.2	Sun	rs1065853	19	45413233	33	#N/A	#N/A	#N/A	33	1	cis	downstream_gene_variant	Pass	Fail	Tier3	T	G	0.078	-0.722	0.045	1.90E-58	3301	#N/A	#N/A	#N/A	#N/A
APOF	Apolipoprotein F	319	ENSG00000175336	Q13790	Not reported	12	56754354	56756583	Not reported	Emilsson	rs808919	12	56647911	1	#N/A	#N/A	#N/A	1	1	cis	synonymous_variant	Pass	Pass	Tier1	C	G	0.903	0.321	0.928	6.90E-16	3200	#N/A	#N/A	#N/A	#N/A
APOH	Apolipoprotein H	350	ENSG00000091583	P02749	Not reported	17	64208146	64225556	Not reported	Emilsson	rs1801690	17	64208285	3	NO	0	#N/A	3	1	cis	missense_variant	Pass	Pass	Tier1	C	G	0.943	0.552	0.057	6.50E-25	3200	#N/A	#N/A	#N/A	#N/A
APOL1	Apolipoprotein L1	8542	ENSG00000100342	O14791;Q2KHQ6;B1AH95	APOL1.9506.10.3	22	36649056	36663576	APOL1.9506.10.3	Sun	rs6809081	3	194060475	5	NO	1	APOL1,JAK2	4	1	trans	Not applicable	Pass	Pass	Tier1	C	T	0.423	0.730	0.022	4.10E-237	3301	#N/A	#N/A	#N/A	#N/A
APOL1	Apolipoprotein L1	8542	ENSG00000100342	O14791;Q2KHQ6;B1AH95	APOL1.9506.10.3	22	36649056	36663576	APOL1.9506.10.3	Sun	rs61751507	10	101829514	9	#N/A	#N/A	#N/A	9	2	trans	Not applicable	Pass	Fail	Tier3	T	C	0.045	-1.330	0.055	3.70E-127	3301	#N/A	#N/A	#N/A	#N/A
APOL1	Apolipoprotein L1	8542	ENSG00000100342	O14791;Q2KHQ6;B1AH95	APOL1.11510.31.3	22	36649056	36663576	APOL1.11510.31.3	Sun	rs763665	16	72078043	1	#N/A	#N/A	#N/A	1	2	trans	Not applicable	Pass	Pass	Tier1	T	C	0.164	0.616	0.032	7.40E-82	3301	#N/A	#N/A	#N/A	#N/A
APOL1	Apolipoprotein L1	8542	ENSG00000100342	O14791;Q2KHQ6;B1AH95	APOL1.9506.10.3	22	36649056	36663576	APOL1.9506.10.3	Sun	rs5167	19	45448465	18	#N/A	#N/A	#N/A	18	1	trans	Not applicable	Pass	Fail	Tier3	G	T	0.347	0.185	0.026	7.40E-13	3301	#N/A	#N/A	#N/A	#N/A
APOL1	Apolipoprotein L1	8542	ENSG00000100342	O14791;Q2KHQ6;B1AH95	APOL1.11510.31.3	22	36649056	36663576	APOL1.11510.31.3	Sun	rs71314970	22	36638705	1	#N/A	#N/A	#N/A	1	1	cis	upstream_gene_variant	Pass	Pass	Tier1	T	C	0.106	-0.366	0.041	3.50E-19	3301	#N/A	#N/A	#N/A	#N/A
APOM	Apolipoprotein M	55937	ENSG00000204444	O95445	APOM.10445.20.3	6	31620193	31625987	APOM.10445.20.3	Sun	rs1803274	3	165491280	6	#N/A	#N/A	#N/A	6	1	trans	Not applicable	Pass	Fail	Tier3	T	C	0.203	0.243	0.031	2.90E-15	3301	#N/A	#N/A	#N/A	#N/A
ARF6	Adp-Ribosylation Factor 6	382	ENSG00000165527	P62330	ARF6.12425.104.3	14	50359810	50361490	ARF6.12425.104.3	Sun	rs4632248	19	54324995	381	#N/A	#N/A	#N/A	381	1	trans	Not applicable	Pass	Fail	Tier3	T	G	0.214	0.479	0.029	8.10E-62	3301	#N/A	#N/A	#N/A	#N/A
ARFGAP2	Adp-Ribosylation Factor Gtpase-Activating Protein 2	84364	ENSG00000149182	G5E9L0;Q8N6H7	ARFGAP2.11664.32.3	11	47185848	47198676	ARFGAP2.11664.32.3	Sun	rs62143198	19	54320939	381	#N/A	#N/A	#N/A	381	1	trans	Not applicable	Pass	Fail	Tier3	A	G	0.215	0.591	0.029	2.10E-92	3301	#N/A	#N/A	#N/A	#N/A
ARFIP1	Arfaptin-1	27236	ENSG00000164144	B4E273;P53367;Q8N8M9;B7ZA10	ARFIP1.13488.3.3	4	153701089	153839615	ARFIP1.13488.3.3	Sun	rs4619875	4	153701130	1	#N/A	#N/A	#N/A	1	1	cis	5_prime_UTR_variant	Pass	Pass	Tier1	T	C	0.404	0.239	0.025	6.60E-22	3301	#N/A	#N/A	#N/A	#N/A
ARFIP1	Arfaptin-1	27236	ENSG00000164144	B4E273;P53367;Q8N8M9;B7ZA10	ARFIP1.13488.3.3	4	153701089	153839615	ARFIP1.13488.3.3	Sun	rs62143197	19	54320716	381	#N/A	#N/A	#N/A	381	1	trans	Not applicable	Pass	Fail	Tier3	A	G	0.223	0.391	0.030	1.50E-39	3301	#N/A	#N/A	#N/A	#N/A
ARFIP2	Arfaptin-2	23647	ENSG00000132254	A0A087X1E4;B4DUZ3;P53365;B4DXH2	ARFIP2.12630.8.3	11	6496910	6502666	ARFIP2.12630.8.3	Sun	rs28929474	14	94844947	11	#N/A	#N/A	#N/A	11	1	trans	Not applicable	Pass	Fail	Tier3	T	C	0.023	-0.645	0.083	9.50E-15	3301	#N/A	#N/A	#N/A	#N/A
ARHGAP1	Rho Gtpase Activating Protein 1	392	ENSG00000175220	Q07960	Not reported	11	46698624	46722215	Not reported	Emilsson	rs5899	11	46747662	1	#N/A	#N/A	#N/A	1	1	cis	synonymous_variant	Pass	Pass	Tier1	C	T	0.989	0.835	0.007	8.40E-14	3200	#N/A	#N/A	#N/A	#N/A
ARHGAP25	Rho Gtpase-Activating Protein 25	9938	ENSG00000163219	P42331;V9HWC8	ARHGAP25.11333.82.3	2	68906733	69053965	ARHGAP25.11333.82.3	Sun	rs62143206	19	54326212	381	#N/A	#N/A	#N/A	381	1	trans	Not applicable	Pass	Fail	Tier3	T	G	0.213	0.652	0.028	3.30E-121	3301	#N/A	#N/A	#N/A	#N/A
ARHGAP30	Rho Gtpase-Activating Protein 30	257106	ENSG00000186517	Q7Z6I6;A0A0A0MRJ8;A0A0A0MRJ9	ARHGAP30.12807.89.3	1	161016736	161039760	ARHGAP30.12807.89.3	Sun	rs704	17	26694861	151	#N/A	#N/A	#N/A	151	1	trans	Not applicable	Pass	Fail	Tier3	A	G	0.467	0.272	0.024	3.50E-29	3301	#N/A	#N/A	#N/A	#N/A
ARHGAP30	Rho Gtpase-Activating Protein 30	257106	ENSG00000186517	Q7Z6I6;A0A0A0MRJ8;A0A0A0MRJ9	ARHGAP30.12807.89.3	1	161016736	161039760	ARHGAP30.12807.89.3	Sun	rs62143197	19	54320716	381	#N/A	#N/A	#N/A	381	1	trans	Not applicable	Pass	Fail	Tier3	A	G	0.223	0.213	0.030	1.90E-12	3301	#N/A	#N/A	#N/A	#N/A
ARHGDIA	Rho Gdp-Dissociation Inhibitor 1	396	ENSG00000141522	P52565;V9HWE8;J3QQX2	ARHGDIA.6454.38.3	17	79825597	79829282	ARHGDIA.6454.38.3	Sun	rs62143206	19	54326212	381	#N/A	#N/A	#N/A	381	1	trans	Not applicable	Pass	Fail	Tier3	T	G	0.213	0.359	0.029	3.70E-34	3301	#N/A	#N/A	#N/A	#N/A
ARHGDIB	Rho Gdp-Dissociation Inhibitor 2	397	ENSG00000111348	A0A024RAS5;P52566	ARHGDIB.9846.32.3	12	15094951	15114662	ARHGDIB.9846.32.3	Sun	rs62143198	19	54320939	381	#N/A	#N/A	#N/A	381	1	trans	Not applicable	Pass	Fail	Tier3	A	G	0.215	0.668	0.029	1.10E-121	3301	#N/A	#N/A	#N/A	#N/A
ARHGEF1	Rho Guanine Nucleotide Exchange Factor 1	9138	ENSG00000076928	A0A024R0R1;Q92888	ARHGEF1.13976.9.3	19	42387228	42434302	ARHGEF1.13976.9.3	Sun	rs62143197	19	54320716	381	#N/A	#N/A	#N/A	381	1	trans	Not applicable	Pass	Fail	Tier3	A	G	0.223	0.259	0.030	9.50E-18	3301	#N/A	#N/A	#N/A	#N/A
ARHGEF10	Rho Guanine Nucleotide Exchange Factor 10	9639	ENSG00000104728	O15013	ARHGEF10.9061.3.3	8	1772142	1906807	ARHGEF10.9061.3.3	Sun	rs529541	1	196719716	1	#N/A	#N/A	#N/A	1	1	trans	Not applicable	Pass	Pass	Tier1	G	A	0.179	0.312	0.032	7.20E-23	3301	#N/A	#N/A	#N/A	#N/A
ARL1	Adp-Ribosylation Factor-Like Protein 1	400	ENSG00000120805	P40616;B4DZG7	ARL1.12392.30.3	12	101786898	101801598	ARL1.12392.30.3	Sun	rs429358	19	45411941	22	#N/A	#N/A	#N/A	22	1	trans	Not applicable	Pass	Fail	Tier3	C	T	0.153	-0.303	0.033	1.10E-19	3301	#N/A	#N/A	#N/A	#N/A
ARL3	Adp-Ribosylation Factor-Like Protein 3	403	ENSG00000138175	P36405	ARL3.12571.14.3	10	104433488	104474164	ARL3.12571.14.3	Sun	rs62143198	19	54320939	381	#N/A	#N/A	#N/A	381	1	trans	Not applicable	Pass	Fail	Tier3	A	G	0.215	0.582	0.029	2.20E-89	3301	#N/A	#N/A	#N/A	#N/A
ARPP19	Camp-Regulated Phosphoprotein 19	10776	ENSG00000128989	H3BMD8;P56211;A0A024R5U3	ARPP19.4963.19.1	15	52839242	52862080	ARPP19.4963.19.1	Sun	rs62143198	19	54320939	381	#N/A	#N/A	#N/A	381	1	trans	Not applicable	Fail	Fail	Tier3	A	G	0.215	0.526	0.029	6.00E-72	3301	Fail	#N/A	rs34436714	0.957055237
ARRB1	Beta-Arrestin-1	408	ENSG00000137486	B7Z1Q3;P49407	ARRB1.12643.4.3	11	74975226	75062873	ARRB1.12643.4.3	Sun	rs62143197	19	54320716	381	#N/A	#N/A	#N/A	381	1	trans	Not applicable	Pass	Fail	Tier3	A	G	0.223	0.391	0.030	1.30E-39	3301	#N/A	#N/A	#N/A	#N/A
ARSB	Arylsulfatase B	411	ENSG00000113273	A0A024RAJ9;P15848;A8K4A0	ARSB.3172.28.2	5	78073032	78281910	ARSB.3172.28.2	Sun	rs13159135	5	78196689	1	#N/A	#N/A	#N/A	1	1	cis	missense_variant	Pass	Pass	Tier1	C	G	0.434	-0.214	0.025	5.90E-18	3301	Pass	#N/A	rs6865582	0.916434778
ARSK	Arylsulfatase K	153642	ENSG00000164291	Q6UWY0	ARSK.8269.327.3	5	94890778	94940768	ARSK.8269.327.3	Sun	rs10745925	12	102218899	9	#N/A	#N/A	#N/A	9	1	trans	Not applicable	Pass	Fail	Tier3	C	T	0.294	-0.245	0.027	1.10E-19	3301	#N/A	#N/A	#N/A	#N/A
ART3	Ecto-Adp-Ribosyltransferase 3	419	ENSG00000156219	Q13508	ART3.7970.315.3	4	76932337	77033955	ART3.7970.315.3	Sun	rs4859610	4	77000441	1	#N/A	#N/A	#N/A	1	2	cis	intron_variant	Pass	Pass	Tier1	G	A	0.774	-0.338	0.029	3.00E-32	3301	#N/A	#N/A	#N/A	#N/A
ART4	Ecto-Adp-Ribosyltransferase 4	420	ENSG00000111339	Q93070	ART4.6576.1.3	12	14978503	14996429	ART4.6576.1.3	Sun	rs1001096	12	14988455	2	NO	0	#N/A	2	1	cis	missense_variant	Pass	Pass	Tier1	A	G	0.397	0.740	0.022	1.10E-254	3301	#N/A	#N/A	#N/A	#N/A
ASAH1	Acid Ceramidase	427	ENSG00000104763	A8K0B6;Q13510;Q53H01	ASAH1.5748.20.3	8	17913934	17942494	ASAH1.5748.20.3	Sun	rs62143197	19	54320716	381	#N/A	#N/A	#N/A	381	1	trans	Not applicable	Pass	Fail	Tier3	A	G	0.223	0.372	0.030	1.00E-35	3301	#N/A	#N/A	#N/A	#N/A
ASAH2;ASAH2B	Neutral Ceramidase	56624;653308	ENSG00000188611;ENSG00000204147	Q9NR71;P0C7U1	ASAH2.3212.30.3	10	51942538	52008370	ASAH2.3212.30.3	Sun	rs10740617	10	52027609	1	#N/A	#N/A	#N/A	1	4	cis	downstream_gene_variant	Pass	Pass	Tier1	C	A	0.794	0.667	0.028	2.00E-124	3301	Pass	#N/A	rs2842126	0.993985072
ASAP2	Arf-Gap With Sh3 Domain, Ank Repeat And Ph Domain-Containing Protein 2	8853	ENSG00000151693	O43150	ASAP2.13518.5.3	2	9346894	9545812	ASAP2.13518.5.3	Sun	rs704	17	26694861	151	#N/A	#N/A	#N/A	151	1	trans	Not applicable	Pass	Fail	Tier3	A	G	0.467	0.610	0.022	1.30E-164	3301	#N/A	#N/A	#N/A	#N/A
ASAP2	Arf-Gap With Sh3 Domain, Ank Repeat And Ph Domain-Containing Protein 2	8853	ENSG00000151693	O43150	ASAP2.13518.5.3	2	9346894	9545812	ASAP2.13518.5.3	Sun	rs62143197	19	54320716	381	#N/A	#N/A	#N/A	381	1	trans	Not applicable	Pass	Fail	Tier3	A	G	0.223	0.205	0.030	1.30E-11	3301	#N/A	#N/A	#N/A	#N/A
ASCC1	Activating Signal Cointegrator 1 Complex Subunit 1	51008	ENSG00000138303	A0A024QZM0;Q8N9N2	ASCC1.10647.18.3	10	73856278	73976892	ASCC1.10647.18.3	Sun	rs2731674	5	176839890	14	#N/A	#N/A	#N/A	14	1	trans	Not applicable	Pass	Fail	Tier3	G	T	0.753	0.222	0.028	2.20E-15	3301	#N/A	#N/A	#N/A	#N/A
ASIP	Agouti Signaling Protein	434	ENSG00000101440	P42127	Not reported	20	32848170	32857148	Not reported	Emilsson	rs62212171	20	32987687	1	#N/A	#N/A	#N/A	1	1	cis	downstream_gene_variant	Pass	Pass	Tier1	T	C	0.890	-0.814	0.081	9.60E-98	3200	#N/A	#N/A	#N/A	#N/A
ASMTL	N-Acetylserotonin O-Methyltransferase-Like Protein	8623	ENSG00000169093	O95671;B3KM43	ASMTL.10089.7.3	X	1522032	1572655	ASMTL.10089.7.3	Sun	rs12972849	19	54338067	1	#N/A	#N/A	#N/A	1	1	trans	Not applicable	Pass	Pass	Tier1	A	G	0.632	-0.214	0.030	9.80E-13	3301	#N/A	#N/A	#N/A	#N/A
ASPH	Aspartyl/Asparaginyl Beta-Hydroxylase	444	ENSG00000198363	Q12797;B7ZM96;A0A0A0MSK8;B4DQ07	ASPH.6998.106.3	8	62413116	62627155	ASPH.6998.106.3	Sun	rs112760834	8	62540134	1	#N/A	#N/A	#N/A	1	1	cis	downstream_gene_variant	Pass	Pass	Tier1	T	G	0.033	-0.578	0.069	4.10E-17	3301	#N/A	#N/A	#N/A	#N/A
ASPN	Asporin	54829	ENSG00000106819	Q9BXN1;Q6P528	ASPN.6451.64.3	9	95218487	95244788	ASPN.6451.64.3	Sun	rs2516568	9	95187380	2	NO	0	#N/A	2	2	cis	intron_variant	Pass	Pass	Tier1	T	A	0.323	-0.472	0.025	2.30E-79	3301	#N/A	#N/A	#N/A	#N/A
ASPRV1	Retroviral-Like Aspartic Protease 1	151516	ENSG00000244617	Q53RT3	ASPRV1.13023.8.3	2	70187226	70189397	ASPRV1.13023.8.3	Sun	rs58452280	14	106252435	15	#N/A	#N/A	#N/A	15	4	trans	Not applicable	Pass	Fail	Tier3	C	A	0.123	1.041	0.041	5.60E-146	3301	#N/A	#N/A	#N/A	#N/A
ATF6	Cyclic Amp-Dependent Transcription Factor Atf-6 Alpha	22926	ENSG00000118217	A8K383;P18850	ATF6.11277.23.3	1	161736084	161933860	ATF6.11277.23.3	Sun	rs61738953	10	14862082	2	NO	1	ATF6,CDNF	1	1	trans	Not applicable	Pass	Pass	Tier1	G	C	0.042	0.757	0.068	4.80E-29	3301	#N/A	#N/A	#N/A	#N/A
ATP1A1	Sodium/Potassium-Transporting Atpase Subunit Alpha-1	476	ENSG00000163399	P05023	ATP1A1.11993.227.3	1	116915290	116952883	ATP1A1.11993.227.3	Sun	rs58452280	14	106252435	15	#N/A	#N/A	#N/A	15	2	trans	Not applicable	Pass	Fail	Tier3	C	A	0.123	0.642	0.043	1.40E-50	3301	#N/A	#N/A	#N/A	#N/A
ATP1B2	Sodium/Potassium-Transporting Atpase Subunit Beta-2	482	ENSG00000129244	P14415	ATP1B2.7218.87.3	17	7549945	7561086	ATP1B2.7218.87.3	Sun	rs1642762	17	7554772	2	NO	0	#N/A	2	1	cis	5_prime_UTR_variant	Pass	Pass	Tier1	T	C	0.587	-0.288	0.026	1.50E-29	3301	#N/A	#N/A	#N/A	#N/A
ATP2A3	Sarcoplasmic/Endoplasmic Reticulum Calcium Atpase 3	489	ENSG00000074370	A8K9K1;Q93084	ATP2A3.13510.7.3	17	3827169	3867736	ATP2A3.13510.7.3	Sun	rs6065904	20	44534651	2	NO	0	#N/A	2	1	trans	Not applicable	Pass	Pass	Tier1	A	G	0.208	-0.224	0.030	1.00E-13	3301	#N/A	#N/A	#N/A	#N/A
ATP4B	Potassium-Transporting Atpase Subunit Beta	496	ENSG00000186009	P51164	ATP4B.9994.217.3	13	114303119	114312501	ATP4B.9994.217.3	Sun	rs2073668	14	107211211	5	NO	0	#N/A	5	1	trans	Not applicable	Pass	Pass	Tier1	A	G	0.395	-0.176	0.025	3.20E-12	3301	#N/A	#N/A	#N/A	#N/A
AURKB	Aurora Kinase B	9212	ENSG00000178999	Q96GD4	AURKB.3346.72.2	17	8108056	8113918	AURKB.3346.72.2	Sun	rs704	17	26694861	151	#N/A	#N/A	#N/A	151	1	trans	Not applicable	Pass	Fail	Tier3	A	G	0.467	0.172	0.025	2.10E-12	3301	#N/A	#N/A	#N/A	#N/A
AXIN2	Axin-2	8313	ENSG00000168646	Q9Y2T1;E7ES00	AXIN2.8429.16.3	17	63524681	63557765	AXIN2.8429.16.3	Sun	rs12147642	14	106205022	25	#N/A	#N/A	#N/A	25	6	trans	Not applicable	Pass	Fail	Tier3	T	G	0.662	-1.004	0.021	2.5e-517	3301	#N/A	#N/A	#N/A	#N/A
AZGP1	Zinc-Alpha-2-Glycoprotein	563	ENSG00000160862	A0A140VK00;P25311	AZGP1.9312.8.3	7	99564343	99573780	AZGP1.9312.8.3	Sun	rs74480769	5	40972211	57	#N/A	#N/A	#N/A	57	1	trans	Not applicable	Pass	Fail	Tier3	G	A	0.032	-0.567	0.073	9.10E-15	3301	#N/A	#N/A	#N/A	#N/A
AZGP1	Zinc-Alpha-2-Glycoprotein	563	ENSG00000160862	A0A140VK00;P25311	AZGP1.9312.8.3	7	99564343	99573780	AZGP1.9312.8.3	Sun	rs967645	17	26713970	151	#N/A	#N/A	#N/A	151	1	trans	Not applicable	Pass	Fail	Tier3	T	C	0.509	0.176	0.024	5.00E-13	3301	#N/A	#N/A	#N/A	#N/A
AZU1	Azurocidin 1	566	ENSG00000172232	P20160	Not reported	19	827830	832017	Not reported	Emilsson	rs351976	19	806673	1	#N/A	#N/A	#N/A	1	1	cis	downstream_gene_variant	Pass	Pass	Tier1	T	C	0.709	0.216	0.319	1.50E-15	3200	#N/A	#N/A	#N/A	#N/A
B2M	Beta-2-Microglobulin	567	ENSG00000166710	P61769	B2M	15	45003675	45011075	B2M	Yao	rs10774625	12	111910219	4	NO	3	VCAM1,B2M,GP1BA,CXCL16	1	1	trans	Not applicable	Pass	Pass	Tier1	A	G	0.497	0.120	0.019	8.66E-11	6861	Pass	#N/A	rs10774625	1
B3GALT6	Beta-1,3-Galactosyltransferase 6	126792	ENSG00000176022	Q96L58	Not reported	1	1167628	1170420	Not reported	Emilsson	rs3766186	1	1162435	1	#N/A	#N/A	#N/A	1	1	cis	downstream_gene_variant	Pass	Pass	Tier1	C	A	0.899	0.271	0.088	6.50E-11	3200	#N/A	#N/A	#N/A	#N/A
B3GAT3	Galactosylgalactosylxylosylprotein 3-Beta-Glucuronosyltransferase 3	26229	ENSG00000149541	Q5U676;G3V150;O94766	B3GAT3.6897.38.3	11	62382768	62389647	B3GAT3.6897.38.3	Sun	rs12794886	11	62383715	1	#N/A	#N/A	#N/A	1	1	cis	downstream_gene_variant	Pass	Pass	Tier1	C	G	0.707	0.442	0.026	8.30E-63	3301	#N/A	#N/A	#N/A	#N/A
B3GLCT	Beta 1,3-Galactosyltransferase-Like	145173	ENSG00000187676	Q6Y288	Not reported	13	31774111	31906411	Not reported	Emilsson	rs9544399	13	31885907	1	#N/A	#N/A	#N/A	1	1	cis	missense_variant	Pass	Pass	Tier1	A	G	0.791	0.278	0.224	1.60E-19	3200	#N/A	#N/A	#N/A	#N/A
B3GNT2	N-Acetyllactosaminide Beta-1,3-N-Acetylglucosaminyltransferase 2	10678	ENSG00000170340	Q9NY97	B3GNT2.7980.72.3	2	62423248	62451866	B3GNT2.7980.72.3	Sun	rs2519093	9	136141870	24	#N/A	#N/A	#N/A	24	1	trans	Not applicable	Pass	Fail	Tier3	T	C	0.178	0.315	0.032	4.20E-23	3301	#N/A	#N/A	#N/A	#N/A
B3GNT2	N-Acetyllactosaminide Beta-1,3-N-Acetylglucosaminyltransferase 2	10678	ENSG00000170340	Q9NY97	B3GNT2.7980.72.3	2	62423248	62451866	B3GNT2.7980.72.3	Sun	rs67047091	19	41938684	2	NO	1	B3GNT8,B3GNT2	1	1	trans	Not applicable	Pass	Pass	Tier1	T	C	0.383	0.451	0.024	1.60E-78	3301	#N/A	#N/A	#N/A	#N/A
B3GNT8	Udp-Glcnac:Betagal Beta-1,3-N-Acetylglucosaminyltransferase 8	374907	ENSG00000177191	Q7Z7M8	Not reported	19	41931263	41934635	Not reported	Emilsson	rs284663	19	41932612	2	NO	1	B3GNT8,B3GNT2	1	1	cis	missense_variant	Pass	Pass	Tier1	T	C	0.560	0.744	0.593	9.80E-239	3200	#N/A	#N/A	#N/A	#N/A
B4GALT1	Beta-1,4-Galactosyltransferase 1	2683	ENSG00000086062	P15291;W6MEN3	B4GALT1.13381.49.3	9	33104080	33167354	B4GALT1.13381.49.3	Sun	rs7019909	9	33113322	1	#N/A	#N/A	#N/A	1	1	cis	3_prime_UTR_variant	Pass	Pass	Tier1	T	C	0.103	0.448	0.040	7.90E-29	3301	#N/A	#N/A	#N/A	#N/A
B4GALT1	Beta-1,4-Galactosyltransferase 1	2683	ENSG00000086062	P15291;W6MEN3	B4GALT1.13381.49.3	9	33104080	33167354	B4GALT1.13381.49.3	Sun	rs7247412	19	52313868	2	NO	1	B4GALT1,CHST1	1	1	trans	Not applicable	Pass	Pass	Tier1	C	T	0.271	-0.263	0.028	4.90E-21	3301	#N/A	#N/A	#N/A	#N/A
B4GALT2	Beta-1,4-Galactosyltransferase 2	8704	ENSG00000117411	O60909	B4GALT2.9595.11.3	1	44444615	44456840	B4GALT2.9595.11.3	Sun	rs2286241	1	44440769	1	#N/A	#N/A	#N/A	1	1	cis	synonymous_variant	Pass	Pass	Tier1	C	G	0.056	-0.673	0.052	3.00E-38	3301	#N/A	#N/A	#N/A	#N/A
B4GALT6	Beta-1,4-Galactosyltransferase 6	9331	ENSG00000118276	Q9UBX8	Not reported	18	29202208	29264686	Not reported	Emilsson	rs113222817	18	29216314	1	#N/A	#N/A	#N/A	1	1	cis	missense_variant	Pass	Pass	Tier1	T	G	0.965	1.143	0.033	8.10E-71	3200	#N/A	#N/A	#N/A	#N/A
B4GAT1	Beta-1,4-Glucuronyltransferase 1	11041	ENSG00000174684	A0A024R5F9;O43505	B3GNT1.8259.25.3	11	66112843	66115163	B3GNT1.8259.25.3	Sun	rs55636108	3	186381262	2	NO	0	#N/A	2	1	trans	Not applicable	Pass	Pass	Tier1	C	T	0.212	0.331	0.030	2.60E-29	3301	#N/A	#N/A	#N/A	#N/A
B4GAT1	Beta-1,4-Glucuronyltransferase 1	11041	ENSG00000174684	A0A024R5F9;O43505	B3GNT1.8259.25.3	11	66112843	66115163	B3GNT1.8259.25.3	Sun	rs58452280	14	106252435	15	#N/A	#N/A	#N/A	15	2	trans	Not applicable	Pass	Fail	Tier3	C	A	0.123	0.925	0.041	4.40E-111	3301	#N/A	#N/A	#N/A	#N/A
BACH1	Transcription Regulator Protein Bach1	571	ENSG00000156273	O14867	BACH1.12451.62.3	21	30566392	31003071	BACH1.12451.62.3	Sun	rs4795433	17	26716821	151	#N/A	#N/A	#N/A	151	1	trans	Not applicable	Pass	Fail	Tier3	T	C	0.510	0.230	0.024	2.10E-21	3301	#N/A	#N/A	#N/A	#N/A
BAGE2	B Melanoma Antigen 2	85319	ENSG00000187172	Q86Y30	BAGE2.6294.11.3	21	10996026	11098980	BAGE2.6294.11.3	Sun	rs10424405	19	54321933	381	#N/A	#N/A	#N/A	381	1	trans	Not applicable	Pass	Fail	Tier3	G	A	0.220	0.541	0.029	1.40E-78	3301	#N/A	#N/A	#N/A	#N/A
BATF3	Basic Leucine Zipper Transcriptional Factor Atf-Like 3	55509	ENSG00000123685	Q9NR55	BATF3.8858.21.3	1	212859760	212873327	BATF3.8858.21.3	Sun	rs1831282	1	196673993	22	#N/A	#N/A	#N/A	22	1	trans	Not applicable	Pass	Fail	Tier3	C	A	0.572	-0.235	0.025	1.80E-21	3301	#N/A	#N/A	#N/A	#N/A
BCAM	Basal Cell Adhesion Molecule	4059	ENSG00000187244	A0A087WXM8;P50895	BCAM.2816.50.2	19	45312328	45324673	BCAM.2816.50.2	Sun	rs8176747	9	136131315	12	#N/A	#N/A	#N/A	12	1	trans	Not applicable	Pass	Fail	Tier3	G	C	0.067	0.336	0.049	8.90E-12	3301	Pass	#N/A	rs8176749	1
BCAN	Brevican	63827	ENSG00000132692	Q96GW7	Not reported	1	156611739	156629324	Not reported	Emilsson	rs7541549	1	156588439	1	#N/A	#N/A	#N/A	1	1	cis	upstream_gene_variant	Pass	Pass	Tier1	T	C	0.767	0.201	0.246	5.60E-12	3200	#N/A	#N/A	#N/A	#N/A
BCAR3	Breast Cancer Anti-Estrogen Resistance Protein 3	8412	ENSG00000137936	O75815;B3KNL6;B3KP06	5262-57_3	1	94027347	94312706	5262-57_3	Suhre	rs9901901	17	26610513	5	NO	0	#N/A	5	1	trans	Not applicable	Fail	Pass	Tier2	C	T	0.477	0.320	0.043	1.34E-13	995	Fail	#N/A	rs9901901	1
BCAR3	Breast Cancer Anti-Estrogen Resistance Protein 3	8412	ENSG00000137936	O75815;B3KNL6;B3KP06	BCAR3.12634.79.3	1	94027347	94312706	BCAR3.12634.79.3	Sun	rs62143198	19	54320939	381	#N/A	#N/A	#N/A	381	1	trans	Not applicable	Fail	Fail	Tier3	A	G	0.215	0.536	0.029	7.60E-75	3301	Fail	#N/A	rs34436714	0.957055237
BCHE	Butyrylcholine Esterase	590	ENSG00000114200	P06276;D3DNN4	BCHE	3	165490692	165555260	BCHE	Yao	rs11687758	2	204242981	1	#N/A	#N/A	#N/A	1	1	trans	Not applicable	Pass	Pass	Tier1	A	G	0.482	-0.156	0.020	8.93E-15	6861	#N/A	#N/A	#N/A	#N/A
BCHE	Butyrylcholine Esterase	590	ENSG00000114200	P06276;D3DNN4	BCHE	3	165490692	165555260	BCHE	Yao	rs6445035	3	165480100	6	#N/A	#N/A	#N/A	6	1	cis	intergenic_variant	Pass	Fail	Tier3	G	A	0.798	0.470	0.022	4.05E-103	6861	#N/A	#N/A	#N/A	#N/A
BCHE	Butyrylcholine Esterase	590	ENSG00000114200	P06276;D3DNN4	BCHE	3	165490692	165555260	BCHE	Yao	rs112901837	5	117987467	1	#N/A	#N/A	#N/A	1	1	trans	Not applicable	Pass	Pass	Tier1	A	G	0.960	-0.276	0.050	3.17E-08	6861	#N/A	#N/A	#N/A	#N/A
BCL10	B-Cell Lymphoma/Leukemia 10	8915	ENSG00000142867	A2TDT2;O95999	BCL10.8768.4.3	1	85731931	85742773	BCL10.8768.4.3	Sun	rs141738059	9	116832007	4	NO	0	#N/A	4	1	trans	Not applicable	Pass	Pass	Tier1	C	T	0.013	0.936	0.111	2.90E-17	3301	#N/A	#N/A	#N/A	#N/A
BCL10	B-Cell Lymphoma/Leukemia 10	8915	ENSG00000142867	A2TDT2;O95999	BCL10.8768.4.3	1	85731931	85742773	BCL10.8768.4.3	Sun	rs62143197	19	54320716	381	#N/A	#N/A	#N/A	381	1	trans	Not applicable	Pass	Fail	Tier3	A	G	0.223	0.374	0.030	3.00E-36	3301	#N/A	#N/A	#N/A	#N/A
BCL2L1	Bcl-2-Like Protein 1	598	ENSG00000171552	Q07817;Q5TE63;A0A0S2Z3C5	BCL2L1.4423.77.2	20	30252255	30311792	BCL2L1.4423.77.2	Sun	rs74480769	5	40972211	57	#N/A	#N/A	#N/A	57	1	trans	Not applicable	Pass	Fail	Tier3	G	A	0.032	-0.570	0.073	6.60E-15	3301	#N/A	#N/A	#N/A	#N/A
BDNF	Brain-Derived Neurotrophic Factor	627	ENSG00000176697	A0A0E3SU01;P23560	BDNF.2421.7.3	11	27676440	27743605	BDNF.2421.7.3	Sun	rs6993770	8	106581528	26	#N/A	#N/A	#N/A	26	1	trans	Not applicable	Pass	Fail	Tier3	T	A	0.282	-0.185	0.027	1.30E-11	3301	Pass	#N/A	rs16873418	0.812525566
BGLAP	Osteocalcin	632	ENSG00000242252	P02818	Osteocalcin	1	156211753	156213112	Osteocalcin	Yao	rs5030062	3	186454180	3	NO	1	BGLAP,KLKB1	2	1	trans	Not applicable	Fail	Pass	Tier2	A	C	0.609	0.208	0.019	3.64E-28	6861	Fail	#N/A	rs5030062	1
BGLAP	Osteocalcin	632	ENSG00000242252	P02818	Osteocalcin	1	156211753	156213112	Osteocalcin	Yao	rs4253254	4	187158508	33	#N/A	#N/A	#N/A	33	1	trans	Not applicable	Pass	Fail	Tier3	T	C	0.510	-0.391	0.018	2.47E-106	6861	Pass	#N/A	rs4253254	1
BGLAP	Osteocalcin	632	ENSG00000242252	P02818	BGLAP.11067.13.3	1	156211753	156213112	BGLAP.11067.13.3	Sun	rs62143194	19	54319624	381	#N/A	#N/A	#N/A	381	1	trans	Not applicable	Pass	Fail	Tier3	G	C	0.224	0.257	0.030	2.70E-17	3301	#N/A	#N/A	#N/A	#N/A
BLVRA	Biliverdin Reductase A	644	ENSG00000106605	A0A140VJF4;P53004	BLVRA.11382.5.3	7	43798279	43846939	BLVRA.11382.5.3	Sun	rs62143197	19	54320716	381	#N/A	#N/A	#N/A	381	1	trans	Not applicable	Pass	Fail	Tier3	A	G	0.223	0.317	0.030	4.30E-26	3301	#N/A	#N/A	#N/A	#N/A
BMP6	Bone Morphogenetic Protein 6	654	ENSG00000153162	B4DUF7;P22004;Q4VBA3	BMP6.8459.10.3	6	7727030	7881655	BMP6.8459.10.3	Sun	rs11607100	11	74414919	2	NO	1	BMP6,CHRDL2	1	1	trans	Not applicable	Pass	Pass	Tier1	T	C	0.042	-0.433	0.062	1.80E-12	3301	#N/A	#N/A	#N/A	#N/A
BMP7	Bone Morphogenetic Protein 7	655	ENSG00000101144	A8K571;P18075	BMP7.2972.57.2	20	55743804	55841685	BMP7.2972.57.2	Sun	rs4241818	4	187153786	33	#N/A	#N/A	#N/A	33	1	trans	Not applicable	Pass	Fail	Tier3	C	T	0.514	0.207	0.025	3.70E-17	3301	Pass	#N/A	rs4253248	0.996103803
BOC	Boc Cell Adhesion Associated, Oncogene Regulated	91653	ENSG00000144857	Q9BWV1	Not reported	3	112930311	113006310	Not reported	Emilsson	rs73235147	3	112973955	1	#N/A	#N/A	#N/A	1	1	cis	missense_variant	Pass	Pass	Tier1	A	T	0.833	-0.241	0.209	1.10E-13	3200	#N/A	#N/A	#N/A	#N/A
BPI	Bactericidal Permeability-Increasing Protein	671	ENSG00000101425	P17213	BPI.4126.22.1	20	36888551	36965907	BPI.4126.22.1	Sun	rs1780617	20	36974157	2	NO	0	#N/A	2	3	cis	upstream_gene_variant	Pass	Pass	Tier1	G	A	0.122	-0.644	0.037	1.10E-67	3301	#N/A	#N/A	#N/A	#N/A
BPIFA2	Bpi Fold Containing Family A Member 2	140683	ENSG00000131050	Q96DR5	Not reported	20	31755959	31769223	Not reported	Emilsson	rs141715080	20	31742114	1	#N/A	#N/A	#N/A	1	1	cis	intergenic_variant	Pass	Pass	Tier1	C	T	0.973	0.429	0.034	2.00E-08	3200	#N/A	#N/A	#N/A	#N/A
BPIFB1	Bpi Fold-Containing Family B Member 1	92747	ENSG00000125999	Q8TDL5	BPIFB1.11246.3.3	20	31861286	31897684	BPIFB1.11246.3.3	Sun	rs2424961	20	31694060	1	#N/A	#N/A	#N/A	1	3	cis	missense_variant	Pass	Pass	Tier1	T	C	0.579	-0.437	0.025	3.90E-71	3301	#N/A	#N/A	#N/A	#N/A
BRD1	Bromodomain-Containing Protein 1	23774	ENSG00000100425	A0A024R4V5;O95696;Q59G93;A0A024R4W4	BRD1.11607.15.3	22	50166931	50221160	BRD1.11607.15.3	Sun	rs4632248	19	54324995	381	#N/A	#N/A	#N/A	381	1	trans	Not applicable	Pass	Fail	Tier3	T	G	0.214	0.470	0.029	2.90E-59	3301	#N/A	#N/A	#N/A	#N/A
BRICD5	Brichos Domain-Containing Protein 5	283870	ENSG00000182685	Q6PL45	BRICD5.6612.90.3	16	2259254	2261951	BRICD5.6612.90.3	Sun	rs62143198	19	54320939	381	#N/A	#N/A	#N/A	381	1	trans	Not applicable	Pass	Fail	Tier3	A	G	0.215	0.538	0.029	2.50E-75	3301	#N/A	#N/A	#N/A	#N/A
BST1	Adp-Ribosyl Cyclase/Cyclic Adp-Ribose Hydrolase 2	683	ENSG00000109743	Q10588	BST1.4535.50.2	4	15704573	15739936	BST1.4535.50.2	Sun	rs73224660	4	15714762	1	#N/A	#N/A	#N/A	1	2	cis	intron_variant	Pass	Pass	Tier1	A	G	0.159	-1.397	0.024	1.9e-744	3301	#N/A	#N/A	#N/A	#N/A
BTD	Biotinidase	686	ENSG00000169814	P43251	Not reported	3	15642858	15687328	Not reported	Emilsson	rs13100619	3	15549967	1	#N/A	#N/A	#N/A	1	1	cis	intron_variant	Pass	Pass	Tier1	A	C	0.962	1.431	0.060	4.40E-122	3200	#N/A	#N/A	#N/A	#N/A
BTK	Tyrosine-Protein Kinase Btk	695	ENSG00000010671	Q06187;Q5JY90	BTK.3416.2.2	X	100604435	100641183	BTK.3416.2.2	Sun	rs62143197	19	54320716	381	#N/A	#N/A	#N/A	381	1	trans	Not applicable	Pass	Fail	Tier3	A	G	0.223	0.257	0.030	1.70E-17	3301	Pass	#N/A	rs34436714	0.957055237
BTNL8	Butyrophilin Like 8	79908	ENSG00000113303	Q6UX41	Not reported	5	180326076	180377906	Not reported	Emilsson	rs7721375	5	180439650	1	#N/A	#N/A	#N/A	1	1	cis	intergenic_variant	Pass	Pass	Tier1	C	T	0.507	0.273	0.603	1.40E-28	3200	#N/A	#N/A	#N/A	#N/A
BUB1	Mitotic Checkpoint Serine/Threonine-Protein Kinase Bub1	699	ENSG00000169679	B4DYG2;O43683	BUB1.12033.3.3	2	111395275	111435691	BUB1.12033.3.3	Sun	rs10418046	19	54327869	381	#N/A	#N/A	#N/A	381	1	trans	Not applicable	Pass	Fail	Tier3	G	T	0.217	0.462	0.029	1.20E-57	3301	#N/A	#N/A	#N/A	#N/A
C10orf35	Uncharacterized Protein C10Orf35	219738	ENSG00000171224	A0A024QZL0;Q96D05	C10orf35.8220.15.3	10	71390007	71393352	C10orf35.8220.15.3	Sun	rs74480769	5	40972211	57	#N/A	#N/A	#N/A	57	1	trans	Not applicable	Pass	Fail	Tier3	G	A	0.032	-0.593	0.073	4.70E-16	3301	#N/A	#N/A	#N/A	#N/A
C11orf68	Upf0696 Protein C11Orf68	83638	ENSG00000175573	Q9H3H3	C11orf68.8307.47.3	11	65684279	65686588	C11orf68.8307.47.3	Sun	rs62143198	19	54320939	381	#N/A	#N/A	#N/A	381	1	trans	Not applicable	Pass	Fail	Tier3	A	G	0.215	0.579	0.029	1.40E-88	3301	#N/A	#N/A	#N/A	#N/A
C12orf49	Upf0454 Protein C12Orf49	79794	ENSG00000111412	A0A024RBQ8;Q9H741	C12orf49.9387.13.3	12	117153593	117175875	C12orf49.9387.13.3	Sun	rs34436714	19	54327313	381	#N/A	#N/A	#N/A	381	1	trans	Not applicable	Pass	Fail	Tier3	A	C	0.213	-0.207	0.030	5.20E-12	3301	#N/A	#N/A	#N/A	#N/A
C14orf93	Uncharacterized Protein C14Orf93	60686	ENSG00000100802	Q9H972;A0A0C4DFZ6	C14orf93.6439.59.3	14	23456110	23479375	C14orf93.6439.59.3	Sun	rs1065853	19	45413233	33	#N/A	#N/A	#N/A	33	1	trans	Not applicable	Pass	Fail	Tier3	T	G	0.078	-0.558	0.046	1.30E-34	3301	#N/A	#N/A	#N/A	#N/A
C15orf48	Normal Mucosa Of Esophagus-Specific Gene 1 Protein	84419	ENSG00000166920	A0A024R5U4;Q9C002	NMES1.6406.3.3	15	45722727	45740959	NMES1.6406.3.3	Sun	rs2286798	3	52821177	9	#N/A	#N/A	#N/A	9	1	trans	Not applicable	Pass	Fail	Tier3	C	A	0.362	0.277	0.025	9.50E-28	3301	#N/A	#N/A	#N/A	#N/A
C15orf48	Normal Mucosa Of Esophagus-Specific Gene 1 Protein	84419	ENSG00000166920	A0A024R5U4;Q9C002	NMES1.6406.3.3	15	45722727	45740959	NMES1.6406.3.3	Sun	rs10418046	19	54327869	381	#N/A	#N/A	#N/A	381	1	trans	Not applicable	Pass	Fail	Tier3	G	T	0.217	0.368	0.029	3.10E-36	3301	#N/A	#N/A	#N/A	#N/A
C17orf78	Uncharacterized Protein C17Orf78	284099	ENSG00000278505	Q8N4C9	C17orf78.8545.14.3	17	35732928	35749662	C17orf78.8545.14.3	Sun	rs12371	1	180163390	2	NO	0	#N/A	2	1	trans	Not applicable	Pass	Pass	Tier1	G	A	0.089	0.389	0.044	7.10E-19	3301	#N/A	#N/A	#N/A	#N/A
C1GALT1C1	C1Galt1-Specific Chaperone 1	29071	ENSG00000171155	Q96EU7	C1GALT1C1.5735.54.3	X	119759648	119764005	C1GALT1C1.5735.54.3	Sun	rs7787942	7	7270012	1	#N/A	#N/A	#N/A	1	1	trans	Not applicable	Pass	Pass	Tier1	T	A	0.441	0.270	0.024	1.00E-28	3301	#N/A	#N/A	#N/A	#N/A
C1GALT1C1	C1Galt1-Specific Chaperone 1	29071	ENSG00000171155	Q96EU7	C1GALT1C1.5735.54.3	X	119759648	119764005	C1GALT1C1.5735.54.3	Sun	rs2519093	9	136141870	24	#N/A	#N/A	#N/A	24	1	trans	Not applicable	Pass	Fail	Tier3	T	C	0.178	0.611	0.031	1.90E-89	3301	#N/A	#N/A	#N/A	#N/A
C1orf56	Protein Ment	54964	ENSG00000143443	Q9BUN1	MENT.5744.12.3	1	151020216	151024462	MENT.5744.12.3	Sun	rs4253311	4	187174683	33	#N/A	#N/A	#N/A	33	1	trans	Not applicable	Pass	Fail	Tier3	G	A	0.511	-0.183	0.025	1.40E-13	3301	#N/A	#N/A	#N/A	#N/A
C1orf56	Protein Ment	54964	ENSG00000143443	Q9BUN1	MENT.5744.12.3	1	151020216	151024462	MENT.5744.12.3	Sun	rs438811	19	45416741	22	#N/A	#N/A	#N/A	22	1	trans	Not applicable	Pass	Fail	Tier3	T	C	0.232	0.347	0.029	8.10E-34	3301	#N/A	#N/A	#N/A	#N/A
C1QBP	Complement Component 1 Q Subcomponent-Binding Protein, Mitochondrial	708	ENSG00000108561	Q07021	C1QBP.4967.1.1	17	5336097	5352150	C1QBP.4967.1.1	Sun	rs967645	17	26713970	151	#N/A	#N/A	#N/A	151	1	trans	Not applicable	Pass	Fail	Tier3	T	C	0.509	0.172	0.024	1.50E-12	3301	Pass	#N/A	rs2239908	0.816176731
C1QC	Complement C1Q Subcomponent Subunit C	714	ENSG00000159189	A0A024RAA7;P02747	C1QC.14100.63.3	1	22970123	22974603	C1QC.14100.63.3	Sun	rs78865058	1	22944209	1	#N/A	#N/A	#N/A	1	4	cis	intergenic_variant	Pass	Pass	Tier1	A	G	0.042	1.075	0.060	4.30E-71	3301	#N/A	#N/A	#N/A	#N/A
C1QC	Complement C1Q Subcomponent Subunit C	714	ENSG00000159189	A0A024RAA7;P02747	C1QC.14100.63.3	1	22970123	22974603	C1QC.14100.63.3	Sun	rs4934470	10	91067438	1	#N/A	#N/A	#N/A	1	1	trans	Not applicable	Pass	Pass	Tier1	C	T	0.730	0.211	0.028	1.90E-14	3301	Pass	#N/A	rs4934470	1
C1QC	Complement C1Q Subcomponent	714	ENSG00000159189	A0A024RAA7;P02747	2753-2_2	1	22970123	22974603	2753-2_2	Suhre	rs12146727	12	7170336	7	#N/A	#N/A	#N/A	7	1	trans	Not applicable	Fail	Fail	Tier3	A	G	0.132	-0.509	0.063	2.04E-15	996	Fail	#N/A	rs12146727	1
C1QL1	Complement C1Q Like 1	10882	ENSG00000131094	O75973	Not reported	17	43037060	43045644	Not reported	Emilsson	rs9915692	17	43034207	1	#N/A	#N/A	#N/A	1	1	cis	downstream_gene_variant	Pass	Pass	Tier1	A	G	0.463	-0.279	0.455	3.40E-32	3200	#N/A	#N/A	#N/A	#N/A
C1QTNF1	Complement C1Q Tumor Necrosis Factor-Related Protein 1	114897	ENSG00000173918	Q9BXJ1;A0A0C4DFP7	C1QTNF1.6304.8.3	17	77018896	77045870	C1QTNF1.6304.8.3	Sun	rs646776	1	109818530	10	#N/A	#N/A	#N/A	10	1	trans	Not applicable	Pass	Fail	Tier3	T	C	0.777	0.640	0.028	1.80E-114	3301	#N/A	#N/A	#N/A	#N/A
C1QTNF1	Complement C1Q Tumor Necrosis Factor-Related Protein 1	114897	ENSG00000173918	Q9BXJ1;A0A0C4DFP7	C1QTNF1.6304.8.3	17	77018896	77045870	C1QTNF1.6304.8.3	Sun	rs10762481	10	73538164	2	NO	0	#N/A	2	1	trans	Not applicable	Pass	Pass	Tier1	C	T	0.383	-0.185	0.025	3.70E-13	3301	#N/A	#N/A	#N/A	#N/A
C1QTNF1	Complement C1Q Tumor Necrosis Factor-Related Protein 1	114897	ENSG00000173918	Q9BXJ1;A0A0C4DFP7	C1QTNF1.6304.8.3	17	77018896	77045870	C1QTNF1.6304.8.3	Sun	rs112635299	14	94838142	11	#N/A	#N/A	#N/A	11	1	trans	Not applicable	Pass	Fail	Tier3	T	G	0.023	-0.584	0.084	3.20E-12	3301	#N/A	#N/A	#N/A	#N/A
C1QTNF1	Complement C1Q Tumor Necrosis Factor-Related Protein 1	114897	ENSG00000173918	Q9BXJ1;A0A0C4DFP7	C1QTNF1.6304.8.3	17	77018896	77045870	C1QTNF1.6304.8.3	Sun	rs5848	17	42430244	2	NO	0	#N/A	2	1	trans	Not applicable	Pass	Pass	Tier1	T	C	0.287	-0.248	0.028	1.30E-18	3301	#N/A	#N/A	#N/A	#N/A
C1QTNF3	C1Q And Tnf Related 3	114899	ENSG00000082196	Q9BXJ4	Not reported	5	34017962	34043371	Not reported	Emilsson	rs840390	5	34018623	1	#N/A	#N/A	#N/A	1	1	cis	missense_variant	Pass	Pass	Tier1	G	A	0.868	0.203	0.131	2.80E-08	3200	#N/A	#N/A	#N/A	#N/A
C1QTNF5	Complement C1Q Tumor Necrosis Factor-Related Protein 5	114902	ENSG00000223953	A0A024R3F8;Q9BXJ0	C1QTNF5.7810.20.3	11	119209652	119217383	C1QTNF5.7810.20.3	Sun	rs11955347	5	131567924	1	#N/A	#N/A	#N/A	1	1	trans	Not applicable	Pass	Pass	Tier1	A	G	0.472	-0.246	0.025	9.10E-24	3301	#N/A	#N/A	#N/A	#N/A
C1QTNF5	Complement C1Q Tumor Necrosis Factor-Related Protein 5	114902	ENSG00000223953	A0A024R3F8;Q9BXJ0	C1QTNF5.7810.20.3	11	119209652	119217383	C1QTNF5.7810.20.3	Sun	rs2248863	11	119207341	1	#N/A	#N/A	#N/A	1	1	cis	3_prime_UTR_variant	Pass	Pass	Tier1	A	G	0.142	0.326	0.035	3.50E-21	3301	#N/A	#N/A	#N/A	#N/A
C1QTNF5	Complement C1Q Tumor Necrosis Factor-Related Protein 5	114902	ENSG00000223953	A0A024R3F8;Q9BXJ0	C1QTNF5.7810.20.3	11	119209652	119217383	C1QTNF5.7810.20.3	Sun	rs61932023	12	99025406	1	#N/A	#N/A	#N/A	1	1	trans	Not applicable	Pass	Pass	Tier1	C	A	0.332	-0.188	0.026	3.90E-13	3301	#N/A	#N/A	#N/A	#N/A
C1QTNF9	Complement C1Q And Tumor Necrosis Factor-Related Protein 9A	338872	ENSG00000240654	P0C862	C1QTNF9.6019.12.3	13	24881304	24896673	C1QTNF9.6019.12.3	Sun	rs74480769	5	40972211	57	#N/A	#N/A	#N/A	57	1	trans	Not applicable	Pass	Fail	Tier3	G	A	0.032	-0.646	0.073	8.30E-19	3301	#N/A	#N/A	#N/A	#N/A
C1R	Complement C1R Subcomponent	715	ENSG00000159403	P00736;B4DPQ0	3285-23_2	12	7187513	7245203	3285-23_2	Suhre	rs12146727	12	7170336	7	#N/A	#N/A	#N/A	7	1	cis	missense_variant	Pass	Fail	Tier3	A	G	0.132	-0.780	0.061	3.39E-35	996	#N/A	#N/A	#N/A	#N/A
C1RL	Complement C1R Subcomponent Like	51279	ENSG00000139178	Q9NZP8	Not reported	12	7247145	7261874	Not reported	Emilsson	rs6488561	12	7246894	1	#N/A	#N/A	#N/A	1	1	cis	downstream_gene_variant	Pass	Pass	Tier1	G	A	0.695	0.270	0.175	5.60E-24	3200	#N/A	#N/A	#N/A	#N/A
C1S	Complement C1S Subcomponent	716	ENSG00000182326	F8WCZ6;P09871	3590-8_3	12	7096351	7178336	3590-8_3	Suhre	rs6695321	1	196675861	2	NO	1	C1S,PPP2R3A	1	1	trans	Not applicable	Pass	Pass	Tier1	G	A	0.371	-0.529	0.038	9.44E-40	995	#N/A	#N/A	#N/A	#N/A
C2orf66	Uncharacterized Protein C2Orf66	401027	ENSG00000187944	Q6UXQ4	C2orf66.5677.15.3	2	197669726	197675000	C2orf66.5677.15.3	Sun	rs704	17	26694861	151	#N/A	#N/A	#N/A	151	1	trans	Not applicable	Pass	Fail	Tier3	A	G	0.467	-0.345	0.024	6.30E-47	3301	#N/A	#N/A	#N/A	#N/A
C3	Complement C3	718	ENSG00000125730	P01024	Not reported	19	6677845	6720693	Not reported	Emilsson	rs163494	19	6724340	1	#N/A	#N/A	#N/A	1	1	cis	intron_variant	Pass	Pass	Tier1	C	T	0.805	0.264	0.231	3.40E-17	3200	#N/A	#N/A	#N/A	#N/A
C4BPA	Complement Component 4 Binding Protein, Alpha	722	ENSG00000123838	P04003	Not reported	1	207277606	207318317	Not reported	Emilsson	rs11120218	1	207278451	2	NO	0	#N/A	2	1	cis	intron_variant	Pass	Pass	Tier1	G	A	0.889	-0.429	0.141	1.50E-28	3200	#N/A	#N/A	#N/A	#N/A
C5	Complement C5	727	ENSG00000106804	P01031	Not reported	9	123714613	123812554	Not reported	Emilsson	rs1035029	9	123742818	1	#N/A	#N/A	#N/A	1	1	cis	intron_variant	Pass	Pass	Tier1	A	G	0.611	0.182	0.615	2.10E-13	3200	#N/A	#N/A	#N/A	#N/A
C5orf38	Protein Cei	153571	ENSG00000186493	Q86SI9;B7ZL86	C5orf38.6378.2.3	5	2752245	2755508	C5orf38.6378.2.3	Sun	rs1065853	19	45413233	33	#N/A	#N/A	#N/A	33	2	trans	Not applicable	Pass	Fail	Tier3	T	G	0.078	-1.255	0.041	4.70E-205	3301	#N/A	#N/A	#N/A	#N/A
C5orf63	Glutaredoxin-Like Protein C5Orf63	401207	ENSG00000164241	A6NC05	C5orf63.13378.80.3	5	126378250	126409184	C5orf63.13378.80.3	Sun	rs704	17	26694861	151	#N/A	#N/A	#N/A	151	1	trans	Not applicable	Pass	Fail	Tier3	A	G	0.467	-0.167	0.025	9.50E-12	3301	#N/A	#N/A	#N/A	#N/A
C6orf226	Uncharacterized Protein C6Orf226	441150	ENSG00000221821	Q5I0X4	C6orf226.8078.15.3	6	42858005	42858554	C6orf226.8078.15.3	Sun	rs58452280	14	106252435	15	#N/A	#N/A	#N/A	15	2	trans	Not applicable	Pass	Fail	Tier3	C	A	0.123	0.731	0.043	2.30E-66	3301	#N/A	#N/A	#N/A	#N/A
C6orf89	Bombesin Receptor-Activated Protein C6Orf89	221477	ENSG00000198663	A0A024RCY0;Q6UWU4;Q96LN2	C6orf89.10885.36.3	6	36839646	36896740	C6orf89.10885.36.3	Sun	rs919791	19	15576817	5	NO	0	#N/A	5	1	trans	Not applicable	Pass	Pass	Tier1	A	G	0.214	-0.271	0.031	6.30E-19	3301	#N/A	#N/A	#N/A	#N/A
C7	Complement Component C7	730	ENSG00000112936	P10643;Q05CI3	2888-49_2	5	40909354	40983041	2888-49_2	Suhre	rs429017	5	41263091	1	#N/A	#N/A	#N/A	1	1	cis	upstream_gene_variant	Pass	Pass	Tier1	A	G	0.253	0.433	0.050	9.04E-18	985	#N/A	#N/A	#N/A	#N/A
C7orf69	Uncharacterized Protein C7Orf69	80099	ENSG00000136275	Q9H7B7	C7orf69.9544.24.3	7	47834889	47859445	C7orf69.9544.24.3	Sun	rs10424405	19	54321933	381	#N/A	#N/A	#N/A	381	1	trans	Not applicable	Pass	Fail	Tier3	G	A	0.220	0.219	0.030	3.60E-13	3301	#N/A	#N/A	#N/A	#N/A
C8A;C8B;C8G	Complement Component C8	731;732;733	ENSG00000157131;ENSG00000021852;ENSG00000176919	P07357;P07358;B7Z555;B7Z550;P07360	2429-27_4	1	57320479	57383894	2429-27_4	Suhre	rs1013579	1	57422484	1	#N/A	#N/A	#N/A	1	1	cis	missense_variant	Fail	Pass	Tier2	C	T	0.042	-0.794	0.110	9.30E-13	997	Fail	#N/A	rs1013579	1
C8A;C8B;C8G	Complement Component C8	731;732;733	ENSG00000157131;ENSG00000021852;ENSG00000176919	P07357;P07358;B7Z555;B7Z550;P07360	C8A.C8B.C8G.2429.27.4	1	57320479	57383894	C8A.C8B.C8G.2429.27.4	Sun	rs74480769	5	40972211	57	#N/A	#N/A	#N/A	57	1	trans	Not applicable	Pass	Fail	Tier3	G	A	0.032	-0.540	0.073	1.50E-13	3301	#N/A	#N/A	#N/A	#N/A
C8orf33	Upf0488 Protein C8Orf33	65265	ENSG00000182307	Q9H7E9	C8orf33.9613.16.3	8	146277764	146281416	C8orf33.9613.16.3	Sun	rs1926447	13	46629944	5	NO	0	#N/A	5	1	trans	Not applicable	Pass	Pass	Tier1	G	A	0.711	0.222	0.027	3.30E-16	3301	#N/A	#N/A	#N/A	#N/A
C9	Complement C9	735	ENSG00000113600	P02748	Not reported	5	39284377	39364655	Not reported	Emilsson	rs265721	5	39354069	1	#N/A	#N/A	#N/A	1	1	cis	intron_variant	Pass	Pass	Tier1	G	A	0.959	-0.375	0.047	5.90E-10	3200	#N/A	#N/A	#N/A	#N/A
CA1	Carbonic Anhydrase 1	759	ENSG00000133742	P00915	Not reported	8	86240457	86290383	Not reported	Emilsson	rs2453868	8	86302696	1	#N/A	#N/A	#N/A	1	1	cis	intron_variant	Pass	Pass	Tier1	T	C	0.582	-0.147	0.645	2.20E-09	3200	#N/A	#N/A	#N/A	#N/A
CA10	Carbonic Anhydrase-Related Protein 10	56934	ENSG00000154975	Q9NS85	CA10.13666.222.3	17	49707674	50237377	CA10.13666.222.3	Sun	rs12740374	1	109817590	10	#N/A	#N/A	#N/A	10	1	trans	Not applicable	Pass	Fail	Tier3	T	G	0.223	-0.298	0.030	2.10E-23	3301	Pass	#N/A	rs646776	1
CA10	Carbonic Anhydrase-Related Protein 10	56934	ENSG00000154975	Q9NS85	CA10.3289.19.2	17	49707674	50237377	CA10.3289.19.2	Sun	rs74480769	5	40972211	57	#N/A	#N/A	#N/A	57	1	trans	Not applicable	Pass	Fail	Tier3	G	A	0.032	-0.517	0.073	1.70E-12	3301	#N/A	#N/A	#N/A	#N/A
CA10	Carbonic Anhydrase-Related Protein 10	56934	ENSG00000154975	Q9NS85	CA10.13666.222.3	17	49707674	50237377	CA10.13666.222.3	Sun	rs117399000	17	50213731	1	#N/A	#N/A	#N/A	1	1	cis	intron_variant	Pass	Pass	Tier1	A	G	0.037	-0.594	0.066	3.00E-19	3301	#N/A	#N/A	#N/A	#N/A
CA13	Carbonic Anhydrase 13	377677	ENSG00000185015	Q8N1Q1	3420-21_2	8	86132816	86196302	3420-21_2	Suhre	rs17741049	8	86198253	1	#N/A	#N/A	#N/A	1	1	cis	downstream_gene_variant	Pass	Pass	Tier1	T	C	0.068	-0.744	0.080	7.92E-20	997	#N/A	#N/A	#N/A	#N/A
CA3	Carbonic Anhydrase 3	761	ENSG00000164879	P07451;V9HWA3	CA3.3799.11.2	8	86285665	86361269	CA3.3799.11.2	Sun	rs2072696	8	86351051	1	#N/A	#N/A	#N/A	1	1	cis	downstream_gene_variant	Pass	Pass	Tier1	C	G	0.238	-0.217	0.029	6.80E-14	3301	Pass	#N/A	rs999466	0.857411181
CA4	Carbonic Anhydrase 4	762	ENSG00000167434	P22748	CA4.3177.49.2	17	58227297	58248260	CA4.3177.49.2	Sun	rs74480769	5	40972211	57	#N/A	#N/A	#N/A	57	1	trans	Not applicable	Pass	Fail	Tier3	G	A	0.032	-0.577	0.073	2.90E-15	3301	#N/A	#N/A	#N/A	#N/A
CA5A	Carbonic Anhydrase 5A, Mitochondrial	763	ENSG00000174990	P35218	CA5A.8791.151.3	16	87921625	87970135	CA5A.8791.151.3	Sun	rs1157745	7	94941038	5	NO	0	#N/A	5	1	trans	Not applicable	Pass	Pass	Tier1	T	G	0.283	0.217	0.027	1.90E-15	3301	#N/A	#N/A	#N/A	#N/A
CA6	Carbonic Anhydrase 6	765	ENSG00000131686	B4DUH8;P23280	CA6.3352.80.3	1	9005926	9035151	CA6.3352.80.3	Sun	rs3765963	1	9034598	1	#N/A	#N/A	#N/A	1	3	cis	downstream_gene_variant	Pass	Pass	Tier1	G	A	0.402	0.677	0.023	4.10E-185	3301	#N/A	#N/A	#N/A	#N/A
CA8	P-Type Atpase	767	ENSG00000178538	P35219	Not reported	8	61101422	61193954	Not reported	Emilsson	rs7009482	8	61195053	1	#N/A	#N/A	#N/A	1	1	cis	upstream_gene_variant	Pass	Pass	Tier1	G	A	0.589	-0.188	0.406	5.90E-14	3200	#N/A	#N/A	#N/A	#N/A
CACNA2D3	Voltage-Dependent Calcium Channel Subunit Alpha-2/Delta-3	55799	ENSG00000157445	Q8IZS8	CACNA2D3.8885.6.3	3	54156574	55108584	CACNA2D3.8885.6.3	Sun	rs2269615	1	172415451	2	NO	0	#N/A	2	1	trans	Not applicable	Pass	Pass	Tier1	T	C	0.555	-0.194	0.025	2.80E-15	3301	#N/A	#N/A	#N/A	#N/A
CACNA2D3	Voltage-Dependent Calcium Channel Subunit Alpha-2/Delta-3	55799	ENSG00000157445	Q8IZS8	CACNA2D3.8885.6.3	3	54156574	55108584	CACNA2D3.8885.6.3	Sun	rs34084772	3	54153517	1	#N/A	#N/A	#N/A	1	1	cis	upstream_gene_variant	Pass	Pass	Tier1	A	G	0.184	-0.233	0.032	5.10E-13	3301	#N/A	#N/A	#N/A	#N/A
CACYBP	Calcyclin-Binding Protein	27101	ENSG00000116161	Q9HB71;A0A024R904	CACYBP.12432.23.3	1	174968300	174980851	CACYBP.12432.23.3	Sun	rs62143198	19	54320939	381	#N/A	#N/A	#N/A	381	1	trans	Not applicable	Pass	Fail	Tier3	A	G	0.215	0.574	0.029	9.80E-87	3301	#N/A	#N/A	#N/A	#N/A
CALB1	Calbindin	793	ENSG00000104327	P05937	CALB1.9918.23.3	8	91070836	91107703	CALB1.9918.23.3	Sun	rs9567617	13	46651108	3	NO	0	#N/A	3	1	trans	Not applicable	Pass	Pass	Tier1	G	C	0.324	0.546	0.025	4.90E-109	3301	#N/A	#N/A	#N/A	#N/A
CALCOCO2	Calcium Binding And Coiled-Coil Domain 2	10241	ENSG00000136436	Q13137	Not reported	17	46908349	46942607	Not reported	Emilsson	rs550510	17	46926615	1	#N/A	#N/A	#N/A	1	1	cis	missense_variant,splice_region_variant	Pass	Pass	Tier1	G	A	0.843	0.190	0.173	1.00E-08	3200	#N/A	#N/A	#N/A	#N/A
CAMK1	Calcium/Calmodulin-Dependent Protein Kinase Type 1	8536	ENSG00000134072	B0YIY3;Q14012	CAMK1.3592.4.3	3	9799026	9811676	CAMK1.3592.4.3	Sun	rs4525	1	169511734	8	#N/A	#N/A	#N/A	8	2	trans	Not applicable	Pass	Fail	Tier3	C	T	0.263	-1.049	0.022	3.9e-518	3301	Pass	#N/A	rs4525	1
CAMK1	Calcium/Calmodulin-Dependent Protein Kinase Type 1	8536	ENSG00000134072	B0YIY3;Q14012	3592-4_3	3	9799026	9811676	3592-4_3	Suhre	rs7091871	10	101810304	9	#N/A	#N/A	#N/A	9	1	trans	Not applicable	Fail	Fail	Tier3	T	C	0.062	1.305	0.084	1.02E-48	995	Fail	#N/A	rs7091871	1
CAMK1D	Calcium/Calmodulin-Dependent Protein Kinase Type 1D	57118	ENSG00000183049	Q5SQQ7;Q8IU85	CAMK1D.3418.12.2	10	12391481	12877545	CAMK1D.3418.12.2	Sun	rs704	17	26694861	151	#N/A	#N/A	#N/A	151	1	trans	Not applicable	Pass	Fail	Tier3	A	G	0.467	0.294	0.024	3.90E-34	3301	#N/A	#N/A	#N/A	#N/A
CAMK2A	Calcium/Calmodulin-Dependent Protein Kinase Type Ii Subunit Alpha	815	ENSG00000070808	A8K161;Q8IWE0;Q7LDD5;Q9UQM7	CAMK2A.3350.53.2	5	149599054	149669854	CAMK2A.3350.53.2	Sun	rs4632248	19	54324995	381	#N/A	#N/A	#N/A	381	1	trans	Not applicable	Fail	Fail	Tier3	T	G	0.214	0.433	0.029	4.90E-50	3301	Fail	#N/A	rs34436714	0.981421105
CAMK2B	Calcium/Calmodulin-Dependent Protein Kinase Type Ii Subunit Beta	816	ENSG00000058404	A4D2J9;Q13554;B7Z1Z6	CAMK2B.3351.1.1	7	44256749	44374176	CAMK2B.3351.1.1	Sun	rs62143206	19	54326212	381	#N/A	#N/A	#N/A	381	1	trans	Not applicable	Fail	Fail	Tier3	T	G	0.213	0.562	0.028	5.20E-87	3301	Fail	#N/A	rs34436714	0.987578813
CANX	Calnexin	821	ENSG00000127022	P27824	CANX.8834.58.3	5	179105629	179157926	CANX.8834.58.3	Sun	rs67908756	1	196821380	4	NO	0	#N/A	4	1	trans	Not applicable	Pass	Pass	Tier1	G	T	0.194	-0.235	0.031	3.90E-14	3301	#N/A	#N/A	#N/A	#N/A
CAPG	Capping Actin Protein, Gelsolin Like	822	ENSG00000042493	P40121	Not reported	2	85621870	85641197	Not reported	Emilsson	rs143448563	2	85610023	1	#N/A	#N/A	#N/A	1	1	cis	start_lost	Pass	Pass	Tier1	A	G	0.983	1.400	0.016	1.00E-48	3200	#N/A	#N/A	#N/A	#N/A
CAPN1;CAPNS1	Calpain I	823;826	ENSG00000014216;ENSG00000126247	B2RDI5;P07384;B4DWH5;P04632;A0A0C4DGQ5	2668-70_2	11	64948037	64979477	2668-70_2	Suhre	rs10895987	11	64904908	1	#N/A	#N/A	#N/A	1	1	cis	upstream_gene_variant	Pass	Pass	Tier1	T	C	0.226	-0.459	0.051	1.01E-18	995	#N/A	#N/A	#N/A	#N/A
CARD19	Bcl10-Interacting Card Protein	84270	ENSG00000165233	A0A024R248;Q96LW7	C9orf89.7778.104.3	9	95858500	95875565	C9orf89.7778.104.3	Sun	rs4632248	19	54324995	381	#N/A	#N/A	#N/A	381	3	trans	Not applicable	Pass	Fail	Tier3	T	G	0.214	0.749	0.027	4.70E-168	3301	#N/A	#N/A	#N/A	#N/A
CASP10	Caspase-10	843	ENSG00000003400	Q92851;A0A0S2Z3G5;A0A0S2Z3Z5	CASP10.5340.24.3	2	202047604	202094129	CASP10.5340.24.3	Sun	rs62143197	19	54320716	381	#N/A	#N/A	#N/A	381	1	trans	Not applicable	Fail	Fail	Tier3	A	G	0.223	0.274	0.030	9.50E-20	3301	Fail	#N/A	rs34436714	0.957055237
CASP3	Caspase-3	836	ENSG00000164305	P42574	3593-72_3	4	185548850	185570663	3593-72_3	Suhre	rs870825	4	185588045	1	#N/A	#N/A	#N/A	1	1	cis	intron_variant	Pass	Pass	Tier1	G	A	0.157	-0.396	0.058	1.80E-11	995	Pass	#N/A	rs870825	1
CASP3	Caspase-3	836	ENSG00000164305	P42574	CASP3.3593.72.3	4	185548850	185570663	CASP3.3593.72.3	Sun	rs10418046	19	54327869	381	#N/A	#N/A	#N/A	381	1	trans	Not applicable	Pass	Fail	Tier3	G	T	0.217	0.284	0.030	7.20E-22	3301	Pass	#N/A	rs34436714	1
CAST	Calpastatin	831	ENSG00000153113	P20810;E9PCH5;Q59HE3;Q86YM9;B7Z6N0;E9PDE4;A0A0C4DGB5;E7EQA0;A0A0A0MR45;E7EQ12	CAST.3026.5.2	5	95860971	96115299	CAST.3026.5.2	Sun	rs61751507	10	101829514	9	#N/A	#N/A	#N/A	9	1	trans	Not applicable	Pass	Fail	Tier3	T	C	0.045	-0.669	0.059	7.40E-30	3301	#N/A	#N/A	#N/A	#N/A
CAT	Catalase	847	ENSG00000121691	P04040	3488-64_2	11	34460472	34493609	3488-64_2	Suhre	rs646776	1	109818530	10	#N/A	#N/A	#N/A	10	1	trans	Not applicable	Fail	Fail	Tier3	C	T	0.218	-0.336	0.049	1.54E-11	996	Fail	#N/A	rs646776	1
CAT	Catalase	847	ENSG00000121691	P04040	3488-64_2	11	34460472	34493609	3488-64_2	Suhre	rs2284367	11	34484542	1	#N/A	#N/A	#N/A	1	1	cis	intron_variant	Fail	Pass	Tier2	C	T	0.220	-0.511	0.048	4.10E-25	997	Fail	#N/A	rs2284367	1
CBFB	Core-Binding Factor Subunit Beta	865	ENSG00000067955	A0A024R6X2;Q13951	CBFB.10048.7.3	16	67063019	67134961	CBFB.10048.7.3	Sun	rs4632248	19	54324995	381	#N/A	#N/A	#N/A	381	1	trans	Not applicable	Pass	Fail	Tier3	T	G	0.214	0.369	0.029	4.50E-36	3301	#N/A	#N/A	#N/A	#N/A
CBL	E3 Ubiquitin-Protein Ligase Cbl	867	ENSG00000110395	P22681	CBL.12016.60.3	11	119076752	119178859	CBL.12016.60.3	Sun	rs62143198	19	54320939	381	#N/A	#N/A	#N/A	381	1	trans	Not applicable	Pass	Fail	Tier3	A	G	0.215	0.611	0.029	9.50E-100	3301	#N/A	#N/A	#N/A	#N/A
CBLN1	Cerebellin-1	869	ENSG00000102924	P23435	CBLN1.9313.27.3	16	49311828	49315742	CBLN1.9313.27.3	Sun	rs10852587	16	49006458	1	#N/A	#N/A	#N/A	1	4	cis	intergenic_variant	Pass	Pass	Tier1	A	T	0.144	-1.081	0.033	7.10E-240	3301	#N/A	#N/A	#N/A	#N/A
CBLN4	Cerebellin-4	140689	ENSG00000054803	Q9NTU7	CBLN4.5688.65.3	20	54572496	54580528	CBLN4.5688.65.3	Sun	rs74447607	20	54447947	1	#N/A	#N/A	#N/A	1	1	cis	intergenic_variant	Pass	Pass	Tier1	T	C	0.192	-0.218	0.031	3.00E-12	3301	#N/A	#N/A	#N/A	#N/A
CBR1	Carbonyl Reductase [Nadph] 1	873	ENSG00000159228	P16152	CBR1.12381.26.3	21	37442239	37445464	CBR1.12381.26.3	Sun	rs62143197	19	54320716	381	#N/A	#N/A	#N/A	381	1	trans	Not applicable	Pass	Fail	Tier3	A	G	0.223	0.223	0.030	1.70E-13	3301	#N/A	#N/A	#N/A	#N/A
CBR1	Carbonyl Reductase [Nadph] 1	873	ENSG00000159228	P16152	CBR1.12381.26.3	21	37442239	37445464	CBR1.12381.26.3	Sun	rs16993864	21	37446599	1	#N/A	#N/A	#N/A	1	1	cis	downstream_gene_variant	Pass	Pass	Tier1	A	C	0.022	-1.215	0.083	6.60E-49	3301	#N/A	#N/A	#N/A	#N/A
CBR3	Carbonyl Reductase [Nadph] 3	874	ENSG00000159231	O75828;V9HW40	CBR3.14091.42.3	21	37507210	37518864	CBR3.14091.42.3	Sun	rs1028997	21	37532222	1	#N/A	#N/A	#N/A	1	3	cis	missense_variant	Pass	Pass	Tier1	A	G	0.376	-0.764	0.022	2.50E-259	3301	#N/A	#N/A	#N/A	#N/A
CBX5	Chromobox Protein Homolog 5	23468	ENSG00000094916	P45973;V9HWG0	CBX5.4540.11.2	12	54624724	54673886	CBX5.4540.11.2	Sun	rs74480769	5	40972211	57	#N/A	#N/A	#N/A	57	1	trans	Not applicable	Pass	Fail	Tier3	G	A	0.032	-0.549	0.073	6.30E-14	3301	#N/A	#N/A	#N/A	#N/A
CBX7	Chromobox Protein Homolog 7	23492	ENSG00000100307	B0QYP2;Q4PNR6;A0A024R1Q2;O95931;A0A024R1M4	CBX7.13027.20.3	22	39516172	39548679	CBX7.13027.20.3	Sun	rs10424405	19	54321933	381	#N/A	#N/A	#N/A	381	1	trans	Not applicable	Pass	Fail	Tier3	G	A	0.220	0.496	0.029	5.20E-65	3301	#N/A	#N/A	#N/A	#N/A
CCDC126	Coiled-Coil Domain-Containing Protein 126	90693	ENSG00000169193	A0A024RA08;Q96EE4	CCDC126.6388.21.3	7	23636998	23684327	CCDC126.6388.21.3	Sun	rs62295996	3	165482064	6	#N/A	#N/A	#N/A	6	1	trans	Not applicable	Pass	Fail	Tier3	A	G	0.202	0.272	0.031	1.20E-18	3301	#N/A	#N/A	#N/A	#N/A
CCDC126	Coiled-Coil Domain-Containing Protein 126	90693	ENSG00000169193	A0A024RA08;Q96EE4	CCDC126.6388.21.3	7	23636998	23684327	CCDC126.6388.21.3	Sun	rs227934	7	23627287	1	#N/A	#N/A	#N/A	1	1	cis	upstream_gene_variant	Pass	Pass	Tier1	T	C	0.479	-0.275	0.025	6.90E-29	3301	#N/A	#N/A	#N/A	#N/A
CCL1	C-C Motif Chemokine 1	6346	ENSG00000108702	P22362	2770-51_2	17	32687347	32690250	2770-51_2	Suhre	rs626457	1	57407484	3	NO	1	AP4M1,CCL1	2	1	trans	Not applicable	Pass	Pass	Tier1	T	C	0.322	0.278	0.046	2.67E-09	994	#N/A	#N/A	#N/A	#N/A
CCL11	Eotaxin	6356	ENSG00000172156	P51671;Q6I9T4	CCL11.5301.7.3	17	32612687	32615353	CCL11.5301.7.3	Sun	rs12075	1	159175354	2	NO	0	#N/A	2	1	trans	Not applicable	Fail	Pass	Tier2	A	G	0.584	0.229	0.025	8.50E-20	3301	Fail	#N/A	rs12075	1
CCL11	Eotaxin	6356	ENSG00000172156	P51671;Q6I9T4	CCL11.5301.7.3	17	32612687	32615353	CCL11.5301.7.3	Sun	rs2228467	3	42906116	2	NO	1	CCL11,CCL17	1	2	trans	Not applicable	Pass	Pass	Tier1	C	T	0.067	0.555	0.049	4.50E-30	3301	Pass	#N/A	rs2228467	1
CCL14	C-C Motif Chemokine 14	6358	ENSG00000276409	Q16627	CCL14.2900.53.3	17	34310327	34329100	CCL14.2900.53.3	Sun	rs13962	1	159175527	1	#N/A	#N/A	#N/A	1	1	trans	Not applicable	Pass	Pass	Tier1	A	G	0.171	0.242	0.034	5.80E-13	3301	#N/A	#N/A	#N/A	#N/A
CCL14	C-C Motif Chemokine 14	6358	ENSG00000276409	Q16627	CCL14.2900.53.3	17	34310327	34329100	CCL14.2900.53.3	Sun	rs9903158	17	34312337	1	#N/A	#N/A	#N/A	1	2	cis	5_prime_UTR_variant	Pass	Pass	Tier1	C	T	0.056	-1.081	0.050	3.50E-104	3301	Pass	#N/A	rs41341749	0.986215831
CCL15	C-C Motif Chemokine 15	6359	ENSG00000275688	A0A0B4J2E2;Q16663	CCL15.14109.15.3	17	34310692	34328660	CCL15.14109.15.3	Sun	rs854624	17	34327923	2	NO	1	CCL23,CCL15	1	1	cis	intron_variant	Pass	Pass	Tier1	T	G	0.931	-1.691	0.039	2.6e-411	3301	Pass	#N/A	rs7221769	0.860419498
CCL15	C-C Motif Chemokine 15	6359	ENSG00000275688	A0A0B4J2E2;Q16663	CCL15.14109.15.3	17	34310692	34328660	CCL15.14109.15.3	Sun	rs681343	19	49206462	13	#N/A	#N/A	#N/A	13	1	trans	Not applicable	Fail	Fail	Tier3	T	C	0.507	-0.261	0.024	2.20E-27	3301	Fail	#N/A	rs492602	0.996181652
CCL16	C-C Motif Chemokine 16	6360	ENSG00000275152	O15467	CCL16.4913.78.1	17	34303529	34308532	CCL16.4913.78.1	Sun	rs112689088	17	34307457	3	NO	0	#N/A	3	2	cis	missense_variant,NMD_transcript_variant	Pass	Pass	Tier1	C	T	0.098	-1.525	0.034	2.7e-450	3301	#N/A	#N/A	#N/A	#N/A
CCL17	C-C Motif Chemokine 17	6361	ENSG00000102970	Q92583	3519-3_2	16	57438679	57449974	3519-3_2	Suhre	rs983545	3	16959652	1	#N/A	#N/A	#N/A	1	1	trans	Not applicable	Pass	Pass	Tier1	A	G	0.348	0.320	0.045	2.29E-12	995	Pass	#N/A	rs983545	1
CCL17	C-C Motif Chemokine 17	6361	ENSG00000102970	Q92583	CCL17.3519.3.2	16	57438679	57449974	CCL17.3519.3.2	Sun	rs2228467	3	42906116	2	NO	1	CCL11,CCL17	1	1	trans	Not applicable	Pass	Pass	Tier1	C	T	0.067	0.590	0.049	6.90E-34	3301	Pass	#N/A	rs2228467	1
CCL17	C-C Motif Chemokine 17	6361	ENSG00000102970	Q92583	CCL17.3519.3.2	16	57438679	57449974	CCL17.3519.3.2	Sun	rs6993770	8	106581528	26	#N/A	#N/A	#N/A	26	1	trans	Not applicable	Pass	Fail	Tier3	T	A	0.282	-0.212	0.027	7.80E-15	3301	Pass	#N/A	rs16873418	0.812525566
CCL18	C-C Motif Chemokine 18	6362	ENSG00000275385	P55774	3044-3_2	17	34391640	34399392	3044-3_2	Suhre	rs9904601	17	34372006	1	#N/A	#N/A	#N/A	1	1	cis	intergenic_variant	Pass	Pass	Tier1	A	G	0.117	0.863	0.060	2.48E-43	996	#N/A	#N/A	#N/A	#N/A
CCL2	Monocyte Chemotactic Molecule 1	6347	ENSG00000108691	P13500	MCP1	17	32582304	32584222	MCP1	Yao	rs1799864	3	46399208	1	#N/A	#N/A	#N/A	1	1	trans	Not applicable	Pass	Pass	Tier1	A	G	0.089	0.302	0.032	2.86E-21	6861	Pass	#N/A	rs1799864	1
CCL2	Monocyte Chemotactic Molecule 1	6347	ENSG00000108691	P13500	MCP1	17	32582304	32584222	MCP1	Yao	rs3733402	4	187158034	33	#N/A	#N/A	#N/A	33	1	trans	Not applicable	Pass	Fail	Tier3	G	A	0.488	-0.106	0.018	7.25E-09	6861	Pass	#N/A	rs3733402	1
CCL21	C-C Motif Chemokine 21	6366	ENSG00000137077	O00585;Q6ICR7	CCL21.2516.57.3	9	34709002	34710121	CCL21.2516.57.3	Sun	rs11924792	3	132240100	1	#N/A	#N/A	#N/A	1	2	trans	Not applicable	Pass	Pass	Tier1	C	A	0.110	-0.607	0.038	1.40E-57	3301	Pass	#N/A	rs17412738	1
CCL22	C-C Motif Chemokine 22	6367	ENSG00000102962	O00626	CCL22.3508.78.3	16	57392684	57400102	CCL22.3508.78.3	Sun	rs77542162	17	67081278	2	NO	0	#N/A	2	1	trans	Not applicable	Pass	Pass	Tier1	G	A	0.023	0.831	0.087	7.20E-22	3301	#N/A	#N/A	#N/A	#N/A
CCL23	Ck-Beta-8-1	6368	ENSG00000274736	P55773	CCL23.3028.36.2	17	34340096	34345005	CCL23.3028.36.2	Sun	rs712048	17	34326215	2	NO	1	CCL23,CCL15	1	3	cis	intron_variant	Pass	Pass	Tier1	C	A	0.874	0.729	0.035	1.60E-94	3301	#N/A	#N/A	#N/A	#N/A
CCL25	C-C Motif Chemokine 25	6370	ENSG00000131142	O15444	CCL25.14068.29.3	19	8117651	8127534	CCL25.14068.29.3	Sun	rs214099	11	17291210	1	#N/A	#N/A	#N/A	1	1	trans	Not applicable	Pass	Pass	Tier1	C	T	0.594	-0.193	0.025	1.70E-14	3301	#N/A	#N/A	#N/A	#N/A
CCL25	C-C Motif Chemokine 25	6370	ENSG00000131142	O15444	CCL25.2705.5.2	19	8117651	8127534	CCL25.2705.5.2	Sun	rs74959615	19	8121096	1	#N/A	#N/A	#N/A	1	2	cis	missense_variant	Pass	Pass	Tier1	A	G	0.078	-0.972	0.043	5.20E-114	3301	#N/A	#N/A	#N/A	#N/A
CCL25	C-C Motif Chemokine 25	6370	ENSG00000131142	O15444	CCL25.14068.29.3	19	8117651	8127534	CCL25.14068.29.3	Sun	rs35106244	19	49203829	13	#N/A	#N/A	#N/A	13	1	trans	Not applicable	Pass	Fail	Tier3	T	C	0.485	-0.199	0.025	5.50E-15	3301	Pass	#N/A	rs679574	0.824031849
CCL27	C-C Motif Chemokine Ligand 27	10850	ENSG00000213927	Q9Y4X3	Not reported	9	34661879	34662689	Not reported	Emilsson	rs2070074	9	34649442	2	NO	0	#N/A	2	1	cis	missense_variant	Pass	Pass	Tier1	A	G	0.907	0.321	0.102	1.00E-14	3200	#N/A	#N/A	#N/A	#N/A
CCL28	C-C Motif Chemokine 28	56477	ENSG00000151882	A0N0Q3;Q9NRJ3;D6RC73	CCL28.2890.59.2	5	43376747	43412493	CCL28.2890.59.2	Sun	rs12694039	2	206953057	1	#N/A	#N/A	#N/A	1	1	trans	Not applicable	Pass	Pass	Tier1	G	A	0.427	-0.247	0.025	1.10E-23	3301	Pass	#N/A	rs3732083	0.903914154
CCL28	C-C Motif Chemokine 28	56477	ENSG00000151882	A0N0Q3;Q9NRJ3;D6RC73	CCL28.2890.59.2	5	43376747	43412493	CCL28.2890.59.2	Sun	rs4759076	12	54729872	1	#N/A	#N/A	#N/A	1	1	trans	Not applicable	Pass	Pass	Tier1	C	T	0.449	0.201	0.025	5.40E-16	3301	Pass	#N/A	rs6580981	0.988741866
CCL3	C-C Motif Chemokine 3	6348	ENSG00000277632	A0N0R1;P10147	CCL3.3040.59.1	17	34415602	34417515	CCL3.3040.59.1	Sun	rs712042	17	34392880	2	YES	1	CCL3L1,CCL3	1	1	cis	intron_variant	Fail	Pass	Tier2	A	G	0.862	-0.714	0.035	1.30E-94	3301	Fail	Fail	rs712042	1
CCL3L1	C-C Motif Chemokine 3-Like 1	6349	ENSG00000276085	P16619	CCL3L1.2783.18.2	17	34623842	34625731	CCL3L1.2783.18.2	Sun	rs2015086	17	34391617	2	YES	1	CCL3L1,CCL3	1	1	cis	upstream_gene_variant	Pass	Pass	Tier1	G	A	0.131	0.496	0.036	3.10E-42	3301	#N/A	#N/A	#N/A	#N/A
CCL4	C-C Motif Chemokine 4-Like	6351	ENSG00000275302	P13236	2781-63_2	17	34430983	34433014	2781-63_2	Suhre	rs6808835	3	46449864	1	#N/A	#N/A	#N/A	1	1	trans	Not applicable	Pass	Pass	Tier1	T	G	0.138	0.430	0.064	3.49E-11	997	Pass	#N/A	rs6808835	1
CCL4	C‐C Motif Chemokine 4	6351	ENSG00000275302	P13236	55	17	34430983	34433014	55	Folkersen	rs6607368	17	34819136	1	#N/A	#N/A	#N/A	1	2	cis	intergenic_variant	Pass	Pass	Tier1	A	C	0.800	0.510	0.044	6.3E‐31	3394	#N/A	#N/A	#N/A	#N/A
CCL4L1	Chemokine (C-C Motif) Ligand 4-Like 1	388372	ENSG00000205020	Q8NHW4	Not reported	17	34538309	34641846	Not reported	Emilsson	rs2687507	17	34433964	1	#N/A	#N/A	#N/A	1	1	cis	downstream_gene_variant	Pass	Pass	Tier1	C	T	0.747	-0.239	0.266	1.50E-16	3200	#N/A	#N/A	#N/A	#N/A
CCL5	C-C Motif Chemokine 5	6352	ENSG00000271503	D0EI67;P13501	2523-31_3	17	34198510	34207812	2523-31_3	Suhre	rs4239252	17	34163565	1	#N/A	#N/A	#N/A	1	1	cis	missense_variant	Pass	Pass	Tier1	A	G	0.211	-0.346	0.053	7.83E-11	996	#N/A	#N/A	#N/A	#N/A
CCL7	C-C Motif Chemokine 7	6354	ENSG00000108688	P80098	4886-3_1	17	32597240	32599261	4886-3_1	Suhre	rs3138036	17	32647544	2	NO	1	CCL7,CCL8	1	1	cis	missense_variant	Fail	Pass	Tier2	G	A	0.145	-1.000	0.052	1.82E-69	997	Fail	#N/A	rs3138036	1
CCL8	C-C Motif Chemokine 8	6355	ENSG00000108700	P80075	2785-15_2	17	32646055	32648421	2785-15_2	Suhre	rs3138036	17	32647544	2	NO	1	CCL7,CCL8	1	1	cis	missense_variant	Pass	Pass	Tier1	G	A	0.145	-0.470	0.060	1.33E-14	997	Pass	#N/A	rs3138036	1
CCNC	Cyclin-C	892	ENSG00000112237	P24863;Q7Z4L3;E5RFK5	CCNC.7817.36.3	6	99990256	100016849	CCNC.7817.36.3	Sun	rs58452280	14	106252435	15	#N/A	#N/A	#N/A	15	1	trans	Not applicable	Pass	Fail	Tier3	C	A	0.123	0.420	0.044	7.60E-22	3301	#N/A	#N/A	#N/A	#N/A
CCNC;CDK8	Cyclin-Dependent Kinase 8:Cyclin-C Complex	892	ENSG00000112237;ENSG00000132964	P24863;Q7Z4L3;E5RFK5;P49336	CDK8.CCNC.3359.11.2	6	99990256	100016849	CDK8.CCNC.3359.11.2	Sun	rs74480769	5	40972211	57	#N/A	#N/A	#N/A	57	1	trans	Not applicable	Pass	Fail	Tier3	G	A	0.032	-0.510	0.073	3.40E-12	3301	#N/A	#N/A	#N/A	#N/A
CCNC;CDK8	Cyclin-Dependent Kinase 8:Cyclin-C Complex	892	ENSG00000112237;ENSG00000132964	P24863;Q7Z4L3;E5RFK5;P49336	CDK8.CCNC.3359.11.2	6	99990256	100016849	CDK8.CCNC.3359.11.2	Sun	rs62143206	19	54326212	381	#N/A	#N/A	#N/A	381	1	trans	Not applicable	Pass	Fail	Tier3	T	G	0.213	0.262	0.030	1.30E-18	3301	Pass	#N/A	rs34436714	0.987578813
CCNH	Cyclin-H	902	ENSG00000134480	P51946	CCNH.9848.22.3	5	86687311	86708836	CCNH.9848.22.3	Sun	rs2230641	5	86695274	1	#N/A	#N/A	#N/A	1	1	cis	missense_variant	Pass	Pass	Tier1	G	A	0.205	-0.239	0.031	1.20E-14	3301	#N/A	#N/A	#N/A	#N/A
CD109	Cd109 Antigen	135228	ENSG00000156535	Q6YHK3	CD109.3290.50.2	6	74405508	74538040	CD109.3290.50.2	Sun	rs6903575	6	74503730	1	#N/A	#N/A	#N/A	1	1	cis	missense_variant,splice_region_variant	Fail	Pass	Tier2	A	G	0.522	0.415	0.024	6.50E-69	3301	Fail	#N/A	rs10455097	0.995788444
CD109	Cd109 Antigen	135228	ENSG00000156535	Q6YHK3	3290-50_2	6	74405508	74538040	3290-50_2	Suhre	rs8176749	9	136131188	12	#N/A	#N/A	#N/A	12	1	trans	Not applicable	Pass	Fail	Tier3	T	C	0.087	0.509	0.075	1.71E-11	995	Pass	#N/A	rs8176749	1
CD14	Monocyte Differentiation Antigen Cd14	929	ENSG00000170458	P08571	CD14	5	140011313	140013286	CD14	Yao	rs9425316	1	172400860	2	NO	0	#N/A	2	1	trans	Not applicable	Pass	Pass	Tier1	C	T	0.450	-0.177	0.018	3.76E-22	6861	#N/A	#N/A	#N/A	#N/A
CD14	Monocyte Differentiation Antigen Cd14	929	ENSG00000170458	P08571	CD14	5	140011313	140013286	CD14	Yao	rs3138074	5	140015932	1	#N/A	#N/A	#N/A	1	1	cis	missense_variant	Pass	Pass	Tier1	A	T	0.777	0.332	0.022	9.22E-53	6861	#N/A	#N/A	#N/A	#N/A
CD163	Scavenger Receptor Cysteine-Rich Type 1 Protein M130	9332	ENSG00000177575	Q86VB7	CD163.5028.59.1	12	7623409	7656489	CD163.5028.59.1	Sun	rs62165726	2	134966562	1	#N/A	#N/A	#N/A	1	2	trans	Not applicable	Pass	Pass	Tier1	A	C	0.042	-0.686	0.060	1.60E-30	3301	#N/A	#N/A	#N/A	#N/A
CD177	Cd177 Antigen	57126	ENSG00000204936	A0A087WVM2;Q8N6Q3	CD177.13116.25.3	19	43857811	43867480	CD177.13116.25.3	Sun	rs73554000	19	43825494	1	#N/A	#N/A	#N/A	1	8	cis	intergenic_variant	Pass	Pass	Tier1	C	G	0.024	1.803	0.079	4.40E-116	3301	#N/A	#N/A	#N/A	#N/A
CD200	Ox-2 Membrane Glycoprotein	4345	ENSG00000091972	P41217;B4DDZ6;F8W7G1	5112-73_3	3	112051194	112081659	5112-73_3	Suhre	rs651007	9	136153875	24	#N/A	#N/A	#N/A	24	1	trans	Not applicable	Pass	Fail	Tier3	T	C	0.226	-0.328	0.050	8.03E-11	997	#N/A	#N/A	#N/A	#N/A
CD200R1	Cell Surface Glycoprotein Cd200 Receptor 1	131450	ENSG00000163606	Q8TD46	CD200R1.5103.30.3	3	112640056	112693969	CD200R1.5103.30.3	Sun	rs6791672	3	112591392	1	#N/A	#N/A	#N/A	1	1	cis	intergenic_variant	Pass	Pass	Tier1	A	G	0.591	-0.176	0.025	2.80E-12	3301	Pass	#N/A	rs4234417	1
CD200R1L	Cell Surface Glycoprotein Cd200 Receptor 2	344807	ENSG00000206531	Q6Q8B3	CD200R1L.8980.19.3	3	112534556	112565703	CD200R1L.8980.19.3	Sun	rs7412	19	45412079	33	#N/A	#N/A	#N/A	33	1	trans	Not applicable	Pass	Fail	Tier3	T	C	0.078	0.721	0.045	1.80E-58	3301	#N/A	#N/A	#N/A	#N/A
CD207	C-Type Lectin Domain Family 4 Member K	50489	ENSG00000116031	Q9UJ71	CD207.3361.26.2	2	71057347	71062952	CD207.3361.26.2	Sun	rs4632248	19	54324995	381	#N/A	#N/A	#N/A	381	1	trans	Not applicable	Fail	Fail	Tier3	T	G	0.214	-0.242	0.030	4.70E-16	3301	Fail	#N/A	rs34436714	0.981421105
CD209	Cd209 Antigen	30835	ENSG00000090659	B2R907;M0R0P0;Q9NNX6;B4E2A8;X6RB12	CD209.3029.52.2	19	7804879	7812464	CD209.3029.52.2	Sun	rs505922	9	136149229	14	#N/A	#N/A	#N/A	14	3	trans	Not applicable	Pass	Fail	Tier3	C	T	0.313	0.831	0.022	1.30E-301	3301	Pass	#N/A	rs505922	1
CD22	B-Cell Receptor Cd22	933	ENSG00000012124	P20273;Q0EAF5	CD22.2891.1.3	19	35810164	35838258	CD22.2891.1.3	Sun	rs368465	1	196671981	22	#N/A	#N/A	#N/A	22	1	trans	Not applicable	Pass	Fail	Tier3	C	T	0.613	-0.180	0.025	1.40E-12	3301	Pass	#N/A	rs572515	1
CD226	Cd226 Antigen	10666	ENSG00000150637	Q15762;J3QR77	CD226.5721.1.3	18	67498394	67629039	CD226.5721.1.3	Sun	rs62143197	19	54320716	381	#N/A	#N/A	#N/A	381	1	trans	Not applicable	Fail	Fail	Tier3	A	G	0.223	0.321	0.030	8.10E-27	3301	Fail	#N/A	rs34436714	0.957055237
CD27	Cd27 Antigen	939	ENSG00000139193	P26842	5412-53_3	12	6554033	6560884	5412-53_3	Suhre	rs2228243	3	186395113	6	#N/A	#N/A	#N/A	6	1	trans	Not applicable	Pass	Fail	Tier3	G	A	0.208	0.730	0.049	1.71E-45	997	#N/A	#N/A	#N/A	#N/A
CD274	Cd274 Molecule	29126	ENSG00000120217	Q9NZQ7	Not reported	9	5450502	5470567	Not reported	Emilsson	rs1411262	9	5459419	1	#N/A	#N/A	#N/A	1	1	cis	intron_variant	Pass	Pass	Tier1	C	T	0.736	0.310	0.286	1.70E-29	3200	#N/A	#N/A	#N/A	#N/A
CD300A	Cd300A Molecule	11314	ENSG00000167851	Q9UGN4	Not reported	17	72462521	72480937	Not reported	Emilsson	rs2272111	17	72469966	1	#N/A	#N/A	#N/A	1	1	cis	missense_variant	Pass	Pass	Tier1	G	A	0.788	0.435	0.198	1.20E-52	3200	#N/A	#N/A	#N/A	#N/A
CD300C	Cmrf35-Like Molecule 6	10871	ENSG00000167850	Q08708	5066-134_3	17	72537247	72542282	5066-134_3	Suhre	rs10858881	12	89891474	1	#N/A	#N/A	#N/A	1	1	trans	Not applicable	Pass	Pass	Tier1	G	T	0.216	-0.501	0.052	5.13E-21	996	Pass	#N/A	rs10858881	1
CD300C	Cmrf35-Like Molecule 6	10871	ENSG00000167850	Q08708	CD300C.13406.161.3	17	72537247	72542282	CD300C.13406.161.3	Sun	rs79874727	14	106370437	1	#N/A	#N/A	#N/A	1	1	trans	Not applicable	Pass	Pass	Tier1	A	G	0.145	-0.336	0.041	4.10E-16	3301	#N/A	#N/A	#N/A	#N/A
CD300C	Cmrf35-Like Molecule 6	10871	ENSG00000167850	Q08708	CD300C.5066.134.3	17	72537247	72542282	CD300C.5066.134.3	Sun	rs62087214	17	72467626	1	#N/A	#N/A	#N/A	1	1	cis	intron_variant	Pass	Pass	Tier1	G	A	0.039	-0.679	0.064	1.70E-26	3301	#N/A	#N/A	#N/A	#N/A
CD300E	Cd300E Molecule	342510	ENSG00000186407	Q496F6	Not reported	17	72606021	72619897	Not reported	Emilsson	rs8081669	17	72614611	1	#N/A	#N/A	#N/A	1	1	cis	missense_variant	Pass	Pass	Tier1	G	A	0.551	0.270	0.427	4.20E-27	3200	#N/A	#N/A	#N/A	#N/A
CD33	Myeloid Cell Surface Antigen Cd33	945	ENSG00000105383	P20138;Q546G0	CD33.3166.92.1	19	51728320	51747115	CD33.3166.92.1	Sun	rs12459419	19	51728477	1	#N/A	#N/A	#N/A	1	2	cis	missense_variant	Pass	Pass	Tier1	T	C	0.329	-0.944	0.021	9.1e-445	3301	Pass	#N/A	rs12459419	1
CD34	Hematopoietic Progenitor Cell Antigen Cd34	947	ENSG00000174059	P28906	CD34.9023.9.3	1	208057594	208084747	CD34.9023.9.3	Sun	rs2516568	9	95187380	2	NO	0	#N/A	2	2	trans	Not applicable	Pass	Pass	Tier1	T	A	0.323	-0.435	0.025	2.20E-66	3301	#N/A	#N/A	#N/A	#N/A
CD34	Hematopoietic Progenitor Cell Antigen Cd34	947	ENSG00000174059	P28906	CD34.11285.8.3	1	208057594	208084747	CD34.11285.8.3	Sun	rs704	17	26694861	151	#N/A	#N/A	#N/A	151	1	trans	Not applicable	Pass	Fail	Tier3	A	G	0.467	0.252	0.024	3.80E-25	3301	#N/A	#N/A	#N/A	#N/A
CD36	Platelet Glycoprotein 4	948	ENSG00000135218	A4D1B1;P16671;B7Z6C3;E9PLT1	CD36.2973.15.2	7	79998891	80308593	CD36.2973.15.2	Sun	rs8176693	9	136137657	12	#N/A	#N/A	#N/A	12	1	trans	Not applicable	Pass	Fail	Tier3	T	C	0.066	0.584	0.049	9.50E-33	3301	Pass	#N/A	rs8176749	1
CD3E	T-Cell Surface Glycoprotein Cd3 Epsilon Chain	916	ENSG00000198851	P07766	CD3E.8069.85.3	11	118175260	118186890	CD3E.8069.85.3	Sun	rs72708013	1	169481731	6	#N/A	#N/A	#N/A	6	2	trans	Not applicable	Pass	Fail	Tier3	G	T	0.055	-0.564	0.054	1.00E-25	3301	#N/A	#N/A	#N/A	#N/A
CD3E	T-Cell Surface Glycoprotein Cd3 Epsilon Chain	916	ENSG00000198851	P07766	CD3E.8069.85.3	11	118175260	118186890	CD3E.8069.85.3	Sun	rs1409338	10	20227267	5	NO	0	#N/A	5	1	trans	Not applicable	Pass	Pass	Tier1	G	A	0.711	0.283	0.027	2.90E-25	3301	#N/A	#N/A	#N/A	#N/A
CD40LG	Soluble Cd40 Ligand	959	ENSG00000102245	P29965	CD40L	X	135730352	135742549	CD40L	Yao	rs71640034	4	187161048	33	#N/A	#N/A	#N/A	33	1	trans	Not applicable	Pass	Fail	Tier3	A	G	0.464	0.127	0.019	7.67E-11	6861	Pass	#N/A	rs71640034	1
CD48	Cd48 Antigen	962	ENSG00000117091	A0A087X1S7;P09326	CD48.3292.75.1	1	160648536	160681641	CD48.3292.75.1	Sun	rs12124234	1	160675269	1	#N/A	#N/A	#N/A	1	1	cis	intron_variant	Pass	Pass	Tier1	C	G	0.405	0.264	0.025	1.10E-25	3301	Pass	#N/A	rs34154650	0.916000212
CD55	Complement Decay-Accelerating Factor	1604	ENSG00000196352	P08174;B1AP13	CD55.5069.9.3	1	207494853	207534311	CD55.5069.9.3	Sun	rs11580387	1	207418408	1	#N/A	#N/A	#N/A	1	2	cis	upstream_gene_variant	Pass	Pass	Tier1	G	A	0.234	-0.521	0.028	4.70E-78	3301	Pass	#N/A	rs12134133	0.854321247
CD59	Cd59 Glycoprotein	966	ENSG00000085063	P13987;Q6FHM9	CD59.11514.196.3	11	33719807	33757991	CD59.11514.196.3	Sun	rs2273121	11	33757770	1	#N/A	#N/A	#N/A	1	1	cis	downstream_gene_variant	Pass	Pass	Tier1	A	G	0.252	-0.362	0.027	4.70E-41	3301	#N/A	#N/A	#N/A	#N/A
CD5L	Cd5 Antigen-Like	922	ENSG00000073754	O43866	CD5L	1	157800704	157868046	CD5L	Yao	rs2765501	1	157804648	3	NO	0	#N/A	3	1	cis	downstream_gene_variant	Pass	Pass	Tier1	G	A	0.608	-0.285	0.018	4.76E-54	6861	Pass	#N/A	rs2765501	1
CD63	Cd63 Antigen	967	ENSG00000135404	A0A024RB05;P08962	CD63.9190.7.3	12	56119107	56123491	CD63.9190.7.3	Sun	rs10754199	1	196670839	22	#N/A	#N/A	#N/A	22	1	trans	Not applicable	Pass	Fail	Tier3	G	A	0.611	-0.172	0.025	1.10E-11	3301	#N/A	#N/A	#N/A	#N/A
CD63	Cd63 Antigen	967	ENSG00000135404	A0A024RB05;P08962	CD63.9190.7.3	12	56119107	56123491	CD63.9190.7.3	Sun	rs2545801	5	176841339	14	#N/A	#N/A	#N/A	14	1	trans	Not applicable	Pass	Fail	Tier3	C	T	0.750	0.248	0.028	5.50E-19	3301	#N/A	#N/A	#N/A	#N/A
CD7	Cd7 Molecule	924	ENSG00000173762	P09564	Not reported	17	80272745	80275480	Not reported	Emilsson	rs116473040	17	80291652	1	#N/A	#N/A	#N/A	1	1	cis	missense_variant	Pass	Pass	Tier1	A	G	0.955	0.962	0.040	1.30E-61	3200	#N/A	#N/A	#N/A	#N/A
CD84	Slam Family Member 5	8832	ENSG00000066294	Q9UIB8	CD84.8770.136.3	1	160510885	160549306	CD84.8770.136.3	Sun	rs58452280	14	106252435	15	#N/A	#N/A	#N/A	15	2	trans	Not applicable	Pass	Fail	Tier3	C	A	0.123	0.647	0.043	1.80E-51	3301	#N/A	#N/A	#N/A	#N/A
CD8A	Cd8A Molecule	925	ENSG00000153563	P01732	Not reported	2	87011727	87035519	Not reported	Emilsson	rs111976570	2	87014112	1	#N/A	#N/A	#N/A	1	1	cis	intron_variant	Pass	Pass	Tier1	A	C	0.810	-0.567	0.142	7.30E-73	3200	#N/A	#N/A	#N/A	#N/A
CDC25B	M-Phase Inducer Phosphatase 2	994	ENSG00000101224	B4DIG0;B4DRC3;B4DQZ3;G8JLH2;B3KS38;P30305;E1YMX4;Q6MZW8	CDC25B.12427.8.3	20	3767578	3786762	CDC25B.12427.8.3	Sun	rs704	17	26694861	151	#N/A	#N/A	#N/A	151	1	trans	Not applicable	Pass	Fail	Tier3	A	G	0.467	0.208	0.024	1.80E-17	3301	#N/A	#N/A	#N/A	#N/A
CDC42BPA	Serine/Threonine-Protein Kinase Mrck Alpha	8476	ENSG00000143776	Q5VT25	CDC42BPA.12706.2.3	1	227177566	227506175	CDC42BPA.12706.2.3	Sun	rs17580	14	94847262	7	#N/A	#N/A	#N/A	7	1	trans	Not applicable	Pass	Fail	Tier3	A	T	0.050	0.558	0.056	3.10E-23	3301	#N/A	#N/A	#N/A	#N/A
CDC42BPA	Serine/Threonine-Protein Kinase Mrck Alpha	8476	ENSG00000143776	Q5VT25	CDC42BPA.12706.2.3	1	227177566	227506175	CDC42BPA.12706.2.3	Sun	rs10424405	19	54321933	381	#N/A	#N/A	#N/A	381	1	trans	Not applicable	Pass	Fail	Tier3	G	A	0.220	0.354	0.030	8.90E-33	3301	#N/A	#N/A	#N/A	#N/A
CDCP1	Cub Domain Containing Protein 1	64866	ENSG00000163814	Q9H5V8	Not reported	3	45123765	45187914	Not reported	Emilsson	rs7621542	3	45206484	1	#N/A	#N/A	#N/A	1	1	cis	upstream_gene_variant	Pass	Pass	Tier1	C	T	0.800	0.180	0.790	5.90E-09	3200	#N/A	#N/A	#N/A	#N/A
CDH11	Cadherin 11	1009	ENSG00000140937	P55287	Not reported	16	64977656	65156040	Not reported	Emilsson	rs59614634	16	65029943	1	#N/A	#N/A	#N/A	1	1	cis	missense_variant	Pass	Pass	Tier1	A	T	0.890	0.803	0.134	3.40E-101	3200	#N/A	#N/A	#N/A	#N/A
CDH12	Cadherin-12	1010	ENSG00000154162	P55289	CDH12.10701.30.3	5	21750782	22853731	CDH12.10701.30.3	Sun	rs3093692	17	26670627	151	#N/A	#N/A	#N/A	151	1	trans	Not applicable	Pass	Fail	Tier3	A	G	0.508	-0.197	0.024	5.10E-16	3301	#N/A	#N/A	#N/A	#N/A
CDH13	Cadherin 13	1012	ENSG00000140945	B7Z9B1;P55290;B7Z3H7	CDH13	16	82660408	83830204	CDH13	Yao	rs7949566	11	126285301	5	NO	1	ADAM15,CDH13	4	1	trans	Not applicable	Pass	Pass	Tier1	A	G	0.426	0.208	0.020	1.35E-26	6861	#N/A	#N/A	#N/A	#N/A
CDH15	Cadherin-15	1013	ENSG00000129910	P55291	CDH15.11215.6.3	16	89238175	89261900	CDH15.11215.6.3	Sun	rs4241818	4	187153786	33	#N/A	#N/A	#N/A	33	1	trans	Not applicable	Fail	Fail	Tier3	C	T	0.514	-0.288	0.024	2.50E-32	3301	Fail	#N/A	rs4253248	0.996103803
CDH15	Cadherin-15	1013	ENSG00000129910	P55291	CDH15.11215.6.3	16	89238175	89261900	CDH15.11215.6.3	Sun	rs1801020	5	176836532	14	#N/A	#N/A	#N/A	14	1	trans	Not applicable	Pass	Fail	Tier3	G	A	0.750	-0.222	0.028	3.50E-15	3301	Pass	#N/A	rs2545801	0.944647925
CDH3	Cadherin-3	1001	ENSG00000062038	P22223;B4DLF0	CDH3.2643.57.2	16	68670092	68756519	CDH3.2643.57.2	Sun	rs4795433	17	26716821	151	#N/A	#N/A	#N/A	151	1	trans	Not applicable	Pass	Fail	Tier3	T	C	0.510	0.297	0.024	3.80E-35	3301	Pass	#N/A	rs2239908	0.830431238
CDH5	Cadherin-5	1003	ENSG00000179776	P33151;Q59EA3	CDH5.2819.23.2	16	66400533	66438686	CDH5.2819.23.2	Sun	rs8176746	9	136131322	12	#N/A	#N/A	#N/A	12	1	trans	Not applicable	Pass	Fail	Tier3	T	G	0.067	1.189	0.045	1.20E-153	3301	Pass	#N/A	rs8176749	1
CDH7	Cadherin-7	1005	ENSG00000081138	F5H5X9;Q8IY78;Q9ULB5	CDH7.7959.34.3	18	63417488	63548638	CDH7.7959.34.3	Sun	rs72708013	1	169481731	6	#N/A	#N/A	#N/A	6	3	trans	Not applicable	Pass	Fail	Tier3	G	T	0.055	-0.611	0.054	5.00E-30	3301	#N/A	#N/A	#N/A	#N/A
CDH7	Cadherin-7	1005	ENSG00000081138	F5H5X9;Q8IY78;Q9ULB5	CDH7.7959.34.3	18	63417488	63548638	CDH7.7959.34.3	Sun	rs10159712	10	20260369	5	NO	0	#N/A	5	1	trans	Not applicable	Pass	Pass	Tier1	A	G	0.706	0.260	0.027	1.00E-21	3301	#N/A	#N/A	#N/A	#N/A
CDHR1	Cadherin-Related Family Member 1	92211	ENSG00000148600	F1T0L2;Q96JP9	CDHR1.8372.29.3	10	85954410	85979377	CDHR1.8372.29.3	Sun	rs17580	14	94847262	7	#N/A	#N/A	#N/A	7	1	trans	Not applicable	Pass	Fail	Tier3	A	T	0.050	0.835	0.055	9.80E-52	3301	#N/A	#N/A	#N/A	#N/A
CDHR5	Cadherin-Related Family Member 5	53841	ENSG00000099834	B4DV98;Q9HBB8;Q58EZ6	CDHR5.9962.1.3	11	616565	626078	CDHR5.9962.1.3	Sun	rs7412	19	45412079	33	#N/A	#N/A	#N/A	33	1	trans	Not applicable	Pass	Fail	Tier3	T	C	0.078	-0.474	0.046	3.50E-25	3301	#N/A	#N/A	#N/A	#N/A
CDK5;CDK5R1	Cyclin-Dependent Kinase 5:Cyclin-Dependent Kinase 5 Activator 1 Complex	1020	ENSG00000164885;ENSG00000176749	A0A0S2Z355;Q00535;A0A090N7W4;Q15078;Q8N619	CDK5.CDK5R1.3358.51.2	7	150750899	150755617	CDK5.CDK5R1.3358.51.2	Sun	rs74480769	5	40972211	57	#N/A	#N/A	#N/A	57	1	trans	Not applicable	Pass	Fail	Tier3	G	A	0.032	-0.632	0.073	4.70E-18	3301	#N/A	#N/A	#N/A	#N/A
CDKN1B	Cyclin-Dependent Kinase Inhibitor 1B	1027	ENSG00000111276	P46527;Q6I9V6	CDKN1B.3719.2.2	12	12867992	12875305	CDKN1B.3719.2.2	Sun	rs10424405	19	54321933	381	#N/A	#N/A	#N/A	381	1	trans	Not applicable	Fail	Fail	Tier3	G	A	0.220	0.506	0.029	7.20E-68	3301	Fail	#N/A	rs34436714	0.963548376
CDNF	Cerebral Dopamine Neurotrophic Factor	441549	ENSG00000185267	Q49AH0	CDNF.4962.52.1	10	14861249	14880574	CDNF.4962.52.1	Sun	rs61738953	10	14862082	2	NO	1	ATF6,CDNF	1	1	cis	missense_variant	Pass	Pass	Tier1	G	C	0.042	-0.629	0.068	2.50E-20	3301	#N/A	#N/A	#N/A	#N/A
CDON	Cell Adhesion Molecule-Related/Down-Regulated By Oncogenes	50937	ENSG00000064309	Q4KMG0	4541-49_2	11	125825691	125933230	4541-49_2	Suhre	rs3740909	11	125889526	1	#N/A	#N/A	#N/A	1	1	cis	missense_variant	Pass	Pass	Tier1	T	C	0.073	-0.829	0.078	4.42E-25	993	Pass	#N/A	rs3740909	1
CDSN	Corneodesmosin	1041	ENSG00000204539	Q15517	CDSN.7085.81.3	6	31082867	31088223	CDSN.7085.81.3	Sun	rs12075	1	159175354	2	NO	0	#N/A	2	1	trans	Not applicable	Pass	Pass	Tier1	A	G	0.584	0.286	0.025	2.70E-30	3301	#N/A	#N/A	#N/A	#N/A
CDSN	Corneodesmosin	1041	ENSG00000204539	Q15517	CDSN.7085.81.3	6	31082867	31088223	CDSN.7085.81.3	Sun	rs3136674	17	32682616	1	#N/A	#N/A	#N/A	1	2	trans	Not applicable	Pass	Pass	Tier1	C	T	0.055	-0.520	0.055	4.90E-21	3301	#N/A	#N/A	#N/A	#N/A
CEACAM1	Carcinoembryonic Antigen-Related Cell Adhesion Molecule 1	634	ENSG00000079385	P13688;Q3KRG8	CEACAM1.8031.11.3	19	43011456	43065386	CEACAM1.8031.11.3	Sun	rs10136766	14	106232585	25	#N/A	#N/A	#N/A	25	5	trans	Not applicable	Pass	Fail	Tier3	G	A	0.665	-0.765	0.024	1.30E-215	3301	#N/A	#N/A	#N/A	#N/A
CEL	Bile Salt-Activated Lipase	1056	ENSG00000170835	B4DSX9;O75612;Q86SR3;X6R868	CEL.9796.4.3	9	135937365	135947248	CEL.9796.4.3	Sun	rs8193016	9	135917744	1	#N/A	#N/A	#N/A	1	2	cis	intron_variant	Pass	Pass	Tier1	T	C	0.035	0.685	0.068	8.30E-24	3301	#N/A	#N/A	#N/A	#N/A
CEP57	Centrosomal Protein Of 57 Kda	9702	ENSG00000166037	Q86XR8	CEP57.11276.1.3	11	95523129	95565857	CEP57.11276.1.3	Sun	rs1065853	19	45413233	33	#N/A	#N/A	#N/A	33	1	trans	Not applicable	Pass	Fail	Tier3	T	G	0.078	1.332	0.040	1.40E-239	3301	#N/A	#N/A	#N/A	#N/A
CETN2	Centrin-2	1069	ENSG00000147400	P41208	CETN2.13078.3.3	X	151995517	151999321	CETN2.13078.3.3	Sun	rs62143198	19	54320939	381	#N/A	#N/A	#N/A	381	1	trans	Not applicable	Pass	Fail	Tier3	A	G	0.215	0.227	0.031	9.10E-14	3301	#N/A	#N/A	#N/A	#N/A
CFB	Complement Factor B	629	ENSG00000243649	P00751	CFB.4129.72.1	6	31895475	31919861	CFB.4129.72.1	Sun	rs4657825	1	196584321	1	#N/A	#N/A	#N/A	1	1	trans	Not applicable	Pass	Pass	Tier1	G	A	0.771	-0.280	0.029	6.30E-22	3301	#N/A	#N/A	#N/A	#N/A
CFC1	Cryptic Protein	55997	ENSG00000136698	A0A087WWV2;P0CG37;A0A087WX98	CFC1.3294.55.2	2	131350339	131357123	CFC1.3294.55.2	Sun	rs62143197	19	54320716	381	#N/A	#N/A	#N/A	381	1	trans	Not applicable	Fail	Fail	Tier3	A	G	0.223	0.487	0.029	4.20E-62	3301	Fail	#N/A	rs34436714	0.957055237
CFH	Complement Factor H	3075	ENSG00000000971	A0A024R962;P08603;A0A0D9SG88	CFH.4159.130.1	1	196621008	196716634	CFH.4159.130.1	Sun	rs2274700	1	196682947	1	#N/A	#N/A	#N/A	1	2	cis	synonymous_variant	Pass	Pass	Tier1	A	G	0.399	0.367	0.024	1.60E-51	3301	Pass	#N/A	rs10737680	1
CFHR1	Complement Factor H Related 1	3078	ENSG00000244414	Q03591	Not reported	1	196788860	196801319	Not reported	Emilsson	rs57809726	1	196841377	4	NO	0	#N/A	4	1	cis	intron_variant	Pass	Pass	Tier1	A	G	0.862	1.295	0.130	1.00E-300	3200	#N/A	#N/A	#N/A	#N/A
CFHR4	Complement Factor H Related 4	10877	ENSG00000134365	Q92496	Not reported	1	196857143	196887843	Not reported	Emilsson	rs4915559	1	196886770	2	NO	0	#N/A	2	1	cis	stop_gained	Pass	Pass	Tier1	T	C	0.753	0.655	0.255	1.70E-131	3200	#N/A	#N/A	#N/A	#N/A
CFHR5	Complement Factor H-Related Protein 5	81494	ENSG00000134389	Q9BXR6	CFHR5.7885.17.3	1	196946667	196978804	CFHR5.7885.17.3	Sun	rs72732234	1	196303889	1	#N/A	#N/A	#N/A	1	2	trans	Not applicable	Pass	Pass	Tier1	C	T	0.019	-1.503	0.092	7.80E-60	3301	#N/A	#N/A	#N/A	#N/A
CFHR5	Complement Factor H-Related Protein 5	81494	ENSG00000134389	Q9BXR6	CFHR5.3666.17.4	1	196946667	196978804	CFHR5.3666.17.4	Sun	rs35662416	1	196967354	2	NO	0	#N/A	2	3	cis	missense_variant	Pass	Pass	Tier1	A	G	0.030	-1.200	0.068	3.00E-69	3301	#N/A	#N/A	#N/A	#N/A
CFI	Complement Factor I	3426	ENSG00000205403	A8K3L0;P05156;B4DRF2;Q8WW88;G3XAM2	CFI.2567.5.6	4	110661852	110723335	CFI.2567.5.6	Sun	rs7439493	4	110656730	1	#N/A	#N/A	#N/A	1	1	cis	intergenic_variant	Pass	Pass	Tier1	A	G	0.416	0.312	0.025	8.90E-37	3301	Pass	#N/A	rs7439493	1
CFL1	Cofilin-1	1072	ENSG00000172757	P23528;V9HWI5	CFL1.4203.50.2	11	65590493	65629497	CFL1.4203.50.2	Sun	rs5167	19	45448465	18	#N/A	#N/A	#N/A	18	2	trans	Not applicable	Pass	Fail	Tier3	G	T	0.347	0.348	0.025	4.00E-43	3301	Pass	#N/A	rs5167	1
CFP	Properdin	5199	ENSG00000126759	A0A0S2Z4I5;P27918	2960-66_2	X	47483612	47489704	2960-66_2	Suhre	rs7529589	1	196658279	22	#N/A	#N/A	#N/A	22	1	trans	Not applicable	Fail	Fail	Tier3	T	C	0.379	-0.425	0.043	2.38E-22	993	Fail	#N/A	rs7529589	1
CGA	Human Chorionic Gonadotropin	1081	ENSG00000135346	P01215;Q6I9S8;A0A087WYZ4	CGA.CGB.4914.10.1	6	87795216	87804824	CGA.CGB.4914.10.1	Sun	rs79785970	19	49517331	3	YES	0	LHB,CGA	1	3	trans	Not applicable	Pass	Pass	Tier1	G	C	0.077	1.110	0.043	1.00E-148	3301	#N/A	#N/A	#N/A	#N/A
CGA;CGB3;CGB7	Human Chorionic Gonadotropin	1081;1082;94027	ENSG00000135346;ENSG00000104827;ENSG00000196337	P01215;Q6I9S8;A0A087WYZ4;A0A0F7RQP8;P0DN86;A0A0F7RQF0;P0DN87	4914-10_1	6	87795216	87804824	4914-10_1	Suhre	rs753307	19	49518484	1	#N/A	#N/A	#N/A	1	1	trans	Not applicable	Pass	Pass	Tier1	C	T	0.482	0.256	0.033	9.41E-15	996	Pass	#N/A	#N/A	#N/A
CGA;LHB	Luteinizing Hormone	1081;3972	ENSG00000135346;ENSG00000104826	P01215;Q6I9S8;A0A087WYZ4;A0A0F7RQE6;P01229	CGA.LHB.2953.31.2	6	87795216	87804824	CGA.LHB.2953.31.2	Sun	rs139643250	19	49517146	3	YES	0	LHB,CGA	1	2	trans	Not applicable	Pass	Pass	Tier1	T	C	0.076	-0.676	0.045	2.80E-50	3301	#N/A	#N/A	#N/A	#N/A
CGREF1	Cell Growth Regulator With Ef Hand Domain Protein 1	10669	ENSG00000138028	Q99674	CGREF1.6257.56.3	2	27321757	27341995	CGREF1.6257.56.3	Sun	rs6809081	3	194060475	5	NO	0	#N/A	5	1	trans	Not applicable	Pass	Pass	Tier1	C	T	0.423	0.242	0.025	1.10E-21	3301	#N/A	#N/A	#N/A	#N/A
CGREF1	Cell Growth Regulator With Ef Hand Domain Protein 1	10669	ENSG00000138028	Q99674	CGREF1.6257.56.3	2	27321757	27341995	CGREF1.6257.56.3	Sun	rs61751507	10	101829514	9	#N/A	#N/A	#N/A	9	1	trans	Not applicable	Pass	Fail	Tier3	T	C	0.045	-0.544	0.059	4.60E-20	3301	#N/A	#N/A	#N/A	#N/A
CHCHD10	Coiled-Coil-Helix-Coiled-Coil-Helix Domain-Containing Protein 10, Mitochondrial	400916	ENSG00000250479	B5MBW9;Q8WYQ3	CHCHD10.11270.17.3	22	24108021	24110630	CHCHD10.11270.17.3	Sun	rs34436714	19	54327313	381	#N/A	#N/A	#N/A	381	1	trans	Not applicable	Pass	Fail	Tier3	A	C	0.213	0.711	0.028	1.10E-146	3301	#N/A	#N/A	#N/A	#N/A
CHGA	Chromogranin-A	1113	ENSG00000100604	P10645;Q86T07;G5E968	CHGA.8476.11.3	14	93389425	93401638	CHGA.8476.11.3	Sun	rs3775298	4	187150478	33	#N/A	#N/A	#N/A	33	1	trans	Not applicable	Pass	Fail	Tier3	G	A	0.513	-0.209	0.025	2.20E-17	3301	#N/A	#N/A	#N/A	#N/A
CHI3L1	Chitinase-3-Like Protein 1	1116	ENSG00000133048	A0A024R969;P36222	CHI3L1.11104.13.3	1	203148059	203155877	CHI3L1.11104.13.3	Sun	rs10920578	1	203154094	1	#N/A	#N/A	#N/A	1	4	cis	missense_variant	Fail	Pass	Tier2	T	C	0.523	-1.027	0.018	7.4e-746	3301	Fail	Pass	rs10920578	1
CHI3L1	Chitinase‐3‐Like Protein 1	1116	ENSG00000133048	A0A024R969;P36222	43	1	203148059	203155877	43	Folkersen	rs28601761	8	126500031	1	#N/A	#N/A	#N/A	1	1	trans	Not applicable	Fail	Pass	Tier2	C	G	0.610	0.140	0.024	5E‐09	3394	Pass	Fail	rs28601761	1
CHI3L2	Chitinase-3-Like Protein 2	1117	ENSG00000064886	Q15782	CHI3L2.9383.24.3	1	111743393	111786062	CHI3L2.9383.24.3	Sun	rs704	17	26694861	151	#N/A	#N/A	#N/A	151	1	trans	Not applicable	Pass	Fail	Tier3	A	G	0.467	0.187	0.025	2.50E-14	3301	#N/A	#N/A	#N/A	#N/A
CHIC2	Cysteine-Rich Hydrophobic Domain-Containing Protein 2	26511	ENSG00000109220	Q9UKJ5	CHIC2.10914.4.3	4	54875956	54930857	CHIC2.10914.4.3	Sun	rs11160165	14	94689200	2	NO	0	#N/A	2	1	trans	Not applicable	Pass	Pass	Tier1	T	G	0.164	-0.286	0.033	9.30E-18	3301	#N/A	#N/A	#N/A	#N/A
CHIC2	Cysteine-Rich Hydrophobic Domain-Containing Protein 2	26511	ENSG00000109220	Q9UKJ5	CHIC2.10914.4.3	4	54875956	54930857	CHIC2.10914.4.3	Sun	rs704	17	26694861	151	#N/A	#N/A	#N/A	151	1	trans	Not applicable	Pass	Fail	Tier3	A	G	0.467	0.176	0.025	7.80E-13	3301	#N/A	#N/A	#N/A	#N/A
CHIT1	Chitotriosidase-1	1118	ENSG00000133063	Q13231	CHIT1.3600.2.3	1	203181955	203242769	CHIT1.3600.2.3	Sun	rs872583	1	203184766	1	#N/A	#N/A	#N/A	1	2	cis	stop_gained,protein_altering_variant	Pass	Pass	Tier1	C	T	0.202	-1.098	0.025	1.1e-432	3301	Pass	#N/A	rs12141375	0.974587533
CHKB	Choline/Ethanolamine Kinase	1120	ENSG00000100288	A0A024R4X4;Q9Y259	CHKB.13117.232.3	22	51017378	51039884	CHKB.13117.232.3	Sun	rs704	17	26694861	151	#N/A	#N/A	#N/A	151	1	trans	Not applicable	Pass	Fail	Tier3	A	G	0.467	-0.241	0.024	3.30E-23	3301	#N/A	#N/A	#N/A	#N/A
CHL1	Neural Cell Adhesion Molecule L1-Like Protein	10752	ENSG00000134121	O00533;A0A087X0M8	CHL1.3601.54.3	3	238279	451090	CHL1.3601.54.3	Sun	rs1015456	3	107776	1	#N/A	#N/A	#N/A	1	1	cis	intergenic_variant	Pass	Pass	Tier1	C	T	0.392	-0.208	0.026	3.20E-16	3301	Pass	#N/A	rs1015456	1
CHMP3	Charged Multivesicular Body Protein 3	51652	ENSG00000115561	Q9Y3E7	VPS24.12508.9.3	2	86730554	86948245	VPS24.12508.9.3	Sun	rs62143196	19	54320636	381	#N/A	#N/A	#N/A	381	1	trans	Not applicable	Pass	Fail	Tier3	G	A	0.224	0.526	0.029	1.60E-73	3301	#N/A	#N/A	#N/A	#N/A
CHRDL2	Chordin-Like Protein 2	25884	ENSG00000054938	Q6WN34	CHRDL2.6086.15.3	11	74407474	74442430	CHRDL2.6086.15.3	Sun	rs11607100	11	74414919	2	NO	1	BMP6,CHRDL2	1	2	cis	intron_variant	Pass	Pass	Tier1	T	C	0.042	-0.642	0.061	5.80E-26	3301	#N/A	#N/A	#N/A	#N/A
CHST1	Carbohydrate Sulfotransferase 1	8534	ENSG00000175264	O43916	CHST1.7803.4.3	11	45670427	45687172	CHST1.7803.4.3	Sun	rs7247412	19	52313868	2	NO	1	B4GALT1,CHST1	1	1	trans	Not applicable	Pass	Pass	Tier1	C	T	0.271	-0.195	0.028	3.80E-12	3301	#N/A	#N/A	#N/A	#N/A
CHST11	Carbohydrate Sulfotransferase 11	50515	ENSG00000171310	Q9NPF2;A0A024RBL0	CHST11.7779.86.3	12	104849073	105155792	CHST11.7779.86.3	Sun	rs687621	9	136137065	14	#N/A	#N/A	#N/A	14	1	trans	Not applicable	Pass	Fail	Tier3	G	A	0.314	0.179	0.027	1.30E-11	3301	#N/A	#N/A	#N/A	#N/A
CHST12	Carbohydrate Sulfotransferase 12	55501	ENSG00000136213	Q9NRB3	Not reported	7	2443194	2474216	Not reported	Emilsson	rs2969076	7	2473747	1	#N/A	#N/A	#N/A	1	1	cis	3_prime_UTR_variant	Pass	Pass	Tier1	A	G	0.872	-0.235	0.127	7.30E-11	3200	#N/A	#N/A	#N/A	#N/A
CHST15	Carbohydrate Sulfotransferase 15	51363	ENSG00000182022	Q7LFX5;B4DH74	CHST15.4469.78.2	10	125767184	125853206	CHST15.4469.78.2	Sun	rs550057	9	136146597	14	#N/A	#N/A	#N/A	14	1	trans	Not applicable	Pass	Fail	Tier3	T	C	0.246	-0.324	0.028	1.00E-30	3301	#N/A	#N/A	#N/A	#N/A
CHST9	Carbohydrate Sulfotransferase 9	83539	ENSG00000154080	Q7L1S5;A0A024RC28	CHST9.11646.4.3	18	24495595	24765281	CHST9.11646.4.3	Sun	rs9952639	18	24709604	1	#N/A	#N/A	#N/A	1	1	cis	intron_variant	Pass	Pass	Tier1	C	G	0.318	0.333	0.026	7.20E-37	3301	#N/A	#N/A	#N/A	#N/A
CILP	Cartilage Intermediate Layer Protein 1	8483	ENSG00000138615	O75339	CILP.5717.2.3	15	65488337	65503826	CILP.5717.2.3	Sun	rs62143198	19	54320939	381	#N/A	#N/A	#N/A	381	1	trans	Not applicable	Pass	Fail	Tier3	A	G	0.215	0.356	0.030	3.50E-32	3301	#N/A	#N/A	#N/A	#N/A
CIRBP	Cold-Inducible Rna-Binding Protein	1153	ENSG00000099622	Q14011;Q53XX5;K7EPM4;D6W5Y5;K7EQR7	CIRBP.12724.81.3	19	1259384	1274879	CIRBP.12724.81.3	Sun	rs62143197	19	54320716	381	#N/A	#N/A	#N/A	381	1	trans	Not applicable	Pass	Fail	Tier3	A	G	0.223	0.658	0.028	4.10E-120	3301	#N/A	#N/A	#N/A	#N/A
CKAP2	Cytoskeleton-Associated Protein 2	26586	ENSG00000136108	Q8WWK9	CKAP2.5345.51.3	13	53029564	53050763	CKAP2.5345.51.3	Sun	rs967645	17	26713970	151	#N/A	#N/A	#N/A	151	1	trans	Not applicable	Pass	Fail	Tier3	T	C	0.509	0.176	0.024	5.10E-13	3301	Pass	#N/A	rs2239908	0.816176731
CKAP2	Cytoskeleton-Associated Protein 2	26586	ENSG00000136108	Q8WWK9	CKAP2.5345.51.3	13	53029564	53050763	CKAP2.5345.51.3	Sun	rs1065853	19	45413233	33	#N/A	#N/A	#N/A	33	1	trans	Not applicable	Pass	Fail	Tier3	T	G	0.078	0.598	0.045	1.10E-39	3301	#N/A	#N/A	#N/A	#N/A
CKM	Creatine Kinase M-Type	1158	ENSG00000104879	B2R892;P06732	CKM.2670.67.4	19	45809672	45826235	CKM.2670.67.4	Sun	rs11559024	19	45821183	1	#N/A	#N/A	#N/A	1	1	cis	missense_variant	Pass	Pass	Tier1	C	T	0.022	-0.679	0.084	9.10E-16	3301	#N/A	#N/A	#N/A	#N/A
CLEC11A	C-Type Lectin Domain Containing 11A	6320	ENSG00000105472	Q9Y240	Not reported	19	51226604	51228981	Not reported	Emilsson	rs13866	19	51228746	1	#N/A	#N/A	#N/A	1	1	cis	3_prime_UTR_variant	Pass	Pass	Tier1	C	T	0.691	0.154	0.247	4.00E-09	3200	#N/A	#N/A	#N/A	#N/A
CLEC12A	C-Type Lectin Domain Family 12 Member A	160364	ENSG00000172322	Q5QGZ9	CLEC12A.11187.11.3	12	10103915	10148293	CLEC12A.11187.11.3	Sun	rs2961544	12	10136672	1	#N/A	#N/A	#N/A	1	2	cis	3_prime_UTR_variant	Pass	Pass	Tier1	A	G	0.639	-1.254	0.013	8.9e-1973	3301	#N/A	#N/A	#N/A	#N/A
CLEC1B	C-Type Lectin Domain Family 1 Member B	51266	ENSG00000165682	Q9P126	Not reported	12	10145661	10151899	Not reported	Emilsson	rs544605	12	10146707	1	#N/A	#N/A	#N/A	1	1	cis	intron_variant	Pass	Pass	Tier1	T	C	0.781	-0.504	0.259	4.80E-70	3200	#N/A	#N/A	#N/A	#N/A
CLEC2D	C-Type Lectin Domain Family 2 Member D	29121	ENSG00000069493	Q9UHP7;W8JXM2	CLEC2D.7054.87.3	12	9817565	9848413	CLEC2D.7054.87.3	Sun	rs704	17	26694861	151	#N/A	#N/A	#N/A	151	1	trans	Not applicable	Pass	Fail	Tier3	A	G	0.467	0.288	0.024	1.20E-32	3301	#N/A	#N/A	#N/A	#N/A
CLEC3B	Tetranectin	7123	ENSG00000163815	E9PHK0;A0A024R2Q7;P05452	CLEC3B	3	45043040	45077563	CLEC3B	Yao	rs2056320	3	45092415	1	#N/A	#N/A	#N/A	1	1	cis	intergenic_variant	Pass	Pass	Tier1	G	A	0.763	0.213	0.209	1.38E-23	6861	#N/A	#N/A	#N/A	#N/A
CLEC4C	C-Type Lectin Domain Family 4 Member C	170482	ENSG00000198178	Q8WTT0	Not reported	12	7882010	7902069	Not reported	Emilsson	rs11055602	12	7904111	1	#N/A	#N/A	#N/A	1	1	cis	5_prime_UTR_variant	Pass	Pass	Tier1	T	G	0.567	-0.950	0.450	1.00E-300	3200	#N/A	#N/A	#N/A	#N/A
CLEC4E	C-Type Lectin Domain Family 4 Member E	26253	ENSG00000166523	Q9ULY5;F5H5X7	CLEC4E.7077.9.4	12	8685901	8693559	CLEC4E.7077.9.4	Sun	rs28577986	14	106200232	25	#N/A	#N/A	#N/A	25	1	trans	Not applicable	Pass	Fail	Tier3	A	G	0.274	0.211	0.028	5.80E-14	3301	#N/A	#N/A	#N/A	#N/A
CLEC5A	C-Type Lectin Domain Family 5 Member A	23601	ENSG00000258227	Q14DL9;A4D1U7;Q9NY25	CLEC5A.8282.15.3	7	141627157	141646807	CLEC5A.8282.15.3	Sun	rs7080536	10	115348046	3	NO	1	GRP,IFNGR1	2	1	trans	Not applicable	Pass	Pass	Tier1	A	G	0.044	-1.007	0.060	6.00E-63	3301	#N/A	#N/A	#N/A	#N/A
CLIC5	Chloride Intracellular Channel Protein 5	53405	ENSG00000112782	Q53G01;Q9NZA1;Q49AE1	CLIC5.12475.48.3	6	45868045	46048132	CLIC5.12475.48.3	Sun	rs35822882	6	45916999	1	#N/A	#N/A	#N/A	1	1	cis	missense_variant	Pass	Pass	Tier1	T	G	0.034	-0.734	0.068	7.40E-27	3301	#N/A	#N/A	#N/A	#N/A
CLINT1	Clathrin Interactor 1	9685	ENSG00000113282	A0A0S2Z5H3;Q14677;A0A0S2Z4Y4	CLINT1.11659.31.3	5	157212751	157286183	CLINT1.11659.31.3	Sun	rs62143198	19	54320939	381	#N/A	#N/A	#N/A	381	1	trans	Not applicable	Pass	Fail	Tier3	A	G	0.215	0.689	0.028	4.90E-131	3301	#N/A	#N/A	#N/A	#N/A
CLK2	Dual Specificity Protein Kinase Clk2	1196	ENSG00000176444	A8K7I0;P49760;B7Z8N6;B1AVT0	CLK2.11327.56.3	1	155232659	155248282	CLK2.11327.56.3	Sun	rs570618	1	196657064	22	#N/A	#N/A	#N/A	22	1	trans	Not applicable	Pass	Fail	Tier3	G	T	0.611	-0.179	0.025	1.50E-12	3301	#N/A	#N/A	#N/A	#N/A
CLK2	Dual Specificity Protein Kinase Clk2	1196	ENSG00000176444	A8K7I0;P49760;B7Z8N6;B1AVT0	CLK2.11327.56.3	1	155232659	155248282	CLK2.11327.56.3	Sun	rs704	17	26694861	151	#N/A	#N/A	#N/A	151	1	trans	Not applicable	Pass	Fail	Tier3	A	G	0.467	0.409	0.024	7.10E-67	3301	#N/A	#N/A	#N/A	#N/A
CLMP	Cxadr-Like Membrane Protein	79827	ENSG00000166250	B4E3S3;Q9H6B4	CLMP.10440.26.3	11	122943035	123065989	CLMP.10440.26.3	Sun	rs35483681	11	123045730	1	#N/A	#N/A	#N/A	1	1	cis	intron_variant	Pass	Pass	Tier1	T	C	0.554	0.249	0.025	4.50E-24	3301	#N/A	#N/A	#N/A	#N/A
CLN5	Cln5, Intracellular Trafficking Protein	1203	ENSG00000102805	O75503	Not reported	13	77566058	77576652	Not reported	Emilsson	rs7996555	13	77562492	1	#N/A	#N/A	#N/A	1	1	cis	downstream_gene_variant	Pass	Pass	Tier1	C	T	0.946	0.350	0.040	1.50E-10	3200	#N/A	#N/A	#N/A	#N/A
CLPS	Colipase	1208	ENSG00000137392	A0A087WZW1;A0A087X0Q7;P04118	CLPS.5749.53.3	6	35762759	35765088	CLPS.5749.53.3	Sun	rs9380534	6	35751572	1	#N/A	#N/A	#N/A	1	3	cis	downstream_gene_variant	Pass	Pass	Tier1	A	G	0.602	0.448	0.025	3.50E-71	3301	#N/A	#N/A	#N/A	#N/A
CMPK1	Ump-Cmp Kinase	51727	ENSG00000162368	P30085;B2R6S5	4786-58_3	1	47799469	47844511	4786-58_3	Suhre	rs2239908	17	26725265	151	#N/A	#N/A	#N/A	151	1	trans	Not applicable	Pass	Fail	Tier3	G	A	0.460	0.270	0.044	7.99E-10	993	#N/A	#N/A	#N/A	#N/A
CNDP1	Beta-Ala-His Dipeptidase	84735	ENSG00000150656	Q96KN2	3604-6_4	18	72201675	72254448	3604-6_4	Suhre	rs17817077	18	72209543	1	#N/A	#N/A	#N/A	1	1	cis	intron_variant	Pass	Pass	Tier1	A	G	0.406	0.350	0.044	4.72E-15	995	#N/A	#N/A	#N/A	#N/A
CNP	2',3'-Cyclic Nucleotide 3' Phosphodiesterase	1267	ENSG00000260283	P09543	Not reported	17	40118758	40129754	Not reported	Emilsson	rs12602950	17	40123829	1	#N/A	#N/A	#N/A	1	1	cis	downstream_gene_variant	Pass	Pass	Tier1	A	G	0.704	0.187	0.714	3.80E-12	3200	#N/A	#N/A	#N/A	#N/A
CNTFR	Ciliary Neurotrophic Factor Receptor Subunit Alpha	1271	ENSG00000122756	P26992	CNTFR.14101.2.3	9	34551430	34590121	CNTFR.14101.2.3	Sun	rs10972159	9	34593086	1	#N/A	#N/A	#N/A	1	1	cis	regulatory_region_variant	Pass	Pass	Tier1	A	G	0.018	-0.700	0.094	1.00E-13	3301	#N/A	#N/A	#N/A	#N/A
CNTN1	Contactin 1	1272	ENSG00000018236	Q12860;A0A024R104	CNTN1	12	41086244	41466220	CNTN1	Yao	rs2239852	1	169512524	8	#N/A	#N/A	#N/A	8	1	trans	Not applicable	Pass	Fail	Tier3	T	C	0.343	0.120	0.020	7.43E-10	6861	Pass	#N/A	rs6030	0.884216748
CNTN1	Contactin 1	1272	ENSG00000018236	Q12860;A0A024R104	CNTN1	12	41086244	41466220	CNTN1	Yao	rs1838343	12	41196230	1	#N/A	#N/A	#N/A	1	1	cis	intron_variant	Pass	Pass	Tier1	C	T	0.580	0.207	0.021	6.45E-24	6861	#N/A	#N/A	#N/A	#N/A
CNTN1	Contactin 1	1272	ENSG00000018236	Q12860;A0A024R104	CNTN1	12	41086244	41466220	CNTN1	Yao	rs1984409	16	420723	1	#N/A	#N/A	#N/A	1	1	trans	Not applicable	Pass	Pass	Tier1	G	T	0.550	-0.285	0.022	5.40E-37	6861	#N/A	#N/A	#N/A	#N/A
CNTN2	Contactin-2	6900	ENSG00000184144	A0A024R9B4;Q02246;A1L3A3	CNTN2.3296.92.2	1	205012325	205047627	CNTN2.3296.92.2	Sun	rs2071533	1	205012198	1	#N/A	#N/A	#N/A	1	2	cis	upstream_gene_variant	Pass	Pass	Tier1	G	T	0.865	-0.771	0.035	6.90E-108	3301	#N/A	#N/A	#N/A	#N/A
CNTN4	Contactin-4	152330	ENSG00000144619	A0A024R2E5;Q8IWV2	CNTN4.3298.52.2	3	2140497	3099645	CNTN4.3298.52.2	Sun	rs163352	3	3098041	1	#N/A	#N/A	#N/A	1	2	cis	3_prime_UTR_variant	Pass	Pass	Tier1	C	G	0.813	-0.325	0.032	2.70E-24	3301	Pass	#N/A	rs163352	1
CNTN5	Contactin-5	53942	ENSG00000149972	O94779	3299-29_2	11	98891683	100229616	3299-29_2	Suhre	rs1461672	11	99175378	1	#N/A	#N/A	#N/A	1	1	cis	intron_variant	Pass	Pass	Tier1	T	C	0.061	0.734	0.082	2.24E-18	995	Pass	#N/A	rs1461672	1
CNTN5	Contactin-5	53942	ENSG00000149972	O94779	CNTN5.3299.29.2	11	98891683	100229616	CNTN5.3299.29.2	Sun	rs34436714	19	54327313	381	#N/A	#N/A	#N/A	381	1	trans	Not applicable	Fail	Fail	Tier3	A	C	0.213	0.473	0.029	1.80E-59	3301	Fail	#N/A	rs34436714	1
CNTNAP2	Contactin-Associated Protein-Like 2	26047	ENSG00000174469	A0A090N7T7;B2RCH4;Q9UHC6	CNTNAP2.6965.19.3	7	145813453	148118090	CNTNAP2.6965.19.3	Sun	rs10274393	7	145378588	1	#N/A	#N/A	#N/A	1	1	cis	upstream_gene_variant	Pass	Pass	Tier1	C	G	0.711	-0.433	0.026	1.10E-60	3301	#N/A	#N/A	#N/A	#N/A
COA3	Cytochrome C Oxidase Assembly Factor 3 Homolog, Mitochondrial	28958	ENSG00000183978	A0A024R1X4;Q9Y2R0	COA3.7888.58.3	17	40947165	40950722	COA3.7888.58.3	Sun	rs74480769	5	40972211	57	#N/A	#N/A	#N/A	57	1	trans	Not applicable	Pass	Fail	Tier3	G	A	0.032	-0.530	0.073	4.30E-13	3301	#N/A	#N/A	#N/A	#N/A
COCH	Cochlin	1690	ENSG00000100473	O43405	COCH.7227.75.3	14	31343720	31364271	COCH.7227.75.3	Sun	rs6993770	8	106581528	26	#N/A	#N/A	#N/A	26	1	trans	Not applicable	Pass	Fail	Tier3	T	A	0.282	-0.303	0.027	3.90E-29	3301	#N/A	#N/A	#N/A	#N/A
COCH	Cochlin	1690	ENSG00000100473	O43405	COCH.7227.75.3	14	31343720	31364271	COCH.7227.75.3	Sun	rs34907608	14	31330413	1	#N/A	#N/A	#N/A	1	2	cis	intergenic_variant	Pass	Pass	Tier1	A	G	0.119	0.476	0.037	1.00E-38	3301	#N/A	#N/A	#N/A	#N/A
COL15A1	Collagen Alpha-1(Xv) Chain	1306	ENSG00000204291	B3KTP7;P39059	COL15A1.8974.172.3	9	101705461	101833069	COL15A1.8974.172.3	Sun	rs41305481	9	101767385	1	#N/A	#N/A	#N/A	1	1	cis	intron_variant	Pass	Pass	Tier1	G	A	0.302	0.244	0.027	1.90E-19	3301	#N/A	#N/A	#N/A	#N/A
COL18A1	Collagen, Type Xviii, Alpha 1	80781	ENSG00000182871	D3DSM5;P39060;D3DSM4	COL18A1	21	46825052	46933634	COL18A1	Yao	rs2274809	21	46906711	1	#N/A	#N/A	#N/A	1	1	cis	intron_variant	Pass	Pass	Tier1	G	A	0.645	0.166	0.022	1.97E-14	6861	Pass	#N/A	rs2274809	1
COL1A1	Collagen Alpha-1(I) Chain	1277	ENSG00000108821	P02452	COL1A1.11140.56.3	17	48260650	48278993	COL1A1.11140.56.3	Sun	rs7299271	12	48414058	1	#N/A	#N/A	#N/A	1	1	trans	Not applicable	Pass	Pass	Tier1	T	C	0.371	-0.281	0.025	8.70E-29	3301	#N/A	#N/A	#N/A	#N/A
COL1A1	Collagen Alpha-1(I) Chain	1277	ENSG00000108821	P02452	COL1A1.11140.56.3	17	48260650	48278993	COL1A1.11140.56.3	Sun	rs146385050	17	60637258	2	NO	0	#N/A	2	1	trans	Not applicable	Pass	Pass	Tier1	A	C	0.195	0.289	0.032	2.20E-19	3301	#N/A	#N/A	#N/A	#N/A
COL6A1	Collagen Alpha-1(Vi) Chain	1291	ENSG00000142156	P12109	COL6A1.11150.3.3	21	47401651	47424964	COL6A1.11150.3.3	Sun	rs434206	21	47366802	1	#N/A	#N/A	#N/A	1	1	cis	downstream_gene_variant	Pass	Pass	Tier1	T	G	0.594	-0.212	0.025	5.20E-17	3301	#N/A	#N/A	#N/A	#N/A
COL9A2	Collagen Alpha-2(Ix) Chain	1298	ENSG00000049089	Q14055;D3DPU8	COL9A2.9804.11.3	1	40766159	40783488	COL9A2.9804.11.3	Sun	rs28577986	14	106200232	25	#N/A	#N/A	#N/A	25	2	trans	Not applicable	Pass	Fail	Tier3	A	G	0.274	0.392	0.028	5.50E-46	3301	#N/A	#N/A	#N/A	#N/A
COLEC10	Collectin-10	10584	ENSG00000184374	Q9Y6Z7;A0A024R9J3	COLEC10.6558.5.3	8	120007691	120118821	COLEC10.6558.5.3	Sun	rs3820897	2	3642361	12	#N/A	#N/A	#N/A	12	1	trans	Not applicable	Pass	Fail	Tier3	C	T	0.821	0.422	0.033	2.20E-38	3301	#N/A	#N/A	#N/A	#N/A
COLEC10	Collectin-10	10584	ENSG00000184374	Q9Y6Z7;A0A024R9J3	COLEC10.6558.5.3	8	120007691	120118821	COLEC10.6558.5.3	Sun	rs1065853	19	45413233	33	#N/A	#N/A	#N/A	33	1	trans	Not applicable	Pass	Fail	Tier3	T	G	0.078	0.808	0.044	3.00E-74	3301	#N/A	#N/A	#N/A	#N/A
COLEC11	Collectin-11	78989	ENSG00000118004	Q9BWP8	COLEC11.4430.44.3	2	3642426	3692048	COLEC11.4430.44.3	Sun	rs6542680	2	3640142	12	#N/A	#N/A	#N/A	12	3	cis	upstream_gene_variant	Fail	Fail	Tier3	T	C	0.821	-1.020	0.028	4.80E-285	3301	Fail	#N/A	rs7588285	0.850069248
COLEC12	Collectin-12	81035	ENSG00000158270	Q5KU26	COLEC12.5457.5.2	18	319361	500722	COLEC12.5457.5.2	Sun	rs2846667	18	466810	1	#N/A	#N/A	#N/A	1	1	cis	intron_variant	Pass	Pass	Tier1	G	T	0.745	0.202	0.030	9.30E-12	3301	Pass	#N/A	rs2846667	1
COLGALT1	Procollagen Galactosyltransferase 1	79709	ENSG00000130309	Q8NBJ5	COLGALT1.5638.23.3	19	17666403	17693971	COLGALT1.5638.23.3	Sun	rs74780677	3	48601774	1	#N/A	#N/A	#N/A	1	1	trans	Not applicable	Pass	Pass	Tier1	G	A	0.016	0.698	0.099	1.40E-12	3301	#N/A	#N/A	#N/A	#N/A
COLGALT1	Procollagen Galactosyltransferase 1	79709	ENSG00000130309	Q8NBJ5	COLGALT1.5638.23.3	19	17666403	17693971	COLGALT1.5638.23.3	Sun	rs2347784	7	6524843	1	#N/A	#N/A	#N/A	1	1	trans	Not applicable	Pass	Pass	Tier1	G	C	0.270	0.373	0.027	7.40E-43	3301	#N/A	#N/A	#N/A	#N/A
COMMD7	Comm Domain-Containing Protein 7	149951	ENSG00000149600	Q86VX2	COMMD7.2823.7.1	20	31290493	31331803	COMMD7.2823.7.1	Sun	rs10418046	19	54327869	381	#N/A	#N/A	#N/A	381	1	trans	Not applicable	Fail	Fail	Tier3	G	T	0.217	0.478	0.029	8.10E-62	3301	Fail	#N/A	rs34436714	1
COPS2	Cop9 Signalosome Complex Subunit 2	9318	ENSG00000166200	P61201;Q59EL2	COPS2.14029.42.3	15	49398268	49447858	COPS2.14029.42.3	Sun	rs704	17	26694861	151	#N/A	#N/A	#N/A	151	2	trans	Not applicable	Pass	Fail	Tier3	A	G	0.467	0.649	0.022	1.10E-191	3301	#N/A	#N/A	#N/A	#N/A
COX4I2	Cytochrome C Oxidase Subunit 4 Isoform 2, Mitochondrial	84701	ENSG00000131055	H6SG14;Q96KJ9	COX4I2.7850.1.3	20	30225691	30232809	COX4I2.7850.1.3	Sun	rs74480769	5	40972211	57	#N/A	#N/A	#N/A	57	1	trans	Not applicable	Pass	Fail	Tier3	G	A	0.032	-0.580	0.073	1.90E-15	3301	#N/A	#N/A	#N/A	#N/A
COX6C	Cytochrome C Oxidase Subunit 6C	1345	ENSG00000164919	A0A024R9B7;P09669	COX6C.8903.1.3	8	100885428	100906290	COX6C.8903.1.3	Sun	rs10418046	19	54327869	381	#N/A	#N/A	#N/A	381	1	trans	Not applicable	Pass	Fail	Tier3	G	T	0.217	0.285	0.030	4.80E-22	3301	#N/A	#N/A	#N/A	#N/A
COX8A	Cytochrome C Oxidase Subunit 8A, Mitochondrial	1351	ENSG00000176340	P10176;Q53XN1	COX8A.10497.242.3	11	63742079	63744015	COX8A.10497.242.3	Sun	rs2232613	20	36997655	4	NO	1	HNRNPC,COX8A	3	1	trans	Not applicable	Pass	Pass	Tier1	T	C	0.077	-0.939	0.043	1.30E-104	3301	#N/A	#N/A	#N/A	#N/A
CP	Ceruloplasmin	1356	ENSG00000047457	A5PL27;P00450	Ceruloplasmin	3	148880197	148939842	Ceruloplasmin	Yao	rs34004251	3	148929951	1	#N/A	#N/A	#N/A	1	1	cis	intron_variant	Pass	Pass	Tier1	T	A	0.812	-0.263	0.025	4.91E-25	6861	#N/A	#N/A	#N/A	#N/A
CPA2	Carboxypeptidase A2	1358	ENSG00000158516	P48052	CPA2.9276.7.3	7	129906667	129929638	CPA2.9276.7.3	Sun	rs919791	19	15576817	5	NO	0	#N/A	5	1	trans	Not applicable	Pass	Pass	Tier1	A	G	0.214	-0.330	0.030	1.40E-27	3301	#N/A	#N/A	#N/A	#N/A
CPA2	Carboxypeptidase A2	1358	ENSG00000158516	P48052	CPA2.9276.7.3	7	129906667	129929638	CPA2.9276.7.3	Sun	rs5167	19	45448465	18	#N/A	#N/A	#N/A	18	1	trans	Not applicable	Pass	Fail	Tier3	G	T	0.347	0.295	0.025	4.00E-31	3301	#N/A	#N/A	#N/A	#N/A
CPA4	Carboxypeptidase A4	51200	ENSG00000128510	Q9UI42;A4D1M3	CPA4.9267.2.3	7	129932974	129964020	CPA4.9267.2.3	Sun	rs34587586	7	129938598	1	#N/A	#N/A	#N/A	1	2	cis	missense_variant	Pass	Pass	Tier1	T	G	0.393	-1.166	0.015	3.7e-1248	3301	#N/A	#N/A	#N/A	#N/A
CPB1	Carboxypeptidase B	1360	ENSG00000153002	P15086	CPB1.6356.3.3	3	148508889	148577974	CPB1.6356.3.3	Sun	rs13318853	3	148562399	1	#N/A	#N/A	#N/A	1	1	cis	missense_variant	Pass	Pass	Tier1	A	G	0.232	0.256	0.029	2.00E-18	3301	#N/A	#N/A	#N/A	#N/A
CPB1	Carboxypeptidase B	1360	ENSG00000153002	P15086	CPB1.6356.3.3	3	148508889	148577974	CPB1.6356.3.3	Sun	rs72802342	16	75234872	3	NO	1	PNLIPRP1,CPB1	2	1	trans	Not applicable	Pass	Pass	Tier1	A	C	0.083	-0.415	0.046	8.50E-20	3301	#N/A	#N/A	#N/A	#N/A
CPB2	Carboxypeptidase B2	1361	ENSG00000080618	A0A087WSY5;Q96IY4	3518-54_2	13	46627321	46679211	3518-54_2	Suhre	rs3742264	13	46648094	3	NO	0	#N/A	3	1	cis	missense_variant	Pass	Pass	Tier1	T	C	0.321	0.849	0.040	2.81E-83	995	#N/A	#N/A	#N/A	#N/A
CPM	Carboxypeptidase M	1368	ENSG00000135678	P14384	CPM.7768.10.3	12	69235977	69365350	CPM.7768.10.3	Sun	rs1908671	12	69433404	1	#N/A	#N/A	#N/A	1	1	cis	intergenic_variant	Pass	Pass	Tier1	C	G	0.292	-0.186	0.027	8.10E-12	3301	#N/A	#N/A	#N/A	#N/A
CPNE1	Copine-1	8904	ENSG00000214078	B0QZ18;Q99829	CPNE1.5346.24.3	20	34213953	34252878	CPNE1.5346.24.3	Sun	rs62143206	19	54326212	381	#N/A	#N/A	#N/A	381	1	trans	Not applicable	Fail	Fail	Tier3	T	G	0.213	0.502	0.029	2.80E-68	3301	Fail	#N/A	rs34436714	0.987578813
CPNE1	Copine-1	8904	ENSG00000214078	B0QZ18;Q99829	CPNE1.5346.24.3	20	34213953	34252878	CPNE1.5346.24.3	Sun	rs12481228	20	34218673	1	#N/A	#N/A	#N/A	1	3	cis	missense_variant	Pass	Pass	Tier1	C	G	0.098	-0.977	0.038	1.80E-146	3301	Pass	#N/A	rs2425143	0.9207861
CPQ	Carboxypeptidase Q	10404	ENSG00000104324	Q9Y646	Not reported	8	97657454	98155731	Not reported	Emilsson	rs145746079	8	97832518	1	#N/A	#N/A	#N/A	1	1	cis	intron_variant	Pass	Pass	Tier1	T	C	0.972	1.192	0.020	7.10E-58	3200	#N/A	#N/A	#N/A	#N/A
CPVL	Probable Serine Carboxypeptidase Cpvl	54504	ENSG00000106066	A0A024RA40;Q9H3G5	CPVL.8891.7.3	7	29034847	29235067	CPVL.8891.7.3	Sun	rs704	17	26694861	151	#N/A	#N/A	#N/A	151	1	trans	Not applicable	Pass	Fail	Tier3	A	G	0.467	0.220	0.024	1.70E-19	3301	#N/A	#N/A	#N/A	#N/A
CPXM1	Probable Carboxypeptidase X1	56265	ENSG00000088882	Q96SM3	CPXM1.6255.74.3	20	2774715	2781283	CPXM1.6255.74.3	Sun	rs6993770	8	106581528	26	#N/A	#N/A	#N/A	26	1	trans	Not applicable	Pass	Fail	Tier3	T	A	0.282	-0.209	0.027	1.90E-14	3301	#N/A	#N/A	#N/A	#N/A
CPXM1	Probable Carboxypeptidase X1	56265	ENSG00000088882	Q96SM3	CPXM1.6255.74.3	20	2774715	2781283	CPXM1.6255.74.3	Sun	rs67159741	20	2780762	1	#N/A	#N/A	#N/A	1	1	cis	intron_variant	Pass	Pass	Tier1	G	GCGCGCGCGTGCACTGTGTGTGCGCGCA	0.100	-0.643	0.040	1.00E-57	3301	#N/A	#N/A	#N/A	#N/A
CPZ	Carboxypeptidase Z	8532	ENSG00000109625	Q66K79	CPZ.6493.9.3	4	8594387	8621488	CPZ.6493.9.3	Sun	rs2631738	4	8479754	1	#N/A	#N/A	#N/A	1	1	cis	downstream_gene_variant	Pass	Pass	Tier1	G	A	0.519	0.195	0.024	1.00E-15	3301	#N/A	#N/A	#N/A	#N/A
CRABP1	Cellular Retinoic Acid-Binding Protein 1	1381	ENSG00000166426	F1T0F7;P29762	CRABP1.11967.23.3	15	78632666	78640572	CRABP1.11967.23.3	Sun	rs74480769	5	40972211	57	#N/A	#N/A	#N/A	57	1	trans	Not applicable	Pass	Fail	Tier3	G	A	0.032	-0.532	0.073	3.60E-13	3301	#N/A	#N/A	#N/A	#N/A
CRABP1	Cellular Retinoic Acid-Binding Protein 1	1381	ENSG00000166426	F1T0F7;P29762	CRABP1.11967.23.3	15	78632666	78640572	CRABP1.11967.23.3	Sun	rs6505079	17	26718177	151	#N/A	#N/A	#N/A	151	1	trans	Not applicable	Pass	Fail	Tier3	A	T	0.511	0.227	0.024	8.10E-21	3301	#N/A	#N/A	#N/A	#N/A
CREB3L4	Cyclic Amp-Responsive Element-Binding Protein 3-Like Protein 4	148327	ENSG00000143578	Q8TEY5	CREB3L4.11308.8.3	1	153940010	153946839	CREB3L4.11308.8.3	Sun	rs4845586	1	153942597	1	#N/A	#N/A	#N/A	1	1	cis	downstream_gene_variant	Pass	Pass	Tier1	G	T	0.470	0.256	0.025	7.10E-25	3301	#N/A	#N/A	#N/A	#N/A
CREG1	Protein Creg1	8804	ENSG00000143162	O75629	CREG1.9357.4.3	1	167498914	167523004	CREG1.9357.4.3	Sun	rs7513428	1	167515272	1	#N/A	#N/A	#N/A	1	1	cis	intron_variant	Pass	Pass	Tier1	C	T	0.836	-0.311	0.033	1.40E-20	3301	#N/A	#N/A	#N/A	#N/A
CRELD1	Cysteine-Rich With Egf-Like Domain Protein 1	78987	ENSG00000163703	Q96HD1;A0A024R2G1	CRELD1.7628.40.3	3	9975506	9987097	CRELD1.7628.40.3	Sun	rs7627326	3	9981734	1	#N/A	#N/A	#N/A	1	5	cis	missense_variant,NMD_transcript_variant	Pass	Pass	Tier1	T	G	0.240	-1.094	0.022	1.7e-556	3301	#N/A	#N/A	#N/A	#N/A
CRHBP	Corticotropin Releasing Hormone Binding Protein	1393	ENSG00000145708	P24387	Not reported	5	76248679	76265299	Not reported	Emilsson	rs6414971	5	76170674	1	#N/A	#N/A	#N/A	1	1	cis	missense_variant	Pass	Pass	Tier1	T	A	0.741	-0.511	0.671	2.90E-79	3200	#N/A	#N/A	#N/A	#N/A
CRISP2	Cysteine-Rich Secretory Protein 2	7180	ENSG00000124490	A0A024RD74;P16562	CRISP2.9282.12.3	6	49660073	49681274	CRISP2.9282.12.3	Sun	rs478328	6	49720877	1	#N/A	#N/A	#N/A	1	5	cis	intergenic_variant	Pass	Pass	Tier1	G	A	0.454	0.570	0.023	4.20E-139	3301	#N/A	#N/A	#N/A	#N/A
CRISP3	Cysteine-Rich Secretory Protein 3	10321	ENSG00000096006	P54108	CRISP3.3187.52.2	6	49695097	49712150	CRISP3.3187.52.2	Sun	rs62143198	19	54320939	381	#N/A	#N/A	#N/A	381	1	trans	Not applicable	Pass	Fail	Tier3	A	G	0.215	-0.209	0.031	6.90E-12	3301	Pass	#N/A	rs34436714	0.957055237
CRISPLD2	Cysteine-Rich Secretory Protein Lccl Domain-Containing 2	83716	ENSG00000103196	A0A140VK80;Q9H0B8	CRISPLD2.5691.2.3	16	84853590	84954374	CRISPLD2.5691.2.3	Sun	rs12921670	16	84838761	1	#N/A	#N/A	#N/A	1	3	cis	intergenic_variant	Pass	Pass	Tier1	A	G	0.257	0.262	0.029	5.40E-19	3301	#N/A	#N/A	#N/A	#N/A
CRKL	Crk-Like Protein	1399	ENSG00000099942	P46109	CRKL.9877.28.3	22	21271714	21308037	CRKL.9877.28.3	Sun	rs62143198	19	54320939	381	#N/A	#N/A	#N/A	381	1	trans	Not applicable	Pass	Fail	Tier3	A	G	0.215	0.276	0.030	1.10E-19	3301	#N/A	#N/A	#N/A	#N/A
CRLF1	Cytokine Receptor Like Factor 1	9244	ENSG00000006016	O75462	Not reported	19	18704034	18717660	Not reported	Emilsson	rs2238647	19	18710535	1	#N/A	#N/A	#N/A	1	1	cis	synonymous_variant	Pass	Pass	Tier1	G	A	0.778	-0.286	0.227	1.40E-22	3200	#N/A	#N/A	#N/A	#N/A
CROT	Carnitine O-Octanoyltransferase	54677	ENSG00000005469	Q9UKG9	Not reported	7	86974950	87029112	Not reported	Emilsson	rs77463367	7	87006034	1	#N/A	#N/A	#N/A	1	1	cis	missense_variant	Pass	Pass	Tier1	C	G	0.930	0.348	0.073	1.60E-13	3200	#N/A	#N/A	#N/A	#N/A
CRP	C-Reactive Protein	1401	ENSG00000132693	P02741	CRP.4337.49.2	1	159682079	159684379	CRP.4337.49.2	Sun	rs28480230	1	66124075	2	NO	1	SAA1,CRP	1	1	trans	Not applicable	Pass	Pass	Tier1	T	C	0.362	-0.183	0.025	5.00E-13	3301	Pass	#N/A	rs11208711	0.995648744
CRP	C-Reactive Protein	1401	ENSG00000132693	P02741	CRP	1	159682079	159684379	CRP	Yao	rs2211320	1	159693605	1	#N/A	#N/A	#N/A	1	1	cis	intergenic_variant	Pass	Pass	Tier1	G	A	0.677	0.149	0.020	4.77E-14	6861	Pass	#N/A	rs2211320	1
CRP	C-Reactive Protein	1401	ENSG00000132693	P02741	CRP	1	159682079	159684379	CRP	Yao	rs7979473	12	121420260	2	NO	1	CRP,LGALS3	1	1	trans	Not applicable	Pass	Pass	Tier1	G	A	0.570	0.125	0.019	4.36E-11	6861	Pass	#N/A	rs7979473	1
CRP	C-Reactive Protein	1401	ENSG00000132693	P02741	CRP	1	159682079	159684379	CRP	Yao	rs12721051	19	45422160	22	#N/A	#N/A	#N/A	22	1	trans	Not applicable	Pass	Fail	Tier3	C	G	0.851	0.229	0.027	2.39E-17	6861	Pass	#N/A	rs12721051	1
CRTAC1	Cartilage Acidic Protein 1	55118	ENSG00000095713	Q9NQ79	Not reported	10	99624756	99790585	Not reported	Emilsson	rs588061	10	99642731	1	#N/A	#N/A	#N/A	1	1	cis	intron_variant	Pass	Pass	Tier1	C	T	0.529	0.346	0.419	8.60E-47	3200	#N/A	#N/A	#N/A	#N/A
CRTAM	Cytotoxic And Regulatory T Cell Molecule	56253	ENSG00000109943	O95727	Not reported	11	122709205	122743347	Not reported	Emilsson	rs2370794	11	122714782	1	#N/A	#N/A	#N/A	1	1	cis	intron_variant	Pass	Pass	Tier1	A	G	0.668	-0.236	0.345	5.80E-20	3200	#N/A	#N/A	#N/A	#N/A
CRYBB2	Beta-Crystallin B2	1415	ENSG00000244752	P43320;R4UMM2	CRYBB2.10000.28.3	22	25615489	25627836	CRYBB2.10000.28.3	Sun	rs3197999	3	49721532	8	#N/A	#N/A	#N/A	8	1	trans	Not applicable	Pass	Fail	Tier3	A	G	0.288	-0.199	0.027	2.00E-13	3301	#N/A	#N/A	#N/A	#N/A
CRYZ	Crystallin Zeta	1429	ENSG00000116791	Q08257	Not reported	1	75171171	75199092	Not reported	Emilsson	rs3819946	1	75175886	1	#N/A	#N/A	#N/A	1	1	cis	missense_variant	Pass	Pass	Tier1	T	C	0.861	-1.175	0.142	2.90E-292	3200	#N/A	#N/A	#N/A	#N/A
CRYZL1	Quinone Oxidoreductase-Like Protein 1	9946	ENSG00000205758	O95825	CRYZL1.9207.60.3	21	34961647	35016232	CRYZL1.9207.60.3	Sun	rs1065853	19	45413233	33	#N/A	#N/A	#N/A	33	2	trans	Not applicable	Pass	Fail	Tier3	T	G	0.078	-1.003	0.043	1.20E-119	3301	#N/A	#N/A	#N/A	#N/A
CSF1	Macrophage Colony‐ Stimulating Factor 1	1435	ENSG00000184371	A0A024R0A1;P09603	23	1	110452864	110473614	23	Folkersen	rs17610659	1	110503296	1	#N/A	#N/A	#N/A	1	1	cis	intergenic_variant	Pass	Pass	Tier1	T	C	0.480	0.150	0.024	6.5E‐10	3394	Pass	#N/A	rs11577194	0.942295377
CSF2RB	Cytokine Receptor Common Subunit Beta	1439	ENSG00000100368	P32927;Q6NSJ8	CSF2RB.10512.13.3	22	37309670	37336491	CSF2RB.10512.13.3	Sun	rs1534881	22	37329448	1	#N/A	#N/A	#N/A	1	1	cis	downstream_gene_variant	Pass	Pass	Tier1	A	G	0.446	-0.316	0.024	2.60E-38	3301	#N/A	#N/A	#N/A	#N/A
CSF3	Granulocyte Colony-Stimulating Factor	1440	ENSG00000108342	P09919;Q8N4W3;Q6FH65	4840-73_1	17	38171614	38174066	4840-73_1	Suhre	rs5167	19	45448465	18	#N/A	#N/A	#N/A	18	1	trans	Not applicable	Pass	Fail	Tier3	G	T	0.351	0.750	0.039	2.10E-69	997	#N/A	#N/A	#N/A	#N/A
CSGALNACT2	Chondroitin Sulfate N-Acetylgalactosaminyltransferase 2	55454	ENSG00000169826	A0A0S2Z5K4;Q8N6G5;A0A0S2Z5F9;A0A0S2Z5F5	CSGALNACT2.10772.21.3	10	43633934	43680756	CSGALNACT2.10772.21.3	Sun	rs2435349	10	43643466	1	#N/A	#N/A	#N/A	1	1	cis	missense_variant	Pass	Pass	Tier1	G	A	0.273	-0.196	0.028	1.60E-12	3301	#N/A	#N/A	#N/A	#N/A
CSK	Tyrosine-Protein Kinase Csk	1445	ENSG00000103653	A8K3B6;B2R6Q4;P41240	CSK.3363.31.4	15	75074398	75095539	CSK.3363.31.4	Sun	rs62143198	19	54320939	381	#N/A	#N/A	#N/A	381	1	trans	Not applicable	Fail	Fail	Tier3	A	G	0.215	0.534	0.029	3.10E-74	3301	Fail	#N/A	rs34436714	0.957055237
CSMD1	Cub And Sushi Domain-Containing Protein 1	64478	ENSG00000183117	A0A0U1RQY1;Q59FF8;Q96PZ7	CSMD1.9598.23.3	8	2792875	4852494	CSMD1.9598.23.3	Sun	rs1973612	4	187169167	33	#N/A	#N/A	#N/A	33	1	trans	Not applicable	Pass	Fail	Tier3	T	C	0.511	0.191	0.025	1.10E-14	3301	#N/A	#N/A	#N/A	#N/A
CSMD2	Cub And Sushi Domain-Containing Protein 2	114784	ENSG00000121904	Q7Z408	CSMD2.9971.5.3	1	33979609	34631443	CSMD2.9971.5.3	Sun	rs34436714	19	54327313	381	#N/A	#N/A	#N/A	381	1	trans	Not applicable	Pass	Fail	Tier3	A	C	0.213	0.400	0.029	3.70E-42	3301	#N/A	#N/A	#N/A	#N/A
CSNK1G2	Casein Kinase I Isoform Gamma-2	1455	ENSG00000133275	P78368	CSNK1G2.12653.13.3	19	1941188	1981337	CSNK1G2.12653.13.3	Sun	rs62143197	19	54320716	381	#N/A	#N/A	#N/A	381	1	trans	Not applicable	Pass	Fail	Tier3	A	G	0.223	0.324	0.030	2.50E-27	3301	#N/A	#N/A	#N/A	#N/A
CST1	Cystatin-Sn	1469	ENSG00000170373	P01037	5459-33_3	20	23728190	23731905	5459-33_3	Suhre	rs6114248	20	23711882	2	NO	1	CST1,CST2	1	1	cis	missense_variant	Pass	Pass	Tier1	A	G	0.315	0.564	0.043	5.05E-37	995	#N/A	#N/A	#N/A	#N/A
CST2	Cystatin-Sa	1470	ENSG00000170369	P09228	4324-33_2	20	23804406	23807368	4324-33_2	Suhre	rs6114248	20	23711882	2	NO	1	CST1,CST2	1	1	cis	missense_variant	Pass	Pass	Tier1	A	G	0.315	0.515	0.043	4.39E-31	995	#N/A	#N/A	#N/A	#N/A
CST3	Cystatin-C	1471	ENSG00000101439	A0A0K0K1J1;P01034	Cystatin C	20	23608534	23619110	Cystatin C	Yao	rs911119	20	23612737	2	NO	1	TMED10,CST3	1	1	cis	missense_variant	Pass	Pass	Tier1	T	C	0.779	0.393	0.022	6.66E-73	6861	Pass	#N/A	rs1010117	0.988976548
CST4	Cystatin S	1472	ENSG00000101441	P01036	Not reported	20	23666276	23669662	Not reported	Emilsson	rs7270028	20	23681073	1	#N/A	#N/A	#N/A	1	1	cis	intergenic_variant	Pass	Pass	Tier1	C	A	0.896	0.465	0.125	1.80E-31	3200	#N/A	#N/A	#N/A	#N/A
CST5	Cystatin-D	1473	ENSG00000170367	P28325	3803-10_2	20	23856572	23860387	3803-10_2	Suhre	rs6138152	20	23850130	1	#N/A	#N/A	#N/A	1	1	cis	intergenic_variant	Pass	Pass	Tier1	G	A	0.196	0.718	0.050	1.76E-42	997	#N/A	#N/A	#N/A	#N/A
CST6	Cystatin-M	1474	ENSG00000175315	Q15828	CST6.3303.23.2	11	65779312	65780976	CST6.3303.23.2	Sun	rs3825068	11	65768093	1	#N/A	#N/A	#N/A	1	1	cis	5_prime_UTR_variant	Pass	Pass	Tier1	G	A	0.028	0.597	0.076	3.20E-15	3301	Pass	#N/A	rs2276017	0.960939076
CST7	Cystatin-F	8530	ENSG00000077984	O76096	3302-58_1	20	24929866	24940564	3302-58_1	Suhre	rs6138458	20	24973769	3	NO	0	#N/A	3	1	cis	regulatory_region_variant	Pass	Pass	Tier1	A	G	0.227	-0.763	0.047	7.60E-53	997	Pass	#N/A	rs6138458	1
CST8	Cystatin-8	10047	ENSG00000125815	O60676	CST8.10572.65.3	20	23471738	23476655	CST8.10572.65.3	Sun	rs112689088	17	34307457	3	NO	0	#N/A	3	1	trans	Not applicable	Pass	Pass	Tier1	C	T	0.098	-1.111	0.038	6.20E-186	3301	#N/A	#N/A	#N/A	#N/A
CTBS	Di-N-Acetylchitobiase	1486	ENSG00000117151	Q01459;Q8TC97	CTBS.6115.40.3	1	85015289	85040163	CTBS.6115.40.3	Sun	rs1071803	14	106209119	25	#N/A	#N/A	#N/A	25	3	trans	Not applicable	Pass	Fail	Tier3	C	T	0.667	0.528	0.026	3.00E-94	3301	#N/A	#N/A	#N/A	#N/A
CTF1	Cardiotrophin-1	1489	ENSG00000150281	Q16619	CTF1.13732.79.3	16	30907928	30914881	CTF1.13732.79.3	Sun	rs429358	19	45411941	22	#N/A	#N/A	#N/A	22	2	trans	Not applicable	Pass	Fail	Tier3	C	T	0.153	0.799	0.031	3.50E-148	3301	#N/A	#N/A	#N/A	#N/A
CTGF	Connective Tissue Growth Factor	1490	ENSG00000118523	P29279	Not reported	6	132269316	132272518	Not reported	Emilsson	rs9388953	6	132297509	1	#N/A	#N/A	#N/A	1	1	cis	intron_variant,non_coding_transcript_variant	Pass	Pass	Tier1	G	A	0.789	0.353	0.230	8.70E-32	3200	#N/A	#N/A	#N/A	#N/A
CTRB1	Chymotrypsinogen B	1504	ENSG00000168925	P17538	CTRB1.5671.1.3	16	75252898	75258822	CTRB1.5671.1.3	Sun	rs8051363	16	75255217	1	#N/A	#N/A	#N/A	1	3	cis	intron_variant	Pass	Pass	Tier1	G	A	0.704	0.647	0.024	1.60E-157	3301	#N/A	#N/A	#N/A	#N/A
CTRL	Chymotrypsin-Like Protease Ctrl-1	1506	ENSG00000141086	A0A024R6Z5;P40313	CTRL.9229.9.3	16	67961543	67966317	CTRL.9229.9.3	Sun	rs62143206	19	54326212	381	#N/A	#N/A	#N/A	381	1	trans	Not applicable	Pass	Fail	Tier3	T	G	0.213	0.470	0.029	2.10E-59	3301	#N/A	#N/A	#N/A	#N/A
CTSA	Lysosomal Protective Protein	5476	ENSG00000064601	P10619;X6R8A1;B4E324;X6R5C5	CTSA.3179.51.2	20	44518783	44527459	CTSA.3179.51.2	Sun	rs6993770	8	106581528	26	#N/A	#N/A	#N/A	26	1	trans	Not applicable	Pass	Fail	Tier3	T	A	0.282	-0.260	0.027	1.10E-21	3301	Pass	#N/A	rs16873418	0.812525566
CTSA	Lysosomal Protective Protein	5476	ENSG00000064601	P10619;X6R8A1;B4E324;X6R5C5	CTSA.3179.51.2	20	44518783	44527459	CTSA.3179.51.2	Sun	rs7897379	10	65301725	2	NO	0	#N/A	2	1	trans	Not applicable	Pass	Pass	Tier1	C	T	0.480	0.171	0.025	8.50E-12	3301	Pass	#N/A	rs7897379	1
CTSA	Lysosomal Protective Protein	5476	ENSG00000064601	P10619;X6R8A1;B4E324;X6R5C5	CTSA.3179.51.2	20	44518783	44527459	CTSA.3179.51.2	Sun	rs7964859	12	102220783	9	#N/A	#N/A	#N/A	9	1	trans	Not applicable	Pass	Fail	Tier3	G	C	0.294	-0.257	0.027	2.00E-21	3301	Pass	#N/A	rs10860794	1
CTSB	Cathepsin B	1508	ENSG00000164733	Q5HYG5;A0A024R374;P07858;B4DMY4	CTSB.3061.61.2	8	11700033	11726957	CTSB.3061.61.2	Sun	rs1692819	8	11705448	1	#N/A	#N/A	#N/A	1	1	cis	downstream_gene_variant	Pass	Pass	Tier1	A	G	0.292	0.425	0.027	5.20E-54	3301	Pass	#N/A	rs3947	0.97975551
CTSC	Cathepsin C	1075	ENSG00000109861	P53634	Not reported	11	88026759	88070941	Not reported	Emilsson	rs55897509	11	88066714	1	#N/A	#N/A	#N/A	1	1	cis	downstream_gene_variant	Pass	Pass	Tier1	A	C	0.918	-0.926	0.083	2.30E-107	3200	#N/A	#N/A	#N/A	#N/A
CTSD	Cathepsin D	1509	ENSG00000117984	P07339;V9HWI3	56	11	1773982	1785222	56	Folkersen	rs111693235	11	1770224	1	#N/A	#N/A	#N/A	1	4	cis	downstream_gene_variant	Pass	Pass	Tier1	C	G	0.710	0.350	0.033	2E‐26	3394	#N/A	#N/A	#N/A	#N/A
CTSF	Cathepsin F	8722	ENSG00000174080	Q9UBX1	CTSF.9212.22.3	11	66330934	66336312	CTSF.9212.22.3	Sun	rs1791679	11	66337874	1	#N/A	#N/A	#N/A	1	1	cis	upstream_gene_variant	Pass	Pass	Tier1	A	C	0.289	0.235	0.027	2.50E-18	3301	#N/A	#N/A	#N/A	#N/A
CTSH	Cathepsin H	1512	ENSG00000103811	P09668	CTSH.8465.52.3	15	79213400	79241916	CTSH.8465.52.3	Sun	rs34593439	15	79234957	1	#N/A	#N/A	#N/A	1	3	cis	missense_variant	Pass	Pass	Tier1	A	G	0.111	-1.147	0.035	2.70E-241	3301	#N/A	#N/A	#N/A	#N/A
CTSS	Cathepsin S	1520	ENSG00000163131	P25774	CTSS.3181.50.2	1	150702672	150738433	CTSS.3181.50.2	Sun	rs41271951	1	150737220	1	#N/A	#N/A	#N/A	1	1	cis	missense_variant	Pass	Pass	Tier1	G	A	0.083	-0.861	0.042	7.10E-94	3301	Pass	#N/A	rs41271951	1
CTSZ	Cathepsin Z	1522	ENSG00000101160	Q9UBR2	CTSZ.4971.1.1	20	57570240	57582302	CTSZ.4971.1.1	Sun	rs10745925	12	102218899	9	#N/A	#N/A	#N/A	9	1	trans	Not applicable	Pass	Fail	Tier3	C	T	0.294	-0.362	0.027	2.30E-42	3301	Pass	#N/A	rs10860794	1
CTXN3	Cortexin-3	613212	ENSG00000205279	Q4LDR2	CTXN3.10467.58.3	5	126984736	126994322	CTXN3.10467.58.3	Sun	rs704	17	26694861	151	#N/A	#N/A	#N/A	151	1	trans	Not applicable	Pass	Fail	Tier3	A	G	0.467	0.180	0.025	1.90E-13	3301	#N/A	#N/A	#N/A	#N/A
CUZD1	Cub And Zona Pellucida-Like Domain-Containing Protein 1	50624	ENSG00000138161	Q86UP6	CUZD1.7943.16.3	10	124591665	124639146	CUZD1.7943.16.3	Sun	rs438811	19	45416741	22	#N/A	#N/A	#N/A	22	2	trans	Not applicable	Pass	Fail	Tier3	T	C	0.232	-0.824	0.025	3.50E-230	3301	#N/A	#N/A	#N/A	#N/A
CX3CL1	Fractalkine	6376	ENSG00000006210	P78423;A0N0N7	73	16	57406370	57418960	73	Folkersen	rs670211	16	57414001	1	#N/A	#N/A	#N/A	1	1	cis	intron_variant	Fail	Pass	Tier2	G	A	0.410	0.180	0.026	7.4E‐12	3394	Pass	Fail	rs670211	1
CXCL1	Growth-Regulated Alpha Protein	2919	ENSG00000163739	P09341	CXCL1.2985.35.1	4	74735110	74736959	CXCL1.2985.35.1	Sun	rs2115691	4	74743691	1	#N/A	#N/A	#N/A	1	3	cis	intergenic_variant	Fail	Pass	Tier2	G	C	0.240	0.746	0.026	2.00E-178	3301	Fail	#N/A	rs10028419	0.862279388
CXCL10	C-X-C Motif Chemokine Ligand 10	3627	ENSG00000169245	P02778	Not reported	4	76942268	76944689	Not reported	Emilsson	rs4859589	4	76948299	2	YES	1	CXCL11,CXCL10	1	1	cis	intron_variant	Pass	Pass	Tier1	G	A	0.505	0.133	0.508	5.00E-08	3200	#N/A	#N/A	#N/A	#N/A
CXCL11	C-X-C Motif Chemokine 11	6373	ENSG00000169248	O14625	CXCL11.3038.9.2	4	76954835	76962568	CXCL11.3038.9.2	Sun	rs10031452	4	76924933	2	YES	1	CXCL11,CXCL10	1	1	cis	intron_variant	Pass	Pass	Tier1	C	T	0.529	-0.233	0.025	2.40E-21	3301	Pass	#N/A	rs6532114	0.971707006
CXCL16	Chemokine (C-X-C Motif) Ligand 16	58191	ENSG00000161921	Q9H2A7	CXCL16	17	4636821	4643217	CXCL16	Yao	rs2009581	2	111807677	1	#N/A	#N/A	#N/A	1	1	trans	Not applicable	Pass	Pass	Tier1	G	A	0.725	-0.140	0.021	6.59E-11	6861	Pass	#N/A	rs2009581	1
CXCL16	Chemokine (C-X-C Motif) Ligand 16	58191	ENSG00000161921	Q9H2A7	CXCL16	17	4636821	4643217	CXCL16	Yao	rs4241819	4	187157140	33	#N/A	#N/A	#N/A	33	1	trans	Not applicable	Pass	Fail	Tier3	T	C	0.479	0.133	0.019	7.22E-12	6861	Pass	#N/A	rs4241819	1
CXCL16	Chemokine (C-X-C Motif) Ligand 16	58191	ENSG00000161921	Q9H2A7	CXCL16	17	4636821	4643217	CXCL16	Yao	rs11065987	12	112072424	4	NO	3	VCAM1,B2M,GP1BA,CXCL16	1	1	trans	Not applicable	Pass	Pass	Tier1	A	G	0.554	0.124	0.022	1.13E-08	6861	Pass	#N/A	rs11065987	1
CXCL16	C-X-C Motif Chemokine 16	58191	ENSG00000161921	Q9H2A7	CXCL16.2436.49.4	17	4636821	4643217	CXCL16.2436.49.4	Sun	rs144830084	17	4618101	1	#N/A	#N/A	#N/A	1	1	cis	missense_variant	Pass	Pass	Tier1	T	A	0.256	-0.225	0.028	1.40E-15	3301	Pass	Pass	rs144830084	1
CXCL5	C-X-C Motif Chemokine 5	6374	ENSG00000163735	P42830;Q6I9S7	CXCL5.2979.8.2	4	74861359	74864496	CXCL5.2979.8.2	Sun	rs62143196	19	54320636	381	#N/A	#N/A	#N/A	381	1	trans	Not applicable	Pass	Fail	Tier3	G	A	0.224	-0.204	0.030	1.30E-11	3301	Pass	#N/A	rs34436714	0.957055237
CXCL6	C-X-C Motif Chemokine 6	6372	ENSG00000124875	P80162	3495-15_2	4	74702214	74714781	3495-15_2	Suhre	rs16850073	4	74703999	1	#N/A	#N/A	#N/A	1	1	cis	3_prime_UTR_variant	Pass	Pass	Tier1	T	C	0.377	0.888	0.038	9.66E-98	984	#N/A	#N/A	#N/A	#N/A
CYB5D2	Cytochrome B5 Domain Containing 2	124936	ENSG00000167740	Q8WUJ1	Not reported	17	4046461	4060995	Not reported	Emilsson	rs77246175	17	4072761	1	#N/A	#N/A	#N/A	1	1	cis	downstream_gene_variant	Pass	Pass	Tier1	G	C	0.921	-0.342	0.080	2.00E-13	3200	#N/A	#N/A	#N/A	#N/A
CYTH2	Cytohesin-2	9266	ENSG00000105443	Q99418	CYTH2.12533.135.3	19	48972289	48985571	CYTH2.12533.135.3	Sun	rs704	17	26694861	151	#N/A	#N/A	#N/A	151	1	trans	Not applicable	Pass	Fail	Tier3	A	G	0.467	0.166	0.025	1.20E-11	3301	#N/A	#N/A	#N/A	#N/A
CYTL1	Cytokine Like 1	54360	ENSG00000170891	Q9NRR1	Not reported	4	5016313	5021197	Not reported	Emilsson	rs62291616	4	5052063	1	#N/A	#N/A	#N/A	1	1	cis	regulatory_region_variant	Pass	Pass	Tier1	T	C	0.814	-0.354	0.152	1.20E-32	3200	#N/A	#N/A	#N/A	#N/A
DAPK2	Death-Associated Protein Kinase 2	23604	ENSG00000035664	A0A024R603;Q9UIK4	4355-13_1	15	64199235	64364232	4355-13_1	Suhre	rs922182	15	64277642	1	#N/A	#N/A	#N/A	1	1	cis	intron_variant	Fail	Pass	Tier2	T	C	0.447	0.377	0.042	3.07E-18	994	Fail	#N/A	rs922182	1
DAPK2	Death-Associated Protein Kinase 2	23604	ENSG00000035664	A0A024R603;Q9UIK4	DAPK2.4355.13.1	15	64199235	64364232	DAPK2.4355.13.1	Sun	rs62143198	19	54320939	381	#N/A	#N/A	#N/A	381	2	trans	Not applicable	Fail	Fail	Tier3	A	G	0.215	0.626	0.029	3.20E-105	3301	Fail	#N/A	rs34436714	0.957055237
DBNL	Drebrin-Like Protein	28988	ENSG00000136279	Q9UJU6;B4DUF9	DBNL.4978.54.2	7	44084239	44109055	DBNL.4978.54.2	Sun	rs4241818	4	187153786	33	#N/A	#N/A	#N/A	33	1	trans	Not applicable	Fail	Fail	Tier3	C	T	0.514	0.248	0.024	3.90E-24	3301	Fail	#N/A	rs4253248	0.996103803
DBNL	Drebrin-Like Protein	28988	ENSG00000136279	Q9UJU6;B4DUF9	DBNL.4978.54.2	7	44084239	44109055	DBNL.4978.54.2	Sun	rs10424405	19	54321933	381	#N/A	#N/A	#N/A	381	1	trans	Not applicable	Pass	Fail	Tier3	G	A	0.220	0.258	0.030	8.10E-18	3301	Pass	#N/A	rs34436714	0.963548376
DCBLD2	Discoidin, Cub And Lccl Domain-Containing Protein 2	131566	ENSG00000057019	Q96PD2	DCBLD2.9338.2.3	3	98514785	98620533	DCBLD2.9338.2.3	Sun	rs9864010	3	98678173	2	NO	0	#N/A	2	2	cis	missense_variant	Pass	Pass	Tier1	A	G	0.055	-0.620	0.054	6.60E-31	3301	#N/A	#N/A	#N/A	#N/A
DCK	Deoxycytidine Kinase	1633	ENSG00000156136	F5CTF3;P27707	DCK.9836.20.3	4	71858255	71896631	DCK.9836.20.3	Sun	rs429358	19	45411941	22	#N/A	#N/A	#N/A	22	1	trans	Not applicable	Pass	Fail	Tier3	C	T	0.153	0.313	0.033	7.40E-21	3301	#N/A	#N/A	#N/A	#N/A
DCUN1D5	Dcn1-Like Protein 5	84259	ENSG00000137692	B4DP84;A0A024R3A2;Q9BTE7	DCUN1D5.8760.10.3	11	102932805	102962944	DCUN1D5.8760.10.3	Sun	rs528298	1	196660995	22	#N/A	#N/A	#N/A	22	1	trans	Not applicable	Pass	Fail	Tier3	T	A	0.614	-0.181	0.025	8.90E-13	3301	#N/A	#N/A	#N/A	#N/A
DCUN1D5	Dcn1-Like Protein 5	84259	ENSG00000137692	B4DP84;A0A024R3A2;Q9BTE7	DCUN1D5.8760.10.3	11	102932805	102962944	DCUN1D5.8760.10.3	Sun	rs967645	17	26713970	151	#N/A	#N/A	#N/A	151	1	trans	Not applicable	Pass	Fail	Tier3	T	C	0.509	0.254	0.024	7.90E-26	3301	#N/A	#N/A	#N/A	#N/A
DDX39B	Spliceosome Rna Helicase Ddx39B	7919	ENSG00000198563	A0A024RCM3;Q13838	DDX39B.9742.59.3	6	31497996	31510225	DDX39B.9742.59.3	Sun	rs62143206	19	54326212	381	#N/A	#N/A	#N/A	381	1	trans	Not applicable	Pass	Fail	Tier3	T	G	0.213	0.653	0.028	1.50E-121	3301	#N/A	#N/A	#N/A	#N/A
DDX58	Probable Atp-Dependent Rna Helicase Ddx58	23586	ENSG00000107201	O95786	DDX58.12382.2.3	9	32455300	32526322	DDX58.12382.2.3	Sun	rs4632248	19	54324995	381	#N/A	#N/A	#N/A	381	1	trans	Not applicable	Pass	Fail	Tier3	T	G	0.214	0.314	0.030	2.90E-26	3301	#N/A	#N/A	#N/A	#N/A
DEAF1	Deformed Epidermal Autoregulatory Factor 1 Homolog	10522	ENSG00000177030	O75398	DEAF1.6369.82.3	11	644233	706715	DEAF1.6369.82.3	Sun	rs5167	19	45448465	18	#N/A	#N/A	#N/A	18	1	trans	Not applicable	Pass	Fail	Tier3	G	T	0.347	0.199	0.026	1.00E-14	3301	#N/A	#N/A	#N/A	#N/A
DEFA1	Defensin, Alpha 1	1667	ENSG00000206047	P59665	Not reported	8	6835170	6875823	Not reported	Emilsson	rs4284061	8	6878257	1	#N/A	#N/A	#N/A	1	1	cis	upstream_gene_variant	Pass	Pass	Tier1	A	T	0.431	0.171	0.457	3.30E-12	3200	#N/A	#N/A	#N/A	#N/A
DEFB1	Beta-Defensin 1	1672	ENSG00000164825	P60022	DEFB1.6629.3.3	8	6728097	6735544	DEFB1.6629.3.3	Sun	rs9857914	3	194063611	1	#N/A	#N/A	#N/A	1	1	trans	Not applicable	Pass	Pass	Tier1	A	G	0.289	-0.199	0.028	8.50E-13	3301	#N/A	#N/A	#N/A	#N/A
DEFB1	Beta-Defensin 1	1672	ENSG00000164825	P60022	DEFB1.6629.3.3	8	6728097	6735544	DEFB1.6629.3.3	Sun	rs2738176	8	6738228	1	#N/A	#N/A	#N/A	1	2	cis	intron_variant,non_coding_transcript_variant	Pass	Pass	Tier1	A	T	0.365	-0.389	0.025	5.60E-55	3301	#N/A	#N/A	#N/A	#N/A
DEFB104A	Beta-Defensin 104	140596	ENSG00000176782	Q8WTQ1	DEFB104A.5763.67.3	8	7693993	7698764	DEFB104A.5763.67.3	Sun	rs183772362	8	7243016	1	#N/A	#N/A	#N/A	1	1	cis	splice_region_variant,intron_variant	Pass	Pass	Tier1	T	C	0.033	0.504	0.072	2.10E-12	3301	#N/A	#N/A	#N/A	#N/A
DEFB105A;DEFB105B	Beta-Defensin 105	245908	ENSG00000186562;ENSG00000186599	A0A0K0K1I4;Q8NG35;B2RU30	DEFB105A.10962.46.3	8	7679488	7681411	DEFB105A.10962.46.3	Sun	rs704	17	26694861	151	#N/A	#N/A	#N/A	151	1	trans	Not applicable	Pass	Fail	Tier3	A	G	0.467	0.274	0.024	1.20E-29	3301	#N/A	#N/A	#N/A	#N/A
DEFB112	Beta-Defensin 112	245915	ENSG00000180872	Q30KQ8	DEFB112.5689.1.3	6	50011288	50016364	DEFB112.5689.1.3	Sun	rs35162472	14	106748982	1	#N/A	#N/A	#N/A	1	1	trans	Not applicable	Pass	Pass	Tier1	G	A	0.303	-0.357	0.030	2.80E-32	3301	#N/A	#N/A	#N/A	#N/A
DEFB119	Beta-Defensin 119	245932	ENSG00000180483	Q5GRG0;Q8N690	DEFB119.13455.10.3	20	29964967	29978406	DEFB119.13455.10.3	Sun	rs12301299	12	991710	1	#N/A	#N/A	#N/A	1	1	trans	Not applicable	Pass	Pass	Tier1	C	T	0.163	0.254	0.033	2.00E-14	3301	#N/A	#N/A	#N/A	#N/A
DEFB119	Beta-Defensin 119	245932	ENSG00000180483	Q5GRG0;Q8N690	DEFB119.13455.10.3	20	29964967	29978406	DEFB119.13455.10.3	Sun	rs11845244	14	107170077	5	NO	0	#N/A	5	1	trans	Not applicable	Pass	Pass	Tier1	T	C	0.354	0.241	0.026	2.30E-20	3301	#N/A	#N/A	#N/A	#N/A
DEFB119	Beta-Defensin 119	245932	ENSG00000180483	Q5GRG0;Q8N690	DEFB119.8370.102.3	20	29964967	29978406	DEFB119.8370.102.3	Sun	rs1065853	19	45413233	33	#N/A	#N/A	#N/A	33	1	trans	Not applicable	Pass	Fail	Tier3	T	G	0.078	-0.414	0.046	2.20E-19	3301	#N/A	#N/A	#N/A	#N/A
DEFB128	Beta-Defensin 128	245939	ENSG00000185982	Q7Z7B8	DEFB128.6360.7.3	20	168494	170322	DEFB128.6360.7.3	Sun	rs62143206	19	54326212	381	#N/A	#N/A	#N/A	381	1	trans	Not applicable	Pass	Fail	Tier3	T	G	0.213	-0.210	0.030	2.00E-12	3301	#N/A	#N/A	#N/A	#N/A
DEPP1	Decidual Protein Induced By Progesterone	11067	ENSG00000165507	Q9NTK1	DEPP.7178.59.3	10	45466429	45474258	DEPP.7178.59.3	Sun	rs186268843	3	186379356	2	NO	0	#N/A	2	3	trans	Not applicable	Pass	Pass	Tier1	A	G	0.210	1.163	0.022	1.0e-592	3301	#N/A	#N/A	#N/A	#N/A
DGCR14	Protein Dgcr14	8220	ENSG00000100056	Q96DF8;F8WEF8	DGCR14.11356.19.3	22	19117792	19132197	DGCR14.11356.19.3	Sun	rs62143197	19	54320716	381	#N/A	#N/A	#N/A	381	1	trans	Not applicable	Pass	Fail	Tier3	A	G	0.223	0.453	0.029	2.10E-53	3301	#N/A	#N/A	#N/A	#N/A
DHFR	Dihydrofolate Reductase	1719	ENSG00000228716	B0YJ76;P00374;B4DM58	DHFR.9823.2.3	5	79922047	79950802	DHFR.9823.2.3	Sun	rs676457	9	136146227	14	#N/A	#N/A	#N/A	14	1	trans	Not applicable	Pass	Fail	Tier3	T	A	0.315	0.185	0.026	2.50E-12	3301	#N/A	#N/A	#N/A	#N/A
DHFR	Dihydrofolate Reductase	1719	ENSG00000228716	B0YJ76;P00374;B4DM58	DHFR.9823.2.3	5	79922047	79950802	DHFR.9823.2.3	Sun	rs216311	12	6128443	1	#N/A	#N/A	#N/A	1	1	trans	Not applicable	Pass	Pass	Tier1	C	T	0.612	-0.617	0.024	2.60E-148	3301	#N/A	#N/A	#N/A	#N/A
DHX38	Pre-Mrna-Splicing Factor Atp-Dependent Rna Helicase Prp16	9785	ENSG00000140829	Q92620	DHX38.13645.14.3	16	72127461	72146811	DHX38.13645.14.3	Sun	rs12038333	1	196672454	22	#N/A	#N/A	#N/A	22	1	trans	Not applicable	Pass	Fail	Tier3	A	G	0.609	-0.204	0.025	6.00E-16	3301	#N/A	#N/A	#N/A	#N/A
DHX8	Atp-Dependent Rna Helicase Dhx8	1659	ENSG00000067596	B7Z8F4;F5H658;Q05CV4;Q14562;Q86YB2	DHX8.11601.26.3	17	41561233	41621831	DHX8.11601.26.3	Sun	rs8178854	17	64214270	1	#N/A	#N/A	#N/A	1	2	trans	Not applicable	Pass	Pass	Tier1	G	A	0.301	-0.767	0.024	2.30E-232	3301	#N/A	#N/A	#N/A	#N/A
DIMT1	Probable Dimethyladenosine Transferase	27292	ENSG00000086189	Q9UNQ2	DIMT1.12694.28.3	5	61683081	61699766	DIMT1.12694.28.3	Sun	rs10424405	19	54321933	381	#N/A	#N/A	#N/A	381	1	trans	Not applicable	Pass	Fail	Tier3	G	A	0.220	0.499	0.029	5.80E-66	3301	#N/A	#N/A	#N/A	#N/A
DKK1	Dickkopf-Related Protein 1	22943	ENSG00000107984	I1W660;O94907	DKK1.3535.84.1	10	54074056	54077802	DKK1.3535.84.1	Sun	rs6993770	8	106581528	26	#N/A	#N/A	#N/A	26	1	trans	Not applicable	Pass	Fail	Tier3	T	A	0.282	-0.261	0.027	7.80E-22	3301	Pass	Pass	rs6993770	1
DKK1	Dickkopf-Related Protein 1	22943	ENSG00000107984	I1W660;O94907	DKK1.3535.84.1	10	54074056	54077802	DKK1.3535.84.1	Sun	rs1194673	10	54141652	1	#N/A	#N/A	#N/A	1	1	cis	intergenic_variant	Pass	Pass	Tier1	A	G	0.632	0.182	0.026	2.80E-12	3301	Pass	Pass	rs1194673	1
DKK2	Dickkopf Wnt Signaling Pathway Inhibitor 2	27123	ENSG00000155011	Q9UBU2	Not reported	4	107842958	107957453	Not reported	Emilsson	rs77571736	4	107864984	1	#N/A	#N/A	#N/A	1	1	cis	missense_variant	Pass	Pass	Tier1	G	C	0.954	0.945	0.037	2.20E-83	3200	#N/A	#N/A	#N/A	#N/A
DKK3	Dickkopf-Related Protein 3	27122	ENSG00000050165	Q9UBP4;F6SYF8	DKK3.3607.71.6	11	11984653	12031316	DKK3.3607.71.6	Sun	rs11022114	11	12038874	1	#N/A	#N/A	#N/A	1	1	cis	intergenic_variant	Pass	Pass	Tier1	A	G	0.328	0.336	0.027	6.50E-36	3301	Pass	#N/A	rs11022119	0.824816342
DKK4	Dickkopf-Related Protein 4	27121	ENSG00000104371	Q9UBT3	DKK4.3365.7.2	8	42231586	42234750	DKK4.3365.7.2	Sun	rs6993770	8	106581528	26	#N/A	#N/A	#N/A	26	1	trans	Not applicable	Pass	Fail	Tier3	T	A	0.282	-0.255	0.027	5.80E-21	3301	Pass	#N/A	rs16873418	0.812525566
DKK4	Dickkopf-Related Protein 4	27121	ENSG00000104371	Q9UBT3	3365-7_2	8	42231586	42234750	3365-7_2	Suhre	rs8178847	17	64216815	3	NO	0	#N/A	3	1	trans	Not applicable	Pass	Pass	Tier1	T	C	0.066	0.690	0.081	4.14E-17	996	Pass	#N/A	rs8178847	1
DKKL1	Dickkopf-Like Protein 1	27120	ENSG00000104901	Q9UK85;A0A140VK15	DKKL1.3644.5.4	19	49865040	49878373	DKKL1.3644.5.4	Sun	rs704	17	26694861	151	#N/A	#N/A	#N/A	151	1	trans	Not applicable	Pass	Fail	Tier3	A	G	0.467	-0.178	0.025	4.30E-13	3301	#N/A	#N/A	#N/A	#N/A
DLK1	Protein Delta Homolog 1	8788	ENSG00000185559	A8K019;P80370;A0A024R6L1	DLK1.6496.60.3	14	101192042	101201539	DLK1.6496.60.3	Sun	rs12881760	14	101176335	2	NO	0	#N/A	2	1	cis	intergenic_variant	Pass	Pass	Tier1	C	G	0.676	0.536	0.025	3.50E-101	3301	#N/A	#N/A	#N/A	#N/A
DLL1	Delta-Like Protein 1	28514	ENSG00000198719	O00548	DLL1.5349.69.3	6	170591294	170599561	DLL1.5349.69.3	Sun	rs959025	6	170588654	1	#N/A	#N/A	#N/A	1	1	cis	downstream_gene_variant	Pass	Pass	Tier1	T	C	0.416	0.191	0.025	1.30E-14	3301	#N/A	#N/A	#N/A	#N/A
DMPK	Myotonin-Protein Kinase	1760	ENSG00000104936	E5KR07;Q09013;E5KR05;I6L989;B4DM55;B4DZE2;E5KR06	DMPK.9010.3.3	19	46272975	46285810	DMPK.9010.3.3	Sun	rs10418046	19	54327869	381	#N/A	#N/A	#N/A	381	1	trans	Not applicable	Pass	Fail	Tier3	G	T	0.217	-0.204	0.030	7.80E-12	3301	#N/A	#N/A	#N/A	#N/A
DNAJB11	Dnaj Homolog Subfamily B Member 11	51726	ENSG00000090520	Q9UBS4	DNAJB11.7110.2.3	3	186285192	186315061	DNAJB11.7110.2.3	Sun	rs6993770	8	106581528	26	#N/A	#N/A	#N/A	26	1	trans	Not applicable	Pass	Fail	Tier3	T	A	0.282	-0.185	0.027	1.30E-11	3301	#N/A	#N/A	#N/A	#N/A
DNAJB14	Dnaj Homolog Subfamily B Member 14	79982	ENSG00000164031	Q8TBM8;A0A087WWX2;A0A024RDI9	DNAJB14.8053.16.3	4	100817405	100867883	DNAJB14.8053.16.3	Sun	rs4632248	19	54324995	381	#N/A	#N/A	#N/A	381	1	trans	Not applicable	Pass	Fail	Tier3	T	G	0.214	0.656	0.028	4.90E-123	3301	#N/A	#N/A	#N/A	#N/A
DNAJB2	Dnaj Homolog Subfamily B Member 2	3300	ENSG00000135924	P25686	DNAJB2.11438.6.3	2	220143989	220151622	DNAJB2.11438.6.3	Sun	rs62143197	19	54320716	381	#N/A	#N/A	#N/A	381	1	trans	Not applicable	Pass	Fail	Tier3	A	G	0.223	0.501	0.029	4.40E-66	3301	#N/A	#N/A	#N/A	#N/A
DNAJB9	Dnaj Homolog Subfamily B Member 9	4189	ENSG00000128590	Q6FIF1;Q9UBS3	DNAJB9.11214.40.3	7	108210012	108215294	DNAJB9.11214.40.3	Sun	rs28929474	14	94844947	11	#N/A	#N/A	#N/A	11	1	trans	Not applicable	Pass	Fail	Tier3	T	C	0.023	0.729	0.083	1.70E-18	3301	#N/A	#N/A	#N/A	#N/A
DNAJB9	Dnaj Homolog Subfamily B Member 9	4189	ENSG00000128590	Q6FIF1;Q9UBS3	DNAJB9.11214.40.3	7	108210012	108215294	DNAJB9.11214.40.3	Sun	rs704	17	26694861	151	#N/A	#N/A	#N/A	151	1	trans	Not applicable	Pass	Fail	Tier3	A	G	0.467	0.328	0.024	1.90E-42	3301	#N/A	#N/A	#N/A	#N/A
DNAJB9	Dnaj Homolog Subfamily B Member 9	4189	ENSG00000128590	Q6FIF1;Q9UBS3	DNAJB9.11214.40.3	7	108210012	108215294	DNAJB9.11214.40.3	Sun	rs1801689	17	64210580	4	NO	1	DNAJB9,ERO1B	3	1	trans	Not applicable	Pass	Pass	Tier1	C	A	0.030	0.658	0.071	1.30E-20	3301	#N/A	#N/A	#N/A	#N/A
DNAJC17	Dnaj Homolog Subfamily C Member 17	55192	ENSG00000104129	Q9NVM6	DNAJC17.14655.1.3	15	41060067	41099675	DNAJC17.14655.1.3	Sun	rs62143197	19	54320716	381	#N/A	#N/A	#N/A	381	1	trans	Not applicable	Pass	Fail	Tier3	A	G	0.223	0.374	0.030	3.70E-36	3301	#N/A	#N/A	#N/A	#N/A
DNAJC19	Mitochondrial Import Inner Membrane Translocase Subunit Tim14	131118	ENSG00000205981	Q96DA6;A0A0S2Z5X1	DNAJC19.4545.53.3	3	180701497	180707562	DNAJC19.4545.53.3	Sun	rs4632248	19	54324995	381	#N/A	#N/A	#N/A	381	1	trans	Not applicable	Pass	Fail	Tier3	T	G	0.214	-0.209	0.030	2.90E-12	3301	Pass	#N/A	rs34436714	0.981421105
DNAJC30	Dnaj Homolog Subfamily C Member 30	84277	ENSG00000176410	B3KSU4;Q96LL9	DNAJC30.7866.11.3	7	73095299	73097783	DNAJC30.7866.11.3	Sun	rs73702564	7	73084816	1	#N/A	#N/A	#N/A	1	1	cis	intron_variant	Pass	Pass	Tier1	T	C	0.039	0.718	0.062	6.90E-31	3301	#N/A	#N/A	#N/A	#N/A
DNER	Delta/Notch Like Egf Repeat Containing	92737	ENSG00000187957	Q8NFT8	Not reported	2	230222344	230579286	Not reported	Emilsson	rs35032874	2	230309360	1	#N/A	#N/A	#N/A	1	1	cis	intron_variant	Pass	Pass	Tier1	T	G	0.741	0.162	0.312	1.70E-08	3200	#N/A	#N/A	#N/A	#N/A
DOCK9	Dedicator Of Cytokinesis Protein 9	23348	ENSG00000088387	B3KXE2;Q9BZ29;A0A0A0MT38;A6H8Z6;B7Z2G6;B9EG73	DOCK9.14002.18.3	13	99445741	99738879	DOCK9.14002.18.3	Sun	rs3197999	3	49721532	8	#N/A	#N/A	#N/A	8	1	trans	Not applicable	Pass	Fail	Tier3	A	G	0.288	-0.297	0.027	1.10E-28	3301	#N/A	#N/A	#N/A	#N/A
DOK2	Docking Protein 2	9046	ENSG00000147443	O60496;B4DKQ6	DOK2.14246.50.3	8	21766384	21771371	DOK2.14246.50.3	Sun	rs62143197	19	54320716	381	#N/A	#N/A	#N/A	381	1	trans	Not applicable	Pass	Fail	Tier3	A	G	0.223	0.333	0.030	8.30E-29	3301	#N/A	#N/A	#N/A	#N/A
DPEP1	Dipeptidase 1	1800	ENSG00000015413	P16444	Not reported	16	89679715	89704839	Not reported	Emilsson	rs423135	16	89740873	1	#N/A	#N/A	#N/A	1	1	cis	downstream_gene_variant	Pass	Pass	Tier1	G	A	0.429	-0.313	0.547	5.50E-39	3200	#N/A	#N/A	#N/A	#N/A
DPEP2	Dipeptidase 2	64174	ENSG00000167261	A0A024R6Y5;Q9H4A9	DPEP2.8327.26.3	16	68021297	68034489	DPEP2.8327.26.3	Sun	rs2731673	5	176839898	14	#N/A	#N/A	#N/A	14	1	trans	Not applicable	Pass	Fail	Tier3	C	T	0.752	-0.224	0.028	1.30E-15	3301	#N/A	#N/A	#N/A	#N/A
DPP4	Dipeptidyl Dipeptidase	1803	ENSG00000197635	P27487	DPP4	2	162848751	162931052	DPP4	Yao	rs115975731	2	89131386	1	#N/A	#N/A	#N/A	1	1	trans	Not applicable	Pass	Pass	Tier1	G	A	0.976	-0.466	0.071	5.06E-11	6861	#N/A	#N/A	#N/A	#N/A
DPP7	Dipeptidyl Peptidase 2	29952	ENSG00000176978	Q9UHL4	DPP7.8346.9.3	9	140004994	140009629	DPP7.8346.9.3	Sun	rs10747049	9	140008750	1	#N/A	#N/A	#N/A	1	1	cis	missense_variant	Pass	Pass	Tier1	C	G	0.750	0.364	0.028	2.30E-39	3301	#N/A	#N/A	#N/A	#N/A
DPP7	Dipeptidyl Peptidase 2	29952	ENSG00000176978	Q9UHL4	DPP7.3608.12.5	9	140004994	140009629	DPP7.3608.12.5	Sun	rs704	17	26694861	151	#N/A	#N/A	#N/A	151	1	trans	Not applicable	Pass	Fail	Tier3	A	G	0.467	0.270	0.024	7.90E-29	3301	#N/A	#N/A	#N/A	#N/A
DPT	Dermatopontin	1805	ENSG00000143196	Q07507	DPT.4979.34.2	1	168664697	168698502	DPT.4979.34.2	Sun	rs1018454	1	168697761	1	#N/A	#N/A	#N/A	1	2	cis	intron_variant	Pass	Pass	Tier1	C	A	0.586	0.416	0.024	7.80E-67	3301	#N/A	#N/A	#N/A	#N/A
DRGX	Dorsal Root Ganglia Homeobox Protein	644168	ENSG00000165606	A6NNA5	DRGX.8034.6.3	10	50572237	50603497	DRGX.8034.6.3	Sun	rs663887	1	170626953	1	#N/A	#N/A	#N/A	1	1	trans	Not applicable	Pass	Pass	Tier1	A	G	0.293	0.724	0.025	4.80E-191	3301	#N/A	#N/A	#N/A	#N/A
DSC2	Desmocollin-2	1824	ENSG00000134755	Q02487	DSC2.13126.52.3	18	28645940	28682378	DSC2.13126.52.3	Sun	rs1789063	18	28673913	1	#N/A	#N/A	#N/A	1	1	cis	intron_variant	Pass	Pass	Tier1	A	T	0.769	-0.216	0.029	1.80E-13	3301	#N/A	#N/A	#N/A	#N/A
DSG1	Desmoglein-1	1828	ENSG00000134760	Q02413	DSG1.2976.58.2	18	28898052	28936992	DSG1.2976.58.2	Sun	rs74480769	5	40972211	57	#N/A	#N/A	#N/A	57	1	trans	Not applicable	Pass	Fail	Tier3	G	A	0.032	-0.577	0.073	2.90E-15	3301	#N/A	#N/A	#N/A	#N/A
DSG2	Desmoglein-2	1829	ENSG00000046604	Q14126	DSG2.9484.75.3	18	29078006	29128971	DSG2.9484.75.3	Sun	rs687621	9	136137065	14	#N/A	#N/A	#N/A	14	1	trans	Not applicable	Pass	Fail	Tier3	G	A	0.314	0.222	0.026	3.60E-17	3301	Pass	#N/A	rs687289	0.996129752
DSG2	Desmoglein-2	1829	ENSG00000046604	Q14126	DSG2.9484.75.3	18	29078006	29128971	DSG2.9484.75.3	Sun	rs2704050	18	29095888	1	#N/A	#N/A	#N/A	1	1	cis	intron_variant	Pass	Pass	Tier1	G	A	0.493	-0.169	0.025	9.30E-12	3301	Pass	#N/A	rs9945031	0.926714276
DTX3L	E3 Ubiquitin-Protein Ligase Dtx3L	151636	ENSG00000163840	Q8TDB6	DTX3L.11643.73.3	3	122283085	122294050	DTX3L.11643.73.3	Sun	rs62143197	19	54320716	381	#N/A	#N/A	#N/A	381	1	trans	Not applicable	Pass	Fail	Tier3	A	G	0.223	0.362	0.030	7.20E-34	3301	#N/A	#N/A	#N/A	#N/A
DUSP13	Dual Specificity Protein Phosphatase 13 Isoform A	51207	ENSG00000079393	Q6B8I1;A0A024QZR6;Q9UII6;U3KQ82	DUSP13.6525.17.3	10	76854192	76868979	DUSP13.6525.17.3	Sun	rs705379	7	94953895	2	NO	0	#N/A	2	1	trans	Not applicable	Pass	Pass	Tier1	A	G	0.487	-0.281	0.025	1.20E-29	3301	#N/A	#N/A	#N/A	#N/A
DUSP13	Dual Specificity Protein Phosphatase 13 Isoform A	51207	ENSG00000079393	Q6B8I1;A0A024QZR6;Q9UII6;U3KQ82	DUSP13.6525.17.3	10	76854192	76868979	DUSP13.6525.17.3	Sun	rs6480771	10	76861680	1	#N/A	#N/A	#N/A	1	1	cis	missense_variant	Pass	Pass	Tier1	C	T	0.415	-0.299	0.025	8.30E-34	3301	#N/A	#N/A	#N/A	#N/A
DUSP4	Dual Specificity Protein Phosphatase 4	1846	ENSG00000120875	Q13115	DUSP4.10035.6.3	8	29190581	29208185	DUSP4.10035.6.3	Sun	rs2027993	17	26706946	151	#N/A	#N/A	#N/A	151	1	trans	Not applicable	Pass	Fail	Tier3	T	G	0.514	0.174	0.024	1.20E-12	3301	#N/A	#N/A	#N/A	#N/A
DUT	Deoxyuridine Triphosphatase, Putative	1854	ENSG00000128951	P33316	Not reported	15	48623620	48635570	Not reported	Emilsson	rs117540572	15	48670241	1	#N/A	#N/A	#N/A	1	1	cis	intergenic_variant	Pass	Pass	Tier1	G	A	0.939	-0.339	0.035	2.10E-11	3200	#N/A	#N/A	#N/A	#N/A
DVL2	Segment Polarity Protein Dishevelled Homolog Dvl-2	1856	ENSG00000004975	O14641	DVL2.13575.40.3	17	7128660	7137864	DVL2.13575.40.3	Sun	rs16933084	12	7172084	7	#N/A	#N/A	#N/A	7	1	trans	Not applicable	Pass	Fail	Tier3	T	A	0.133	-0.611	0.035	1.20E-69	3301	#N/A	#N/A	#N/A	#N/A
DVL2	Segment Polarity Protein Dishevelled Homolog Dvl-2	1856	ENSG00000004975	O14641	DVL2.13575.40.3	17	7128660	7137864	DVL2.13575.40.3	Sun	rs11849582	14	106195255	25	#N/A	#N/A	#N/A	25	1	trans	Not applicable	Pass	Fail	Tier3	G	A	0.668	0.219	0.027	8.10E-16	3301	#N/A	#N/A	#N/A	#N/A
DYNAP	Dynactin-Associated Protein	284254	ENSG00000178690	K7EMN5;Q8N1N2	DYNAP.10692.48.3	18	52254988	52266724	DYNAP.10692.48.3	Sun	rs12434433	14	106203840	25	#N/A	#N/A	#N/A	25	1	trans	Not applicable	Pass	Fail	Tier3	T	C	0.282	0.214	0.028	1.50E-14	3301	#N/A	#N/A	#N/A	#N/A
DYNAP	Dynactin-Associated Protein	284254	ENSG00000178690	K7EMN5;Q8N1N2	DYNAP.10692.48.3	18	52254988	52266724	DYNAP.10692.48.3	Sun	rs967645	17	26713970	151	#N/A	#N/A	#N/A	151	1	trans	Not applicable	Pass	Fail	Tier3	T	C	0.509	-0.165	0.024	1.30E-11	3301	#N/A	#N/A	#N/A	#N/A
DYNLL1	Dynein Light Chain 1, Cytoplasmic	8655	ENSG00000088986	P63167;Q6FGH9	DYNLL1.3881.49.2	12	120907653	120936296	DYNLL1.3881.49.2	Sun	rs4511431	14	106523408	3	NO	0	#N/A	3	1	trans	Not applicable	Pass	Pass	Tier1	T	C	0.381	0.187	0.026	2.60E-13	3301	#N/A	#N/A	#N/A	#N/A
DYNLL2	Dynein, Light Chain, Lc8-Type 2	140735	ENSG00000264364	Q96FJ2	Not reported	17	56160779	56167618	Not reported	Emilsson	rs35729384	17	56178900	1	#N/A	#N/A	#N/A	1	1	cis	intergenic_variant	Pass	Pass	Tier1	C	T	0.698	0.161	0.682	2.90E-10	3200	#N/A	#N/A	#N/A	#N/A
DYNLRB1	Dynein Light Chain Roadblock-Type 1	83658	ENSG00000125971	Q9NP97;B4DFR2	3845-51_2	20	33104214	33128762	3845-51_2	Suhre	rs1339847	1	248039294	1	#N/A	#N/A	#N/A	1	1	trans	Not applicable	Pass	Pass	Tier1	A	G	0.097	0.847	0.069	9.18E-33	996	#N/A	#N/A	#N/A	#N/A
DYNLRB1	Dynein Light Chain Roadblock-Type 1	83658	ENSG00000125971	Q9NP97;B4DFR2	3845-51_2	20	33104214	33128762	3845-51_2	Suhre	rs1354034	3	56849749	3	NO	1	DYNLRB1,IMPDH1	2	1	trans	Not applicable	Pass	Pass	Tier1	T	C	0.380	-0.294	0.044	6.07E-11	995	#N/A	#N/A	#N/A	#N/A
EBI3	Epstein-Barr Virus Induced 3	10148	ENSG00000105246	Q14213	Not reported	19	4229539	4237524	Not reported	Emilsson	rs10409421	19	4254752	1	#N/A	#N/A	#N/A	1	1	cis	missense_variant	Pass	Pass	Tier1	A	G	0.716	1.049	0.309	1.00E-300	3200	#N/A	#N/A	#N/A	#N/A
ECE1	Endothelin-Converting Enzyme 1	1889	ENSG00000117298	A0A024RAB0;P42892;A0A024RAB2;A0A024RAF7	ECE1.3611.70.4	1	21543740	21671997	ECE1.3611.70.4	Sun	rs4683701	3	142605146	2	NO	0	#N/A	2	1	trans	Not applicable	Pass	Pass	Tier1	C	T	0.368	0.320	0.025	2.10E-38	3301	Pass	#N/A	rs4683702	0.94965025
ECE1	Endothelin-Converting Enzyme 1	1889	ENSG00000117298	A0A024RAB0;P42892;A0A024RAB2;A0A024RAF7	ECE1.8767.44.3	1	21543740	21671997	ECE1.8767.44.3	Sun	rs4795433	17	26716821	151	#N/A	#N/A	#N/A	151	1	trans	Not applicable	Pass	Fail	Tier3	T	C	0.510	0.212	0.024	3.00E-18	3301	Pass	#N/A	rs2239908	0.830431238
ECH1	Enoylcoa Hydratase/Isomerase	1891	ENSG00000104823	Q13011	Not reported	19	39306061	39322497	Not reported	Emilsson	rs4802890	19	39304402	1	#N/A	#N/A	#N/A	1	1	cis	missense_variant	Pass	Pass	Tier1	G	A	0.920	-0.533	0.089	2.20E-33	3200	#N/A	#N/A	#N/A	#N/A
ECM1	Extracellular Matrix Protein 1	1893	ENSG00000143369	Q16610;A0A140VJI7	3366-51_2	1	150480538	150486265	3366-51_2	Suhre	rs13294	1	150484987	1	#N/A	#N/A	#N/A	1	1	cis	missense_variant	Pass	Pass	Tier1	A	G	0.398	-0.849	0.035	7.73E-102	996	#N/A	#N/A	#N/A	#N/A
EDAR	Tumor Necrosis Factor Receptor Superfamily Member Edar	10913	ENSG00000135960	Q9UNE0	2977-7_2	2	109510927	109605828	2977-7_2	Suhre	rs6750059	2	109611097	1	#N/A	#N/A	#N/A	1	1	cis	intergenic_variant	Pass	Pass	Tier1	C	T	0.249	-0.440	0.049	1.34E-18	996	Pass	#N/A	rs6750059	1
EDAR	Tumor Necrosis Factor Receptor Superfamily Member Edar	10913	ENSG00000135960	Q9UNE0	EDAR.2977.7.2	2	109510927	109605828	EDAR.2977.7.2	Sun	rs6993770	8	106581528	26	#N/A	#N/A	#N/A	26	1	trans	Not applicable	Pass	Fail	Tier3	T	A	0.282	0.193	0.027	1.60E-12	3301	Pass	#N/A	rs16873418	0.812525566
EDF1	Endothelial Differentiation-Related Factor 1	8721	ENSG00000107223	O60869	EDF1.12415.122.3	9	139756571	139760738	EDF1.12415.122.3	Sun	rs62143206	19	54326212	381	#N/A	#N/A	#N/A	381	2	trans	Not applicable	Pass	Fail	Tier3	T	G	0.213	0.686	0.028	1.70E-136	3301	#N/A	#N/A	#N/A	#N/A
EDN2	Endothelin-2	1907	ENSG00000127129	P20800	EDN2.12574.36.3	1	41944446	41950344	EDN2.12574.36.3	Sun	rs4241819	4	187157140	33	#N/A	#N/A	#N/A	33	1	trans	Not applicable	Pass	Fail	Tier3	T	C	0.507	-0.175	0.025	1.40E-12	3301	#N/A	#N/A	#N/A	#N/A
EDN2	Endothelin-2	1907	ENSG00000127129	P20800	EDN2.12574.36.3	1	41944446	41950344	EDN2.12574.36.3	Sun	rs704	17	26694861	151	#N/A	#N/A	#N/A	151	1	trans	Not applicable	Pass	Fail	Tier3	A	G	0.467	-0.334	0.024	5.00E-44	3301	#N/A	#N/A	#N/A	#N/A
EFEMP1	Egf Containing Fibulin-Like Extracellular Matrix Protein 1	2202	ENSG00000115380	A0A0S2Z4F1;B2R6M6;Q12805;A0A0S2Z3V1	EFEMP1	2	56093102	56151274	EFEMP1	Yao	rs3791679	2	56096892	1	#N/A	#N/A	#N/A	1	1	cis	intron_variant	Pass	Pass	Tier1	A	G	0.761	-0.226	0.021	2.49E-26	6861	#N/A	#N/A	#N/A	#N/A
EFNB1	Ephrin-B1	1947	ENSG00000090776	P98172	EFNB1.5746.37.3	X	68048840	68061990	EFNB1.5746.37.3	Sun	rs967645	17	26713970	151	#N/A	#N/A	#N/A	151	1	trans	Not applicable	Pass	Fail	Tier3	T	C	0.509	0.214	0.024	1.30E-18	3301	#N/A	#N/A	#N/A	#N/A
EFNB3	Ephrin-B3	1949	ENSG00000108947	Q15768	EFNB3.7785.1.3	17	7608520	7614696	EFNB3.7785.1.3	Sun	rs704	17	26694861	151	#N/A	#N/A	#N/A	151	1	trans	Not applicable	Pass	Fail	Tier3	A	G	0.467	0.309	0.024	1.20E-37	3301	#N/A	#N/A	#N/A	#N/A
EGF	Epidermal Growth Factor	1950	ENSG00000138798	P01133	EGF.5509.7.3	4	110834040	110933422	EGF.5509.7.3	Sun	rs11568972	4	110889007	1	#N/A	#N/A	#N/A	1	1	cis	downstream_gene_variant	Pass	Pass	Tier1	C	A	0.337	0.265	0.026	3.10E-25	3301	#N/A	#N/A	#N/A	#N/A
EHBP1	Eh Domain-Binding Protein 1	23301	ENSG00000115504	A0A140VK17;Q8NDI1;A8K930	EHBP1.12813.18.3	2	62900986	63273622	EHBP1.12813.18.3	Sun	rs61808983	1	169474397	1	#N/A	#N/A	#N/A	1	1	trans	Not applicable	Pass	Pass	Tier1	T	C	0.059	-0.478	0.056	7.10E-18	3301	#N/A	#N/A	#N/A	#N/A
EIF1AD	Probable Rna-Binding Protein Eif1Ad	84285	ENSG00000175376	A0A024R5B9;Q8N9N8	EIF1AD.13545.97.3	11	65764016	65769647	EIF1AD.13545.97.3	Sun	rs62143198	19	54320939	381	#N/A	#N/A	#N/A	381	1	trans	Not applicable	Pass	Fail	Tier3	A	G	0.215	0.647	0.029	1.90E-113	3301	#N/A	#N/A	#N/A	#N/A
EIF1AX	Eukaryotic Translation Initiation Factor 1A, X-Chromosomal	1964	ENSG00000173674	P47813	EIF1AX.9850.38.3	X	20142636	20159962	EIF1AX.9850.38.3	Sun	rs62143197	19	54320716	381	#N/A	#N/A	#N/A	381	1	trans	Not applicable	Pass	Fail	Tier3	A	G	0.223	0.579	0.029	3.00E-90	3301	#N/A	#N/A	#N/A	#N/A
EIF2B1	Translation Initiation Factor Eif-2B Subunit Alpha	1967	ENSG00000111361	Q14232	EIF2B1.10080.9.3	12	124104953	124118313	EIF2B1.10080.9.3	Sun	rs62143197	19	54320716	381	#N/A	#N/A	#N/A	381	1	trans	Not applicable	Pass	Fail	Tier3	A	G	0.223	0.346	0.030	6.30E-31	3301	#N/A	#N/A	#N/A	#N/A
EIF3G	Eukaryotic Translation Initiation Factor 3 Subunit G	8666	ENSG00000130811	O75821	EIF3G.11454.87.3	19	10225693	10230596	EIF3G.11454.87.3	Sun	rs62143197	19	54320716	381	#N/A	#N/A	#N/A	381	1	trans	Not applicable	Pass	Fail	Tier3	A	G	0.223	0.611	0.029	2.50E-101	3301	#N/A	#N/A	#N/A	#N/A
EIF3J	Eukaryotic Translation Initiation Factor 3 Subunit J	8669	ENSG00000104131	O75822;A0A024R5S5	EIF3J.13497.34.3	15	44829255	44855227	EIF3J.13497.34.3	Sun	rs62143197	19	54320716	381	#N/A	#N/A	#N/A	381	1	trans	Not applicable	Pass	Fail	Tier3	A	G	0.223	0.255	0.030	2.90E-17	3301	#N/A	#N/A	#N/A	#N/A
EIF4A3	Eukaryotic Initiation Factor 4A-Iii	9775	ENSG00000141543	A0A024R8W0;P38919	EIF4A3.4997.19.1	17	78109013	78120982	EIF4A3.4997.19.1	Sun	rs34436714	19	54327313	381	#N/A	#N/A	#N/A	381	1	trans	Not applicable	Fail	Fail	Tier3	A	C	0.213	0.469	0.029	2.00E-58	3301	Fail	#N/A	rs34436714	1
EIF4B	Eukaryotic Translation Initiation Factor 4B	1975	ENSG00000063046	B4DRM3;E7EX17;Q7Z5Y0;P23588	EIF4B.14675.20.3	12	53399942	53435993	EIF4B.14675.20.3	Sun	rs62143197	19	54320716	381	#N/A	#N/A	#N/A	381	1	trans	Not applicable	Pass	Fail	Tier3	A	G	0.223	0.377	0.030	1.10E-36	3301	#N/A	#N/A	#N/A	#N/A
EIF4E2	Eukaryotic Translation Initiation Factor 4E Type 2	9470	ENSG00000135930	O60573;Q59FE1;B9A023;B8ZZ50;B8ZZL3;Q53RG0	EIF4E2.9745.20.3	2	233414762	233448354	EIF4E2.9745.20.3	Sun	rs62143198	19	54320939	381	#N/A	#N/A	#N/A	381	1	trans	Not applicable	Pass	Fail	Tier3	A	G	0.215	0.467	0.030	6.80E-56	3301	#N/A	#N/A	#N/A	#N/A
EIF5	Eukaryotic Translation Initiation Factor 5	1983	ENSG00000100664	A0A024R6Q1;P55010	EIF5.2612.5.2	14	103799881	103811362	EIF5.2612.5.2	Sun	rs10418046	19	54327869	381	#N/A	#N/A	#N/A	381	1	trans	Not applicable	Pass	Fail	Tier3	G	T	0.217	0.329	0.029	4.70E-29	3301	Pass	#N/A	rs34436714	1
EIF5A	Eukaryotic Translation Initiation Factor 5A-1	1984	ENSG00000132507	P63241	EIF5A.5888.29.3	17	7210318	7215774	EIF5A.5888.29.3	Sun	rs62143197	19	54320716	381	#N/A	#N/A	#N/A	381	1	trans	Not applicable	Fail	Fail	Tier3	A	G	0.223	0.458	0.029	1.50E-54	3301	Fail	#N/A	rs34436714	0.957055237
ELAVL1	Elav-Like Protein 1	1994	ENSG00000066044	Q15717	ELAVL1.11592.1.3	19	8023463	8070543	ELAVL1.11592.1.3	Sun	rs62143198	19	54320939	381	#N/A	#N/A	#N/A	381	1	trans	Not applicable	Pass	Fail	Tier3	A	G	0.215	0.504	0.030	1.70E-65	3301	#N/A	#N/A	#N/A	#N/A
ELK1	Ets Domain-Containing Protein Elk-1	2002	ENSG00000126767	A0A024R1A7;P19419;Q86SR6	ELK1.10006.25.3	X	47494920	47510003	ELK1.10006.25.3	Sun	rs62143206	19	54326212	381	#N/A	#N/A	#N/A	381	1	trans	Not applicable	Pass	Fail	Tier3	T	G	0.213	0.416	0.029	4.30E-46	3301	#N/A	#N/A	#N/A	#N/A
ELK3	Ets Domain-Containing Protein Elk-3	2004	ENSG00000111145	A0A024RBE2;P41970	ELK3.5707.55.3	12	96588160	96663613	ELK3.5707.55.3	Sun	rs62143197	19	54320716	381	#N/A	#N/A	#N/A	381	1	trans	Not applicable	Pass	Fail	Tier3	A	G	0.223	0.404	0.030	2.40E-42	3301	#N/A	#N/A	#N/A	#N/A
ELL	Rna Polymerase Ii Elongation Factor Ell	8178	ENSG00000105656	P55199;U3KQ90	ELL.11459.81.3	19	18553473	18632937	ELL.11459.81.3	Sun	rs4795433	17	26716821	151	#N/A	#N/A	#N/A	151	1	trans	Not applicable	Pass	Fail	Tier3	T	C	0.510	0.208	0.024	1.10E-17	3301	#N/A	#N/A	#N/A	#N/A
EMC1	Er Membrane Protein Complex Subunit 1	23065	ENSG00000127463	Q8N766	EMC1.11989.35.3	1	19542158	19578046	EMC1.11989.35.3	Sun	rs941758	4	74718941	4	NO	0	#N/A	4	1	trans	Not applicable	Pass	Pass	Tier1	A	C	0.708	-0.356	0.026	8.90E-43	3301	#N/A	#N/A	#N/A	#N/A
EMC4	Er Membrane Protein Complex Subunit 4	51234	ENSG00000128463	A0A0S2Z598;Q5J8M3;A0A024R9N3	EMC4.13516.46.3	15	34517200	34522357	EMC4.13516.46.3	Sun	rs8112351	19	6706298	1	#N/A	#N/A	#N/A	1	1	trans	Not applicable	Pass	Pass	Tier1	C	T	0.760	-0.659	0.027	1.00E-135	3301	#N/A	#N/A	#N/A	#N/A
EMC4	Er Membrane Protein Complex Subunit 4	51234	ENSG00000128463	A0A0S2Z598;Q5J8M3;A0A024R9N3	EMC4.13516.46.3	15	34517200	34522357	EMC4.13516.46.3	Sun	rs1065853	19	45413233	33	#N/A	#N/A	#N/A	33	1	trans	Not applicable	Pass	Fail	Tier3	T	G	0.078	0.386	0.046	5.40E-17	3301	#N/A	#N/A	#N/A	#N/A
EMILIN3	Emilin-3	90187	ENSG00000183798	Q9NT22	EMILIN3.8773.172.3	20	39988606	39995467	EMILIN3.8773.172.3	Sun	rs61739314	20	39990377	1	#N/A	#N/A	#N/A	1	2	cis	missense_variant	Pass	Pass	Tier1	C	G	0.033	-0.686	0.069	3.60E-23	3301	#N/A	#N/A	#N/A	#N/A
ENDOU	Endonuclease, Poly(U) Specific	8909	ENSG00000111405	P21128	Not reported	12	48103517	48119355	Not reported	Emilsson	rs2072117	12	48131728	1	#N/A	#N/A	#N/A	1	1	cis	downstream_gene_variant	Pass	Pass	Tier1	G	A	0.711	-0.163	0.304	3.80E-10	3200	#N/A	#N/A	#N/A	#N/A
ENG	Endoglin	2022	ENSG00000106991	P17813;Q5T9B9;A0A024R878;Q96CG0;B7Z6Y5;F5GX88	4908-6_1	9	130577291	130617035	4908-6_1	Suhre	rs651007	9	136153875	24	#N/A	#N/A	#N/A	24	1	trans	Not applicable	Fail	Fail	Tier3	T	C	0.226	-0.536	0.049	6.02E-26	997	Fail	#N/A	rs651007	1
ENO2	Gamma-Enolase	2026	ENSG00000111674	P09104;Q6FHV6	ENO2.11083.23.3	12	7022909	7032861	ENO2.11083.23.3	Sun	rs62143197	19	54320716	381	#N/A	#N/A	#N/A	381	1	trans	Not applicable	Pass	Fail	Tier3	A	G	0.223	0.212	0.030	2.50E-12	3301	#N/A	#N/A	#N/A	#N/A
ENPP5	Ectonucleotide Pyrophosphatase/Phosphodiesterase Family Member 5	59084	ENSG00000112796	Q9UJA9;B4DHN2	ENPP5.6556.5.3	6	46126924	46138708	ENPP5.6556.5.3	Sun	rs1047153	6	46128745	1	#N/A	#N/A	#N/A	1	3	cis	3_prime_UTR_variant	Pass	Pass	Tier1	T	C	0.646	-0.789	0.021	7.90E-299	3301	#N/A	#N/A	#N/A	#N/A
ENPP7	Ectonucleotide Pyrophosphatase/Phosphodiesterase Family Member 7	339221	ENSG00000182156	Q6UWV6	ENPP7.4435.66.2	17	77704681	77716021	ENPP7.4435.66.2	Sun	rs11871061	17	77706544	1	#N/A	#N/A	#N/A	1	3	cis	missense_variant	Pass	Pass	Tier1	C	T	0.359	0.987	0.020	4.9e-531	3301	#N/A	#N/A	#N/A	#N/A
ENTPD1	Ectonucleoside Triphosphate Diphosphohydrolase 1	953	ENSG00000138185	P49961	ENTPD1.3182.38.2	10	97471536	97637023	ENTPD1.3182.38.2	Sun	rs74480769	5	40972211	57	#N/A	#N/A	#N/A	57	1	trans	Not applicable	Pass	Fail	Tier3	G	A	0.032	-0.566	0.073	9.80E-15	3301	#N/A	#N/A	#N/A	#N/A
ENTPD1	Ectonucleoside Triphosphate Diphosphohydrolase 1	953	ENSG00000138185	P49961	ENTPD1.7999.23.3	10	97471536	97637023	ENTPD1.7999.23.3	Sun	rs11188501	10	97600919	1	#N/A	#N/A	#N/A	1	1	cis	intron_variant	Pass	Pass	Tier1	A	G	0.340	0.215	0.026	2.20E-16	3301	Pass	#N/A	rs11188484	0.989432069
ENTPD5	Ectonucleoside Triphosphate Diphosphohydrolase 5	957	ENSG00000187097	A0A024R6D3;O75356;A0A024R6B4;G3V4I0	ENTPD5.4437.56.3	14	74424713	74486102	ENTPD5.4437.56.3	Sun	rs57731447	14	74487521	1	#N/A	#N/A	#N/A	1	2	cis	intron_variant	Pass	Pass	Tier1	A	G	0.059	-0.967	0.049	7.80E-87	3301	Pass	#N/A	rs17094448	0.974230195
EPHA1	Ephrin Type-A Receptor 1	2041	ENSG00000146904	P21709	EPHA1.3431.54.2	7	143087382	143105985	EPHA1.3431.54.2	Sun	rs4421280	7	143103217	1	#N/A	#N/A	#N/A	1	1	cis	missense_variant	Fail	Pass	Tier2	A	G	0.927	0.880	0.046	8.70E-83	3301	Fail	#N/A	rs4725617	0.986754156
EPHA2	Eph Receptor A2	1969	ENSG00000142627	P29317	Not reported	1	16450831	16482582	Not reported	Emilsson	rs28629977	1	16497272	1	#N/A	#N/A	#N/A	1	1	cis	intergenic_variant	Pass	Pass	Tier1	C	G	0.564	-0.148	0.540	2.00E-10	3200	#N/A	#N/A	#N/A	#N/A
EPHA5	Ephrin Type-A Receptor 5	2044	ENSG00000145242	B7ZKJ3;P54756;B7ZKW7;F8VP57;Q59FT4;F8W9W0	EPHA5.14089.41.3	4	66185281	66536213	EPHA5.14089.41.3	Sun	rs62143197	19	54320716	381	#N/A	#N/A	#N/A	381	1	trans	Not applicable	Fail	Fail	Tier3	A	G	0.223	0.245	0.030	4.90E-16	3301	Fail	#N/A	rs34436714	0.957055237
EPHB2	Ephrin Type-B Receptor 2	2048	ENSG00000133216	B4DSE0;Q4LE53;Q6NVW1;P29323	EPHB2.8225.86.3	1	23037332	23241818	EPHB2.8225.86.3	Sun	rs6687487	1	23061551	1	#N/A	#N/A	#N/A	1	1	cis	intron_variant	Pass	Pass	Tier1	A	G	0.080	-0.612	0.045	1.30E-42	3301	Pass	#N/A	rs6687487	1
EPHB3	Ephrin Type-B Receptor 3	2049	ENSG00000182580	P54753	EPHB3.9220.7.3	3	184279572	184300197	EPHB3.9220.7.3	Sun	rs12882946	14	107100923	5	NO	0	#N/A	5	1	trans	Not applicable	Pass	Pass	Tier1	G	A	0.386	-0.259	0.025	1.80E-24	3301	#N/A	#N/A	#N/A	#N/A
EPHB6	Eph Receptor B6	2051	ENSG00000260195	O15197	Not reported	7	142552775	142568847	Not reported	Emilsson	rs7789303	7	142552547	1	#N/A	#N/A	#N/A	1	1	cis	regulatory_region_variant	Pass	Pass	Tier1	A	G	0.725	0.239	0.298	6.30E-20	3200	#N/A	#N/A	#N/A	#N/A
EPYC	Epiphycan	1833	ENSG00000083782	A0A024RBC3;Q99645	EPYC.9278.9.3	12	91357456	91398803	EPYC.9278.9.3	Sun	rs77542162	17	67081278	2	NO	0	#N/A	2	1	trans	Not applicable	Pass	Pass	Tier1	G	A	0.023	0.691	0.087	1.80E-15	3301	#N/A	#N/A	#N/A	#N/A
ERAP1	Endoplasmic Reticulum Aminopeptidase 1	51752	ENSG00000164307	Q9NZ08	ERAP1.4964.67.1	5	96096521	96143803	ERAP1.4964.67.1	Sun	rs17482078	5	96118866	1	#N/A	#N/A	#N/A	1	5	cis	missense_variant	Pass	Pass	Tier1	T	C	0.216	-0.962	0.025	1.1e-321	3301	Pass	#N/A	rs17482078	1
ERAP2	Endoplasmic Reticulum Aminopeptidase 2	64167	ENSG00000164308	B2R769;Q6P179	ERAP2.8960.3.3	5	96211643	96255420	ERAP2.8960.3.3	Sun	rs2927608	5	96252432	1	#N/A	#N/A	#N/A	1	5	cis	missense_variant	Pass	Pass	Tier1	A	G	0.437	1.052	0.017	6.9e-858	3301	#N/A	#N/A	#N/A	#N/A
ERH	Enhancer Of Rudimentary Homolog	2079	ENSG00000100632	A0A024R6D4;P84090	ERH.11614.29.3	14	69846848	69865344	ERH.11614.29.3	Sun	rs62143206	19	54326212	381	#N/A	#N/A	#N/A	381	1	trans	Not applicable	Pass	Fail	Tier3	T	G	0.213	0.476	0.029	6.90E-61	3301	#N/A	#N/A	#N/A	#N/A
ERLEC1	Endoplasmic Reticulum Lectin 1	27248	ENSG00000068912	Q96DZ1;V9HWD3	ERLEC1.8957.72.3	2	54014181	54045956	ERLEC1.8957.72.3	Sun	rs58359565	2	53958919	1	#N/A	#N/A	#N/A	1	1	cis	intron_variant	Pass	Pass	Tier1	A	C	0.219	-0.208	0.030	2.10E-12	3301	#N/A	#N/A	#N/A	#N/A
ERLIN1	Erlin-1	10613	ENSG00000107566	D3DR65;O75477	ERLIN1.8776.10.3	10	101909851	101948091	ERLIN1.8776.10.3	Sun	rs704	17	26694861	151	#N/A	#N/A	#N/A	151	1	trans	Not applicable	Pass	Fail	Tier3	A	G	0.467	0.194	0.025	2.00E-15	3301	#N/A	#N/A	#N/A	#N/A
ERMAP	Erythroid Membrane-Associated Protein	114625	ENSG00000164010	A0A1C9HIH9;Q96PL5	ERMAP.8631.13.3	1	43282795	43310660	ERMAP.8631.13.3	Sun	rs3917545	7	94936235	1	#N/A	#N/A	#N/A	1	1	trans	Not applicable	Pass	Pass	Tier1	C	A	0.131	0.277	0.037	7.80E-14	3301	#N/A	#N/A	#N/A	#N/A
ERO1A	Ero1-Like Protein Alpha	30001	ENSG00000197930	Q96HE7	ERO1L.7060.2.3	14	53106634	53162618	ERO1L.7060.2.3	Sun	rs74480769	5	40972211	57	#N/A	#N/A	#N/A	57	1	trans	Not applicable	Pass	Fail	Tier3	G	A	0.032	-0.532	0.073	3.50E-13	3301	#N/A	#N/A	#N/A	#N/A
ERO1A	Ero1-Like Protein Alpha	30001	ENSG00000197930	Q96HE7	ERO1L.7060.2.3	14	53106634	53162618	ERO1L.7060.2.3	Sun	rs704	17	26694861	151	#N/A	#N/A	#N/A	151	1	trans	Not applicable	Pass	Fail	Tier3	A	G	0.467	0.245	0.024	9.10E-24	3301	#N/A	#N/A	#N/A	#N/A
ERO1B	Ero1-Like Protein Beta	56605	ENSG00000086619	Q86YB8	ERO1LB.7994.41.3	1	236378855	236445319	ERO1LB.7994.41.3	Sun	rs1254194	1	236399442	1	#N/A	#N/A	#N/A	1	1	cis	missense_variant	Pass	Pass	Tier1	T	G	0.596	-0.382	0.024	1.90E-56	3301	#N/A	#N/A	#N/A	#N/A
ERO1B	Ero1-Like Protein Beta	56605	ENSG00000086619	Q86YB8	ERO1LB.7994.41.3	1	236378855	236445319	ERO1LB.7994.41.3	Sun	rs1801689	17	64210580	4	NO	1	DNAJB9,ERO1B	3	1	trans	Not applicable	Pass	Pass	Tier1	C	A	0.030	0.521	0.071	2.20E-13	3301	#N/A	#N/A	#N/A	#N/A
ERP44	Endoplasmic Reticulum Resident Protein 44	23071	ENSG00000023318	Q9BS26	ERP44.6064.4.3	9	102741461	102861322	ERP44.6064.4.3	Sun	rs6993770	8	106581528	26	#N/A	#N/A	#N/A	26	1	trans	Not applicable	Pass	Fail	Tier3	T	A	0.282	-0.246	0.027	1.50E-19	3301	#N/A	#N/A	#N/A	#N/A
ERVV-1	Endogenous Retrovirus Group V Member 1 Env Polyprotein	147664	ENSG00000269526	B6SEH8;M9QQA5	ERVV.1.12531.5.3	19	53517174	53519375	ERVV.1.12531.5.3	Sun	rs570618	1	196657064	22	#N/A	#N/A	#N/A	22	1	trans	Not applicable	Pass	Fail	Tier3	G	T	0.611	-0.197	0.025	5.90E-15	3301	#N/A	#N/A	#N/A	#N/A
ESAM	Endothelial Cell-Selective Adhesion Molecule	90952	ENSG00000149564	Q96AP7	ESAM.2981.9.3	11	124622026	124632186	ESAM.2981.9.3	Sun	rs11219769	11	124620147	1	#N/A	#N/A	#N/A	1	1	cis	downstream_gene_variant	Pass	Pass	Tier1	T	G	0.264	-0.235	0.028	3.60E-17	3301	Pass	#N/A	rs11219769	1
ESD	S-Formylglutathione Hydrolase	2098	ENSG00000139684	A0A140VJJ2;P10768	ESD.4984.83.1	13	47345391	47371367	ESD.4984.83.1	Sun	rs8192888	13	47362384	1	#N/A	#N/A	#N/A	1	2	cis	missense_variant	Pass	Pass	Tier1	C	G	0.094	-0.806	0.040	9.80E-89	3301	Pass	#N/A	rs947409	0.927403668
ESR1	Estrogen Receptor	2099	ENSG00000091831	G4XH65;P03372;Q9UBT1;A8KAF4;H0Y4W6;A0A125SXW3	2945-25_1	6	151977826	152450754	2945-25_1	Suhre	rs1042445	3	186395436	7	#N/A	#N/A	#N/A	7	1	trans	Not applicable	Pass	Fail	Tier3	T	C	0.233	-0.438	0.050	6.20E-18	997	#N/A	#N/A	#N/A	#N/A
ETHE1	Persulfide Dioxygenase Ethe1, Mitochondrial	23474	ENSG00000105755	A0A0S2Z580;O95571;A0A0S2Z5N8;A0A0S2Z5B3;B2RCZ7	3847-56_2	19	44010871	44031396	3847-56_2	Suhre	rs3733159	3	186360409	2	NO	0	#N/A	2	1	trans	Not applicable	Pass	Pass	Tier1	G	T	0.312	0.364	0.045	3.03E-15	997	Pass	#N/A	rs3733159	1
EVA1C	Protein Eva-1 Homolog C	59271	ENSG00000166979	P58658;B3KWG0	EVA1C.7008.13.3	21	33784314	33887707	EVA1C.7008.13.3	Sun	rs939715	8	27810626	6	#N/A	#N/A	#N/A	6	1	trans	Not applicable	Pass	Fail	Tier3	T	C	0.720	-0.348	0.027	8.10E-39	3301	#N/A	#N/A	#N/A	#N/A
EVA1C	Protein Eva-1 Homolog C	59271	ENSG00000166979	P58658;B3KWG0	EVA1C.7008.13.3	21	33784314	33887707	EVA1C.7008.13.3	Sun	rs4979503	9	117902066	1	#N/A	#N/A	#N/A	1	2	trans	Not applicable	Pass	Pass	Tier1	C	G	0.289	-0.513	0.026	5.50E-89	3301	#N/A	#N/A	#N/A	#N/A
EVA1C	Protein Eva-1 Homolog C	59271	ENSG00000166979	P58658;B3KWG0	EVA1C.8877.22.3	21	33784314	33887707	EVA1C.8877.22.3	Sun	rs6517101	21	33868483	1	#N/A	#N/A	#N/A	1	1	cis	downstream_gene_variant	Pass	Pass	Tier1	G	T	0.331	0.179	0.026	5.90E-12	3301	#N/A	#N/A	#N/A	#N/A
EVI2B	Protein Evi2B	2124	ENSG00000185862	P34910;Q9BRW1	EVI2B.13028.2.3	17	29630784	29641130	EVI2B.13028.2.3	Sun	rs1071803	14	106209119	25	#N/A	#N/A	#N/A	25	1	trans	Not applicable	Pass	Fail	Tier3	C	T	0.667	0.398	0.026	1.60E-51	3301	#N/A	#N/A	#N/A	#N/A
EVL	Ena/Vasp-Like Protein	51466	ENSG00000196405	A0A024R6K5;Q9UI08	EVL.11656.110.3	14	100437786	100610573	EVL.11656.110.3	Sun	rs10418046	19	54327869	381	#N/A	#N/A	#N/A	381	1	trans	Not applicable	Pass	Fail	Tier3	G	T	0.217	0.323	0.029	6.60E-28	3301	#N/A	#N/A	#N/A	#N/A
EWSR1	Rna-Binding Protein Ews	2130	ENSG00000182944	Q01844	EWSR1.12988.49.3	22	29663998	29696515	EWSR1.12988.49.3	Sun	rs62143206	19	54326212	381	#N/A	#N/A	#N/A	381	1	trans	Not applicable	Pass	Fail	Tier3	T	G	0.213	0.615	0.028	3.50E-106	3301	#N/A	#N/A	#N/A	#N/A
EXOSC3	Exosome Complex Component Rrp40	51010	ENSG00000107371	Q9NQT5;Q9NYS3	EXOSC3.12605.1.3	9	37766975	37801434	EXOSC3.12605.1.3	Sun	rs4145487	14	106978216	1	#N/A	#N/A	#N/A	1	1	trans	Not applicable	Pass	Pass	Tier1	T	C	0.247	-0.332	0.028	1.80E-32	3301	#N/A	#N/A	#N/A	#N/A
EXTL2	Exostosin-Like 2	2135	ENSG00000162694	Q9UBQ6;Q8N8F1;F5GZK1	EXTL2.6528.95.3	1	101337943	101361554	EXTL2.6528.95.3	Sun	rs13469	17	26676135	151	#N/A	#N/A	#N/A	151	1	trans	Not applicable	Pass	Fail	Tier3	T	C	0.508	0.255	0.024	2.50E-26	3301	#N/A	#N/A	#N/A	#N/A
EZR	Ezrin	7430	ENSG00000092820	P15311	EZR.9753.17.3	6	159186773	159240444	EZR.9753.17.3	Sun	rs4632248	19	54324995	381	#N/A	#N/A	#N/A	381	1	trans	Not applicable	Pass	Fail	Tier3	T	G	0.214	0.566	0.028	2.40E-88	3301	#N/A	#N/A	#N/A	#N/A
F10	Coagulation Factor X	2159	ENSG00000126218	P00742;Q5JVE7;Q5JVE8	F10.4878.3.1	13	113777128	113803843	F10.4878.3.1	Sun	rs3762056	9	117090434	3	NO	1	ORM1,F10	2	1	trans	Not applicable	Pass	Pass	Tier1	T	C	0.082	-0.585	0.048	3.00E-34	3301	#N/A	#N/A	#N/A	#N/A
F10	Coagulation Factor Xa	2159	ENSG00000126218	P00742;Q5JVE7;Q5JVE8	F10.3077.66.2	13	113777128	113803843	F10.3077.66.2	Sun	rs547138	13	113792170	1	#N/A	#N/A	#N/A	1	3	cis	intron_variant	Pass	Pass	Tier1	A	T	0.615	0.258	0.027	5.80E-22	3301	#N/A	#N/A	#N/A	#N/A
F11	Coagulation Factor Xi	2160	ENSG00000088926	P03951	2190-55_1	4	187187099	187210835	2190-55_1	Suhre	rs5030062	3	186454180	3	NO	1	F11,KLKB1	2	1	trans	Not applicable	Pass	Pass	Tier1	C	A	0.385	0.558	0.040	3.00E-40	996	#N/A	#N/A	#N/A	#N/A
F11	Coagulation Factor Xi	2160	ENSG00000088926	P03951	2190-55_1	4	187187099	187210835	2190-55_1	Suhre	rs2289252	4	187207381	1	#N/A	#N/A	#N/A	1	1	cis	downstream_gene_variant	Pass	Pass	Tier1	T	C	0.413	0.442	0.042	4.60E-25	991	#N/A	#N/A	#N/A	#N/A
F13B	Coagulation Factor Xiii B Chain	2165	ENSG00000143278	P05160	Not reported	1	197008320	197036397	Not reported	Emilsson	rs12116643	1	196973183	2	NO	0	#N/A	2	1	cis	intron_variant	Pass	Pass	Tier1	T	C	0.863	0.547	0.175	1.20E-60	3200	#N/A	#N/A	#N/A	#N/A
F5	Coagulation Factor V	2153	ENSG00000198734	P12259	4906-35_1	1	169483404	169555826	4906-35_1	Suhre	rs6033	1	169521853	6	#N/A	#N/A	#N/A	6	1	cis	missense_variant	Pass	Fail	Tier3	G	A	0.079	-0.845	0.080	5.49E-25	997	#N/A	#N/A	#N/A	#N/A
F7	Coagulation Factor Vii	2155	ENSG00000057593	P08709;B4DPM2;F5H8B0	3184-25_2	13	113760105	113774995	3184-25_2	Suhre	rs776905	13	113781942	1	#N/A	#N/A	#N/A	1	1	cis	downstream_gene_variant	Pass	Pass	Tier1	C	A	0.113	-1.104	0.060	9.16E-65	997	#N/A	#N/A	#N/A	#N/A
F8	Coagulation Factor Viii	2157	ENSG00000185010	P00451	F8.13499.30.3	X	154064063	154255215	F8.13499.30.3	Sun	rs9411377	9	136145404	14	#N/A	#N/A	#N/A	14	2	trans	Not applicable	Pass	Fail	Tier3	A	C	0.289	0.506	0.027	2.80E-80	3301	#N/A	#N/A	#N/A	#N/A
FABP1	Fatty Acid-Binding Protein, Liver	2168	ENSG00000163586	P07148;Q05CP7;Q6FGL7	FABP1.11516.7.3	2	88422510	88427635	FABP1.11516.7.3	Sun	rs2241883	2	88424066	1	#N/A	#N/A	#N/A	1	1	cis	missense_variant	Pass	Pass	Tier1	C	T	0.303	-0.191	0.027	2.40E-12	3301	#N/A	#N/A	#N/A	#N/A
FAH	Fumarylacetoacetase	2184	ENSG00000103876	P16930	FAH.11424.4.3	15	80444832	80479288	FAH.11424.4.3	Sun	rs11555096	15	80472526	1	#N/A	#N/A	#N/A	1	1	cis	missense_variant	Pass	Pass	Tier1	T	C	0.021	-1.882	0.080	1.90E-121	3301	#N/A	#N/A	#N/A	#N/A
FAM107A	Protein Fam107A	11170	ENSG00000168309	O95990;Q6IAM1;A0A024R327	FAM107A.2760.2.2	3	58549844	58613337	FAM107A.2760.2.2	Sun	rs10418046	19	54327869	381	#N/A	#N/A	#N/A	381	1	trans	Not applicable	Pass	Fail	Tier3	G	T	0.217	-0.227	0.030	2.00E-14	3301	Pass	#N/A	rs34436714	1
FAM151A	Protein Fam151A	338094	ENSG00000162391	Q8WW52	FAM151A.7856.51.3	1	55074855	55089229	FAM151A.7856.51.3	Sun	rs11206397	1	55097068	1	#N/A	#N/A	#N/A	1	2	cis	intron_variant	Pass	Pass	Tier1	T	A	0.327	0.265	0.026	2.60E-24	3301	#N/A	#N/A	#N/A	#N/A
FAM163A	Protein Fam163A	148753	ENSG00000143340	Q96GL9	FAM163A.6260.14.3	1	179712298	179785333	FAM163A.6260.14.3	Sun	rs2685416	8	27808489	6	#N/A	#N/A	#N/A	6	1	trans	Not applicable	Pass	Fail	Tier3	A	C	0.263	0.401	0.027	1.10E-49	3301	#N/A	#N/A	#N/A	#N/A
FAM171B	Protein Fam171B	165215	ENSG00000144369	Q6P995	FAM171B.8851.42.3	2	187558698	187630685	FAM171B.8851.42.3	Sun	rs10931256	2	187685195	1	#N/A	#N/A	#N/A	1	1	cis	intergenic_variant	Pass	Pass	Tier1	C	T	0.216	-0.334	0.030	1.10E-29	3301	#N/A	#N/A	#N/A	#N/A
FAM174A	Membrane Protein Fam174A	345757	ENSG00000174132	Q8TBP5	FAM174A.6597.24.3	5	99871009	99922445	FAM174A.6597.24.3	Sun	rs6586145	10	90433345	1	#N/A	#N/A	#N/A	1	1	trans	Not applicable	Pass	Pass	Tier1	A	T	0.089	-0.878	0.040	1.20E-107	3301	#N/A	#N/A	#N/A	#N/A
FAM177A1	Protein Fam177A1	283635	ENSG00000151327	Q8N128	FAM177A1.8039.41.3	14	35514113	35582336	FAM177A1.8039.41.3	Sun	rs550057	9	136146597	14	#N/A	#N/A	#N/A	14	1	trans	Not applicable	Pass	Fail	Tier3	T	C	0.246	-0.251	0.028	9.30E-19	3301	#N/A	#N/A	#N/A	#N/A
FAM177A1	Protein Fam177A1	283635	ENSG00000151327	Q8N128	FAM177A1.8039.41.3	14	35514113	35582336	FAM177A1.8039.41.3	Sun	rs679574	19	49206108	13	#N/A	#N/A	#N/A	13	1	trans	Not applicable	Pass	Fail	Tier3	G	C	0.507	-0.210	0.024	4.40E-18	3301	#N/A	#N/A	#N/A	#N/A
FAM189A2	Protein Fam189A2	9413	ENSG00000135063	Q15884;Q8WU02	FAM189A2.5699.19.3	9	71939488	72007371	FAM189A2.5699.19.3	Sun	rs8176786	11	20959394	2	NO	0	#N/A	2	1	trans	Not applicable	Pass	Pass	Tier1	T	C	0.049	0.835	0.057	7.40E-49	3301	#N/A	#N/A	#N/A	#N/A
FAM189A2	Protein Fam189A2	9413	ENSG00000135063	Q15884;Q8WU02	FAM189A2.5699.19.3	9	71939488	72007371	FAM189A2.5699.19.3	Sun	rs7298766	12	661656	2	NO	0	#N/A	2	1	trans	Not applicable	Pass	Pass	Tier1	G	A	0.306	0.184	0.027	9.10E-12	3301	#N/A	#N/A	#N/A	#N/A
FAM20A	Pseudokinase Fam20A	54757	ENSG00000108950	B7Z4Y3;Q8IYA5;Q96MK3;L8B8N7	FAM20A.6433.57.3	17	66531254	66597530	FAM20A.6433.57.3	Sun	rs929477	17	66655816	1	#N/A	#N/A	#N/A	1	1	cis	intron_variant,non_coding_transcript_variant	Pass	Pass	Tier1	A	G	0.094	-0.372	0.042	5.10E-19	3301	#N/A	#N/A	#N/A	#N/A
FAM20A	Pseudokinase Fam20A	54757	ENSG00000108950	B7Z4Y3;Q8IYA5;Q96MK3;L8B8N7	FAM20A.6433.57.3	17	66531254	66597530	FAM20A.6433.57.3	Sun	rs7412	19	45412079	33	#N/A	#N/A	#N/A	33	1	trans	Not applicable	Pass	Fail	Tier3	T	C	0.078	0.353	0.046	1.80E-14	3301	#N/A	#N/A	#N/A	#N/A
FAM213A	Redox-Regulatory Protein Fam213A	84293	ENSG00000122378	Q9BRX8	FAM213A.13423.94.3	10	82167585	82192753	FAM213A.13423.94.3	Sun	rs10887868	10	82194264	1	#N/A	#N/A	#N/A	1	1	cis	downstream_gene_variant	Pass	Pass	Tier1	A	G	0.412	-0.188	0.025	5.50E-14	3301	#N/A	#N/A	#N/A	#N/A
FAM3B	Protein Fam3B	54097	ENSG00000183844	P58499	FAM3B.9177.6.3	21	42676139	42729358	FAM3B.9177.6.3	Sun	rs2519093	9	136141870	24	#N/A	#N/A	#N/A	24	1	trans	Not applicable	Pass	Fail	Tier3	T	C	0.178	0.294	0.032	3.10E-20	3301	#N/A	#N/A	#N/A	#N/A
FAM3B	Protein Fam3B	54097	ENSG00000183844	P58499	FAM3B.9177.6.3	21	42676139	42729358	FAM3B.9177.6.3	Sun	rs2608894	19	5848000	2	NO	0	#N/A	2	1	trans	Not applicable	Pass	Pass	Tier1	C	T	0.757	-0.210	0.030	1.20E-12	3301	#N/A	#N/A	#N/A	#N/A
FAM3B	Protein Fam3B	54097	ENSG00000183844	P58499	FAM3B.9177.6.3	21	42676139	42729358	FAM3B.9177.6.3	Sun	rs73226194	21	42721869	1	#N/A	#N/A	#N/A	1	3	cis	downstream_gene_variant	Pass	Pass	Tier1	T	C	0.040	-1.150	0.061	3.90E-78	3301	#N/A	#N/A	#N/A	#N/A
FAM3D	Protein Fam3D	131177	ENSG00000198643	A0A0A8K9B4;Q96BQ1	FAM3D.13102.1.3	3	58619673	58652575	FAM3D.13102.1.3	Sun	rs3749290	3	58652292	1	#N/A	#N/A	#N/A	1	2	cis	intron_variant	Pass	Pass	Tier1	T	G	0.096	-0.481	0.041	2.00E-31	3301	#N/A	#N/A	#N/A	#N/A
FAM3D	Protein Fam3D	131177	ENSG00000198643	A0A0A8K9B4;Q96BQ1	FAM3D.13102.1.3	3	58619673	58652575	FAM3D.13102.1.3	Sun	rs601338	19	49206674	13	#N/A	#N/A	#N/A	13	1	trans	Not applicable	Pass	Fail	Tier3	A	G	0.507	-0.512	0.023	9.30E-111	3301	#N/A	#N/A	#N/A	#N/A
FARS2	Phenylalanine--Trna Ligase, Mitochondrial	10667	ENSG00000145982	O95363	FARS2.13941.82.3	6	5261277	5771813	FARS2.13941.82.3	Sun	rs2468789	11	18231749	2	NO	0	#N/A	2	1	trans	Not applicable	Pass	Pass	Tier1	G	T	0.974	-0.803	0.077	3.00E-25	3301	#N/A	#N/A	#N/A	#N/A
FAS	Tumor Necrosis Factor Receptor Superfamily Member 6	355	ENSG00000026103	P25445;K9J972;Q59FU8	FAS.9459.7.3	10	90750414	90775542	FAS.9459.7.3	Sun	rs7911226	10	90768965	1	#N/A	#N/A	#N/A	1	2	cis	downstream_gene_variant	Fail	Pass	Tier2	G	A	0.297	-0.363	0.026	3.50E-43	3301	Fail	Pass	rs7911226	1
FBLN1	Fibulin 1	2192	ENSG00000077942	P23142	Not reported	22	45898718	45997014	Not reported	Emilsson	rs67136035	22	45813433	1	#N/A	#N/A	#N/A	1	1	cis	intron_variant	Pass	Pass	Tier1	T	-	0.541	0.132	0.551	5.00E-08	3200	#N/A	#N/A	#N/A	#N/A
FBP1	Fructose-1,6-Bisphosphatase 1	2203	ENSG00000165140	P09467;Q2TU34	FBP1.7206.20.3	9	97365415	97402531	FBP1.7206.20.3	Sun	rs10424405	19	54321933	381	#N/A	#N/A	#N/A	381	1	trans	Not applicable	Pass	Fail	Tier3	G	A	0.220	0.266	0.030	7.80E-19	3301	#N/A	#N/A	#N/A	#N/A
FCER2	Low Affinity Immunoglobulin Epsilon Fc Receptor	2208	ENSG00000104921	K3W4U1;P06734	FCER2.3291.30.2	19	7753644	7767032	FCER2.3291.30.2	Sun	rs12973524	19	7758263	1	#N/A	#N/A	#N/A	1	2	cis	intron_variant	Pass	Pass	Tier1	A	G	0.484	-0.306	0.025	5.80E-36	3301	Pass	#N/A	rs11260013	0.958023991
FCGR2A;FCGR2B	Low Affinity Immunoglobulin Gamma Fc Region Receptor Ii-A	2212;2213	ENSG00000143226;ENSG00000072694	P12318;P31995	FCGR2A.3309.2.2	1	161475220	161493803	FCGR2A.3309.2.2	Sun	rs1801274	1	161479745	1	#N/A	#N/A	#N/A	1	2	cis	missense_variant	Fail	Pass	Tier2	G	A	0.533	1.239	0.013	1.3e-2102	3301	Fail	#N/A	rs7551957	0.880298051
FCGR2B	Low Affinity Immunoglobulin Gamma Fc Region Receptor Ii-B	2213	ENSG00000072694	P31994;P31995	FCGR2B.3310.62.1	1	161551101	161648444	FCGR2B.3310.62.1	Sun	rs6665610	1	161641384	1	#N/A	#N/A	#N/A	1	8	cis	synonymous_variant	Pass	Pass	Tier1	A	G	0.205	1.331	0.022	2.3e-769	3301	Pass	#N/A	rs17413015	0.850853122
FCGR3B	Low Affinity Immunoglobulin Gamma Fc Region Receptor Iii-B	2215	ENSG00000162747	O75015;M9MML6;A0A087WZR4;A0A087WU90	FCGR3B.3311.27.1	1	161592986	161601753	FCGR3B.3311.27.1	Sun	rs10919543	1	161508617	1	#N/A	#N/A	#N/A	1	1	cis	downstream_gene_variant	Pass	Pass	Tier1	G	A	0.324	0.435	0.025	3.20E-67	3301	Pass	#N/A	rs10919544	1
FCN1	Ficolin-1	2219	ENSG00000085265	O00602	FCN1.3613.62.5	9	137801431	137809809	FCN1.3613.62.5	Sun	rs11103602	9	137854872	1	#N/A	#N/A	#N/A	1	2	cis	intergenic_variant	Pass	Pass	Tier1	A	G	0.258	0.583	0.027	1.50E-106	3301	Pass	#N/A	rs10858300	0.980234645
FCN2	Ficolin-2	2220	ENSG00000160339	Q15485	FCN2.3313.21.2	9	137772654	137779924	FCN2.3313.21.2	Sun	rs57136797	9	137752540	1	#N/A	#N/A	#N/A	1	3	cis	intergenic_variant	Pass	Pass	Tier1	T	A	0.164	-0.635	0.035	3.70E-72	3301	#N/A	#N/A	#N/A	#N/A
FCN2	Ficolin-2	2220	ENSG00000160339	Q15485	FCN2.3313.21.2	9	137772654	137779924	FCN2.3313.21.2	Sun	rs10891700	11	114437886	1	#N/A	#N/A	#N/A	1	1	trans	Not applicable	Pass	Pass	Tier1	T	C	0.132	-0.399	0.036	7.40E-29	3301	Pass	#N/A	rs10160431	0.86471587
FCN3	Ficolin 3	8547	ENSG00000142748	O75636	Not reported	1	27695600	27701315	Not reported	Emilsson	rs2474283	1	27716213	1	#N/A	#N/A	#N/A	1	1	cis	intron_variant,non_coding_transcript_variant	Pass	Pass	Tier1	T	C	0.933	0.716	0.121	1.10E-48	3200	#N/A	#N/A	#N/A	#N/A
FCRL1	Fc Receptor-Like Protein 1	115350	ENSG00000163534	Q96LA6	FCRL1.5728.60.3	1	157764193	157789895	FCRL1.5728.60.3	Sun	rs4971155	1	157779182	3	NO	1	FCRL3,FCRL1	2	1	cis	intron_variant	Pass	Pass	Tier1	A	T	0.506	-0.256	0.024	6.30E-26	3301	#N/A	#N/A	#N/A	#N/A
FCRL3	Fc Receptor-Like Protein 3	115352	ENSG00000160856	Q96P31	FCRL3.4440.15.2	1	157644111	157670647	FCRL3.4440.15.2	Sun	rs7528684	1	157670816	3	NO	1	FCRL3,FCRL1	2	1	cis	missense_variant	Pass	Pass	Tier1	G	A	0.465	0.525	0.023	1.40E-112	3301	Pass	#N/A	rs7522061	0.891557074
FCRL4	Fc Receptor-Like Protein 4	83417	ENSG00000163518	Q96PJ5	FCRL4.8973.23.3	1	157543539	157567870	FCRL4.8973.23.3	Sun	rs11582663	1	157559122	1	#N/A	#N/A	#N/A	1	3	cis	missense_variant	Pass	Pass	Tier1	T	C	0.144	-1.133	0.030	2.9e-322	3301	#N/A	#N/A	#N/A	#N/A
FCRL6	Fc Receptor-Like Protein 6	343413	ENSG00000181036	Q6DN72	FCRL6.6617.12.3	1	159770301	159786041	FCRL6.6617.12.3	Sun	rs58240276	1	159783559	1	#N/A	#N/A	#N/A	1	2	cis	downstream_gene_variant	Pass	Pass	Tier1	T	C	0.190	-0.609	0.030	3.10E-92	3301	#N/A	#N/A	#N/A	#N/A
FETUB	Fetuin-B	26998	ENSG00000090512	Q9UGM5;E9PG08;Q5J875;B7Z8T3	3367-8_3	3	186353758	186370930	3367-8_3	Suhre	rs3733159	3	186360409	2	NO	0	#N/A	2	1	cis	intron_variant	Pass	Pass	Tier1	G	T	0.312	0.266	0.044	1.43E-09	997	#N/A	#N/A	#N/A	#N/A
FGF16	Fibroblast Growth Factor 16	8823	ENSG00000196468	O43320	FGF16.13725.3.3	X	76709648	76712769	FGF16.13725.3.3	Sun	rs4632248	19	54324995	381	#N/A	#N/A	#N/A	381	1	trans	Not applicable	Pass	Fail	Tier3	T	G	0.214	-0.220	0.030	1.80E-13	3301	Pass	#N/A	rs34436714	0.981421105
FGF19	Fibroblast Growth Factor 19	9965	ENSG00000162344	O95750	FGF19.2762.30.2	11	69513000	69519410	FGF19.2762.30.2	Sun	rs601338	19	49206674	13	#N/A	#N/A	#N/A	13	1	trans	Not applicable	Pass	Fail	Tier3	A	G	0.507	-0.180	0.024	1.70E-13	3301	Pass	#N/A	rs601338	1
FGF2	Fibroblast Growth Factor 2	2247	ENSG00000138685	P09038	3025-50_1	4	123747863	123819391	3025-50_1	Suhre	rs308403	4	123757748	1	#N/A	#N/A	#N/A	1	1	cis	intron_variant	Pass	Pass	Tier1	T	C	0.319	-0.590	0.043	5.80E-39	996	#N/A	#N/A	#N/A	#N/A
FGF23	Fibroblast Growth Factor 23	8074	ENSG00000118972	Q9GZV9	FGF23	12	4477393	4488894	FGF23	Yao	rs4253254	4	187158508	33	#N/A	#N/A	#N/A	33	1	trans	Not applicable	Pass	Fail	Tier3	T	C	0.510	0.148	0.018	1.42E-16	6861	Pass	#N/A	rs4253254	1
FGF7	Fibroblast Growth Factor 7	2252	ENSG00000140285	P21781	FGF7.14031.18.3	15	49715293	49780972	FGF7.14031.18.3	Sun	rs7162172	15	50364841	1	#N/A	#N/A	#N/A	1	2	trans	Not applicable	Pass	Pass	Tier1	C	T	0.392	-0.186	0.026	6.80E-13	3301	#N/A	#N/A	#N/A	#N/A
FGF8	Fibroblast Growth Factor 8 Isoform A	2253	ENSG00000107831	A0A087X1S5;A1A515;P55075	FGF8.4394.71.2	10	103529899	103535854	FGF8.4394.71.2	Sun	rs34761731	14	106526933	3	NO	0	#N/A	3	1	trans	Not applicable	Pass	Pass	Tier1	G	A	0.410	0.201	0.025	1.10E-15	3301	#N/A	#N/A	#N/A	#N/A
FGFBP3	Fibroblast Growth Factor Binding Protein 3	143282	ENSG00000174721	Q8TAT2	Not reported	10	93666344	93669258	Not reported	Emilsson	rs11186737	10	93666349	1	#N/A	#N/A	#N/A	1	1	cis	3_prime_UTR_variant	Pass	Pass	Tier1	C	T	0.746	0.302	0.333	5.90E-28	3200	#N/A	#N/A	#N/A	#N/A
FGFR3	Fibroblast Growth Factor Receptor 3	2261	ENSG00000068078	P22607	Not reported	4	1795038	1810599	Not reported	Emilsson	rs2403274	4	1754515	1	#N/A	#N/A	#N/A	1	1	cis	missense_variant	Pass	Pass	Tier1	C	G	0.752	0.177	0.281	6.70E-10	3200	#N/A	#N/A	#N/A	#N/A
FGL1	Fibrinogen Like 1	2267	ENSG00000104760	Q08830	Not reported	8	17721899	17753047	Not reported	Emilsson	rs7815429	8	17737357	1	#N/A	#N/A	#N/A	1	1	cis	missense_variant	Pass	Pass	Tier1	T	C	0.313	-0.446	0.658	3.30E-70	3200	#N/A	#N/A	#N/A	#N/A
FGR	Tyrosine-Protein Kinase Fgr	2268	ENSG00000000938	P09769;P78453	FGR.3810.50.2	1	27938575	27961788	FGR.3810.50.2	Sun	rs62143194	19	54319624	381	#N/A	#N/A	#N/A	381	1	trans	Not applicable	Fail	Fail	Tier3	G	C	0.224	0.348	0.030	6.90E-31	3301	Fail	#N/A	rs34436714	0.945143674
FHIT	Bis(5'-Adenosyl)-Triphosphatase	2272	ENSG00000189283	A0A024R366;P49789	FHIT.9826.135.3	3	59735036	61237133	FHIT.9826.135.3	Sun	rs62143198	19	54320939	381	#N/A	#N/A	#N/A	381	1	trans	Not applicable	Pass	Fail	Tier3	A	G	0.215	0.480	0.030	3.80E-59	3301	#N/A	#N/A	#N/A	#N/A
FJX1	Four-Jointed Box Protein 1	24147	ENSG00000179431	Q86VR8	FJX1.7921.65.3	11	35639735	35642419	FJX1.7921.65.3	Sun	rs12740374	1	109817590	10	#N/A	#N/A	#N/A	10	1	trans	Not applicable	Pass	Fail	Tier3	T	G	0.223	-0.264	0.030	1.50E-18	3301	#N/A	#N/A	#N/A	#N/A
FKBP14	Peptidyl-Prolyl Cis-Trans Isomerase Fkbp14	55033	ENSG00000106080	A0A090N7V8;Q9NWM8	FKBP14.9340.17.3	7	30050203	30066300	FKBP14.9340.17.3	Sun	rs13402561	2	3639921	12	#N/A	#N/A	#N/A	12	1	trans	Not applicable	Pass	Fail	Tier3	G	C	0.814	-0.277	0.033	2.70E-17	3301	#N/A	#N/A	#N/A	#N/A
FKBP6	Inactive Peptidyl-Prolyl Cis-Trans Isomerase Fkbp6	8468	ENSG00000077800	O75344	FKBP6.12529.32.3	7	72742167	72772634	FKBP6.12529.32.3	Sun	rs704	17	26694861	151	#N/A	#N/A	#N/A	151	2	trans	Not applicable	Pass	Fail	Tier3	A	G	0.467	1.040	0.017	1.6e-836	3301	#N/A	#N/A	#N/A	#N/A
FKBP6	Inactive Peptidyl-Prolyl Cis-Trans Isomerase Fkbp6	8468	ENSG00000077800	O75344	FKBP6.12529.32.3	7	72742167	72772634	FKBP6.12529.32.3	Sun	rs5167	19	45448465	18	#N/A	#N/A	#N/A	18	1	trans	Not applicable	Pass	Fail	Tier3	G	T	0.347	0.205	0.026	1.50E-15	3301	#N/A	#N/A	#N/A	#N/A
FKBP7	Fk506 Binding Protein 7	51661	ENSG00000079150	Q9Y680	Not reported	2	179328390	179343355	Not reported	Emilsson	rs10930831	2	179303976	1	#N/A	#N/A	#N/A	1	1	cis	downstream_gene_variant	Pass	Pass	Tier1	G	C	0.768	-0.365	0.212	2.00E-39	3200	#N/A	#N/A	#N/A	#N/A
FLNA	Filamin-A	2316	ENSG00000196924	P21333;Q60FE5;Q6NXF2;Q5HY54	FLNA.11124.9.3	X	153576892	153603006	FLNA.11124.9.3	Sun	rs967645	17	26713970	151	#N/A	#N/A	#N/A	151	1	trans	Not applicable	Pass	Fail	Tier3	T	C	0.509	-0.175	0.024	6.30E-13	3301	#N/A	#N/A	#N/A	#N/A
FLRT2	Leucine-Rich Repeat Transmembrane Protein Flrt2	23768	ENSG00000185070	O43155	FLRT2.13122.19.3	14	85996488	86095034	FLRT2.13122.19.3	Sun	rs17796777	14	85806774	1	#N/A	#N/A	#N/A	1	1	cis	intergenic_variant	Pass	Pass	Tier1	C	A	0.286	-0.235	0.028	1.50E-17	3301	#N/A	#N/A	#N/A	#N/A
FLRT3	Leucine-Rich Repeat Transmembrane Protein Flrt3	23767	ENSG00000125848	Q9NZU0	FLRT3.13123.3.3	20	14303634	14318262	FLRT3.13123.3.3	Sun	rs11908097	20	14689146	1	#N/A	#N/A	#N/A	1	2	cis	intron_variant	Pass	Pass	Tier1	C	T	0.251	0.444	0.028	2.50E-57	3301	#N/A	#N/A	#N/A	#N/A
FLT3	Receptor-Type Tyrosine-Protein Kinase Flt3	2322	ENSG00000122025	P36888	FLT3.3437.80.3	13	28577411	28674729	FLT3.3437.80.3	Sun	rs74480769	5	40972211	57	#N/A	#N/A	#N/A	57	1	trans	Not applicable	Pass	Fail	Tier3	G	A	0.032	-0.516	0.073	1.70E-12	3301	#N/A	#N/A	#N/A	#N/A
FLT4	Vascular Endothelial Growth Factor Receptor 3	2324	ENSG00000037280	P35916	FLT4.2358.19.2	5	180028506	180076624	FLT4.2358.19.2	Sun	rs10935473	3	98416900	3	NO	2	FLT4,IL6ST,TIE1	1	1	trans	Not applicable	Pass	Pass	Tier1	T	G	0.444	-0.688	0.022	1.10E-215	3301	Pass	#N/A	rs10935480	0.823627037
FLT4	Vascular Endothelial Growth Factor Receptor 3	2324	ENSG00000037280	P35916	FLT4.2358.19.2	5	180028506	180076624	FLT4.2358.19.2	Sun	rs34221241	5	180057293	1	#N/A	#N/A	#N/A	1	1	cis	missense_variant	Pass	Pass	Tier1	C	T	0.104	-0.363	0.040	1.50E-19	3301	#N/A	#N/A	#N/A	#N/A
FLT4	Vascular Endothelial Growth Factor Receptor 3	2324	ENSG00000037280	P35916	FLT4.2358.19.2	5	180028506	180076624	FLT4.2358.19.2	Sun	rs2519093	9	136141870	24	#N/A	#N/A	#N/A	24	1	trans	Not applicable	Pass	Fail	Tier3	T	C	0.178	-0.580	0.031	5.90E-80	3301	#N/A	#N/A	#N/A	#N/A
FMOD	Fibromodulin	2331	ENSG00000122176	Q06828	Not reported	1	203309748	203320557	Not reported	Emilsson	rs4971253	1	203321414	1	#N/A	#N/A	#N/A	1	1	cis	downstream_gene_variant	Pass	Pass	Tier1	G	A	0.921	0.250	0.883	2.70E-08	3200	#N/A	#N/A	#N/A	#N/A
FN1	Fibronectin	2335	ENSG00000115414	B7ZLE5;P02751;Q6MZM7;Q9UQS6;Q6MZF4;Q6N084	4131-72_2	2	216225163	216300895	4131-72_2	Suhre	rs1250258	2	216300185	1	#N/A	#N/A	#N/A	1	1	cis	missense_variant	Pass	Pass	Tier1	C	T	0.255	-0.711	0.045	1.28E-49	996	#N/A	#N/A	#N/A	#N/A
FNDC5	Fibronectin Type Iii Domain-Containing Protein 5	252995	ENSG00000160097	Q8NAU1	FNDC5.8041.5.3	1	33327869	33338083	FNDC5.8041.5.3	Sun	rs10500671	11	6460026	3	NO	0	#N/A	3	1	trans	Not applicable	Pass	Pass	Tier1	A	C	0.242	0.243	0.029	1.70E-16	3301	#N/A	#N/A	#N/A	#N/A
FOLH1;FOLH1B	Glutamate Carboxypeptidase 2	2346	ENSG00000086205	Q04609;Q9HBA9	FOLH1.3218.8.2	11	49168187	49230222	FOLH1.3218.8.2	Sun	rs74480769	5	40972211	57	#N/A	#N/A	#N/A	57	1	trans	Not applicable	Pass	Fail	Tier3	G	A	0.032	-0.613	0.073	4.30E-17	3301	#N/A	#N/A	#N/A	#N/A
FOXJ2	Forkhead Box Protein J2	55810	ENSG00000065970	Q9P0K8	FOXJ2.14204.55.3	12	8185299	8208099	FOXJ2.14204.55.3	Sun	rs6003387	22	23251602	2	NO	0	#N/A	2	1	trans	Not applicable	Pass	Pass	Tier1	G	C	0.056	-0.667	0.056	5.60E-33	3301	#N/A	#N/A	#N/A	#N/A
FRK	Tyrosine-Protein Kinase Frk	2444	ENSG00000111816	P42685	FRK.10034.16.3	6	116252312	116381921	FRK.10034.16.3	Sun	rs570618	1	196657064	22	#N/A	#N/A	#N/A	22	1	trans	Not applicable	Pass	Fail	Tier3	G	T	0.611	-0.172	0.025	1.10E-11	3301	#N/A	#N/A	#N/A	#N/A
FRZB	Secreted Frizzled-Related Protein 3	2487	ENSG00000162998	D9ZGF6;Q92765	FRZB.13740.51.3	2	183698002	183731890	FRZB.13740.51.3	Sun	rs288326	2	183703336	1	#N/A	#N/A	#N/A	1	3	cis	missense_variant	Pass	Pass	Tier1	A	G	0.126	0.566	0.036	3.70E-55	3301	Pass	#N/A	rs288326	1
FRZB	Secreted Frizzled-Related Protein 3	2487	ENSG00000162998	D9ZGF6;Q92765	FRZB.2841.13.2	2	183698002	183731890	FRZB.2841.13.2	Sun	rs74480769	5	40972211	57	#N/A	#N/A	#N/A	57	1	trans	Not applicable	Pass	Fail	Tier3	G	A	0.032	-0.501	0.073	8.10E-12	3301	#N/A	#N/A	#N/A	#N/A
FST	Follistatin	10468	ENSG00000134363	P19883;A0A024QZU6	80	5	52776239	52782964	80	Folkersen	rs1260326	2	27730940	4	NO	2	IGFBP1,SAA1,FST	2	1	trans	Not applicable	Pass	Pass	Tier1	T	C	0.440	0.140	0.023	2E‐09	3394	Pass	#N/A	rs1260326	1
FSTL1	Follistatin-Related Protein 1	11167	ENSG00000163430	Q12841	FSTL1.13112.179.3	3	120111140	120170100	FSTL1.13112.179.3	Sun	rs1147707	3	120169248	1	#N/A	#N/A	#N/A	1	1	cis	intron_variant	Pass	Pass	Tier1	T	C	0.389	-0.211	0.026	1.10E-16	3301	#N/A	#N/A	#N/A	#N/A
FSTL4	Follistatin-Related Protein 4	23105	ENSG00000053108	Q6MZW2	FSTL4.9350.3.3	5	132532147	132948255	FSTL4.9350.3.3	Sun	rs10418046	19	54327869	381	#N/A	#N/A	#N/A	381	1	trans	Not applicable	Pass	Fail	Tier3	G	T	0.217	-0.209	0.030	2.50E-12	3301	#N/A	#N/A	#N/A	#N/A
FTCD	Formimidoyltransferase Cyclodeaminase	10841	ENSG00000160282	O95954	Not reported	21	47556175	47575481	Not reported	Emilsson	rs149024257	21	47686213	1	#N/A	#N/A	#N/A	1	1	cis	downstream_gene_variant	Pass	Pass	Tier1	G	A	0.938	-0.287	0.026	1.90E-08	3200	#N/A	#N/A	#N/A	#N/A
FTL;FTH1	Ferritin	2512;2495	ENSG00000087086;ENSG00000167996	P02792;A0A024R525;P02794	FTH1.FTL.3031.66.1	19	49468558	49470135	FTH1.FTL.3031.66.1	Sun	rs217181	16	72114002	3	NO	2	SPARCL1,HP,FTL,FTH1	1	2	trans	Not applicable	Pass	Pass	Tier1	T	C	0.196	0.524	0.030	7.40E-69	3301	Pass	#N/A	rs217181	1
FURIN	Furin	5045	ENSG00000140564	A0A024RC70;P09958	FURIN.6276.16.3	15	91411822	91426688	FURIN.6276.16.3	Sun	rs4554007	3	165484401	6	#N/A	#N/A	#N/A	6	1	trans	Not applicable	Pass	Fail	Tier3	A	G	0.203	0.212	0.031	6.90E-12	3301	#N/A	#N/A	#N/A	#N/A
FURIN	Furin	5045	ENSG00000140564	A0A024RC70;P09958	FURIN.6276.16.3	15	91411822	91426688	FURIN.6276.16.3	Sun	rs5167	19	45448465	18	#N/A	#N/A	#N/A	18	1	trans	Not applicable	Pass	Fail	Tier3	G	T	0.347	0.339	0.025	8.30E-41	3301	#N/A	#N/A	#N/A	#N/A
FUT10	Alpha-(1,3)-Fucosyltransferase 10	84750	ENSG00000172728	Q6P4F1	FUT10.7156.2.3	8	33228342	33330940	FUT10.7156.2.3	Sun	rs2732317	8	33330687	1	#N/A	#N/A	#N/A	1	2	cis	missense_variant	Pass	Pass	Tier1	C	A	0.612	-0.450	0.024	2.50E-77	3301	#N/A	#N/A	#N/A	#N/A
FUT3	Galactoside 3(4)-L-Fucosyltransferase	2525	ENSG00000171124	A8K737;P21217	FUT3.4548.4.2	19	5842899	5851485	FUT3.4548.4.2	Sun	rs708686	19	5840619	2	NO	0	#N/A	2	3	cis	downstream_gene_variant	Pass	Pass	Tier1	T	C	0.274	-0.853	0.024	3.10E-273	3301	#N/A	#N/A	#N/A	#N/A
FUT3	Galactoside 3(4)-L-Fucosyltransferase	2525	ENSG00000171124	A8K737;P21217	FUT3.4548.4.2	19	5842899	5851485	FUT3.4548.4.2	Sun	rs679574	19	49206108	13	#N/A	#N/A	#N/A	13	1	trans	Not applicable	Pass	Fail	Tier3	G	C	0.507	-0.199	0.024	2.10E-16	3301	Pass	#N/A	rs679574	1
FUT5	Alpha-(1,3)-Fucosyltransferase 5	2527	ENSG00000130383	K7ENC0;Q11128	FUT5.4549.78.2	19	5865837	5903798	FUT5.4549.78.2	Sun	rs778809	19	5830302	1	#N/A	#N/A	#N/A	1	3	cis	missense_variant	Pass	Pass	Tier1	A	G	0.301	-0.580	0.025	1.30E-118	3301	#N/A	#N/A	#N/A	#N/A
FUT8	Alpha-(1,6)-Fucosyltransferase	2530	ENSG00000033170	Q546E0;Q9BYC5;A8K8P8	FUT8.8244.16.3	14	65877310	66210839	FUT8.8244.16.3	Sun	rs2127870	14	65796846	2	NO	0	#N/A	2	2	cis	downstream_gene_variant	Pass	Pass	Tier1	C	G	0.785	-1.049	0.025	9.8e-396	3301	#N/A	#N/A	#N/A	#N/A
FUT9	Alpha-(1,3)-Fucosyltransferase 9	10690	ENSG00000172461	Q9Y231	FUT9.6991.24.3	6	96463860	96663488	FUT9.6991.24.3	Sun	rs704	17	26694861	151	#N/A	#N/A	#N/A	151	1	trans	Not applicable	Pass	Fail	Tier3	A	G	0.467	-0.546	0.023	1.20E-126	3301	#N/A	#N/A	#N/A	#N/A
FUT9	Alpha-(1,3)-Fucosyltransferase 9	10690	ENSG00000172461	Q9Y231	FUT9.6991.24.3	6	96463860	96663488	FUT9.6991.24.3	Sun	rs62143206	19	54326212	381	#N/A	#N/A	#N/A	381	1	trans	Not applicable	Pass	Fail	Tier3	T	G	0.213	0.290	0.030	1.60E-22	3301	#N/A	#N/A	#N/A	#N/A
GAA	Glucosidase Alpha, Acid	2548	ENSG00000171298	P10253	Not reported	17	78075354	78093679	Not reported	Emilsson	rs12450199	17	78076592	1	#N/A	#N/A	#N/A	1	1	cis	downstream_gene_variant	Pass	Pass	Tier1	A	C	0.647	0.369	0.392	1.40E-48	3200	#N/A	#N/A	#N/A	#N/A
GABARAPL1	Gamma-Aminobutyric Acid Receptor-Associated Protein-Like 1	23710	ENSG00000139112	A0A024RAP5;Q9H0R8	GABARAPL1.12661.44.3	12	10365057	10375727	GABARAPL1.12661.44.3	Sun	rs4632248	19	54324995	381	#N/A	#N/A	#N/A	381	1	trans	Not applicable	Pass	Fail	Tier3	T	G	0.214	0.695	0.028	1.00E-140	3301	#N/A	#N/A	#N/A	#N/A
GABARAPL2	Gamma-Aminobutyric Acid Receptor-Associated Protein-Like 2	11345	ENSG00000034713	P60520	GABARAPL2.12494.99.3	16	75600249	75611779	GABARAPL2.12494.99.3	Sun	rs62143197	19	54320716	381	#N/A	#N/A	#N/A	381	1	trans	Not applicable	Pass	Fail	Tier3	A	G	0.223	0.292	0.030	2.50E-22	3301	#N/A	#N/A	#N/A	#N/A
GABBR2	Gamma-Aminobutyric Acid Type B Receptor Subunit 2	9568	ENSG00000136928	H9NIL8;O75899	GABBR2.13948.50.3	9	101050391	101471479	GABBR2.13948.50.3	Sun	rs4259951	14	107172874	1	#N/A	#N/A	#N/A	1	1	trans	Not applicable	Pass	Pass	Tier1	A	C	0.706	-0.238	0.029	1.70E-16	3301	#N/A	#N/A	#N/A	#N/A
GAL	Galanin Peptides	51083	ENSG00000069482	P22466	GAL.13389.8.3	11	68451247	68458643	GAL.13389.8.3	Sun	rs2205895	1	169572645	1	#N/A	#N/A	#N/A	1	1	trans	Not applicable	Fail	Pass	Tier2	T	C	0.353	-0.182	0.026	1.40E-12	3301	Fail	Fail	rs2205895	1
GAL	Galanin Peptides	51083	ENSG00000069482	P22466	63	11	68451247	68458643	63	Folkersen	rs4672375	2	60493485	1	#N/A	#N/A	#N/A	1	1	trans	Not applicable	Fail	Pass	Tier2	G	A	0.580	0.170	0.026	7.1E‐11	3394	Pass	Fail	rs4672375	1
GALNT16	Polypeptide N-Acetylgalactosaminyltransferase 16	57452	ENSG00000100626	Q8N428	Not reported	14	69726680	69821190	Not reported	Emilsson	rs12100668	14	69793475	1	#N/A	#N/A	#N/A	1	1	cis	downstream_gene_variant	Pass	Pass	Tier1	G	A	0.408	-0.194	0.630	4.40E-15	3200	#N/A	#N/A	#N/A	#N/A
GALP	Galanin-Like Peptide	85569	ENSG00000197487	Q9UBC7	GALP.9398.30.3	19	56687389	56697144	GALP.9398.30.3	Sun	rs111265125	19	56688781	1	#N/A	#N/A	#N/A	1	1	cis	intron_variant	Pass	Pass	Tier1	C	G	0.022	0.647	0.091	1.00E-12	3301	#N/A	#N/A	#N/A	#N/A
GBP6	Guanylate-Binding Protein 6	163351	ENSG00000183347	B4DRX0;B4E1U2;Q6ZN66	GBP6.7818.101.3	1	89829617	89852020	GBP6.7818.101.3	Sun	rs74480769	5	40972211	57	#N/A	#N/A	#N/A	57	1	trans	Not applicable	Pass	Fail	Tier3	G	A	0.032	-0.509	0.073	3.70E-12	3301	#N/A	#N/A	#N/A	#N/A
GBP6	Guanylate-Binding Protein 6	163351	ENSG00000183347	B4DRX0;B4E1U2;Q6ZN66	GBP6.7818.101.3	1	89829617	89852020	GBP6.7818.101.3	Sun	rs704	17	26694861	151	#N/A	#N/A	#N/A	151	1	trans	Not applicable	Pass	Fail	Tier3	A	G	0.467	0.259	0.024	1.80E-26	3301	#N/A	#N/A	#N/A	#N/A
GC	Vitamin D-Binding Protein	2638	ENSG00000145321	P02774	GC.6581.50.3	4	72607410	72669758	GC.6581.50.3	Sun	rs58452280	14	106252435	15	#N/A	#N/A	#N/A	15	4	trans	Not applicable	Pass	Fail	Tier3	C	A	0.123	1.006	0.041	7.80E-135	3301	#N/A	#N/A	#N/A	#N/A
GCA	Grancalcin	25801	ENSG00000115271	H7BXD5;B7Z322;P28676	GCA.12594.5.3	2	163175350	163228105	GCA.12594.5.3	Sun	rs34436714	19	54327313	381	#N/A	#N/A	#N/A	381	1	trans	Not applicable	Pass	Fail	Tier3	A	C	0.213	0.529	0.029	1.30E-75	3301	#N/A	#N/A	#N/A	#N/A
GCG	Glucagon	2641	ENSG00000115263	P01275	GCG.4891.50.1	2	162999392	163008914	GCG.4891.50.1	Sun	rs139276089	4	187160394	33	#N/A	#N/A	#N/A	33	1	trans	Not applicable	Pass	Fail	Tier3	C	G	0.512	-0.231	0.025	5.60E-21	3301	Pass	#N/A	rs4253248	0.99225107
GCK	Glucokinase	2645	ENSG00000106633	P35557;Q53Y25	GCK.12960.9.3	7	44183872	44237769	GCK.12960.9.3	Sun	rs12038333	1	196672454	22	#N/A	#N/A	#N/A	22	1	trans	Not applicable	Pass	Fail	Tier3	A	G	0.609	-0.190	0.025	5.80E-14	3301	#N/A	#N/A	#N/A	#N/A
GCNT4	Beta-1,3-Galactosyl-O-Glycosyl-Glycoprotein Beta-1,6-N-Acetylglucosaminyltransferase 4	51301	ENSG00000176928	Q9P109	GCNT4.10854.15.3	5	74323289	74326724	GCNT4.10854.15.3	Sun	rs74480769	5	40972211	57	#N/A	#N/A	#N/A	57	1	trans	Not applicable	Pass	Fail	Tier3	G	A	0.032	-0.564	0.073	1.20E-14	3301	#N/A	#N/A	#N/A	#N/A
GDF11	Growth/Differentiation Factor 11/8	10220	ENSG00000135414	A0A024RB20;O95390	GDF11.MSTN.2765.4.3	12	56137064	56150911	GDF11.MSTN.2765.4.3	Sun	rs1815739	11	66328095	1	#N/A	#N/A	#N/A	1	1	trans	Not applicable	Pass	Pass	Tier1	C	T	0.556	0.168	0.025	8.10E-12	3301	Pass	#N/A	rs1815739	1
GDF11	Growth/Differentiation Factor 11/8	10220	ENSG00000135414	A0A024RB20;O95390	GDF11.MSTN.2765.4.3	12	56137064	56150911	GDF11.MSTN.2765.4.3	Sun	rs11079936	17	48907834	2	NO	0	#N/A	2	1	trans	Not applicable	Pass	Pass	Tier1	C	T	0.669	-0.178	0.026	7.90E-12	3301	Pass	#N/A	rs3803884	0.863297423
GDF15	Growth/Differentiation Factor 15	9518	ENSG00000130513	Q99988	GDF15.4374.45.2	19	18485541	18499986	GDF15.4374.45.2	Sun	rs45543339	19	18503194	1	#N/A	#N/A	#N/A	1	2	cis	missense_variant	Fail	Pass	Tier2	T	C	0.259	0.576	0.027	1.40E-99	3301	Fail	Pass	rs45543339	1
GDF5	Growth/Differentiation Factor 5	8200	ENSG00000125965	F1T0J1;P43026	GDF5.2752.62.2	20	34021145	34042568	GDF5.2752.62.2	Sun	rs704	17	26694861	151	#N/A	#N/A	#N/A	151	2	trans	Not applicable	Pass	Fail	Tier3	A	G	0.467	0.841	0.020	7.1e-391	3301	#N/A	#N/A	#N/A	#N/A
GDI2	Rab Gdp Dissociation Inhibitor 2	2665	ENSG00000057608	P50395	Not reported	10	5807185	5855512	Not reported	Emilsson	rs2890364	10	5833748	1	#N/A	#N/A	#N/A	1	1	cis	missense_variant	Pass	Pass	Tier1	G	A	0.774	0.219	0.210	9.10E-14	3200	#N/A	#N/A	#N/A	#N/A
GEM	Gtp-Binding Protein Gem	2669	ENSG00000164949	A0A024R9F5;P55040	GEM.12817.1.3	8	95261481	95274578	GEM.12817.1.3	Sun	rs704	17	26694861	151	#N/A	#N/A	#N/A	151	2	trans	Not applicable	Pass	Fail	Tier3	A	G	0.467	0.906	0.019	5.6e-497	3301	#N/A	#N/A	#N/A	#N/A
GFRA1	Gdnf Family Receptor Alpha-1	2674	ENSG00000151892	P56159;B7Z856	GFRA1.3314.74.2	10	117816444	118032979	GFRA1.3314.74.2	Sun	rs10885877	10	117966090	1	#N/A	#N/A	#N/A	1	1	cis	intron_variant	Pass	Pass	Tier1	G	C	0.295	0.265	0.027	2.00E-22	3301	Pass	#N/A	rs10885878	0.973432837
GFRA2	Gdnf Family Receptor Alpha-2	2675	ENSG00000168546	O00451	GFRA2.2515.14.3	8	21547915	21669869	GFRA2.2515.14.3	Sun	rs15881	8	21550768	1	#N/A	#N/A	#N/A	1	3	cis	3_prime_UTR_variant	Pass	Pass	Tier1	C	A	0.456	0.295	0.025	4.10E-33	3301	Pass	#N/A	rs4443656	0.802131602
GFRAL	Gdnf Family Receptor Alpha-Like	389400	ENSG00000187871	Q6UXV0	GFRAL.6920.1.3	6	55192267	55267291	GFRAL.6920.1.3	Sun	rs72975088	6	55535375	1	#N/A	#N/A	#N/A	1	1	cis	intergenic_variant	Pass	Pass	Tier1	T	A	0.149	0.247	0.035	1.30E-12	3301	#N/A	#N/A	#N/A	#N/A
GFRAL	Gdnf Family Receptor Alpha-Like	389400	ENSG00000187871	Q6UXV0	GFRAL.6920.1.3	6	55192267	55267291	GFRAL.6920.1.3	Sun	rs8176672	9	136142185	12	#N/A	#N/A	#N/A	12	1	trans	Not applicable	Pass	Fail	Tier3	T	C	0.067	0.370	0.050	8.70E-14	3301	#N/A	#N/A	#N/A	#N/A
GGA1	Adp-Ribosylation Factor-Binding Protein Gga1	26088	ENSG00000100083	Q9UJY5	GGA1.13594.158.3	22	38004481	38029571	GGA1.13594.158.3	Sun	rs62143198	19	54320939	381	#N/A	#N/A	#N/A	381	1	trans	Not applicable	Pass	Fail	Tier3	A	G	0.215	0.471	0.030	6.00E-57	3301	#N/A	#N/A	#N/A	#N/A
GGA3	Adp-Ribosylation Factor-Binding Protein Gga3	23163	ENSG00000125447	Q9NZ52;A8K6M0;B7Z456	GGA3.11683.19.3	17	73232694	73258444	GGA3.11683.19.3	Sun	rs62143198	19	54320939	381	#N/A	#N/A	#N/A	381	1	trans	Not applicable	Pass	Fail	Tier3	A	G	0.215	0.505	0.030	7.60E-66	3301	#N/A	#N/A	#N/A	#N/A
GGH	Gamma-Glutamyl Hydrolase	8836	ENSG00000137563	Q92820	GGH.9370.69.3	8	63927638	63951730	GGH.9370.69.3	Sun	rs10957266	8	63923764	1	#N/A	#N/A	#N/A	1	3	cis	downstream_gene_variant	Pass	Pass	Tier1	C	T	0.071	0.799	0.046	1.20E-68	3301	#N/A	#N/A	#N/A	#N/A
GGH	Gamma-Glutamyl Hydrolase	8836	ENSG00000137563	Q92820	GGH.9370.69.3	8	63927638	63951730	GGH.9370.69.3	Sun	rs7964859	12	102220783	9	#N/A	#N/A	#N/A	9	1	trans	Not applicable	Pass	Fail	Tier3	G	C	0.294	-0.210	0.027	8.90E-15	3301	#N/A	#N/A	#N/A	#N/A
GGT2	Inactive Gamma-Glutamyltranspeptidase 2	728441	ENSG00000133475	P36268	GGT2.6334.9.3	22	21562262	21581926	GGT2.6334.9.3	Sun	rs1065853	19	45413233	33	#N/A	#N/A	#N/A	33	2	trans	Not applicable	Pass	Fail	Tier3	T	G	0.078	-0.884	0.044	3.00E-90	3301	#N/A	#N/A	#N/A	#N/A
GHR	Growth Hormone Receptor	2690	ENSG00000112964	P10912;A0A087X0H5;A0A087X162	GHR.2948.58.2	5	42423879	42721979	GHR.2948.58.2	Sun	rs150036324	5	42738222	1	#N/A	#N/A	#N/A	1	1	cis	intergenic_variant	Pass	Pass	Tier1	C	A	0.594	0.179	0.026	1.00E-11	3301	#N/A	#N/A	#N/A	#N/A
GJA1	Gap Junction Alpha-1 Protein	2697	ENSG00000152661	P17302	GJA1.9937.7.3	6	121756838	121770873	GJA1.9937.7.3	Sun	rs2019065	3	52809525	9	#N/A	#N/A	#N/A	9	1	trans	Not applicable	Pass	Fail	Tier3	C	T	0.392	0.208	0.025	2.10E-16	3301	#N/A	#N/A	#N/A	#N/A
GKN2	Gastrokine 2	200504	ENSG00000183607	Q86XP6	Not reported	2	69172363	69180102	Not reported	Emilsson	rs13008230	2	69154583	1	#N/A	#N/A	#N/A	1	1	cis	missense_variant	Pass	Pass	Tier1	T	G	0.973	0.942	0.043	2.70E-34	3200	#N/A	#N/A	#N/A	#N/A
GLCE	D-Glucuronyl C5-Epimerase	26035	ENSG00000138604	O94923	GLCE.7808.5.3	15	69452923	69564556	GLCE.7808.5.3	Sun	rs2519093	9	136141870	24	#N/A	#N/A	#N/A	24	1	trans	Not applicable	Pass	Fail	Tier3	T	C	0.178	0.576	0.031	1.10E-78	3301	#N/A	#N/A	#N/A	#N/A
GLCE	D-Glucuronyl C5-Epimerase	26035	ENSG00000138604	O94923	GLCE.7808.5.3	15	69452923	69564556	GLCE.7808.5.3	Sun	rs11854180	15	69559340	1	#N/A	#N/A	#N/A	1	1	cis	missense_variant	Pass	Pass	Tier1	T	G	0.769	0.829	0.025	7.60E-245	3301	#N/A	#N/A	#N/A	#N/A
GLO1	Glyoxalase I	2739	ENSG00000124767	Q04760	Not reported	6	38643701	38670952	Not reported	Emilsson	rs12209477	6	38669799	1	#N/A	#N/A	#N/A	1	1	cis	intron_variant	Pass	Pass	Tier1	C	G	0.660	0.168	0.368	7.10E-11	3200	#N/A	#N/A	#N/A	#N/A
GLRX2	Glutaredoxin-2, Mitochondrial	51022	ENSG00000023572	Q9NS18	GLRX2.12486.8.3	1	193065598	193075244	GLRX2.12486.8.3	Sun	rs148212596	1	193074511	1	#N/A	#N/A	#N/A	1	1	cis	start_lost	Pass	Pass	Tier1	G	A	0.020	1.184	0.088	3.50E-41	3301	#N/A	#N/A	#N/A	#N/A
GLRX2	Glutaredoxin-2, Mitochondrial	51022	ENSG00000023572	Q9NS18	GLRX2.12486.8.3	1	193065598	193075244	GLRX2.12486.8.3	Sun	rs62143197	19	54320716	381	#N/A	#N/A	#N/A	381	1	trans	Not applicable	Pass	Fail	Tier3	A	G	0.223	0.381	0.030	1.50E-37	3301	#N/A	#N/A	#N/A	#N/A
GLT8D1	Glycosyltransferase 8 Domain-Containing Protein 1	55830	ENSG00000016864	A0A024R313;Q68CQ7;Q7Z4D0	GLT8D1.8955.60.3	3	52728505	52740048	GLT8D1.8955.60.3	Sun	rs7539005	1	196667252	22	#N/A	#N/A	#N/A	22	1	trans	Not applicable	Pass	Fail	Tier3	T	A	0.610	-0.691	0.023	8.30E-206	3301	#N/A	#N/A	#N/A	#N/A
GLTPD2	Glycolipid Transfer Protein Domain-Containing Protein 2	388323	ENSG00000182327	A6NH11	GLTPD2.7948.129.3	17	4692254	4693685	GLTPD2.7948.129.3	Sun	rs34460487	17	4685228	1	#N/A	#N/A	#N/A	1	2	cis	downstream_gene_variant	Pass	Pass	Tier1	A	G	0.346	0.267	0.026	6.80E-25	3301	#N/A	#N/A	#N/A	#N/A
GMFG	Glia Maturation Factor Gamma	9535	ENSG00000130755	M0R1D2;O60234	GMFG.13062.4.3	19	39818993	39833012	GMFG.13062.4.3	Sun	rs62143206	19	54326212	381	#N/A	#N/A	#N/A	381	1	trans	Not applicable	Pass	Fail	Tier3	T	G	0.213	0.606	0.028	8.50E-103	3301	#N/A	#N/A	#N/A	#N/A
GNAI3	Guanine Nucleotide-Binding Protein G(K) Subunit Alpha	2773	ENSG00000065135	P08754	GNAI3.12650.43.3	1	110091233	110136975	GNAI3.12650.43.3	Sun	rs7412	19	45412079	33	#N/A	#N/A	#N/A	33	1	trans	Not applicable	Pass	Fail	Tier3	T	C	0.078	0.842	0.044	3.60E-81	3301	#N/A	#N/A	#N/A	#N/A
GNAI3	Guanine Nucleotide-Binding Protein G(K) Subunit Alpha	2773	ENSG00000065135	P08754	GNAI3.12650.43.3	1	110091233	110136975	GNAI3.12650.43.3	Sun	rs62143198	19	54320939	381	#N/A	#N/A	#N/A	381	1	trans	Not applicable	Pass	Fail	Tier3	A	G	0.215	0.228	0.031	8.50E-14	3301	#N/A	#N/A	#N/A	#N/A
GNLY	Granulysin	10578	ENSG00000115523	B4E3H9;P22749	GNLY.3195.50.2	2	85912298	85925977	GNLY.3195.50.2	Sun	rs12151621	2	85934499	1	#N/A	#N/A	#N/A	1	3	cis	intergenic_variant	Pass	Pass	Tier1	A	C	0.227	0.774	0.026	7.40E-189	3301	Pass	#N/A	rs12151621	1
GNMT	Glycine N-Methyltransferase	27232	ENSG00000124713	Q14749	Not reported	6	42928499	42931618	Not reported	Emilsson	rs9471987	6	42944140	1	#N/A	#N/A	#N/A	1	1	cis	intron_variant	Pass	Pass	Tier1	A	G	0.402	0.400	0.545	2.40E-61	3200	#N/A	#N/A	#N/A	#N/A
GNPDA1	Glucosamine-6-Phosphate Isomerase 1	10007	ENSG00000113552	P46926	GNPDA1.8909.77.3	5	141371314	141392606	GNPDA1.8909.77.3	Sun	rs62143197	19	54320716	381	#N/A	#N/A	#N/A	381	1	trans	Not applicable	Pass	Fail	Tier3	A	G	0.223	0.266	0.030	1.10E-18	3301	#N/A	#N/A	#N/A	#N/A
GNPNAT1	Glucosamine 6-Phosphate N-Acetyltransferase	64841	ENSG00000100522	A0A024R649;Q96EK6	GNPNAT1.13954.9.3	14	53241912	53258386	GNPNAT1.13954.9.3	Sun	rs62143197	19	54320716	381	#N/A	#N/A	#N/A	381	1	trans	Not applicable	Pass	Fail	Tier3	A	G	0.223	0.389	0.030	4.80E-39	3301	#N/A	#N/A	#N/A	#N/A
GNPTG	N-Acetylglucosamine-1-Phosphate Transferase Subunit Gamma	84572	ENSG00000090581	Q9UJJ9	Not reported	16	1401899	1413352	Not reported	Emilsson	rs4984820	16	1407809	1	#N/A	#N/A	#N/A	1	1	cis	3_prime_UTR_variant,NMD_transcript_variant	Pass	Pass	Tier1	C	T	0.923	-0.344	0.930	8.00E-14	3200	#N/A	#N/A	#N/A	#N/A
GNRH1	Progonadoliberin-1	2796	ENSG00000147437	P01148	GNRH1.5627.53.3	8	25276776	25282170	GNRH1.5627.53.3	Sun	rs4241818	4	187153786	33	#N/A	#N/A	#N/A	33	1	trans	Not applicable	Pass	Fail	Tier3	C	T	0.514	-0.248	0.024	3.10E-24	3301	#N/A	#N/A	#N/A	#N/A
GNRH1	Progonadoliberin-1	2796	ENSG00000147437	P01148	GNRH1.5627.53.3	8	25276776	25282170	GNRH1.5627.53.3	Sun	rs2731674	5	176839890	14	#N/A	#N/A	#N/A	14	1	trans	Not applicable	Pass	Fail	Tier3	G	T	0.753	-0.201	0.028	8.90E-13	3301	#N/A	#N/A	#N/A	#N/A
GNRH2	Progonadoliberin-2	2797	ENSG00000125787	O43555	GNRH2.10708.3.3	20	3024268	3026393	GNRH2.10708.3.3	Sun	rs3787480	20	3016895	1	#N/A	#N/A	#N/A	1	1	cis	missense_variant	Pass	Pass	Tier1	A	G	0.149	-0.240	0.034	2.30E-12	3301	#N/A	#N/A	#N/A	#N/A
GOLM1	Golgi Membrane Protein 1	51280	ENSG00000135052	B3KNK9;Q8NBJ4	GOLM1.8983.7.3	9	88641061	88715088	GOLM1.8983.7.3	Sun	rs601338	19	49206674	13	#N/A	#N/A	#N/A	13	1	trans	Not applicable	Pass	Fail	Tier3	A	G	0.507	-0.268	0.024	1.10E-28	3301	#N/A	#N/A	#N/A	#N/A
GORAB	Rab6-Interacting Golgin	92344	ENSG00000120370	Q5T7V8;B3KQ87	GORAB.7247.1.3	1	170501270	170522587	GORAB.7247.1.3	Sun	rs704	17	26694861	151	#N/A	#N/A	#N/A	151	1	trans	Not applicable	Pass	Fail	Tier3	A	G	0.467	-0.197	0.024	8.50E-16	3301	#N/A	#N/A	#N/A	#N/A
GOSR1	Golgi Snap Receptor Complex Member 1	9527	ENSG00000108587	O95249;E9PCW1	GOSR1.7805.52.3	17	28804380	28854610	GOSR1.7805.52.3	Sun	rs704	17	26694861	151	#N/A	#N/A	#N/A	151	1	trans	Not applicable	Pass	Fail	Tier3	A	G	0.467	0.260	0.024	9.50E-27	3301	#N/A	#N/A	#N/A	#N/A
GOT1	Aspartate Aminotransferase, Cytoplasmic	2805	ENSG00000120053	A0A140VK69;P17174	4912-17_1	10	101156627	101190381	4912-17_1	Suhre	rs757158	7	94955528	2	NO	0	#N/A	2	1	trans	Not applicable	Pass	Pass	Tier1	T	C	0.414	0.305	0.044	6.96E-12	996	Pass	#N/A	rs757158	1
GOT1	Aspartate Aminotransferase, Cytoplasmic	2805	ENSG00000120053	A0A140VK69;P17174	GOT1.4912.17.1	10	101156627	101190381	GOT1.4912.17.1	Sun	rs1956456	14	94642962	2	NO	0	#N/A	2	1	trans	Not applicable	Pass	Pass	Tier1	T	C	0.836	-0.330	0.033	5.60E-23	3301	Pass	#N/A	rs12434093	0.993048124
GP1BA	Platelet Glycoprotein Ib Alpha Chain	2811	ENSG00000185245	L7UYB8;P07359	GP1BA.4990.87.1	17	4835592	4838325	GP1BA.4990.87.1	Sun	rs11065979	12	112059557	4	NO	3	VCAM1,B2M,GP1BA,CXCL16	1	1	trans	Not applicable	Pass	Pass	Tier1	T	C	0.438	0.175	0.025	1.60E-12	3301	Pass	#N/A	rs11065987	0.914448488
GP1BA	Platelet Glycoprotein Ib Alpha Chain	2811	ENSG00000185245	L7UYB8;P07359	GP1BA.4990.87.1	17	4835592	4838325	GP1BA.4990.87.1	Sun	rs72835078	17	4826592	1	#N/A	#N/A	#N/A	1	1	cis	intergenic_variant	Pass	Pass	Tier1	T	G	0.072	0.328	0.048	9.10E-12	3301	#N/A	#N/A	#N/A	#N/A
GP5	Glycoprotein V (Platelet)	2814	ENSG00000178732	P40197	GP5	3	194115550	194119995	GP5	Yao	rs1894693	1	169467975	6	#N/A	#N/A	#N/A	6	1	trans	Not applicable	Pass	Fail	Tier3	C	G	0.937	-0.233	0.041	1.38E-08	6861	#N/A	#N/A	#N/A	#N/A
GP5	Glycoprotein V (Platelet)	2814	ENSG00000178732	P40197	GP5	3	194115550	194119995	GP5	Yao	rs1466733	3	194120998	1	#N/A	#N/A	#N/A	1	1	cis	downstream_gene_variant	Pass	Pass	Tier1	A	G	0.737	0.171	0.021	8.60E-17	6861	#N/A	#N/A	#N/A	#N/A
GP5	Glycoprotein V (Platelet)	2814	ENSG00000178732	P40197	GP5	3	194115550	194119995	GP5	Yao	rs2236653	11	126283785	5	NO	0	#N/A	5	1	trans	Not applicable	Pass	Pass	Tier1	T	C	0.421	-0.137	0.020	3.37E-12	6861	#N/A	#N/A	#N/A	#N/A
GP6	Platelet Glycoprotein Vi	51206	ENSG00000088053	Q9HCN6	3194-36_2	19	55525073	55549632	3194-36_2	Suhre	rs1654439	19	55553647	1	#N/A	#N/A	#N/A	1	1	cis	downstream_gene_variant	Pass	Pass	Tier1	T	G	0.170	-0.657	0.055	6.59E-31	996	#N/A	#N/A	#N/A	#N/A
GPC1	Glypican-1	2817	ENSG00000063660	P35052;H7C410	GPC1.8697.38.3	2	241375088	241407493	GPC1.8697.38.3	Sun	rs4074478	2	241446340	1	#N/A	#N/A	#N/A	1	1	cis	intron_variant	Pass	Pass	Tier1	T	C	0.106	0.424	0.041	4.30E-25	3301	#N/A	#N/A	#N/A	#N/A
GPC5	Glypican-5	2262	ENSG00000179399	P78333	4991-12_1	13	92050929	93519490	4991-12_1	Suhre	rs2147190	13	92058888	1	#N/A	#N/A	#N/A	1	2	cis	intron_variant	Pass	Pass	Tier1	T	C	0.336	0.334	0.045	2.27E-13	993	Pass	#N/A	rs2147190	1
GPC5	Glypican-5	2262	ENSG00000179399	P78333	GPC5.4991.12.1	13	92050929	93519490	GPC5.4991.12.1	Sun	rs342702	13	92422946	1	#N/A	#N/A	#N/A	1	2	cis	intron_variant	Pass	Pass	Tier1	T	G	0.274	-0.804	0.025	4.80E-233	3301	Pass	#N/A	rs342706	0.990759446
GPC6	Glypican-6	10082	ENSG00000183098	Q9Y625	GPC6.5350.14.2	13	93879095	95059655	GPC6.5350.14.2	Sun	rs28929474	14	94844947	11	#N/A	#N/A	#N/A	11	1	trans	Not applicable	Pass	Fail	Tier3	T	C	0.023	0.622	0.083	8.70E-14	3301	#N/A	#N/A	#N/A	#N/A
GPD1L	Glycerol-3-Phosphate Dehydrogenase 1-Like Protein	23171	ENSG00000152642	Q8N335	GPD1L.12420.10.3	3	32147181	32210205	GPD1L.12420.10.3	Sun	rs74480769	5	40972211	57	#N/A	#N/A	#N/A	57	1	trans	Not applicable	Pass	Fail	Tier3	G	A	0.032	-0.538	0.073	1.90E-13	3301	#N/A	#N/A	#N/A	#N/A
GPD1L	Glycerol-3-Phosphate Dehydrogenase 1-Like Protein	23171	ENSG00000152642	Q8N335	GPD1L.12420.10.3	3	32147181	32210205	GPD1L.12420.10.3	Sun	rs704	17	26694861	151	#N/A	#N/A	#N/A	151	1	trans	Not applicable	Pass	Fail	Tier3	A	G	0.467	0.265	0.024	7.60E-28	3301	#N/A	#N/A	#N/A	#N/A
GPHA2	Glycoprotein Hormone Alpha-2	170589	ENSG00000149735	A0A024R579;Q96T91	GPHA2.6395.58.3	11	64701943	64703360	GPHA2.6395.58.3	Sun	rs4638719	19	15583562	4	NO	1	GPHA2,ADM	3	1	trans	Not applicable	Pass	Pass	Tier1	G	A	0.373	-0.464	0.024	3.20E-82	3301	#N/A	#N/A	#N/A	#N/A
GPI	Glucose-6-Phosphate Isomerase	2821	ENSG00000105220	P06744;B4DE36	GPI.4272.46.2	19	34850385	34893061	GPI.4272.46.2	Sun	rs62143198	19	54320939	381	#N/A	#N/A	#N/A	381	1	trans	Not applicable	Fail	Fail	Tier3	A	G	0.215	0.620	0.029	8.70E-103	3301	Fail	#N/A	rs34436714	0.957055237
GPNMB	Transmembrane Glycoprotein Nmb	10457	ENSG00000136235	Q14956;A0A024RA55;Q96F58	GPNMB.8606.39.3	7	23275586	23314727	GPNMB.8606.39.3	Sun	rs4253282	4	187164399	33	#N/A	#N/A	#N/A	33	1	trans	Not applicable	Pass	Fail	Tier3	T	C	0.512	-0.201	0.025	4.00E-16	3301	Pass	#N/A	rs4253248	0.996103803
GPNMB	Transmembrane Glycoprotein Nmb	10457	ENSG00000136235	Q14956;A0A024RA55;Q96F58	GPNMB.8606.39.3	7	23275586	23314727	GPNMB.8606.39.3	Sun	rs2731674	5	176839890	14	#N/A	#N/A	#N/A	14	1	trans	Not applicable	Pass	Fail	Tier3	G	T	0.753	-0.199	0.028	1.50E-12	3301	Pass	#N/A	rs2545801	0.955703715
GPNMB	Transmembrane Glycoprotein Nmb	10457	ENSG00000136235	Q14956;A0A024RA55;Q96F58	5080-131_3	7	23275586	23314727	5080-131_3	Suhre	rs858267	7	23210129	1	#N/A	#N/A	#N/A	1	1	cis	missense_variant	Fail	Pass	Tier2	T	G	0.023	1.033	0.142	8.35E-13	996	Fail	#N/A	rs858267	1
GPNMB	Transmembrane Glycoprotein Nmb	10457	ENSG00000136235	Q14956;A0A024RA55;Q96F58	GPNMB.8606.39.3	7	23275586	23314727	GPNMB.8606.39.3	Sun	rs2268748	7	23313171	1	#N/A	#N/A	#N/A	1	1	cis	synonymous_variant	Pass	Pass	Tier1	C	T	0.041	0.687	0.062	1.20E-28	3301	Pass	#N/A	rs2268748	1
GPR135	Probable G-Protein Coupled Receptor 135	64582	ENSG00000181619	Q8IZ08	GPR135.11465.4.3	14	59895740	59932060	GPR135.11465.4.3	Sun	rs704	17	26694861	151	#N/A	#N/A	#N/A	151	1	trans	Not applicable	Pass	Fail	Tier3	A	G	0.467	0.394	0.024	9.10E-62	3301	#N/A	#N/A	#N/A	#N/A
GPX7	Glutathione Peroxidase 7	2882	ENSG00000116157	Q96SL4	GPX7.8345.27.3	1	53068044	53074723	GPX7.8345.27.3	Sun	rs1097234	1	53063559	1	#N/A	#N/A	#N/A	1	2	cis	upstream_gene_variant	Pass	Pass	Tier1	A	C	0.175	0.563	0.031	1.60E-73	3301	#N/A	#N/A	#N/A	#N/A
GRAMD1C	Gram Domain-Containing Protein 1C	54762	ENSG00000178075	Q8IYS0;B3KUR5	GRAMD1C.8842.16.3	3	113547029	113666021	GRAMD1C.8842.16.3	Sun	rs61077924	3	113625933	1	#N/A	#N/A	#N/A	1	2	cis	intron_variant	Pass	Pass	Tier1	G	C	0.324	0.620	0.024	3.40E-148	3301	#N/A	#N/A	#N/A	#N/A
GRAMD1C	Gram Domain-Containing Protein 1C	54762	ENSG00000178075	Q8IYS0;B3KUR5	GRAMD1C.8336.267.3	3	113547029	113666021	GRAMD1C.8336.267.3	Sun	rs704	17	26694861	151	#N/A	#N/A	#N/A	151	1	trans	Not applicable	Pass	Fail	Tier3	A	G	0.467	-0.269	0.024	1.10E-28	3301	#N/A	#N/A	#N/A	#N/A
GRB14	Growth Factor Receptor-Bound Protein 14	2888	ENSG00000115290	Q14449	GRB14.13628.58.3	2	165349322	165478358	GRB14.13628.58.3	Sun	rs704	17	26694861	151	#N/A	#N/A	#N/A	151	1	trans	Not applicable	Pass	Fail	Tier3	A	G	0.467	0.231	0.024	2.50E-21	3301	#N/A	#N/A	#N/A	#N/A
GRB2	Growth Factor Receptor-Bound Protein 2	2885	ENSG00000177885	B0LPF3;P62993	GRB2.5464.52.3	17	73314157	73401790	GRB2.5464.52.3	Sun	rs62143197	19	54320716	381	#N/A	#N/A	#N/A	381	1	trans	Not applicable	Pass	Fail	Tier3	A	G	0.223	0.424	0.030	1.20E-46	3301	#N/A	#N/A	#N/A	#N/A
GRB7	Growth Factor Receptor-Bound Protein 7	2886	ENSG00000141738	A0A0S2Z4F6;Q14451	GRB7.11281.6.3	17	37894180	37903544	GRB7.11281.6.3	Sun	rs704	17	26694861	151	#N/A	#N/A	#N/A	151	1	trans	Not applicable	Pass	Fail	Tier3	A	G	0.467	0.211	0.024	6.60E-18	3301	#N/A	#N/A	#N/A	#N/A
GRID2	Glutamate Receptor Ionotropic, Delta-2	2895	ENSG00000152208	O43424	GRID2.12758.47.3	4	93225550	94695707	GRID2.12758.47.3	Sun	rs117804109	14	106721892	1	#N/A	#N/A	#N/A	1	1	trans	Not applicable	Pass	Pass	Tier1	C	T	0.024	0.654	0.087	5.80E-14	3301	#N/A	#N/A	#N/A	#N/A
GRID2	Glutamate Receptor Ionotropic, Delta-2	2895	ENSG00000152208	O43424	GRID2.12758.47.3	4	93225550	94695707	GRID2.12758.47.3	Sun	rs6037651	20	3686436	1	#N/A	#N/A	#N/A	1	1	trans	Not applicable	Pass	Pass	Tier1	T	C	0.582	0.270	0.025	2.40E-27	3301	#N/A	#N/A	#N/A	#N/A
GRK2	Beta-Adrenergic Receptor Kinase 1	156	ENSG00000173020	A0A0S2Z392;P25098	ADRBK1.3347.9.2	11	67033881	67054027	ADRBK1.3347.9.2	Sun	rs62143198	19	54320939	381	#N/A	#N/A	#N/A	381	1	trans	Not applicable	Fail	Fail	Tier3	A	G	0.215	0.664	0.029	4.60E-120	3301	Fail	#N/A	rs34436714	0.957055237
GRN	Granulin	2896	ENSG00000030582	P28799	GRN	17	42422614	42430470	GRN	Yao	rs12740374	1	109817590	10	#N/A	#N/A	#N/A	10	1	trans	Not applicable	Pass	Fail	Tier3	G	T	0.787	0.749	0.021	2.72E-268	6861	Pass	#N/A	rs12740374	1
GRN	Granulin	2896	ENSG00000030582	P28799	GRN	17	42422614	42430470	GRN	Yao	rs4747193	10	73558852	2	NO	0	#N/A	2	1	trans	Not applicable	Pass	Pass	Tier1	A	G	0.709	0.187	0.020	2.56E-20	6861	Pass	#N/A	rs4747193	1
GRN	Granulin	2896	ENSG00000030582	P28799	GRN.4992.49.1	17	42422614	42430470	GRN.4992.49.1	Sun	rs5848	17	42430244	2	NO	0	#N/A	2	1	cis	3_prime_UTR_variant	Pass	Pass	Tier1	T	C	0.287	-0.276	0.028	8.10E-23	3301	#N/A	#N/A	#N/A	#N/A
GRP	Gastrin-Releasing Peptide	2922	ENSG00000134443	A0A140VJM7;P07492	GRP.8400.74.3	18	56887400	56898006	GRP.8400.74.3	Sun	rs1863622	3	186396616	7	#N/A	#N/A	#N/A	7	1	trans	Not applicable	Pass	Fail	Tier3	C	T	0.216	0.250	0.030	1.60E-16	3301	#N/A	#N/A	#N/A	#N/A
GRP	Gastrin-Releasing Peptide	2922	ENSG00000134443	A0A140VJM7;P07492	GRP.8339.72.3	18	56887400	56898006	GRP.8339.72.3	Sun	rs7080536	10	115348046	3	NO	2	CLEC5A,GRP,IFNGR1	1	1	trans	Not applicable	Pass	Pass	Tier1	A	G	0.044	-0.652	0.062	3.70E-26	3301	#N/A	#N/A	#N/A	#N/A
GRP	Gastrin-Releasing Peptide	2922	ENSG00000134443	A0A140VJM7;P07492	GRP.8400.74.3	18	56887400	56898006	GRP.8400.74.3	Sun	rs704	17	26694861	151	#N/A	#N/A	#N/A	151	1	trans	Not applicable	Pass	Fail	Tier3	A	G	0.467	0.171	0.025	3.20E-12	3301	#N/A	#N/A	#N/A	#N/A
GSN	Gelsolin	2934	ENSG00000148180	P06396	Not reported	9	124030379	124095120	Not reported	Emilsson	rs76331566	9	124009014	1	#N/A	#N/A	#N/A	1	1	cis	intron_variant	Pass	Pass	Tier1	C	T	0.969	0.398	0.052	5.00E-09	3200	#N/A	#N/A	#N/A	#N/A
GSTA1	Glutathione S-Transferase A1	2938	ENSG00000243955	A0A140VJK4;P08263;B7Z1F9	GSTA1.12446.49.3	6	52656462	52668708	GSTA1.12446.49.3	Sun	rs2290758	6	52662153	1	#N/A	#N/A	#N/A	1	1	cis	intron_variant	Pass	Pass	Tier1	A	G	0.570	0.416	0.024	7.20E-69	3301	#N/A	#N/A	#N/A	#N/A
GSTA4	Glutathione S-Transferase A4	2941	ENSG00000170899	A0A024RD58;O15217	GSTA4.14645.253.3	6	52842751	52860176	GSTA4.14645.253.3	Sun	rs241775	17	26644668	151	#N/A	#N/A	#N/A	151	1	trans	Not applicable	Pass	Fail	Tier3	T	C	0.478	-0.178	0.024	2.30E-13	3301	#N/A	#N/A	#N/A	#N/A
GSTM1	Glutathione S-Transferase Mu 1	2944	ENSG00000134184	P09488;X5DR03;X5D932	GSTM1.7239.9.3	1	110230436	110251661	GSTM1.7239.9.3	Sun	rs483082	19	45416178	22	#N/A	#N/A	#N/A	22	1	trans	Not applicable	Pass	Fail	Tier3	T	G	0.231	0.273	0.029	3.70E-21	3301	#N/A	#N/A	#N/A	#N/A
GSTM3	Glutathione S-Transferase Mu 3	2947	ENSG00000134202	P21266	Not reported	1	110276553	110283660	Not reported	Emilsson	rs115929572	1	110246053	1	#N/A	#N/A	#N/A	1	1	cis	missense_variant	Pass	Pass	Tier1	G	A	0.935	-0.249	0.069	3.40E-15	3200	#N/A	#N/A	#N/A	#N/A
GSTO1	Glutathione S-Transferase Omega-1	9446	ENSG00000148834	P78417;V9HWG9	GSTO1.12436.84.3	10	105995114	106027217	GSTO1.12436.84.3	Sun	rs2282326	10	106020398	1	#N/A	#N/A	#N/A	1	2	cis	missense_variant	Pass	Pass	Tier1	C	A	0.354	-0.911	0.020	2.3e-437	3301	#N/A	#N/A	#N/A	#N/A
GSTP1	Glutathione S-Transferase P	2950	ENSG00000084207	P09211;V9HWE9	GSTP1.4911.49.2	11	67351066	67354131	GSTP1.4911.49.2	Sun	rs1695	11	67352689	1	#N/A	#N/A	#N/A	1	1	cis	missense_variant	Pass	Pass	Tier1	G	A	0.345	-0.178	0.025	2.30E-12	3301	#N/A	#N/A	#N/A	#N/A
GSTP1	Glutathione S-Transferase P	2950	ENSG00000084207	P09211;V9HWE9	GSTP1.4911.49.2	11	67351066	67354131	GSTP1.4911.49.2	Sun	rs62143206	19	54326212	381	#N/A	#N/A	#N/A	381	1	trans	Not applicable	Fail	Fail	Tier3	T	G	0.213	0.544	0.029	7.40E-81	3301	Fail	#N/A	rs34436714	0.987578813
GTF2I	General Transcription Factor Ii-I	2969	ENSG00000263001	A8K9W7;P78347;Q499G6;X5D2J9;X5DR09;X5DNP5;X5D939	GTF2I.13609.11.3	7	74122661	74225649	GTF2I.13609.11.3	Sun	rs62143197	19	54320716	381	#N/A	#N/A	#N/A	381	1	trans	Not applicable	Pass	Fail	Tier3	A	G	0.223	0.434	0.030	8.10E-49	3301	#N/A	#N/A	#N/A	#N/A
GUCA1A	Guanylyl Cyclase-Activating Protein 1	2978	ENSG00000048545	P43080;B2R9P6	GUCA1A.10008.43.3	6	42123144	42147794	GUCA1A.10008.43.3	Sun	rs892145	19	15586672	4	NO	0	#N/A	4	1	trans	Not applicable	Pass	Pass	Tier1	T	A	0.372	-0.388	0.025	1.90E-55	3301	#N/A	#N/A	#N/A	#N/A
GXYLT1	Glucoside Xylosyltransferase 1	283464	ENSG00000151233	Q4G148	GXYLT1.8229.1.3	12	42475647	42538681	GXYLT1.8229.1.3	Sun	rs10745925	12	102218899	9	#N/A	#N/A	#N/A	9	1	trans	Not applicable	Pass	Fail	Tier3	C	T	0.294	-0.353	0.027	3.30E-40	3301	#N/A	#N/A	#N/A	#N/A
GZMB	Granzyme B	3002	ENSG00000100453	J3KQ52;Q6XGZ4;P10144;Q67BC3	GZMB.4133.54.2	14	25100160	25103473	GZMB.4133.54.2	Sun	rs8192917	14	25102160	1	#N/A	#N/A	#N/A	1	1	cis	missense_variant	Fail	Pass	Tier2	T	C	0.787	-0.669	0.028	7.20E-124	3301	Fail	#N/A	rs8192917	1
GZMM	Granzyme M	3004	ENSG00000197540	P51124	GZMM.5704.74.3	19	544034	549919	GZMM.5704.74.3	Sun	rs16989724	19	531115	1	#N/A	#N/A	#N/A	1	1	cis	regulatory_region_variant	Pass	Pass	Tier1	T	C	0.935	0.430	0.053	3.90E-16	3301	#N/A	#N/A	#N/A	#N/A
H1FX	Histone H1X	8971	ENSG00000184897	Q92522	H1FX.12709.63.3	3	129033615	129035120	H1FX.12709.63.3	Sun	rs10424405	19	54321933	381	#N/A	#N/A	#N/A	381	1	trans	Not applicable	Pass	Fail	Tier3	G	A	0.220	0.324	0.030	1.80E-27	3301	#N/A	#N/A	#N/A	#N/A
H6PD	Gdh/6Pgl Endoplasmic Bifunctional Protein	9563	ENSG00000049239	R4GMU1;O95479	H6PD.7161.25.3	1	9294834	9331396	H6PD.7161.25.3	Sun	rs34603401	1	9305445	1	#N/A	#N/A	#N/A	1	3	cis	missense_variant	Pass	Pass	Tier1	C	A	0.150	0.759	0.032	1.00E-126	3301	#N/A	#N/A	#N/A	#N/A
H6PD	Gdh/6Pgl Endoplasmic Bifunctional Protein	9563	ENSG00000049239	R4GMU1;O95479	H6PD.7161.25.3	1	9294834	9331396	H6PD.7161.25.3	Sun	rs10128781	12	29520706	1	#N/A	#N/A	#N/A	1	1	trans	Not applicable	Pass	Pass	Tier1	C	T	0.289	0.277	0.027	8.50E-25	3301	#N/A	#N/A	#N/A	#N/A
HAAO	3-Hydroxyanthranilate 3,4-Dioxygenase	23498	ENSG00000162882	P46952	HAAO.5861.78.3	2	42994229	43019733	HAAO.5861.78.3	Sun	rs6809081	3	194060475	5	NO	0	#N/A	5	1	trans	Not applicable	Pass	Pass	Tier1	C	T	0.423	0.712	0.022	3.50E-222	3301	#N/A	#N/A	#N/A	#N/A
HAAO	3-Hydroxyanthranilate 3,4-Dioxygenase	23498	ENSG00000162882	P46952	HAAO.5861.78.3	2	42994229	43019733	HAAO.5861.78.3	Sun	rs72840032	10	101889964	9	#N/A	#N/A	#N/A	9	2	trans	Not applicable	Pass	Fail	Tier3	T	C	0.047	-0.789	0.059	2.70E-41	3301	#N/A	#N/A	#N/A	#N/A
HAAO	3-Hydroxyanthranilate 3,4-Dioxygenase	23498	ENSG00000162882	P46952	HAAO.5861.78.3	2	42994229	43019733	HAAO.5861.78.3	Sun	rs704	17	26694861	151	#N/A	#N/A	#N/A	151	1	trans	Not applicable	Pass	Fail	Tier3	A	G	0.467	0.180	0.025	2.30E-13	3301	#N/A	#N/A	#N/A	#N/A
HAVCR1	Hepatitis A Virus Cellular Receptor1	26762	ENSG00000113249	B4DPB1;Q96D42;E9PFX0	45	5	156456424	156486130	45	Folkersen	rs6555820	5	156472149	1	#N/A	#N/A	#N/A	1	1	cis	intron_variant	Fail	Pass	Tier2	C	A	0.520	0.460	0.023	1.3E‐87	3394	Pass	Fail	rs6555820	1
HAVCR2	Hepatitis A Virus Cellular Receptor 2	84868	ENSG00000135077	Q8TDQ0	HAVCR2.5134.52.2	5	156512843	156569880	HAVCR2.5134.52.2	Sun	rs6874178	5	156530149	1	#N/A	#N/A	#N/A	1	1	cis	missense_variant	Pass	Pass	Tier1	T	A	0.817	-0.734	0.029	1.00E-145	3301	Pass	#N/A	rs1036199	1
HAVCR2	Hepatitis A Virus Cellular Receptor 2	84868	ENSG00000135077	Q8TDQ0	HAVCR2.7152.5.3	5	156512843	156569880	HAVCR2.7152.5.3	Sun	rs62032164	16	16343687	1	#N/A	#N/A	#N/A	1	3	trans	Not applicable	Pass	Pass	Tier1	C	T	0.225	-0.593	0.030	6.20E-90	3301	#N/A	#N/A	#N/A	#N/A
HAVCR2	Hepatitis A Virus Cellular Receptor 2	84868	ENSG00000135077	Q8TDQ0	HAVCR2.7152.5.3	5	156512843	156569880	HAVCR2.7152.5.3	Sun	rs117059302	16	18768776	1	#N/A	#N/A	#N/A	1	1	trans	Not applicable	Pass	Pass	Tier1	G	A	0.017	0.855	0.099	4.80E-18	3301	#N/A	#N/A	#N/A	#N/A
HBA1;HBB	Hemoglobin	3039;3043	ENSG00000206172;ENSG00000244734	D1MGQ2;P69905;D9YZU5;P68871	4915-64_2	16	226679	227521	4915-64_2	Suhre	rs2000999	16	72108093	2	NO	1	HBA1,HBB,SERPIND1	1	1	trans	Not applicable	Pass	Pass	Tier1	A	G	0.187	0.369	0.053	5.31E-12	996	#N/A	#N/A	#N/A	#N/A
HBEGF	Heparin-Binding Egf-Like Growth Factor	1839	ENSG00000113070	Q99075	HBEGF.14094.29.3	5	139712428	139726216	HBEGF.14094.29.3	Sun	rs7080386	10	65048306	2	NO	0	#N/A	2	1	trans	Not applicable	Pass	Pass	Tier1	A	C	0.416	0.186	0.025	1.60E-13	3301	Pass	Pass	rs7080386	1
HBEGF	Heparin-Binding Egf-Like Growth Factor	1839	ENSG00000113070	Q99075	HBEGF.14094.29.3	5	139712428	139726216	HBEGF.14094.29.3	Sun	rs11553699	12	122216910	1	#N/A	#N/A	#N/A	1	1	trans	Not applicable	Fail	Pass	Tier2	G	A	0.145	0.262	0.038	3.50E-12	3301	Pass	Fail	rs11553699	1
HBQ1	Hemoglobin Subunit Theta-1	3049	ENSG00000086506	A0A1K0GUV5;P09105	HBQ1.7965.25.3	16	230452	231180	HBQ1.7965.25.3	Sun	rs1065853	19	45413233	33	#N/A	#N/A	#N/A	33	2	trans	Not applicable	Pass	Fail	Tier3	T	G	0.078	-0.916	0.044	1.10E-97	3301	#N/A	#N/A	#N/A	#N/A
HBZ	Hemoglobin Subunit Zeta	3050	ENSG00000130656	P02008	HBZ.6919.3.3	16	202686	204502	HBZ.6919.3.3	Sun	rs2461286	16	203254	1	#N/A	#N/A	#N/A	1	3	cis	intron_variant	Pass	Pass	Tier1	G	A	0.647	-0.885	0.021	9.5e-390	3301	#N/A	#N/A	#N/A	#N/A
HDGF	Heparin Binding Growth Factor	3068	ENSG00000143321	P51858	Not reported	1	156711898	156722240	Not reported	Emilsson	rs4399146	1	156713558	1	#N/A	#N/A	#N/A	1	1	cis	missense_variant	Pass	Pass	Tier1	G	A	0.717	0.269	0.334	3.20E-23	3200	#N/A	#N/A	#N/A	#N/A
HDHD2	Haloacid Dehalogenase-Like Hydrolase Domain-Containing Protein 2	84064	ENSG00000167220	Q9H0R4;V9HW73	HDHD2.13472.35.3	18	44633774	44676891	HDHD2.13472.35.3	Sun	rs75228657	18	44741063	1	#N/A	#N/A	#N/A	1	1	cis	intergenic_variant	Pass	Pass	Tier1	G	A	0.052	0.702	0.054	4.70E-38	3301	#N/A	#N/A	#N/A	#N/A
HDHD2	Haloacid Dehalogenase-Like Hydrolase Domain-Containing Protein 2	84064	ENSG00000167220	Q9H0R4;V9HW73	HDHD2.13472.35.3	18	44633774	44676891	HDHD2.13472.35.3	Sun	rs62143198	19	54320939	381	#N/A	#N/A	#N/A	381	1	trans	Not applicable	Pass	Fail	Tier3	A	G	0.215	0.397	0.030	3.70E-40	3301	#N/A	#N/A	#N/A	#N/A
HDLBP	Vigilin	3069	ENSG00000115677	Q00341;A0A024R4E5;B2R5V9	HDLBP.13570.43.3	2	242166679	242256476	HDLBP.13570.43.3	Sun	rs62143197	19	54320716	381	#N/A	#N/A	#N/A	381	1	trans	Not applicable	Pass	Fail	Tier3	A	G	0.223	0.282	0.030	7.10E-21	3301	#N/A	#N/A	#N/A	#N/A
HFE2	Hemojuvelin	148738	ENSG00000168509	Q6ZVN8;A8K466;A0A024R4F5	HFE2.3332.57.1	1	145413095	145417545	HFE2.3332.57.1	Sun	rs12740374	1	109817590	10	#N/A	#N/A	#N/A	10	1	trans	Not applicable	Pass	Fail	Tier3	T	G	0.223	-0.231	0.030	1.40E-14	3301	Pass	#N/A	rs646776	1
HFE2	Hemojuvelin	148738	ENSG00000168509	Q6ZVN8;A8K466;A0A024R4F5	3332-57_1	1	145413095	145417545	3332-57_1	Suhre	rs2236293	9	35841783	1	#N/A	#N/A	#N/A	1	1	trans	Not applicable	Pass	Pass	Tier1	A	G	0.441	-0.328	0.043	4.57E-14	992	Pass	#N/A	rs2236293	1
HGF	Hepatocyte Growth Factor	3082	ENSG00000019991	P14210	HGF.2681.23.2	7	81328322	81399754	HGF.2681.23.2	Sun	rs5745695	7	81358075	1	#N/A	#N/A	#N/A	1	1	cis	intron_variant	Fail	Pass	Tier2	A	G	0.760	0.194	0.029	1.20E-11	3301	Pass	Fail	rs5745695	1
HGFAC	Hepatocyte Growth Factor Activator	3083	ENSG00000109758	D6RAR4;Q04756	3617-80_4	4	3443614	3451211	3617-80_4	Suhre	rs1203119	4	3406952	1	#N/A	#N/A	#N/A	1	1	cis	intron_variant	Pass	Pass	Tier1	A	G	0.082	-0.985	0.076	1.10E-35	995	#N/A	#N/A	#N/A	#N/A
HIBCH	3-Hydroxyisobutyryl-Coa Hydrolase	26275	ENSG00000198130	Q6NVY1	Not reported	2	191069359	191184771	Not reported	Emilsson	rs291447	2	191177005	1	#N/A	#N/A	#N/A	1	1	cis	start_lost	Pass	Pass	Tier1	A	C	0.393	-0.631	0.598	2.90E-152	3200	#N/A	#N/A	#N/A	#N/A
HK1	Hexokinase-1	3098	ENSG00000156515	A8K7J7;B3KXY9;P19367;Q59FD4;A0A024QZK7;P78542	HK1.13131.5.3	10	71029740	71161638	HK1.13131.5.3	Sun	rs74480769	5	40972211	57	#N/A	#N/A	#N/A	57	1	trans	Not applicable	Pass	Fail	Tier3	G	A	0.032	-0.641	0.073	1.50E-18	3301	#N/A	#N/A	#N/A	#N/A
HK2	Hexokinase-2	3099	ENSG00000159399	P52789	HK2.13130.150.3	2	75061108	75120486	HK2.13130.150.3	Sun	rs62143206	19	54326212	381	#N/A	#N/A	#N/A	381	2	trans	Not applicable	Pass	Fail	Tier3	T	G	0.213	0.572	0.028	2.80E-90	3301	#N/A	#N/A	#N/A	#N/A
HMGB1	High Mobility Group Protein B1	3146	ENSG00000189403	A0A024RDR0;P09429	HMGB1.2524.56.3	13	31032884	31191734	HMGB1.2524.56.3	Sun	rs62143206	19	54326212	381	#N/A	#N/A	#N/A	381	1	trans	Not applicable	Fail	Fail	Tier3	T	G	0.213	0.677	0.028	2.40E-132	3301	Fail	#N/A	rs34436714	0.987578813
HMGB2	High Mobility Group Protein B2	3148	ENSG00000164104	P26583	HMGB2.6913.189.3	4	174252846	174256276	HMGB2.6913.189.3	Sun	rs62143198	19	54320939	381	#N/A	#N/A	#N/A	381	1	trans	Not applicable	Pass	Fail	Tier3	A	G	0.215	0.586	0.029	1.20E-90	3301	#N/A	#N/A	#N/A	#N/A
HMGB3	High Mobility Group Protein B3	3149	ENSG00000029993	O15347	HMGB3.12775.6.3	X	150148982	150159248	HMGB3.12775.6.3	Sun	rs4632248	19	54324995	381	#N/A	#N/A	#N/A	381	2	trans	Not applicable	Pass	Fail	Tier3	T	G	0.214	0.697	0.028	8.90E-142	3301	#N/A	#N/A	#N/A	#N/A
HMGN1	Non-Histone Chromosomal Protein Hmg-14	3150	ENSG00000205581	P05114;Q6NSG7	HMGN1.9187.2.3	21	40714241	40721573	HMGN1.9187.2.3	Sun	rs1042445	3	186395436	7	#N/A	#N/A	#N/A	7	2	trans	Not applicable	Pass	Fail	Tier3	T	C	0.215	-0.681	0.028	1.10E-131	3301	#N/A	#N/A	#N/A	#N/A
HMGN1	Non-Histone Chromosomal Protein Hmg-14	3150	ENSG00000205581	P05114;Q6NSG7	HMGN1.9187.2.3	21	40714241	40721573	HMGN1.9187.2.3	Sun	rs10424405	19	54321933	381	#N/A	#N/A	#N/A	381	1	trans	Not applicable	Pass	Fail	Tier3	G	A	0.220	0.287	0.030	8.90E-22	3301	#N/A	#N/A	#N/A	#N/A
HMOX2	Heme Oxygenase 2	3163	ENSG00000103415	P30519;A0A087WT44;B3KSE0	HMOX2.2622.18.1	16	4524691	4560348	HMOX2.2622.18.1	Sun	rs10424405	19	54321933	381	#N/A	#N/A	#N/A	381	1	trans	Not applicable	Pass	Fail	Tier3	G	A	0.220	0.304	0.030	3.00E-24	3301	Pass	#N/A	rs34436714	0.963548376
HMP19	Neuron-Specific Protein Family Member 2	51617	ENSG00000170091	Q9Y328	NSG2.13409.9.3	5	173472607	173670504	NSG2.13409.9.3	Sun	rs6993770	8	106581528	26	#N/A	#N/A	#N/A	26	1	trans	Not applicable	Pass	Fail	Tier3	T	A	0.282	-0.190	0.027	3.50E-12	3301	#N/A	#N/A	#N/A	#N/A
HNF4A	Hepatocyte Nuclear Factor 4-Alpha	3172	ENSG00000101076	F1D8T1;P41235;B9VVT8;A0A087WXV4;F1D8T0;F1D8S2	HNF4A.10041.3.3	20	42984340	43061485	HNF4A.10041.3.3	Sun	rs141738059	9	116832007	4	NO	0	#N/A	4	1	trans	Not applicable	Pass	Pass	Tier1	C	T	0.013	-1.027	0.111	1.40E-20	3301	#N/A	#N/A	#N/A	#N/A
HNRNPA2B1	Heterogeneous Nuclear Ribonucleoproteins A2/B1	3181	ENSG00000122566	P22626	HNRNPA2B1.5351.52.3	7	26229547	26241149	HNRNPA2B1.5351.52.3	Sun	rs62143206	19	54326212	381	#N/A	#N/A	#N/A	381	1	trans	Not applicable	Fail	Fail	Tier3	T	G	0.213	0.683	0.028	7.10E-135	3301	Fail	#N/A	rs34436714	0.987578813
HNRNPAB	Heterogeneous Nuclear Ribonucleoprotein A/B	3182	ENSG00000197451	Q99729	HNRNPAB.4450.26.2	5	177631508	177638164	HNRNPAB.4450.26.2	Sun	rs62143206	19	54326212	381	#N/A	#N/A	#N/A	381	1	trans	Not applicable	Fail	Fail	Tier3	T	G	0.213	0.635	0.028	4.40E-114	3301	Fail	#N/A	rs34436714	0.987578813
HNRNPC	Heterogeneous Nuclear Ribonucleoproteins C1/C2	3183	ENSG00000092199	P07910	HNRNPC.11429.80.3	14	21677295	21737653	HNRNPC.11429.80.3	Sun	rs967645	17	26713970	151	#N/A	#N/A	#N/A	151	1	trans	Not applicable	Pass	Fail	Tier3	T	C	0.509	0.170	0.024	2.80E-12	3301	#N/A	#N/A	#N/A	#N/A
HNRNPC	Heterogeneous Nuclear Ribonucleoproteins C1/C2	3183	ENSG00000092199	P07910	HNRNPC.11429.80.3	14	21677295	21737653	HNRNPC.11429.80.3	Sun	rs2232613	20	36997655	4	NO	1	HNRNPC,COX8A	3	1	trans	Not applicable	Pass	Pass	Tier1	T	C	0.077	-0.521	0.045	1.30E-30	3301	#N/A	#N/A	#N/A	#N/A
HNRNPDL	Heterogeneous Nuclear Ribonucleoprotein D-Like	9987	ENSG00000152795	A0A087WUK2;O14979;A0A024RDF6	HNRNPDL.10852.114.3	4	83343717	83351294	HNRNPDL.10852.114.3	Sun	rs62143198	19	54320939	381	#N/A	#N/A	#N/A	381	1	trans	Not applicable	Pass	Fail	Tier3	A	G	0.215	0.698	0.028	5.50E-135	3301	#N/A	#N/A	#N/A	#N/A
HNRNPM	Heterogeneous Nuclear Ribonucleoprotein M	4670	ENSG00000099783	Q59ES8;P52272	HNRNPM.12783.29.3	19	8509651	8553998	HNRNPM.12783.29.3	Sun	rs62143206	19	54326212	381	#N/A	#N/A	#N/A	381	1	trans	Not applicable	Pass	Fail	Tier3	T	G	0.213	0.599	0.028	5.50E-100	3301	#N/A	#N/A	#N/A	#N/A
HP	Haptoglobin	3240	ENSG00000257017	P00738;Q6PEJ8;A0A0C4DGL8	HP.3054.3.2	16	72088491	72094954	HP.3054.3.2	Sun	rs217184	16	72105965	3	NO	2	SPARCL1,HP,FTL,FTH1	1	4	cis	intron_variant	Pass	Pass	Tier1	C	T	0.196	0.869	0.028	1.30E-216	3301	Pass	#N/A	rs217181	0.988185106
HPGD	15-Hydroxyprostaglandin Dehydrogenase [Nad(+)]	3248	ENSG00000164120	P15428;E9PBZ2	HPGD.4995.16.1	4	175411328	175444305	HPGD.4995.16.1	Sun	rs17580	14	94847262	7	#N/A	#N/A	#N/A	7	1	trans	Not applicable	Pass	Fail	Tier3	A	T	0.050	0.714	0.056	1.30E-37	3301	#N/A	#N/A	#N/A	#N/A
HPGDS	Hematopoietic Prostaglandin D Synthase	27306	ENSG00000163106	O60760	HPGDS.12549.33.3	4	95219686	95264027	HPGDS.12549.33.3	Sun	rs1965049	4	95266204	1	#N/A	#N/A	#N/A	1	3	cis	upstream_gene_variant	Pass	Pass	Tier1	G	A	0.621	0.440	0.025	1.30E-71	3301	#N/A	#N/A	#N/A	#N/A
HPSE	Heparanase	10855	ENSG00000173083	Q9Y251	Not reported	4	84213613	84256306	Not reported	Emilsson	rs11732810	4	84230878	1	#N/A	#N/A	#N/A	1	1	cis	missense_variant	Pass	Pass	Tier1	G	T	0.773	0.541	0.748	7.70E-78	3200	#N/A	#N/A	#N/A	#N/A
HPX	Hemopexin	3263	ENSG00000110169	P02790;Q9BS19	2768-56_2	11	6452279	6463847	2768-56_2	Suhre	rs10494745	1	196887457	1	#N/A	#N/A	#N/A	1	1	trans	Not applicable	Pass	Pass	Tier1	A	G	0.107	-1.025	0.063	1.80E-52	996	#N/A	#N/A	#N/A	#N/A
HPX	Hemopexin	3263	ENSG00000110169	P02790;Q9BS19	HPX	11	6452279	6463847	HPX	Yao	rs7935957	11	6450200	3	NO	0	#N/A	3	1	cis	downstream_gene_variant	Pass	Pass	Tier1	A	T	0.788	-0.252	0.022	5.06E-30	6861	Pass	#N/A	rs34222529	1
HRG	Histidine-Rich Glycoprotein	3273	ENSG00000113905	P04196	4996-66_1	3	186378005	186396029	4996-66_1	Suhre	rs2228243	3	186395113	6	#N/A	#N/A	#N/A	6	1	cis	missense_variant	Pass	Fail	Tier3	G	A	0.208	1.007	0.044	4.74E-94	997	#N/A	#N/A	#N/A	#N/A
HS3ST3B1;HS3ST3A1	Heparan Sulfate Glucosamine 3-O-Sulfotransferase 3A1	9953	ENSG00000125430;ENSG00000153976	Q9Y662;Q9Y663	HS3ST3A1.8268.98.3	17	14204400	14252721	HS3ST3A1.8268.98.3	Sun	rs10418046	19	54327869	381	#N/A	#N/A	#N/A	381	1	trans	Not applicable	Pass	Fail	Tier3	G	T	0.217	0.321	0.030	1.00E-27	3301	#N/A	#N/A	#N/A	#N/A
HS6ST1	Heparan-Sulfate 6-O-Sulfotransferase 1	9394	ENSG00000136720	O60243	HS6ST1.5465.32.3	2	128994290	129076151	HS6ST1.5465.32.3	Sun	rs34827544	2	129084425	1	#N/A	#N/A	#N/A	1	1	cis	intergenic_variant	Pass	Pass	Tier1	T	C	0.157	-0.305	0.035	1.90E-18	3301	#N/A	#N/A	#N/A	#N/A
HS6ST1	Heparan-Sulfate 6-O-Sulfotransferase 1	9394	ENSG00000136720	O60243	HS6ST1.5465.32.3	2	128994290	129076151	HS6ST1.5465.32.3	Sun	rs704	17	26694861	151	#N/A	#N/A	#N/A	151	1	trans	Not applicable	Pass	Fail	Tier3	A	G	0.467	-0.190	0.025	7.90E-15	3301	#N/A	#N/A	#N/A	#N/A
HSD17B14	Hydroxysteroid 17-Beta Dehydrogenase 14	51171	ENSG00000087076	Q9BPX1	Not reported	19	49316273	49339934	Not reported	Emilsson	rs473464	19	49334248	1	#N/A	#N/A	#N/A	1	1	cis	intron_variant	Pass	Pass	Tier1	T	C	0.498	0.145	0.476	2.70E-08	3200	#N/A	#N/A	#N/A	#N/A
HSP90B1	Endoplasmin	7184	ENSG00000166598	P14625;V9HWP2	HSP90B1.6393.63.3	12	104323885	104347423	HSP90B1.6393.63.3	Sun	rs1165693	12	104340204	1	#N/A	#N/A	#N/A	1	2	cis	downstream_gene_variant	Pass	Pass	Tier1	A	G	0.321	1.097	0.018	3.5e-795	3301	#N/A	#N/A	#N/A	#N/A
HSPA1L	Heat Shock 70 Kda Protein 1-Like	3305	ENSG00000204390	P34931	HSPA1L.12041.33.3	6	31777396	31783437	HSPA1L.12041.33.3	Sun	rs704	17	26694861	151	#N/A	#N/A	#N/A	151	1	trans	Not applicable	Pass	Fail	Tier3	A	G	0.467	0.371	0.024	1.10E-54	3301	#N/A	#N/A	#N/A	#N/A
HSPA6	Heat Shock 70 Kda Protein 6	3310	ENSG00000173110	B3KSM6;P17066	HSPA6.13672.3.3	1	161494036	161496681	HSPA6.13672.3.3	Sun	rs704	17	26694861	151	#N/A	#N/A	#N/A	151	1	trans	Not applicable	Pass	Fail	Tier3	A	G	0.467	0.187	0.025	2.20E-14	3301	#N/A	#N/A	#N/A	#N/A
HSPB1	Heat Shock Protein Beta‐1	3315	ENSG00000106211	P04792;V9HW43	33	7	75931861	75933612	33	Folkersen	rs13236526	7	75913642	1	#N/A	#N/A	#N/A	1	1	cis	downstream_gene_variant	Pass	Pass	Tier1	A	G	0.700	0.360	0.042	1.1E‐17	3394	#N/A	#N/A	#N/A	#N/A
HTATIP2	Oxidoreductase Htatip2	10553	ENSG00000109854	Q9BUP3	HTATIP2.7753.21.3	11	20385231	20405329	HTATIP2.7753.21.3	Sun	rs2127870	14	65796846	2	NO	0	#N/A	2	1	trans	Not applicable	Pass	Pass	Tier1	C	G	0.785	-0.670	0.028	2.50E-123	3301	#N/A	#N/A	#N/A	#N/A
HTATIP2	Oxidoreductase Htatip2	10553	ENSG00000109854	Q9BUP3	HTATIP2.10630.5.3	11	20385231	20405329	HTATIP2.10630.5.3	Sun	rs62143198	19	54320939	381	#N/A	#N/A	#N/A	381	1	trans	Not applicable	Pass	Fail	Tier3	A	G	0.215	0.288	0.030	2.00E-21	3301	#N/A	#N/A	#N/A	#N/A
IBSP	Bone Sialoprotein 2	3381	ENSG00000029559	P21815	IBSP.3415.61.2	4	88720733	88733074	IBSP.3415.61.2	Sun	rs1511802	4	187150806	33	#N/A	#N/A	#N/A	33	1	trans	Not applicable	Pass	Fail	Tier3	C	T	0.382	-0.190	0.025	5.00E-14	3301	Pass	#N/A	rs1511802	1
IBSP	Bone Sialoprotein 2	3381	ENSG00000029559	P21815	IBSP.14023.84.3	4	88720733	88733074	IBSP.14023.84.3	Sun	rs967645	17	26713970	151	#N/A	#N/A	#N/A	151	1	trans	Not applicable	Fail	Fail	Tier3	T	C	0.509	-0.256	0.024	2.20E-26	3301	Fail	#N/A	rs2239908	0.816176731
ICAM1	Intercellular Adhesion Molecule 1	3383	ENSG00000090339	P05362	sICAM1	19	10381511	10397291	sICAM1	Yao	rs58370149	4	187143546	3	NO	2	ICAM1,IL6ST,TIMP1	1	1	trans	Not applicable	Fail	Pass	Tier2	G	C	0.887	-0.299	0.030	1.46E-23	6861	Fail	#N/A	rs58370149	1
ICAM1	Intercellular Adhesion Molecule 1	3383	ENSG00000090339	P05362	sICAM1	19	10381511	10397291	sICAM1	Yao	rs73695324	7	47428909	1	#N/A	#N/A	#N/A	1	1	trans	Not applicable	Pass	Pass	Tier1	T	A	0.825	-0.156	0.028	4.10E-08	6861	Pass	#N/A	rs73695324	1
ICAM1	Intercellular Adhesion Molecule 1	3383	ENSG00000090339	P05362	sICAM1	19	10381511	10397291	sICAM1	Yao	rs507666	9	136149399	24	#N/A	#N/A	#N/A	24	1	trans	Not applicable	Pass	Fail	Tier3	A	G	0.185	-0.323	0.024	4.39E-42	6861	Pass	#N/A	rs507666	1
ICAM1	Intercellular Adhesion Molecule 1	3383	ENSG00000090339	P05362	ICAM1.4342.10.3	19	10381511	10397291	ICAM1.4342.10.3	Sun	rs5498	19	10395683	1	#N/A	#N/A	#N/A	1	2	cis	missense_variant	Pass	Pass	Tier1	G	A	0.431	-1.199	0.014	7.9e-1683	3301	Pass	#N/A	rs5498	1
ICAM2	Intercellular Adhesion Molecule 2	3384	ENSG00000108622	P13598;Q6FHE2	2842-68_1	17	62079954	62097994	2842-68_1	Suhre	rs651007	9	136153875	24	#N/A	#N/A	#N/A	24	1	trans	Not applicable	Pass	Fail	Tier3	T	C	0.226	-0.402	0.051	7.46E-15	997	Pass	#N/A	rs651007	1
ICAM5	Intercellular Adhesion Molecule 5	7087	ENSG00000105376	Q8N6I2;Q9UMF0	ICAM5.8245.27.3	19	10400657	10407454	ICAM5.8245.27.3	Sun	rs635634	9	136155000	24	#N/A	#N/A	#N/A	24	1	trans	Not applicable	Pass	Fail	Tier3	T	C	0.180	-0.418	0.032	3.40E-40	3301	Pass	#N/A	rs651007	0.821626222
ICAM5	Intercellular Adhesion Molecule 5	7087	ENSG00000105376	Q8N6I2;Q9UMF0	ICAM5.8245.27.3	19	10400657	10407454	ICAM5.8245.27.3	Sun	rs281439	19	10400110	1	#N/A	#N/A	#N/A	1	3	cis	downstream_gene_variant	Pass	Pass	Tier1	C	G	0.780	0.892	0.026	1.20E-262	3301	#N/A	#N/A	#N/A	#N/A
ICOS	Inducible T-Cell Costimulator	29851	ENSG00000163600	Q53QY6;Q9Y6W8	ICOS.14084.191.3	2	204801471	204826300	ICOS.14084.191.3	Sun	rs2498589	6	118030238	1	#N/A	#N/A	#N/A	1	1	trans	Not applicable	Pass	Pass	Tier1	T	G	0.153	-0.283	0.034	2.10E-16	3301	#N/A	#N/A	#N/A	#N/A
ICOS	Inducible T-Cell Costimulator	29851	ENSG00000163600	Q53QY6;Q9Y6W8	ICOS.14084.191.3	2	204801471	204826300	ICOS.14084.191.3	Sun	rs11849582	14	106195255	25	#N/A	#N/A	#N/A	25	3	trans	Not applicable	Pass	Fail	Tier3	G	A	0.668	0.580	0.026	9.30E-115	3301	#N/A	#N/A	#N/A	#N/A
ICOSLG	Icos Ligand	23308	ENSG00000160223	O75144;B7Z1W8;A0N0L8	ICOSLG.5061.27.3	21	45642874	45660849	ICOSLG.5061.27.3	Sun	rs62143197	19	54320716	381	#N/A	#N/A	#N/A	381	1	trans	Not applicable	Fail	Fail	Tier3	A	G	0.223	0.373	0.030	6.30E-36	3301	Fail	#N/A	rs34436714	0.957055237
ICOSLG	Icos Ligand	23308	ENSG00000160223	O75144;B7Z1W8;A0N0L8	ICOSLG.9303.9.3	21	45642874	45660849	ICOSLG.9303.9.3	Sun	rs11558819	21	45656774	1	#N/A	#N/A	#N/A	1	1	cis	missense_variant	Pass	Pass	Tier1	T	C	0.269	-0.576	0.026	3.50E-108	3301	#N/A	#N/A	#N/A	#N/A
IDO1	Indoleamine 2,3-Dioxygenase 1	3620	ENSG00000131203	P14902	IDO1.9759.13.3	8	39759794	39785963	IDO1.9759.13.3	Sun	rs7010461	8	39781444	1	#N/A	#N/A	#N/A	1	1	cis	downstream_gene_variant	Pass	Pass	Tier1	T	C	0.334	0.250	0.027	2.50E-20	3301	#N/A	#N/A	#N/A	#N/A
IDO1	Indoleamine 2,3-Dioxygenase 1	3620	ENSG00000131203	P14902	IDO1.9759.13.3	8	39759794	39785963	IDO1.9759.13.3	Sun	rs4632248	19	54324995	381	#N/A	#N/A	#N/A	381	2	trans	Not applicable	Pass	Fail	Tier3	T	G	0.214	0.485	0.029	2.00E-63	3301	#N/A	#N/A	#N/A	#N/A
IDUA	Alpha-L-Iduronidase	3425	ENSG00000127415	P35475	IDUA.3169.70.2	4	980785	998316	IDUA.3169.70.2	Sun	rs3822020	4	985727	1	#N/A	#N/A	#N/A	1	6	cis	missense_variant,splice_region_variant	Pass	Pass	Tier1	G	A	0.637	0.608	0.024	7.20E-148	3301	#N/A	#N/A	#N/A	#N/A
IDUA	Alpha-L-Iduronidase	3425	ENSG00000127415	P35475	IDUA.3169.70.2	4	980785	998316	IDUA.3169.70.2	Sun	rs7964859	12	102220783	9	#N/A	#N/A	#N/A	9	1	trans	Not applicable	Pass	Fail	Tier3	G	C	0.294	-0.240	0.027	7.20E-19	3301	Pass	#N/A	rs10860794	1
IFI16	Gamma-Interferon-Inducible Protein 16	3428	ENSG00000163565	Q16666	IFI16.12893.159.3	1	158969758	159024945	IFI16.12893.159.3	Sun	rs72709516	1	159004851	1	#N/A	#N/A	#N/A	1	1	cis	missense_variant	Pass	Pass	Tier1	T	C	0.044	0.852	0.058	2.60E-49	3301	#N/A	#N/A	#N/A	#N/A
IFI16	Gamma-Interferon-Inducible Protein 16	3428	ENSG00000163565	Q16666	IFI16.12893.159.3	1	158969758	159024945	IFI16.12893.159.3	Sun	rs62143198	19	54320939	381	#N/A	#N/A	#N/A	381	1	trans	Not applicable	Pass	Fail	Tier3	A	G	0.215	0.641	0.029	1.00E-110	3301	#N/A	#N/A	#N/A	#N/A
IFIT3	Interferon-Induced Protein With Tetratricopeptide Repeats 3	3437	ENSG00000119917	O14879;Q5T765	IFIT3.13642.90.3	10	91087651	91100728	IFIT3.13642.90.3	Sun	rs62143198	19	54320939	381	#N/A	#N/A	#N/A	381	1	trans	Not applicable	Pass	Fail	Tier3	A	G	0.215	0.329	0.030	1.20E-27	3301	#N/A	#N/A	#N/A	#N/A
IFNAR1	Interferon Alpha/Beta Receptor 1	3454	ENSG00000142166	P17181	IFNAR1.9183.7.3	21	34696734	34732168	IFNAR1.9183.7.3	Sun	rs2257167	21	34715699	1	#N/A	#N/A	#N/A	1	1	cis	missense_variant	Pass	Pass	Tier1	C	G	0.134	-0.290	0.036	1.40E-15	3301	#N/A	#N/A	#N/A	#N/A
IFNGR1	Interferon Gamma Receptor 1	3459	ENSG00000027697	A0A0S2Z3Y2;P15260	IFNGR1.5825.49.3	6	137518621	137540586	IFNGR1.5825.49.3	Sun	rs7080536	10	115348046	3	NO	1	GRP,IFNGR1	2	1	trans	Not applicable	Pass	Pass	Tier1	A	G	0.044	0.626	0.062	3.50E-24	3301	#N/A	#N/A	#N/A	#N/A
IFNLR1	Interferon Lambda Receptor 1	163702	ENSG00000185436	Q8IU57	Not reported	1	24480646	24513765	Not reported	Emilsson	rs12046369	1	24526135	1	#N/A	#N/A	#N/A	1	1	cis	regulatory_region_variant	Pass	Pass	Tier1	G	T	0.853	0.244	0.101	3.30E-12	3200	#N/A	#N/A	#N/A	#N/A
IGBP1	Immunoglobulin-Binding Protein 1	3476	ENSG00000089289	P78318	IGBP1.12358.6.3	X	69353299	69386174	IGBP1.12358.6.3	Sun	rs62143197	19	54320716	381	#N/A	#N/A	#N/A	381	1	trans	Not applicable	Pass	Fail	Tier3	A	G	0.223	0.325	0.030	2.30E-27	3301	#N/A	#N/A	#N/A	#N/A
IGDCC3	Immunoglobulin Superfamily Dcc Subclass Member 3	9543	ENSG00000174498	Q8IVU1	IGDCC3.11952.1.3	15	65619465	65670378	IGDCC3.11952.1.3	Sun	rs62143196	19	54320636	381	#N/A	#N/A	#N/A	381	1	trans	Not applicable	Pass	Fail	Tier3	G	A	0.224	0.584	0.029	3.20E-92	3301	#N/A	#N/A	#N/A	#N/A
IGDCC4	Immunoglobulin Superfamily Dcc Subclass Member 4	57722	ENSG00000103742	Q8TDY8	Not reported	15	65673824	65715410	Not reported	Emilsson	rs8034057	15	65789430	1	#N/A	#N/A	#N/A	1	1	cis	downstream_gene_variant	Pass	Pass	Tier1	G	A	0.905	0.344	0.087	3.50E-16	3200	#N/A	#N/A	#N/A	#N/A
IGF1	Insulin-Like Growth Factor I	3479	ENSG00000017427	P05019;Q59GC5;Q5U743;Q13429	IGF1.2952.75.2	12	102789645	102874423	IGF1.2952.75.2	Sun	rs74480769	5	40972211	57	#N/A	#N/A	#N/A	57	1	trans	Not applicable	Pass	Fail	Tier3	G	A	0.032	-0.510	0.073	3.30E-12	3301	#N/A	#N/A	#N/A	#N/A
IGF1	Insulin-Like Growth Factor I	3479	ENSG00000017427	P05019;Q59GC5;Q5U743;Q13429	2952-75_2	12	102789645	102874423	2952-75_2	Suhre	rs2949833	7	45984820	2	YES	1	IGF1,IGFBP3	1	1	trans	Not applicable	Pass	Pass	Tier1	T	C	0.293	0.320	0.045	3.03E-12	993	Pass	#N/A	rs2949833	1
IGF1R	Insulin-Like Growth Factor 1 Receptor	3480	ENSG00000140443	P08069;C9J5X1	IGF1R.4232.19.2	15	99192200	99507759	IGF1R.4232.19.2	Sun	rs635634	9	136155000	24	#N/A	#N/A	#N/A	24	1	trans	Not applicable	Pass	Fail	Tier3	T	C	0.180	-0.218	0.032	1.10E-11	3301	Pass	#N/A	rs651007	0.821626222
IGF2R	Cation-Independent Mannose-6-Phosphate Receptor	3482	ENSG00000197081	P11717	IGF2R.3676.15.3	6	160390131	160534539	IGF2R.3676.15.3	Sun	rs629849	6	160494409	1	#N/A	#N/A	#N/A	1	3	cis	missense_variant	Pass	Pass	Tier1	G	A	0.871	0.899	0.033	9.50E-163	3301	Pass	#N/A	rs600324	0.886627509
IGFBP1	Insulin-Like Growth Factor-Binding Protein 1	3484	ENSG00000146678	P08833	IGFBP1	7	45927956	45933267	IGFBP1	Yao	rs4665972	2	27598097	4	NO	3	FST,KLKB1,SAA1,IGFBP1	1	1	trans	Not applicable	Pass	Pass	Tier1	C	T	0.555	-0.157	0.021	2.31E-14	6861	Pass	#N/A	rs1260326	0.879757706
IGFBP3	Insulin-Like Growth Factor-Binding Protein 3	3486	ENSG00000146674	B3KPF0;P17936	2571-12_3	7	45951949	45961473	2571-12_3	Suhre	rs2949833	7	45984820	2	YES	1	IGF1,IGFBP3	1	1	cis	intergenic_variant	Fail	Pass	Tier2	T	C	0.293	0.428	0.043	2.58E-22	993	Fail	#N/A	rs2949833	1
IGFBP5	Insulin Like Growth Factor Binding Protein 5	3488	ENSG00000115461	P24593	Not reported	2	217536827	217560272	Not reported	Emilsson	rs139739387	2	217402489	1	#N/A	#N/A	#N/A	1	1	cis	intron_variant	Pass	Pass	Tier1	A	G	0.984	0.608	0.018	7.00E-10	3200	#N/A	#N/A	#N/A	#N/A
IGFBP7	Insulin-Like Growth Factor-Binding Protein 7	3490	ENSG00000163453	Q16270	IGFBP7.3320.49.2	4	57896939	57976551	IGFBP7.3320.49.2	Sun	rs1718849	4	57942323	1	#N/A	#N/A	#N/A	1	1	cis	downstream_gene_variant	Pass	Pass	Tier1	C	T	0.766	-0.363	0.028	5.20E-38	3301	Pass	#N/A	rs2412776	0.86637747
IGFL3	Insulin Growth Factor-Like Family Member 3	388555	ENSG00000188624	Q6UXB1	IGFL3.6961.14.3	19	46623328	46627931	IGFL3.6961.14.3	Sun	rs74480769	5	40972211	57	#N/A	#N/A	#N/A	57	1	trans	Not applicable	Pass	Fail	Tier3	G	A	0.032	-0.548	0.073	6.50E-14	3301	#N/A	#N/A	#N/A	#N/A
IGFL3	Insulin Growth Factor-Like Family Member 3	388555	ENSG00000188624	Q6UXB1	IGFL3.6961.14.3	19	46623328	46627931	IGFL3.6961.14.3	Sun	rs704	17	26694861	151	#N/A	#N/A	#N/A	151	1	trans	Not applicable	Pass	Fail	Tier3	A	G	0.467	0.223	0.024	7.10E-20	3301	#N/A	#N/A	#N/A	#N/A
IGFL4	Insulin Growth Factor-Like Family Member 4	444882	ENSG00000204869	Q6B9Z1	IGFL4.6353.60.3	19	46543006	46580376	IGFL4.6353.60.3	Sun	rs1071803	14	106209119	25	#N/A	#N/A	#N/A	25	2	trans	Not applicable	Pass	Fail	Tier3	C	T	0.667	0.468	0.026	1.70E-72	3301	#N/A	#N/A	#N/A	#N/A
IGFLR1	Igf-Like Family Receptor 1	79713	ENSG00000126246	K7EL86;Q9H665	IGFLR1.7244.16.3	19	36230058	36233354	IGFLR1.7244.16.3	Sun	rs12459634	19	36230174	1	#N/A	#N/A	#N/A	1	2	cis	3_prime_UTR_variant	Pass	Pass	Tier1	C	T	0.145	-0.701	0.033	5.80E-100	3301	#N/A	#N/A	#N/A	#N/A
IGLL1	Immunoglobulin Lambda-Like Polypeptide 1	3543	ENSG00000128322	P15814	IGLL1.6485.59.3	22	23915312	23922495	IGLL1.6485.59.3	Sun	rs58889466	5	158253683	1	#N/A	#N/A	#N/A	1	1	trans	Not applicable	Pass	Pass	Tier1	C	T	0.079	-0.310	0.045	5.60E-12	3301	#N/A	#N/A	#N/A	#N/A
IGLL1	Immunoglobulin Lambda-Like Polypeptide 1	3543	ENSG00000128322	P15814	IGLL1.6485.59.3	22	23915312	23922495	IGLL1.6485.59.3	Sun	rs2081048	19	33753166	1	#N/A	#N/A	#N/A	1	1	trans	Not applicable	Pass	Pass	Tier1	C	T	0.344	0.189	0.027	1.10E-12	3301	#N/A	#N/A	#N/A	#N/A
IGLL1	Immunoglobulin Lambda-Like Polypeptide 1	3543	ENSG00000128322	P15814	IGLL1.6485.59.3	22	23915312	23922495	IGLL1.6485.59.3	Sun	rs139571703	22	23915620	1	#N/A	#N/A	#N/A	1	3	cis	missense_variant	Pass	Pass	Tier1	T	C	0.037	-0.726	0.069	9.80E-26	3301	#N/A	#N/A	#N/A	#N/A
IL10RB	Interleukin 10 Receptor Subunit Beta	3588	ENSG00000243646	Q08334	Not reported	21	34638664	34669539	Not reported	Emilsson	rs2834167	21	34640788	1	#N/A	#N/A	#N/A	1	1	cis	missense_variant	Pass	Pass	Tier1	A	G	0.732	0.160	0.268	1.10E-08	3200	#N/A	#N/A	#N/A	#N/A
IL11RA	Interleukin-11 Receptor Subunit Alpha	3590	ENSG00000137070	Q14626;Q5VZ79	IL11RA.3814.63.1	9	34650699	34661889	IL11RA.3814.63.1	Sun	rs11575578	9	34656479	2	NO	0	#N/A	2	1	cis	missense_variant	Pass	Pass	Tier1	A	G	0.068	0.507	0.048	4.40E-26	3301	Pass	#N/A	rs7037232	0.910829732
IL12B	Interleukin-23	3593	ENSG00000113302	P29460	IL12B.IL23A.10365.132.3	5	158741791	158757895	IL12B.IL23A.10365.132.3	Sun	rs9815073	3	188115682	1	#N/A	#N/A	#N/A	1	1	trans	Not applicable	Pass	Pass	Tier1	A	C	0.374	0.215	0.028	8.70E-15	3301	#N/A	#N/A	#N/A	#N/A
IL12B	Interleukin-23	3593	ENSG00000113302	P29460	IL12B.IL23A.10365.132.3	5	158741791	158757481	IL12B.IL23A.10365.132.3	Sun	rs4921484	5	158769753	1	#N/A	#N/A	#N/A	1	1	cis	intron_variant	Pass	Pass	Tier1	C	T	0.678	0.312	0.026	7.20E-33	3301	Pass	#N/A	rs4921484	1
IL12RB1	Interleukin-12 Receptor Subunit Beta-1	3594	ENSG00000096996	P42701	2632-5_2	19	18169805	18209754	2632-5_2	Suhre	rs376008	19	18189568	1	#N/A	#N/A	#N/A	1	1	cis	missense_variant	Fail	Pass	Tier2	T	C	0.335	-0.757	0.040	6.28E-69	994	Fail	#N/A	rs376008	1
IL12RB1	Interleukin-12 Receptor Subunit Beta-1	3594	ENSG00000096996	P42701	IL12RB1.2632.5.2	19	18169805	18209754	IL12RB1.2632.5.2	Sun	rs62143196	19	54320636	381	#N/A	#N/A	#N/A	381	1	trans	Not applicable	Pass	Fail	Tier3	G	A	0.224	-0.223	0.030	1.50E-13	3301	Pass	#N/A	rs34436714	0.957055237
IL12RB2	Interleukin-12 Receptor Subunit Beta-2	3595	ENSG00000081985	B4DGA4;Q99665;A0A0A0MTN7;B7ZB60	IL12RB2.3815.14.1	1	67773047	67862583	IL12RB2.3815.14.1	Sun	rs12566098	1	67889571	1	#N/A	#N/A	#N/A	1	1	cis	downstream_gene_variant	Pass	Pass	Tier1	G	C	0.688	0.257	0.027	6.00E-22	3301	Pass	#N/A	rs1058074	0.938232453
IL13RA1	Interleukin-13 Receptor Subunit Alpha-1	3597	ENSG00000131724	P78552	IL13RA1.2633.52.2	X	117861535	117928502	IL13RA1.2633.52.2	Sun	rs4241818	4	187153786	33	#N/A	#N/A	#N/A	33	1	trans	Not applicable	Pass	Fail	Tier3	C	T	0.514	0.192	0.025	5.10E-15	3301	Pass	#N/A	rs4253248	0.996103803
IL15RA	Interleukin-15 Receptor Subunit Alpha	3601	ENSG00000134470	Q13261;A0A0A0MS77;G8CVM3	IL15RA.14054.17.3	10	5990855	6020150	IL15RA.14054.17.3	Sun	rs8177641	10	6016892	1	#N/A	#N/A	#N/A	1	3	cis	intron_variant	Pass	Pass	Tier1	G	A	0.318	0.509	0.025	1.70E-91	3301	Pass	#N/A	rs7097780	0.921365775
IL16	Interleukin-16	3603	ENSG00000172349	Q14005;Q9UME6	IL16.2774.10.3	15	81451916	81605104	IL16.2774.10.3	Sun	rs4778639	15	81600451	1	#N/A	#N/A	#N/A	1	1	cis	downstream_gene_variant	Pass	Pass	Tier1	G	T	0.091	-0.681	0.042	4.50E-59	3301	Pass	Pass	rs4778639	1
IL16	Interleukin-16	3603	ENSG00000172349	Q14005;Q9UME6	IL16.2774.10.3	15	81451916	81605104	IL16.2774.10.3	Sun	rs62143206	19	54326212	381	#N/A	#N/A	#N/A	381	1	trans	Not applicable	Fail	Fail	Tier3	T	G	0.213	0.505	0.029	4.90E-69	3301	Fail	Fail	rs62143206	1
IL17RA	Interleukin-17 Receptor A	23765	ENSG00000177663	Q96F46	2992-59_2	22	17565844	17596583	2992-59_2	Suhre	rs3827278	22	17595915	1	#N/A	#N/A	#N/A	1	1	cis	3_prime_UTR_variant	Pass	Pass	Tier1	A	C	0.232	0.975	0.043	1.97E-93	997	Pass	#N/A	rs3827278	1
IL17RB	Interleukin-17 Receptor B	55540	ENSG00000056736	Q9NRM6	IL17RB.5084.154.3	3	53880607	53899827	IL17RB.5084.154.3	Sun	rs2232346	3	53892830	1	#N/A	#N/A	#N/A	1	2	cis	missense_variant	Pass	Pass	Tier1	C	T	0.037	1.182	0.064	3.50E-77	3301	#N/A	#N/A	#N/A	#N/A
IL17RD	Interleukin-17 Receptor D	54756	ENSG00000144730	Q8NFM7;B4DXM5	IL17RD.3376.49.2	3	57124010	57204334	IL17RD.3376.49.2	Sun	rs6776722	3	57142659	1	#N/A	#N/A	#N/A	1	2	cis	missense_variant	Pass	Pass	Tier1	A	G	0.695	-0.462	0.025	3.40E-74	3301	Pass	#N/A	rs1463657	0.995271603
IL18	Interleukin‐18	3606	ENSG00000150782	A0A024R3E0;Q14116	29	11	112013974	112034840	29	Folkersen	rs693918	2	31868877	1	#N/A	#N/A	#N/A	1	1	trans	Not applicable	Pass	Pass	Tier1	G	A	0.550	0.190	0.028	2.4E‐11	3394	#N/A	#N/A	#N/A	#N/A
IL18	Interleukin‐18	3606	ENSG00000150782	A0A024R3E0;Q14116	29	11	112013974	112034840	29	Folkersen	rs75649625	11	112052194	1	#N/A	#N/A	#N/A	1	3	cis	downstream_gene_variant	Pass	Pass	Tier1	G	A	0.760	0.290	0.030	1.4E‐21	3394	#N/A	#N/A	#N/A	#N/A
IL18R1	Interleukin-18 Receptor 1	8809	ENSG00000115604	Q13478;B7ZKV7	IL18R1.3446.7.2	2	102927989	103015218	IL18R1.3446.7.2	Sun	rs1420106	2	103035044	1	#N/A	#N/A	#N/A	1	2	cis	regulatory_region_variant	Pass	Pass	Tier1	G	A	0.776	-0.909	0.026	1.10E-273	3301	Pass	#N/A	rs1035127	1
IL18RAP	Interleukin-18 Receptor Accessory Protein	8807	ENSG00000115607	O95256	2993-1_2	2	103035149	103069025	2993-1_2	Suhre	rs6543140	2	103074274	1	#N/A	#N/A	#N/A	1	1	cis	intergenic_variant	Pass	Pass	Tier1	T	G	0.301	0.485	0.046	1.01E-24	994	#N/A	#N/A	#N/A	#N/A
IL19	Interleukin-19	29949	ENSG00000142224	Q9UHD0	IL19.3035.80.2	1	206972215	207016324	IL19.3035.80.2	Sun	rs3820897	2	3642361	12	#N/A	#N/A	#N/A	12	2	trans	Not applicable	Pass	Fail	Tier3	C	T	0.821	-0.811	0.030	3.10E-158	3301	Pass	#N/A	rs7588285	0.855821111
IL1B	Interleukin-1 Beta	3553	ENSG00000125538	P01584	IL1B.3037.62.1	2	113587328	113594480	IL1B.3037.62.1	Sun	rs13402561	2	3639921	12	#N/A	#N/A	#N/A	12	1	trans	Not applicable	Pass	Fail	Tier3	G	C	0.814	-0.325	0.033	2.20E-23	3301	Pass	#N/A	rs7588285	0.841030224
IL1R1	Interleukin 1 Receptor Type 1	3554	ENSG00000115594	P14778	Not reported	2	102686835	102796334	Not reported	Emilsson	rs7588201	2	102746276	1	#N/A	#N/A	#N/A	1	1	cis	intron_variant	Pass	Pass	Tier1	A	C	0.722	0.163	0.297	2.60E-10	3200	#N/A	#N/A	#N/A	#N/A
IL1R2	Interleukin-1 Receptor Type 2	7850	ENSG00000115590	P27930	IL1R2.14133.93.3	2	102608306	102645006	IL1R2.14133.93.3	Sun	rs7561460	2	102617204	1	#N/A	#N/A	#N/A	1	1	cis	intron_variant	Pass	Pass	Tier1	C	T	0.396	-0.403	0.024	6.20E-62	3301	#N/A	#N/A	#N/A	#N/A
IL1RAP	Interleukin-1 Receptor Accessory Protein	3556	ENSG00000196083	A8K6K4;Q9NPH3	IL1RAP.14048.7.3	3	190231840	190375843	IL1RAP.14048.7.3	Sun	rs6444442	3	190346060	1	#N/A	#N/A	#N/A	1	1	cis	downstream_gene_variant	Pass	Pass	Tier1	G	A	0.841	-1.352	0.025	1.2e-656	3301	Pass	#N/A	rs1024948	1
IL1RL1	Interleukin-1 Receptor-Like 1	9173	ENSG00000115602	Q01638	IL1RL1.4234.8.2	2	102927962	102968497	IL1RL1.4234.8.2	Sun	rs10179654	2	102921783	1	#N/A	#N/A	#N/A	1	4	cis	intergenic_variant	Fail	Pass	Tier2	G	T	0.521	-0.848	0.020	3.0e-391	3301	Fail	Pass	rs10179654	1
IL1RL2	Interleukin-1 Receptor-Like 2	8808	ENSG00000115598	Q9HB29	IL1RL2.2994.71.2	2	102803433	102856462	IL1RL2.2994.71.2	Sun	rs2228139	2	102781649	1	#N/A	#N/A	#N/A	1	1	cis	missense_variant	Pass	Pass	Tier1	G	C	0.069	-0.425	0.048	1.60E-18	3301	Pass	#N/A	rs4851551	0.987823295
IL1RN	Interleukin-1 Receptor Antagonist Protein	3557	ENSG00000136689	P18510;A0A024R528	IL1RN.5353.89.2	2	113864791	113891593	IL1RN.5353.89.2	Sun	rs6761276	2	113832312	1	#N/A	#N/A	#N/A	1	1	cis	missense_variant	Pass	Pass	Tier1	C	T	0.578	-0.191	0.025	1.50E-14	3301	#N/A	#N/A	#N/A	#N/A
IL2	Interleukin-2	3558	ENSG00000109471	P60568;Q0GK43	IL2.3070.1.2	4	123372625	123377880	IL2.3070.1.2	Sun	rs4241819	4	187157140	33	#N/A	#N/A	#N/A	33	1	trans	Not applicable	Pass	Fail	Tier3	T	C	0.507	0.192	0.025	7.10E-15	3301	Pass	#N/A	rs4253248	0.996103803
IL21	Interleukin-21	59067	ENSG00000138684	Q9HBE4	IL21.7124.18.3	4	123533783	123542224	IL21.7124.18.3	Sun	rs12368181	12	7181105	7	#N/A	#N/A	#N/A	7	1	trans	Not applicable	Pass	Fail	Tier3	G	A	0.133	-0.369	0.036	2.00E-24	3301	#N/A	#N/A	#N/A	#N/A
IL22RA1	Interleukin-22 Receptor Subunit Alpha-1	58985	ENSG00000142677	Q8N6P7	IL22RA1.3620.67.2	1	24446261	24469611	IL22RA1.3620.67.2	Sun	rs1065853	19	45413233	33	#N/A	#N/A	#N/A	33	1	trans	Not applicable	Pass	Fail	Tier3	T	G	0.078	-0.350	0.046	3.20E-14	3301	#N/A	#N/A	#N/A	#N/A
IL23R	Interleukin-23 Receptor	149233	ENSG00000162594	Q5VWK5	IL23R.5088.175.3	1	67632083	67725662	IL23R.5088.175.3	Sun	rs11581607	1	67707690	1	#N/A	#N/A	#N/A	1	2	cis	missense_variant	Pass	Pass	Tier1	A	G	0.067	-0.420	0.049	1.20E-17	3301	Pass	#N/A	rs11209026	1
IL25	Interleukin-25	64806	ENSG00000166090	Q9H293	IL25.4137.57.2	14	23842018	23845612	IL25.4137.57.2	Sun	rs2508490	11	120099679	1	#N/A	#N/A	#N/A	1	1	trans	Not applicable	Pass	Pass	Tier1	A	G	0.798	-0.820	0.028	5.90E-194	3301	#N/A	#N/A	#N/A	#N/A
IL27	Interleukin‐27 Subunit Alpha	246778	ENSG00000197272	Q8NEV9	22	16	28510683	28523372	22	Folkersen	rs11599750	10	101805442	1	#N/A	#N/A	#N/A	1	2	trans	Not applicable	Fail	Pass	Tier2	C	T	0.620	0.160	0.025	1.4E‐10	3394	Pass	Fail	rs11599750	1
IL27	Interleukin-27	246778	ENSG00000197272	Q8NEV9	IL27.EBI3.2829.19.2	16	28510683	28523372	IL27.EBI3.2829.19.2	Sun	rs181209	16	28514854	1	#N/A	#N/A	#N/A	1	1	cis	missense_variant	Fail	Pass	Tier2	T	G	0.327	-0.181	0.027	8.70E-12	3301	Pass	Fail	rs181209	1
IL27RA	Interleukin-27 Receptor Subunit Alpha	9466	ENSG00000104998	Q6UWB1	IL27RA.5132.71.3	19	14142560	14163743	IL27RA.5132.71.3	Sun	rs8176743	9	136131415	12	#N/A	#N/A	#N/A	12	1	trans	Not applicable	Pass	Fail	Tier3	T	C	0.067	0.493	0.049	3.90E-24	3301	Pass	#N/A	rs8176749	1
IL27RA	Interleukin-27 Receptor Subunit Alpha	9466	ENSG00000104998	Q6UWB1	IL27RA.5132.71.3	19	14142560	14163743	IL27RA.5132.71.3	Sun	rs35026308	19	14153293	1	#N/A	#N/A	#N/A	1	1	cis	missense_variant	Pass	Pass	Tier1	C	T	0.176	-0.946	0.029	3.90E-239	3301	#N/A	#N/A	#N/A	#N/A
IL31	Interleukin-31	386653	ENSG00000204671	Q6EBC2	IL31.10455.196.3	12	122656577	122658746	IL31.10455.196.3	Sun	rs704	17	26694861	151	#N/A	#N/A	#N/A	151	1	trans	Not applicable	Pass	Fail	Tier3	A	G	0.467	0.449	0.023	8.70E-82	3301	#N/A	#N/A	#N/A	#N/A
IL34	Interleukin-34	146433	ENSG00000157368	Q6ZMJ4;A0A024QZ87	IL34.4556.10.2	16	70613798	70694585	IL34.4556.10.2	Sun	rs74480769	5	40972211	57	#N/A	#N/A	#N/A	57	1	trans	Not applicable	Pass	Fail	Tier3	G	A	0.032	-0.579	0.073	2.30E-15	3301	#N/A	#N/A	#N/A	#N/A
IL36A	Interleukin-36 Alpha	27179	ENSG00000136694	Q9UHA7	IL36A.10928.7.3	2	113763038	113765621	IL36A.10928.7.3	Sun	rs704	17	26694861	151	#N/A	#N/A	#N/A	151	1	trans	Not applicable	Pass	Fail	Tier3	A	G	0.467	0.335	0.024	2.20E-44	3301	#N/A	#N/A	#N/A	#N/A
IL37	Interleukin-37	27178	ENSG00000125571	Q9NZH6	IL37.2723.9.2	2	113670548	113676459	IL37.2723.9.2	Sun	rs74480769	5	40972211	57	#N/A	#N/A	#N/A	57	1	trans	Not applicable	Pass	Fail	Tier3	G	A	0.032	-0.516	0.073	1.90E-12	3301	#N/A	#N/A	#N/A	#N/A
IL3RA	Interleukin-3 Receptor Subunit Alpha	3563	ENSG00000185291	P26951	IL3RA.13744.37.3	X	1455509	1501578	IL3RA.13744.37.3	Sun	rs2519093	9	136141870	24	#N/A	#N/A	#N/A	24	2	trans	Not applicable	Pass	Fail	Tier3	T	C	0.178	-0.858	0.029	8.30E-198	3301	#N/A	#N/A	#N/A	#N/A
IL5	Interleukin-5	3567	ENSG00000113525	P05113	IL5.3741.4.3	5	131877136	131892530	IL5.3741.4.3	Sun	rs704	17	26694861	151	#N/A	#N/A	#N/A	151	1	trans	Not applicable	Pass	Fail	Tier3	A	G	0.467	-0.289	0.024	6.90E-33	3301	#N/A	#N/A	#N/A	#N/A
IL5RA	Interleukin-5 Receptor Subunit Alpha	3568	ENSG00000091181	A0A024R2C8;Q01344;Q8NHV7	IL5RA.4491.4.2	3	3111233	3168297	IL5RA.4491.4.2	Sun	rs77400868	3	3150964	1	#N/A	#N/A	#N/A	1	3	cis	intron_variant	Pass	Pass	Tier1	G	A	0.139	0.510	0.036	6.80E-45	3301	#N/A	#N/A	#N/A	#N/A
IL6R	Interleukin‐6 Receptor Subunit Alpha	3570	ENSG00000160712	A0N0L5;P08887;A0A087WTB5	30	1	154377669	154441926	30	Folkersen	rs4129267	1	154426264	1	#N/A	#N/A	#N/A	1	1	cis	missense_variant	Fail	Pass	Tier2	T	C	0.360	0.810	0.023	2E‐265	3394	Fail	Pass	rs4129267	1
IL6ST	Interleukin-6 Receptor Beta	3572	ENSG00000134352	A0A0A0N0L2;P40189;Q17RA0	sGP130	5	55230923	55290821	sGP130	Yao	rs12493830	3	98406794	3	NO	1	FLT4,IL6ST	2	1	trans	Not applicable	Pass	Pass	Tier1	T	C	0.547	0.146	0.019	1.75E-14	6861	Pass	#N/A	rs12493830	1
IL6ST	Interleukin-6 Receptor Beta	3572	ENSG00000134352	A0A0A0N0L2;P40189;Q17RA0	sGP130	5	55230923	55290821	sGP130	Yao	rs144276707	4	187165700	3	NO	2	ICAM1,IL6ST,TIMP1	1	1	trans	Not applicable	Pass	Pass	Tier1	G	A	0.887	-0.175	0.029	2.46E-09	6861	Pass	#N/A	rs144276707	1
IL6ST	Interleukin-6 Receptor Subunit Beta	3572	ENSG00000134352	A0A0A0N0L2;P40189;Q17RA0	IL6ST.2620.4.2	5	55230923	55290821	IL6ST.2620.4.2	Sun	rs11574765	5	55278967	1	#N/A	#N/A	#N/A	1	1	cis	missense_variant	Pass	Pass	Tier1	G	A	0.116	0.381	0.039	1.00E-22	3301	Pass	#N/A	rs7730934	0.807871999
IL6ST	Interleukin-6 Receptor Beta	3572	ENSG00000134352	A0A0A0N0L2;P40189;Q17RA0	sGP130	5	55230923	55290821	sGP130	Yao	rs507666	9	136149399	24	#N/A	#N/A	#N/A	24	1	trans	Not applicable	Pass	Fail	Tier3	G	A	0.816	0.223	0.025	8.23E-19	6861	Pass	#N/A	rs507666	1
IL6ST	Interleukin-6 Receptor Subunit Beta	3572	ENSG00000134352	A0A0A0N0L2;P40189;Q17RA0	IL6ST.2620.4.2	5	55230923	55290821	IL6ST.2620.4.2	Sun	rs3862628	11	126242912	1	#N/A	#N/A	#N/A	1	1	trans	Not applicable	Pass	Pass	Tier1	A	G	0.230	-0.216	0.030	5.80E-13	3301	#N/A	#N/A	#N/A	#N/A
IL7	Interleukin 7	3574	ENSG00000104432	P13232	Not reported	8	79645006	79717758	Not reported	Emilsson	rs72666886	8	79728782	1	#N/A	#N/A	#N/A	1	1	cis	intergenic_variant	Pass	Pass	Tier1	C	T	0.903	0.340	0.110	5.30E-16	3200	#N/A	#N/A	#N/A	#N/A
IL7R	Interleukin-7 Receptor Subunit Alpha	3575	ENSG00000168685	P16871	5089-11_3	5	35852797	35879705	5089-11_3	Suhre	rs11957503	5	35883176	1	#N/A	#N/A	#N/A	1	1	cis	downstream_gene_variant	Pass	Pass	Tier1	G	T	0.437	0.425	0.044	1.92E-21	996	Pass	#N/A	rs11957503	1
IL7R	Interleukin-7 Receptor Subunit Alpha	3575	ENSG00000168685	P16871	IL7R.5089.11.3	5	35852797	35879705	IL7R.5089.11.3	Sun	rs34436714	19	54327313	381	#N/A	#N/A	#N/A	381	1	trans	Not applicable	Pass	Fail	Tier3	A	C	0.213	-0.244	0.030	3.30E-16	3301	Pass	#N/A	rs34436714	1
IMPAD1	Inositol Monophosphatase Domain Containing 1	54928	ENSG00000104331	Q9NX62	Not reported	8	57870487	57906430	Not reported	Emilsson	rs112433249	8	57876576	1	#N/A	#N/A	#N/A	1	1	cis	missense_variant	Pass	Pass	Tier1	T	C	0.992	1.685	0.010	1.70E-34	3200	#N/A	#N/A	#N/A	#N/A
IMPDH1	Inosine-5'-Monophosphate Dehydrogenase 1	3614	ENSG00000106348	B3KRZ3;P20839;Q6ZNB1	5229-90_3	7	128032331	128050306	5229-90_3	Suhre	rs1354034	3	56849749	3	NO	1	DYNLRB1,IMPDH1	2	1	trans	Not applicable	Fail	Pass	Tier2	T	C	0.380	-0.328	0.045	5.44E-13	995	Fail	#N/A	rs1354034	1
IMPDH1	Inosine-5'-Monophosphate Dehydrogenase 1	3614	ENSG00000106348	B3KRZ3;P20839;Q6ZNB1	5229-90_3	7	128032331	128050306	5229-90_3	Suhre	rs1190552	14	102911907	2	YES	1	IMPDH2,IMPDH1	1	1	trans	Not applicable	Fail	Pass	Tier2	A	G	0.227	0.654	0.049	1.53E-37	994	Fail	#N/A	rs1190552	1
IMPDH1	Inosine-5'-Monophosphate Dehydrogenase 1	3614	ENSG00000106348	B3KRZ3;P20839;Q6ZNB1	IMPDH1.5229.90.3	7	128032331	128050306	IMPDH1.5229.90.3	Sun	rs62143194	19	54319624	381	#N/A	#N/A	#N/A	381	1	trans	Not applicable	Pass	Fail	Tier3	G	C	0.224	0.235	0.031	1.30E-14	3301	Pass	#N/A	rs34436714	0.945143674
IMPDH2	Inosine-5'-Monophosphate Dehydrogenase 2	3615	ENSG00000178035	P12268	5250-53_3	3	49061758	49066841	5250-53_3	Suhre	rs1005776	14	102896673	2	YES	1	IMPDH2,IMPDH1	1	1	trans	Not applicable	Pass	Pass	Tier1	A	G	0.298	0.399	0.046	3.16E-17	997	#N/A	#N/A	#N/A	#N/A
ING1	Inhibitor Of Growth Protein 1	3621	ENSG00000153487	Q9UK53;A0A0C4DFW2	ING1.3888.8.1	13	111365083	111373421	ING1.3888.8.1	Sun	rs62143197	19	54320716	381	#N/A	#N/A	#N/A	381	1	trans	Not applicable	Fail	Fail	Tier3	A	G	0.223	0.406	0.030	1.10E-42	3301	Fail	#N/A	rs34436714	0.957055237
INHBC	Inhibin Beta C Chain	3626	ENSG00000175189	P55103	INHBC.6408.2.3	12	57828543	57844611	INHBC.6408.2.3	Sun	rs4253282	4	187164399	33	#N/A	#N/A	#N/A	33	1	trans	Not applicable	Pass	Fail	Tier3	T	C	0.512	-0.171	0.025	4.60E-12	3301	#N/A	#N/A	#N/A	#N/A
INPP5B	Inositol Polyphosphate-5-Phosphatase B	3633	ENSG00000204084	P32019	Not reported	1	38326368	38412729	Not reported	Emilsson	rs61778082	1	38306356	1	#N/A	#N/A	#N/A	1	1	cis	missense_variant	Pass	Pass	Tier1	T	C	0.865	0.547	0.164	2.10E-55	3200	#N/A	#N/A	#N/A	#N/A
INSR	Insulin Receptor	3643	ENSG00000171105	P06213	INSR.3448.13.2	19	7112266	7294045	INSR.3448.13.2	Sun	rs507666	9	136149399	24	#N/A	#N/A	#N/A	24	1	trans	Not applicable	Pass	Fail	Tier3	A	G	0.179	-0.579	0.031	4.80E-80	3301	#N/A	#N/A	#N/A	#N/A
IRF2	Interferon Regulatory Factor 2	3660	ENSG00000168310	P14316	IRF2.12801.33.3	4	185308867	185395734	IRF2.12801.33.3	Sun	rs62143206	19	54326212	381	#N/A	#N/A	#N/A	381	1	trans	Not applicable	Pass	Fail	Tier3	T	G	0.213	0.626	0.028	1.90E-110	3301	#N/A	#N/A	#N/A	#N/A
ISG15	Ubiquitin-Like Protein Isg15	9636	ENSG00000187608	P05161	ISG15.14151.4.3	1	948803	949920	ISG15.14151.4.3	Sun	rs1891906	1	950243	1	#N/A	#N/A	#N/A	1	1	cis	downstream_gene_variant	Pass	Pass	Tier1	C	A	0.386	0.259	0.025	1.40E-24	3301	#N/A	#N/A	#N/A	#N/A
ISG15	Ubiquitin-Like Protein Isg15	9636	ENSG00000187608	P05161	ISG15.14151.4.3	1	948803	949920	ISG15.14151.4.3	Sun	rs4632248	19	54324995	381	#N/A	#N/A	#N/A	381	1	trans	Not applicable	Pass	Fail	Tier3	T	G	0.214	0.382	0.029	7.60E-39	3301	#N/A	#N/A	#N/A	#N/A
ISLR2	Immunoglobulin Superfamily Containing Leucine-Rich Repeat Protein 2	57611	ENSG00000167178	Q6UXK2	ISLR2.13124.20.3	15	74392652	74430881	ISLR2.13124.20.3	Sun	rs115478735	9	136149711	24	#N/A	#N/A	#N/A	24	2	trans	Not applicable	Pass	Fail	Tier3	T	A	0.178	-0.449	0.031	1.10E-46	3301	#N/A	#N/A	#N/A	#N/A
ISLR2	Immunoglobulin Superfamily Containing Leucine-Rich Repeat Protein 2	57611	ENSG00000167178	Q6UXK2	ISLR2.13124.20.3	15	74392652	74430881	ISLR2.13124.20.3	Sun	rs4055121	11	126232337	2	NO	0	#N/A	2	1	trans	Not applicable	Pass	Pass	Tier1	T	C	0.140	-0.266	0.035	5.50E-14	3301	#N/A	#N/A	#N/A	#N/A
ISLR2	Immunoglobulin Superfamily Containing Leucine-Rich Repeat Protein 2	57611	ENSG00000167178	Q6UXK2	ISLR2.13124.20.3	15	74392652	74430881	ISLR2.13124.20.3	Sun	rs2959011	15	74611781	1	#N/A	#N/A	#N/A	1	1	cis	intron_variant	Pass	Pass	Tier1	T	A	0.342	0.198	0.026	3.20E-14	3301	#N/A	#N/A	#N/A	#N/A
ISM1	Isthmin-1	140862	ENSG00000101230	B1AKI9	ISM1.8355.80.3	20	13202418	13281298	ISM1.8355.80.3	Sun	rs704	17	26694861	151	#N/A	#N/A	#N/A	151	1	trans	Not applicable	Pass	Fail	Tier3	A	G	0.467	0.199	0.025	4.70E-16	3301	#N/A	#N/A	#N/A	#N/A
ISOC1	Isochorismatase Domain-Containing Protein 1	51015	ENSG00000066583	Q96CN7	ISOC1.9816.37.3	5	128430444	128449721	ISOC1.9816.37.3	Sun	rs13402561	2	3639921	12	#N/A	#N/A	#N/A	12	1	trans	Not applicable	Pass	Fail	Tier3	G	C	0.814	-0.234	0.033	9.80E-13	3301	#N/A	#N/A	#N/A	#N/A
IST1	Ist1 Homolog	9798	ENSG00000182149	P53990;B4DXC9	IST1.12434.25.3	16	71879899	71962913	IST1.12434.25.3	Sun	rs62143197	19	54320716	381	#N/A	#N/A	#N/A	381	1	trans	Not applicable	Pass	Fail	Tier3	A	G	0.223	0.455	0.029	5.80E-54	3301	#N/A	#N/A	#N/A	#N/A
ITGA1;ITGB1	Integrin Alpha-I: Beta-1 Complex	3672	ENSG00000213949;ENSG00000150093	P56199;P05556	3503-4_2	5	52083730	52255040	3503-4_2	Suhre	rs16873418	8	106592145	26	#N/A	#N/A	#N/A	26	1	trans	Not applicable	Fail	Fail	Tier3	G	A	0.300	0.280	0.046	1.41E-09	997	Fail	#N/A	rs16873418	1
ITGA1;ITGB1	Integrin Alpha-I: Beta-1 Complex	3672	ENSG00000213949;ENSG00000150093	P56199;P05556	ITGA1.ITGB1.3503.4.2	5	52083730	52255040	ITGA1.ITGB1.3503.4.2	Sun	rs10424405	19	54321933	381	#N/A	#N/A	#N/A	381	1	trans	Not applicable	Fail	Fail	Tier3	G	A	0.220	0.373	0.030	2.20E-36	3301	Fail	#N/A	rs34436714	0.963548376
ITIH1	Inter-Alpha-Trypsin Inhibitor Heavy Chain H1	3697	ENSG00000055957	P19827;B7Z8B6	ITIH1.7955.195.3	3	52811603	52826078	ITIH1.7955.195.3	Sun	rs1042779	3	52821011	9	#N/A	#N/A	#N/A	9	2	cis	missense_variant	Pass	Fail	Tier3	G	A	0.369	-0.646	0.023	1.50E-171	3301	#N/A	#N/A	#N/A	#N/A
ITIH1	Inter-Alpha-Trypsin Inhibitor Heavy Chain H1	3697	ENSG00000055957	P19827;B7Z8B6	ITIH1.7955.195.3	3	52811603	52826078	ITIH1.7955.195.3	Sun	rs1056524	3	126261202	2	NO	0	#N/A	2	1	trans	Not applicable	Pass	Pass	Tier1	A	G	0.297	0.282	0.027	8.30E-26	3301	#N/A	#N/A	#N/A	#N/A
ITIH1	Inter-Alpha-Trypsin Inhibitor Heavy Chain H1	3697	ENSG00000055957	P19827;B7Z8B6	ITIH1.7955.195.3	3	52811603	52826078	ITIH1.7955.195.3	Sun	rs4298806	10	7753089	2	NO	1	ITIH2,ITIH1	1	1	trans	Not applicable	Pass	Pass	Tier1	G	T	0.062	0.552	0.051	1.50E-27	3301	#N/A	#N/A	#N/A	#N/A
ITIH2	Inter-Alpha-Trypsin Inhibitor Heavy Chain 2	3698	ENSG00000151655	P19823	Not reported	10	7745235	7791483	Not reported	Emilsson	rs73621225	10	7740905	2	NO	1	ITIH2,ITIH1	1	1	cis	missense_variant	Pass	Pass	Tier1	T	A	0.933	-1.181	0.081	1.40E-142	3200	#N/A	#N/A	#N/A	#N/A
ITIH3	Inter-Alpha-Trypsin Inhibitor Heavy Chain 3	3699	ENSG00000162267	Q06033	Not reported	3	52828783	52843025	Not reported	Emilsson	rs2535627	3	52845105	9	#N/A	#N/A	#N/A	9	1	cis	downstream_gene_variant	Pass	Fail	Tier3	C	T	0.472	0.366	0.407	7.20E-55	3200	#N/A	#N/A	#N/A	#N/A
ITIH5	Inter-Alpha-Trypsin Inhibitor Heavy Chain H5	80760	ENSG00000123243	G5E9D8;Q86UX2;Q96JW9;C9J2H1;A0A096LP62	ITIH5.8233.2.3	10	7601232	7708961	ITIH5.8233.2.3	Sun	rs7909223	10	7700709	1	#N/A	#N/A	#N/A	1	4	cis	intron_variant	Pass	Pass	Tier1	G	A	0.748	0.322	0.029	2.00E-29	3301	#N/A	#N/A	#N/A	#N/A
ITM2A	Integral Membrane Protein 2A	9452	ENSG00000078596	O43736	ITM2A.7765.15.3	X	78615881	78623164	ITM2A.7765.15.3	Sun	rs10418046	19	54327869	381	#N/A	#N/A	#N/A	381	1	trans	Not applicable	Pass	Fail	Tier3	G	T	0.217	0.251	0.030	2.60E-17	3301	#N/A	#N/A	#N/A	#N/A
ITPRIPL1	Inositol 1,4,5-Trisphosphate Receptor-Interacting Protein-Like 1	150771	ENSG00000198885	Q6GPH6	ITPRIPL1.9221.6.3	2	96991069	96994091	ITPRIPL1.9221.6.3	Sun	rs62143206	19	54326212	381	#N/A	#N/A	#N/A	381	1	trans	Not applicable	Pass	Fail	Tier3	T	G	0.213	0.663	0.028	8.50E-126	3301	#N/A	#N/A	#N/A	#N/A
ITSN1	Intersectin-1	6453	ENSG00000205726	Q15811;Q6PD56;F8W7U0;A7XZY7	ITSN1.14070.56.3	21	35014706	35272165	ITSN1.14070.56.3	Sun	rs704	17	26694861	151	#N/A	#N/A	#N/A	151	1	trans	Not applicable	Pass	Fail	Tier3	A	G	0.467	0.215	0.024	1.20E-18	3301	#N/A	#N/A	#N/A	#N/A
JAG1	Protein Jagged-1	182	ENSG00000101384	P78504;Q99740	JAG1.5092.51.3	20	10618332	10654694	JAG1.5092.51.3	Sun	rs7041	4	72618334	1	#N/A	#N/A	#N/A	1	1	trans	Not applicable	Pass	Pass	Tier1	C	A	0.565	0.220	0.025	3.80E-19	3301	Pass	#N/A	rs7041	1
JAG1	Protein Jagged-1	182	ENSG00000101384	P78504;Q99740	JAG1.5092.51.3	20	10618332	10654694	JAG1.5092.51.3	Sun	rs550057	9	136146597	14	#N/A	#N/A	#N/A	14	1	trans	Not applicable	Pass	Fail	Tier3	T	C	0.246	-0.212	0.028	8.30E-14	3301	#N/A	#N/A	#N/A	#N/A
JAK2	Tyrosine-Protein Kinase Jak2	3717	ENSG00000096968	O60674;A8K910;B4DYV1	JAK2.4998.50.2	9	4985033	5128183	JAK2.4998.50.2	Sun	rs6809081	3	194060475	5	NO	1	APOL1,JAK2	4	1	trans	Not applicable	Pass	Pass	Tier1	C	T	0.423	0.235	0.025	1.20E-20	3301	#N/A	#N/A	#N/A	#N/A
JAK2	Tyrosine-Protein Kinase Jak2	3717	ENSG00000096968	O60674;A8K910;B4DYV1	JAK2.4998.50.2	9	4985033	5128183	JAK2.4998.50.2	Sun	rs3775298	4	187150478	33	#N/A	#N/A	#N/A	33	1	trans	Not applicable	Pass	Fail	Tier3	G	A	0.513	-0.268	0.024	5.20E-28	3301	Pass	#N/A	rs4253248	0.996103803
JAK2	Tyrosine-Protein Kinase Jak2	3717	ENSG00000096968	O60674;A8K910;B4DYV1	JAK2.4998.50.2	9	4985033	5128183	JAK2.4998.50.2	Sun	rs72840032	10	101889964	9	#N/A	#N/A	#N/A	9	1	trans	Not applicable	Pass	Fail	Tier3	T	C	0.047	-0.449	0.060	5.80E-14	3301	#N/A	#N/A	#N/A	#N/A
JAK2	Tyrosine-Protein Kinase Jak2	3717	ENSG00000096968	O60674;A8K910;B4DYV1	JAK2.4998.50.2	9	4985033	5128183	JAK2.4998.50.2	Sun	rs704	17	26694861	151	#N/A	#N/A	#N/A	151	1	trans	Not applicable	Pass	Fail	Tier3	A	G	0.467	0.392	0.024	3.50E-61	3301	#N/A	#N/A	#N/A	#N/A
JAKMIP3	Janus Kinase And Microtubule-Interacting Protein 3	282973	ENSG00000188385	Q5VZ66	JAKMIP3.9068.17.3	10	133918175	133998313	JAKMIP3.9068.17.3	Sun	rs1042779	3	52821011	9	#N/A	#N/A	#N/A	9	2	trans	Not applicable	Pass	Fail	Tier3	G	A	0.369	0.786	0.022	3.40E-285	3301	#N/A	#N/A	#N/A	#N/A
JAM2	Junctional Adhesion Molecule B	58494	ENSG00000154721	P57087	JAM2.2997.8.1	21	27011584	27089874	JAM2.2997.8.1	Sun	rs12038333	1	196672454	22	#N/A	#N/A	#N/A	22	1	trans	Not applicable	Pass	Fail	Tier3	A	G	0.609	-0.174	0.025	5.80E-12	3301	Pass	#N/A	rs12038333	1
JAM3	Junctional Adhesion Molecule 3	83700	ENSG00000166086	Q9BX67	Not reported	11	133938819	134021652	Not reported	Emilsson	rs655627	11	134021859	1	#N/A	#N/A	#N/A	1	1	cis	3_prime_UTR_variant	Pass	Pass	Tier1	A	G	0.566	0.184	0.551	4.10E-14	3200	#N/A	#N/A	#N/A	#N/A
JAML	Junctional Adhesion Molecule-Like	120425	ENSG00000160593	B3KUI3;Q86YT9;Q496M4	AMICA1.8232.90.3	11	118064455	118095809	AMICA1.8232.90.3	Sun	rs17121881	11	118081345	1	#N/A	#N/A	#N/A	1	2	cis	missense_variant	Fail	Pass	Tier2	T	A	0.583	0.996	0.018	5.5e-667	3301	Fail	#N/A	rs17121879	1
KAT6A	Histone Acetyltransferase Kat6A	7994	ENSG00000083168	A5PLL3;A5PKX7;Q92794	KAT6A.2865.77.2	8	41786997	41909508	KAT6A.2865.77.2	Sun	rs74480769	5	40972211	57	#N/A	#N/A	#N/A	57	1	trans	Not applicable	Pass	Fail	Tier3	G	A	0.032	-0.621	0.073	1.70E-17	3301	#N/A	#N/A	#N/A	#N/A
KCNAB2	Voltage-Gated Potassium Channel Subunit Beta-2	8514	ENSG00000069424	A0A024R4E3;Q13303;B2R776	KCNAB2.10015.119.3	1	6051526	6161253	KCNAB2.10015.119.3	Sun	rs10424405	19	54321933	381	#N/A	#N/A	#N/A	381	1	trans	Not applicable	Pass	Fail	Tier3	G	A	0.220	0.224	0.030	1.00E-13	3301	#N/A	#N/A	#N/A	#N/A
KCNIP1	Kv Channel-Interacting Protein 1	30820	ENSG00000182132	Q9NZI2;A0A0C4DFQ7	KCNIP1.13650.11.3	5	169780491	170163636	KCNIP1.13650.11.3	Sun	rs4795433	17	26716821	151	#N/A	#N/A	#N/A	151	1	trans	Not applicable	Pass	Fail	Tier3	T	C	0.510	0.230	0.024	2.70E-21	3301	#N/A	#N/A	#N/A	#N/A
KDELC2	Kdel Motif-Containing Protein 2	143888	ENSG00000178202	A0A024R3C4;Q7Z4H8	KDELC2.8296.117.3	11	108342832	108369159	KDELC2.8296.117.3	Sun	rs74911261	11	108357137	1	#N/A	#N/A	#N/A	1	1	cis	missense_variant	Pass	Pass	Tier1	A	G	0.027	-1.314	0.075	1.10E-69	3301	#N/A	#N/A	#N/A	#N/A
KDR	Vascular Endothelial Growth Factor Receptor 2	3791	ENSG00000128052	A0A024RD88;P35968	KDR.3651.50.5	4	55944644	55991756	KDR.3651.50.5	Sun	rs34231037	4	55972946	1	#N/A	#N/A	#N/A	1	2	cis	missense_variant	Pass	Pass	Tier1	G	A	0.034	-1.153	0.065	1.00E-70	3301	Pass	#N/A	rs34231037	1
KDR	Vascular Endothelial Growth Factor Receptor 2	3791	ENSG00000128052	A0A024RD88;P35968	KDR.3651.50.5	4	55944644	55991756	KDR.3651.50.5	Sun	rs635634	9	136155000	24	#N/A	#N/A	#N/A	24	1	trans	Not applicable	Pass	Fail	Tier3	T	C	0.180	-0.582	0.031	4.00E-80	3301	Pass	#N/A	rs651007	0.821626222
KIAA0040	Uncharacterized Protein Kiaa0040	9674	ENSG00000235750	J3QR46;Q15053;A0A024R935	KIAA0040.14603.51.3	1	175126123	175162135	KIAA0040.14603.51.3	Sun	rs62143197	19	54320716	381	#N/A	#N/A	#N/A	381	1	trans	Not applicable	Pass	Fail	Tier3	A	G	0.223	0.573	0.029	3.10E-88	3301	#N/A	#N/A	#N/A	#N/A
KIAA1161	Uncharacterized Family 31 Glucosidase Kiaa1161	57462	ENSG00000164976	Q6NSJ0	KIAA1161.8068.43.3	9	34366668	34376851	KIAA1161.8068.43.3	Sun	rs10972076	9	34356359	1	#N/A	#N/A	#N/A	1	1	cis	missense_variant	Pass	Pass	Tier1	T	C	0.625	0.308	0.025	2.20E-34	3301	#N/A	#N/A	#N/A	#N/A
KIAA1324L	Upf0577 Protein Kiaa1324-Like	222223	ENSG00000164659	A8MWY0;B4E116	KIAA1324L.8363.18.3	7	86506222	86689015	KIAA1324L.8363.18.3	Sun	rs1042445	3	186395436	7	#N/A	#N/A	#N/A	7	1	trans	Not applicable	Pass	Fail	Tier3	T	C	0.215	-0.533	0.029	2.60E-76	3301	#N/A	#N/A	#N/A	#N/A
KIAA1549L	Kiaa1549 Like	25758	ENSG00000110427	Q6ZVL6	Not reported	11	33563876	33695646	Not reported	Emilsson	rs12792396	11	33417110	1	#N/A	#N/A	#N/A	1	1	cis	intergenic_variant	Pass	Pass	Tier1	G	A	0.381	0.439	0.606	7.10E-68	3200	#N/A	#N/A	#N/A	#N/A
KIAA2013	Kiaa2013 Ortholog	90231	ENSG00000116685	Q8IYS2	Not reported	1	11979644	11986485	Not reported	Emilsson	rs11588551	1	11941936	1	#N/A	#N/A	#N/A	1	1	cis	downstream_gene_variant	Pass	Pass	Tier1	T	C	0.418	0.178	0.503	2.00E-12	3200	#N/A	#N/A	#N/A	#N/A
KIF16B	Kinesin-Like Protein Kif16B	55614	ENSG00000089177	A0A1B0GTU3;Q96L93;A0A140VK74	KIF16B.11672.17.3	20	16252749	16554078	KIF16B.11672.17.3	Sun	rs74480769	5	40972211	57	#N/A	#N/A	#N/A	57	1	trans	Not applicable	Pass	Fail	Tier3	G	A	0.032	-0.530	0.073	4.30E-13	3301	#N/A	#N/A	#N/A	#N/A
KIN	Dna/Rna-Binding Protein Kin17	22944	ENSG00000151657	O60870	KIN.14643.27.3	10	7792925	7829990	KIN.14643.27.3	Sun	rs7412	19	45412079	33	#N/A	#N/A	#N/A	33	1	trans	Not applicable	Pass	Fail	Tier3	T	C	0.078	0.469	0.046	1.20E-24	3301	#N/A	#N/A	#N/A	#N/A
KIN	Dna/Rna-Binding Protein Kin17	22944	ENSG00000151657	O60870	KIN.13476.16.3	10	7792925	7829990	KIN.13476.16.3	Sun	rs62143198	19	54320939	381	#N/A	#N/A	#N/A	381	1	trans	Not applicable	Pass	Fail	Tier3	A	G	0.215	0.246	0.030	7.10E-16	3301	#N/A	#N/A	#N/A	#N/A
KITLG	Kit Ligand	4254	ENSG00000049130	A0A024RBC0;P21583;A0A024RBF5	KITLG.9377.25.3	12	88886570	88974628	KITLG.9377.25.3	Sun	rs6065904	20	44534651	2	NO	0	#N/A	2	1	trans	Not applicable	Pass	Pass	Tier1	A	G	0.208	0.219	0.030	3.20E-13	3301	Pass	Pass	rs6065904	1
KLHL13	Kelch-Like Protein 13	90293	ENSG00000003096	Q96HC9;Q9P2N7;B7ZB44	KLHL13.12463.7.3	X	117031776	117251303	KLHL13.12463.7.3	Sun	rs704	17	26694861	151	#N/A	#N/A	#N/A	151	1	trans	Not applicable	Pass	Fail	Tier3	A	G	0.467	0.377	0.024	1.50E-56	3301	#N/A	#N/A	#N/A	#N/A
KLK10	Kallikrein-Related Peptidase 10	5655	ENSG00000129451	O43240	Not reported	19	51515999	51523431	Not reported	Emilsson	rs2569454	19	51523203	1	#N/A	#N/A	#N/A	1	1	cis	5_prime_UTR_variant	Pass	Pass	Tier1	C	T	0.641	0.405	0.556	4.50E-54	3200	#N/A	#N/A	#N/A	#N/A
KLK11	Kallikrein-11	11012	ENSG00000167757	Q9UBX7	KLK11.2831.29.1	19	51525472	51531295	KLK11.2831.29.1	Sun	rs1048328	19	51527364	1	#N/A	#N/A	#N/A	1	1	cis	missense_variant	Fail	Pass	Tier2	A	G	0.083	-1.198	0.041	5.80E-186	3301	Fail	Fail	rs1048328	1
KLK12	Kallikrein-12	43849	ENSG00000186474	Q9UKR0;A0A024R4M4;Q49AM7	KLK12.3199.54.2	19	51532348	51538486	KLK12.3199.54.2	Sun	rs74480769	5	40972211	57	#N/A	#N/A	#N/A	57	1	trans	Not applicable	Pass	Fail	Tier3	G	A	0.032	-0.536	0.073	2.50E-13	3301	#N/A	#N/A	#N/A	#N/A
KLK12	Kallikrein-12	43849	ENSG00000186474	Q9UKR0;A0A024R4M4;Q49AM7	3199-54_2	19	51532348	51538486	3199-54_2	Suhre	rs8103941	19	51546852	1	#N/A	#N/A	#N/A	1	1	cis	upstream_gene_variant	Fail	Pass	Tier2	G	A	0.245	0.739	0.047	5.28E-50	996	Fail	#N/A	rs8103941	1
KLK13	Kallikrein Related Peptidase 13	26085	ENSG00000167759	Q9UKR3	Not reported	19	51559462	51568367	Not reported	Emilsson	rs3760739	19	51538561	1	#N/A	#N/A	#N/A	1	1	cis	downstream_gene_variant	Pass	Pass	Tier1	G	T	0.659	0.388	0.311	3.90E-54	3200	#N/A	#N/A	#N/A	#N/A
KLK14	Kallikrein-14	43847	ENSG00000129437	A0A024R4M6;Q9P0G3	KLK14.3681.87.3	19	51580752	51587502	KLK14.3681.87.3	Sun	rs74480769	5	40972211	57	#N/A	#N/A	#N/A	57	1	trans	Not applicable	Pass	Fail	Tier3	G	A	0.032	-0.549	0.073	6.20E-14	3301	#N/A	#N/A	#N/A	#N/A
KLK14	Kallikrein-14	43847	ENSG00000129437	A0A024R4M6;Q9P0G3	KLK14.8620.56.3	19	51580752	51587502	KLK14.8620.56.3	Sun	rs2569491	19	51584916	1	#N/A	#N/A	#N/A	1	3	cis	missense_variant	Fail	Pass	Tier2	A	G	0.300	0.575	0.025	3.60E-119	3301	Fail	#N/A	rs2569491	1
KLK6	Kallikrein-6	5653	ENSG00000167755	A0A024R4J8;Q92876	KLK6.3450.4.2	19	51461887	51472929	KLK6.3450.4.2	Sun	rs7539005	1	196667252	22	#N/A	#N/A	#N/A	22	1	trans	Not applicable	Fail	Fail	Tier3	T	A	0.610	-0.184	0.025	4.60E-13	3301	Fail	Fail	rs7539005	1
KLK6	Kallikrein-6	5653	ENSG00000167755	A0A024R4J8;Q92876	KLK6.3450.4.2	19	51461887	51472929	KLK6.3450.4.2	Sun	rs74480769	5	40972211	57	#N/A	#N/A	#N/A	57	1	trans	Not applicable	Fail	Fail	Tier3	G	A	0.032	-0.508	0.073	4.10E-12	3301	Fail	Fail	rs74480769	1
KLK6	Kallikrein‐6	5653	ENSG00000167755	A0A024R4J8;Q92876	14	19	51461887	51472929	14	Folkersen	rs11667946	19	51474241	1	#N/A	#N/A	#N/A	1	1	cis	intron_variant,non_coding_transcript_variant	Fail	Pass	Tier2	C	T	0.530	0.300	0.038	3.4E‐15	3394	Fail	Fail	rs11667946	1
KLK7	Kallikrein-7	5650	ENSG00000169035	P49862;B4DHX9;A0A024R4H6	KLK7.3378.49.2	19	51479729	51487355	KLK7.3378.49.2	Sun	rs2739419	19	51484562	1	#N/A	#N/A	#N/A	1	3	cis	downstream_gene_variant	Pass	Pass	Tier1	G	A	0.908	0.703	0.041	1.10E-66	3301	Pass	#N/A	rs2659067	0.988570844
KLK8	Kallikrein-8	11202	ENSG00000129455	A0A0A0MQY9;O60259	KLK8.13708.56.3	19	51499263	51505967	KLK8.13708.56.3	Sun	rs74705037	19	51504808	1	#N/A	#N/A	#N/A	1	2	cis	5_prime_UTR_variant	Pass	Pass	Tier1	A	G	0.045	0.929	0.058	6.30E-58	3301	#N/A	#N/A	#N/A	#N/A
KLKB1	Plasma Kallikrein	3818	ENSG00000164344	A8K9A9;P03952;B4DMX2;E9PBC5	KLKB1	4	187130133	187179625	KLKB1	Yao	rs1260326	2	27730940	4	NO	2	IGFBP1,SAA1,KLKB1	2	1	trans	Not applicable	Pass	Pass	Tier1	T	C	0.448	0.118	0.019	2.13E-10	6861	Pass	#N/A	rs1260326	1
KLKB1	Plasma Kallikrein	3818	ENSG00000164344	A8K9A9;P03952;B4DMX2;E9PBC5	KLKB1	4	187130133	187179625	KLKB1	Yao	rs5030062	3	186454180	3	NO	2	BGLAP,F11,KLKB1	1	1	trans	Not applicable	Pass	Pass	Tier1	A	C	0.609	-0.347	0.019	5.74E-78	6861	Pass	#N/A	rs5030062	1
KLKB1	Plasma Kallikrein	3818	ENSG00000164344	A8K9A9;P03952;B4DMX2;E9PBC5	4152-58_2	4	187130133	187179625	4152-58_2	Suhre	rs1511802	4	187150806	33	#N/A	#N/A	#N/A	33	1	cis	intron_variant	Pass	Fail	Tier3	C	T	0.370	0.476	0.041	9.12E-29	996	#N/A	#N/A	#N/A	#N/A
KLRB1	Killer Cell Lectin Like Receptor B1	3820	ENSG00000111796	Q12918	Not reported	12	9747869	9760497	Not reported	Emilsson	rs3933456	12	9753788	1	#N/A	#N/A	#N/A	1	1	cis	missense_variant	Pass	Pass	Tier1	C	A	0.625	0.213	0.610	2.10E-16	3200	#N/A	#N/A	#N/A	#N/A
KLRC3	Nkg2-E Type Ii Integral Membrane Protein	3823	ENSG00000205810	Q07444	KLRC3.7795.14.3	12	10564911	10573194	KLRC3.7795.14.3	Sun	rs112689088	17	34307457	3	NO	0	#N/A	3	1	trans	Not applicable	Pass	Pass	Tier1	C	T	0.098	-0.671	0.041	1.20E-59	3301	#N/A	#N/A	#N/A	#N/A
KMT2C	Histone-Lysine N-Methyltransferase 2C	58508	ENSG00000055609	Q8NEZ4	KMT2C.11402.17.3	7	151832010	152133090	KMT2C.11402.17.3	Sun	rs7412	19	45412079	33	#N/A	#N/A	#N/A	33	1	trans	Not applicable	Pass	Fail	Tier3	T	C	0.078	0.592	0.045	6.90E-39	3301	#N/A	#N/A	#N/A	#N/A
KMT2D	Histone-Lysine N-Methyltransferase 2D	8085	ENSG00000167548	O14686;Q59FG6;Q6PIA1	MLL2.13623.4.3	12	49412758	49453557	MLL2.13623.4.3	Sun	rs528298	1	196660995	22	#N/A	#N/A	#N/A	22	2	trans	Not applicable	Pass	Fail	Tier3	T	A	0.614	0.762	0.022	3.70E-268	3301	#N/A	#N/A	#N/A	#N/A
KNG1	Kininogen-1	3827	ENSG00000113889	P01042	4495-33_2	3	186435065	186461743	4495-33_2	Suhre	rs2304456	3	186445052	5	NO	1	KNG1,STX7	4	1	cis	missense_variant	Pass	Pass	Tier1	G	T	0.103	-1.366	0.058	2.89E-97	996	#N/A	#N/A	#N/A	#N/A
KRTAP2-4	Keratin-Associated Protein 2-4	85294	ENSG00000213417	P0C7H8;Q9BYR9	KRTAP2.4.14615.46.3	17	39221369	39222131	KRTAP2.4.14615.46.3	Sun	rs71640034	4	187161048	33	#N/A	#N/A	#N/A	33	1	trans	Not applicable	Pass	Fail	Tier3	A	G	0.513	-0.184	0.025	9.80E-14	3301	#N/A	#N/A	#N/A	#N/A
KRTDAP	Keratinocyte Differentiation-Associated Protein	388533	ENSG00000188508	P60985	KRTDAP.5739.75.3	19	35978226	35986460	KRTDAP.5739.75.3	Sun	rs10424405	19	54321933	381	#N/A	#N/A	#N/A	381	1	trans	Not applicable	Pass	Fail	Tier3	G	A	0.220	-0.248	0.030	1.50E-16	3301	#N/A	#N/A	#N/A	#N/A
KYAT3	Kynurenine--Oxoglutarate Transaminase 3	56267	ENSG00000137944	B4DW13;Q6YP21	CCBL2.12682.5.3	1	89401456	89458636	CCBL2.12682.5.3	Sun	rs9787133	1	89382664	1	#N/A	#N/A	#N/A	1	1	cis	intergenic_variant	Pass	Pass	Tier1	G	C	0.494	-0.172	0.025	2.90E-12	3301	#N/A	#N/A	#N/A	#N/A
KYAT3	Kynurenine--Oxoglutarate Transaminase 3	56267	ENSG00000137944	B4DW13;Q6YP21	CCBL2.12682.5.3	1	89401456	89458636	CCBL2.12682.5.3	Sun	rs10418046	19	54327869	381	#N/A	#N/A	#N/A	381	1	trans	Not applicable	Pass	Fail	Tier3	G	T	0.217	0.279	0.030	4.30E-21	3301	#N/A	#N/A	#N/A	#N/A
KYNU	Kynureninase	8942	ENSG00000115919	Q16719	4559-64_2	2	143635067	143799890	4559-64_2	Suhre	rs9013	2	143798189	1	#N/A	#N/A	#N/A	1	1	cis	missense_variant	Fail	Pass	Tier2	G	A	0.158	-1.045	0.050	1.00E-81	997	Fail	#N/A	rs9013	1
LAG3	Lymphocyte Activating 3	3902	ENSG00000089692	P18627	Not reported	12	6881669	6887621	Not reported	Emilsson	rs3782735	12	6885076	1	#N/A	#N/A	#N/A	1	1	cis	downstream_gene_variant	Pass	Pass	Tier1	A	G	0.607	0.154	0.603	4.30E-10	3200	#N/A	#N/A	#N/A	#N/A
LAMA4	Laminin Subunit Alpha-4	3910	ENSG00000112769	A0A0A0MQS9;Q16363;A0A0A0MTC7;Q5D044	LAMA4.6577.64.3	6	112429963	112576141	LAMA4.6577.64.3	Sun	rs4241818	4	187153786	33	#N/A	#N/A	#N/A	33	1	trans	Not applicable	Pass	Fail	Tier3	C	T	0.514	-0.312	0.024	4.80E-38	3301	#N/A	#N/A	#N/A	#N/A
LAMB1;LAMC1;LAMA1	Laminin	3912;3915;284217	ENSG00000091136;ENSG00000135862;ENSG00000101680	P07942;Q8TAS6;G3XAI2;P11047;Q6NVY8;P25391	LAMA1.LAMB1.LAMC1.2728.62.2	7	107564244	107643700	LAMA1.LAMB1.LAMC1.2728.62.2	Sun	rs4129858	1	183004334	1	#N/A	#N/A	#N/A	1	1	trans	Not applicable	Pass	Pass	Tier1	G	A	0.431	-0.294	0.024	7.10E-34	3301	Pass	#N/A	rs10911232	0.927455672
LAMB1;LAMC1;LAMA1	Laminin	3912;3915;284217	ENSG00000091136;ENSG00000135862;ENSG00000101680	P07942;Q8TAS6;G3XAI2;P11047;Q6NVY8;P25391	LAMA1.LAMB1.LAMC1.2728.62.2	7	107564244	107643700	LAMA1.LAMB1.LAMC1.2728.62.2	Sun	rs62199218	20	60932425	1	#N/A	#N/A	#N/A	1	1	trans	Not applicable	Pass	Pass	Tier1	A	G	0.039	0.752	0.064	1.10E-31	3301	#N/A	#N/A	#N/A	#N/A
LAMC2	Laminin Subunit Gamma-2	3918	ENSG00000058085	Q13753	LAMC2.9580.5.3	1	183155373	183214035	LAMC2.9580.5.3	Sun	rs2276543	1	183155305	1	#N/A	#N/A	#N/A	1	2	cis	regulatory_region_variant	Pass	Pass	Tier1	A	G	0.279	0.616	0.025	4.40E-133	3301	#N/A	#N/A	#N/A	#N/A
LAMTOR3	Ragulator Complex Protein Lamtor3	8649	ENSG00000109270	Q9UHA4	LAMTOR3.12490.92.3	4	100799493	100815647	LAMTOR3.12490.92.3	Sun	rs62143206	19	54326212	381	#N/A	#N/A	#N/A	381	1	trans	Not applicable	Pass	Fail	Tier3	T	G	0.213	0.289	0.030	1.70E-22	3301	#N/A	#N/A	#N/A	#N/A
LANCL1	Lanc Like 1	10314	ENSG00000115365	O43813	Not reported	2	211295972	211341499	Not reported	Emilsson	rs187097936	2	211362949	1	#N/A	#N/A	#N/A	1	1	cis	intron_variant	Pass	Pass	Tier1	C	G	0.985	0.781	0.006	3.70E-14	3200	#N/A	#N/A	#N/A	#N/A
LBP	Lipopolysaccharide Binding Protein	3929	ENSG00000129988	P18428	Not reported	20	36974813	37005653	Not reported	Emilsson	rs73112473	20	37006729	4	NO	1	PRDM1,LBP	3	1	cis	missense_variant	Pass	Pass	Tier1	C	T	0.922	1.009	0.067	2.40E-112	3200	#N/A	#N/A	#N/A	#N/A
LCK	Tyrosine-Protein Kinase Lck	3932	ENSG00000182866	A0A0S2Z3Y8;P06239;A0A0S2Z3Y4;Q573B4	LCK.4560.34.2	1	32716840	32751766	LCK.4560.34.2	Sun	rs62143206	19	54326212	381	#N/A	#N/A	#N/A	381	1	trans	Not applicable	Fail	Fail	Tier3	T	G	0.213	0.600	0.028	1.40E-100	3301	Fail	#N/A	rs34436714	0.987578813
LCMT1	Leucine Carboxyl Methyltransferase 1	51451	ENSG00000205629	Q9UIC8	4237-70_3	16	25123050	25189552	4237-70_3	Suhre	rs2304456	3	186445052	5	NO	0	#N/A	5	1	trans	Not applicable	Pass	Pass	Tier1	G	T	0.103	0.456	0.070	1.44E-10	996	#N/A	#N/A	#N/A	#N/A
LCN10	Epididymal-Specific Lipocalin-10	414332	ENSG00000187922	Q6JVE6	LCN10.13007.66.3	9	139632619	139637808	LCN10.13007.66.3	Sun	rs74480769	5	40972211	57	#N/A	#N/A	#N/A	57	1	trans	Not applicable	Pass	Fail	Tier3	G	A	0.032	-0.615	0.073	3.60E-17	3301	#N/A	#N/A	#N/A	#N/A
LCN10	Epididymal-Specific Lipocalin-10	414332	ENSG00000187922	Q6JVE6	LCN10.13007.66.3	9	139632619	139637808	LCN10.13007.66.3	Sun	rs429358	19	45411941	22	#N/A	#N/A	#N/A	22	1	trans	Not applicable	Pass	Fail	Tier3	C	T	0.153	0.312	0.033	1.10E-20	3301	#N/A	#N/A	#N/A	#N/A
LCP1	Plastin-2	3936	ENSG00000136167	A0A024RDT4;P13796	LCP1.9749.190.3	13	46700055	46786006	LCP1.9749.190.3	Sun	rs4632248	19	54324995	381	#N/A	#N/A	#N/A	381	1	trans	Not applicable	Pass	Fail	Tier3	T	G	0.214	0.457	0.029	6.20E-56	3301	#N/A	#N/A	#N/A	#N/A
LCT	Lactase-Phlorizin Hydrolase	3938	ENSG00000115850	P09848	LCT.9017.58.3	2	136545410	136594750	LCT.9017.58.3	Sun	rs4988235	2	136608646	1	#N/A	#N/A	#N/A	1	4	cis	intron_variant	Pass	Pass	Tier1	A	G	0.711	0.776	0.024	1.50E-222	3301	#N/A	#N/A	#N/A	#N/A
LDHB	L-Lactate Dehydrogenase B Chain	3945	ENSG00000111716	P07195;Q5U077	LDHB.3890.8.2	12	21788276	21910791	LDHB.3890.8.2	Sun	rs10418046	19	54327869	381	#N/A	#N/A	#N/A	381	1	trans	Not applicable	Fail	Fail	Tier3	G	T	0.217	0.488	0.029	1.50E-64	3301	Fail	#N/A	rs34436714	1
LDLR	Ldl Receptor	3949	ENSG00000130164	A0A024R7D5;P01130	LDLR	19	11200038	11244492	LDLR	Yao	rs7949566	11	126285301	5	NO	1	ADAM15,LDLR	4	1	trans	Not applicable	Pass	Pass	Tier1	A	G	0.426	0.216	0.019	8.46E-29	6861	#N/A	#N/A	#N/A	#N/A
LDOC1	Protein Ldoc1	23641	ENSG00000182195	O95751	LDOC1.8378.3.4	X	140269934	140271310	LDOC1.8378.3.4	Sun	rs34440547	19	15582863	5	NO	0	#N/A	5	1	trans	Not applicable	Pass	Pass	Tier1	T	C	0.208	-0.536	0.029	6.20E-76	3301	#N/A	#N/A	#N/A	#N/A
LEAP2	Liver Expressed Antimicrobial Peptide 2	116842	ENSG00000164406	Q969E1	Not reported	5	132209357	132210582	Not reported	Emilsson	rs57880964	5	132210674	1	#N/A	#N/A	#N/A	1	1	cis	3_prime_UTR_variant	Pass	Pass	Tier1	G	C	0.838	-0.300	0.145	4.10E-19	3200	#N/A	#N/A	#N/A	#N/A
LECT2	Leukocyte Cell Derived Chemotaxin 2	3950	ENSG00000145826	O14960	Not reported	5	135282599	135290723	Not reported	Emilsson	rs248160	5	135293512	1	#N/A	#N/A	#N/A	1	1	cis	missense_variant	Pass	Pass	Tier1	T	C	0.670	-0.312	0.633	3.70E-33	3200	#N/A	#N/A	#N/A	#N/A
LEMD1	Lem Domain-Containing Protein 1	93273	ENSG00000186007	Q68G75	LEMD1.8040.9.3	1	205350506	205425082	LEMD1.8040.9.3	Sun	rs4632248	19	54324995	381	#N/A	#N/A	#N/A	381	1	trans	Not applicable	Pass	Fail	Tier3	T	G	0.214	0.513	0.029	2.00E-71	3301	#N/A	#N/A	#N/A	#N/A
LEPR	Leptin Receptor	3953	ENSG00000116678	P48357;Q4G138	LEPR.5400.52.3	1	65886248	66107242	LEPR.5400.52.3	Sun	rs3790438	1	66085525	1	#N/A	#N/A	#N/A	1	3	cis	missense_variant	Pass	Pass	Tier1	A	T	0.175	-1.375	0.022	2.8e-861	3301	Pass	#N/A	rs17415296	0.962278598
LGALS2	Galectin-2	3957	ENSG00000100079	P05162	LGALS2.3033.57.1	22	37966255	37978623	LGALS2.3033.57.1	Sun	rs10424405	19	54321933	381	#N/A	#N/A	#N/A	381	1	trans	Not applicable	Fail	Fail	Tier3	G	A	0.220	0.231	0.030	1.70E-14	3301	Fail	#N/A	rs34436714	0.963548376
LGALS2	Galectin-2	3957	ENSG00000100079	P05162	LGALS2.3033.57.1	22	37966255	37978623	LGALS2.3033.57.1	Sun	rs5756729	22	37961353	1	#N/A	#N/A	#N/A	1	1	cis	downstream_gene_variant	Pass	Pass	Tier1	T	C	0.593	-0.275	0.026	2.20E-26	3301	#N/A	#N/A	#N/A	#N/A
LGALS3	Galectin‐3	3958	ENSG00000131981	A0A024R693;P17931	15	14	55590828	55612126	15	Folkersen	rs7928577	11	126227723	1	#N/A	#N/A	#N/A	1	1	trans	Not applicable	Pass	Pass	Tier1	T	G	0.080	0.260	0.043	2.1E‐09	3394	#N/A	#N/A	#N/A	#N/A
LGALS3	Galectin‐3	3958	ENSG00000131981	A0A024R693;P17931	15	14	55590828	55612126	15	Folkersen	rs1169306	12	121438311	2	NO	1	CRP,LGALS3	1	1	trans	Not applicable	Pass	Pass	Tier1	T	C	0.380	0.140	0.024	6.5E‐09	3394	Pass	#N/A	rs1169310	0.981502341
LGALS3	Galectin‐3	3958	ENSG00000131981	A0A024R693;P17931	15	14	55590828	55612126	15	Folkersen	rs9323280	14	55801687	1	#N/A	#N/A	#N/A	1	1	cis	missense_variant	Pass	Pass	Tier1	A	C	0.870	0.770	0.046	5.6E‐62	3394	Pass	#N/A	rs35070799	0.910091196
LGALS3	Galectin‐3	3958	ENSG00000131981	A0A024R693;P17931	15	14	55590828	55612126	15	Folkersen	rs33988101	19	49218111	13	#N/A	#N/A	#N/A	13	1	trans	Not applicable	Pass	Fail	Tier3	T	G	0.480	0.140	0.024	3.5E‐09	3394	#N/A	#N/A	#N/A	#N/A
LGALS3BP	Galectin 3 Binding Protein	3959	ENSG00000108679	Q08380	Not reported	17	76967334	76976061	Not reported	Emilsson	rs4789847	17	77004644	1	#N/A	#N/A	#N/A	1	1	cis	intron_variant	Pass	Pass	Tier1	A	G	0.829	-0.196	0.186	3.90E-09	3200	#N/A	#N/A	#N/A	#N/A
LGALS4	Galectin 4	3960	ENSG00000171747	P56470	Not reported	19	39292310	39303740	Not reported	Emilsson	rs55945853	19	39230046	1	#N/A	#N/A	#N/A	1	1	cis	downstream_gene_variant	Pass	Pass	Tier1	G	A	0.510	0.181	0.438	7.70E-14	3200	#N/A	#N/A	#N/A	#N/A
LGALS7	Galectin-7	3963	ENSG00000205076	P47929	LGALS7.9196.8.3	19	39261611	39264132	LGALS7.9196.8.3	Sun	rs6993770	8	106581528	26	#N/A	#N/A	#N/A	26	1	trans	Not applicable	Pass	Fail	Tier3	T	A	0.282	-0.238	0.027	2.60E-18	3301	#N/A	#N/A	#N/A	#N/A
LGALS9	Galectin 9	3965	ENSG00000168961	O00182	Not reported	17	25958173	25976586	Not reported	Emilsson	rs62055780	17	25971795	1	#N/A	#N/A	#N/A	1	1	cis	downstream_gene_variant	Pass	Pass	Tier1	T	C	0.753	0.203	0.244	7.90E-12	3200	#N/A	#N/A	#N/A	#N/A
LGMN	Legumain	5641	ENSG00000100600	Q99538	Not reported	14	93170151	93215047	Not reported	Emilsson	rs7140705	14	93224207	1	#N/A	#N/A	#N/A	1	1	cis	intergenic_variant	Pass	Pass	Tier1	T	G	0.913	-0.268	0.109	3.60E-09	3200	#N/A	#N/A	#N/A	#N/A
LHB	Lutropin Subunit Beta	3972	ENSG00000104826	A0A0F7RQE6;P01229	LHB.8376.25.4	19	49519237	49520338	LHB.8376.25.4	Sun	rs75287599	19	49517140	3	YES	0	LHB,CGA	1	1	cis	downstream_gene_variant	Pass	Pass	Tier1	T	C	0.078	-0.434	0.046	2.40E-21	3301	#N/A	#N/A	#N/A	#N/A
LIF	Leukemia Inhibitory Factor	3976	ENSG00000128342	P15018	LIF.7790.21.3	22	30636436	30642840	LIF.7790.21.3	Sun	rs4795433	17	26716821	151	#N/A	#N/A	#N/A	151	1	trans	Not applicable	Pass	Fail	Tier3	T	C	0.510	-0.201	0.024	1.40E-16	3301	#N/A	#N/A	#N/A	#N/A
LIFR	Leukemia Inhibitory Factor Receptor	3977	ENSG00000113594	A8K1Z4;P42702	LIFR.5837.49.3	5	38475065	38608456	LIFR.5837.49.3	Sun	rs635634	9	136155000	24	#N/A	#N/A	#N/A	24	1	trans	Not applicable	Pass	Fail	Tier3	T	C	0.180	-0.300	0.032	6.00E-21	3301	Pass	#N/A	rs651007	0.821626222
LILRA3	Leukocyte Immunoglobulin Like Receptor A3	11026	ENSG00000170866	Q8N6C8	Not reported	19	54799849	54804265	Not reported	Emilsson	rs398217	19	54793038	2	YES	0	#N/A	1	1	cis	downstream_gene_variant	Pass	Pass	Tier1	A	G	0.773	1.243	0.189	1.00E-300	3200	#N/A	#N/A	#N/A	#N/A
LILRA4	Leukocyte Immunoglobulin-Like Receptor Subfamily A Member 4	23547	ENSG00000239961	P59901	LILRA4.8299.66.3	19	54844456	54850421	LILRA4.8299.66.3	Sun	rs876036	7	50307710	1	#N/A	#N/A	#N/A	1	1	trans	Not applicable	Pass	Pass	Tier1	C	T	0.317	-0.198	0.026	6.00E-14	3301	#N/A	#N/A	#N/A	#N/A
LILRA4	Leukocyte Immunoglobulin-Like Receptor Subfamily A Member 4	23547	ENSG00000239961	P59901	LILRA4.8299.66.3	19	54844456	54850421	LILRA4.8299.66.3	Sun	rs2241384	19	54849942	1	#N/A	#N/A	#N/A	1	1	cis	missense_variant	Pass	Pass	Tier1	A	G	0.170	-0.309	0.033	3.40E-21	3301	#N/A	#N/A	#N/A	#N/A
LILRA5	Leukocyte Immunoglobulin-Like Receptor Subfamily A Member 5	353514	ENSG00000187116	A6NI73	LILRA5.7787.25.3	19	54818353	54824409	LILRA5.7787.25.3	Sun	rs759819	19	54815577	1	#N/A	#N/A	#N/A	1	2	cis	downstream_gene_variant	Pass	Pass	Tier1	C	T	0.330	-0.543	0.024	2.50E-111	3301	#N/A	#N/A	#N/A	#N/A
LILRA6	Leukocyte Immunoglobulin-Like Receptor Subfamily A Member 6	79168	ENSG00000244482	Q6PI73	LILRA6.7059.14.3	19	54720737	54746649	LILRA6.7059.14.3	Sun	rs35361042	19	54748737	1	#N/A	#N/A	#N/A	1	8	cis	downstream_gene_variant	Pass	Pass	Tier1	G	C	0.091	1.340	0.038	2.10E-278	3301	#N/A	#N/A	#N/A	#N/A
LILRB1	Leukocyte Immunoglobulin-Like Receptor Subfamily B Member 1	10859	ENSG00000104972	A0A087WSV6;Q8NHL6;A0A087WSX8;D9IDM5;A8MVE2;A0A0B4J1W1	LILRB1.5090.49.2	19	55085346	55148979	LILRB1.5090.49.2	Sun	rs2114511	19	55145093	1	#N/A	#N/A	#N/A	1	10	cis	synonymous_variant	Pass	Pass	Tier1	C	G	0.051	-1.806	0.046	9.5e-337	3301	Pass	#N/A	rs1056452	0.859162148
LILRB2	Leukocyte Immunoglobulin-Like Receptor Subfamily B Member 2	10288	ENSG00000131042	Q8N423	LILRB2.5091.28.3	19	54777675	54785039	LILRB2.5091.28.3	Sun	rs386056	19	54782919	2	YES	0	#N/A	1	3	cis	missense_variant	Pass	Pass	Tier1	T	C	0.201	-1.150	0.023	5.2e-530	3301	#N/A	#N/A	#N/A	#N/A
LILRB4	Leukocyte Immunoglobulin-Like Receptor Subfamily B Member 4	11006	ENSG00000186818	Q8NHJ6;A0A0A0MSZ8	LILRB4.6453.70.3	19	55155340	55181810	LILRB4.6453.70.3	Sun	rs11592462	10	73550117	1	#N/A	#N/A	#N/A	1	2	trans	Not applicable	Pass	Pass	Tier1	G	C	0.487	-0.322	0.024	2.90E-41	3301	#N/A	#N/A	#N/A	#N/A
LILRB4	Leukocyte Immunoglobulin-Like Receptor Subfamily B Member 4	11006	ENSG00000186818	Q8NHJ6;A0A0A0MSZ8	LILRB4.6453.70.3	19	55155340	55181810	LILRB4.6453.70.3	Sun	rs11111026	12	102192803	1	#N/A	#N/A	#N/A	1	1	trans	Not applicable	Pass	Pass	Tier1	T	G	0.182	-0.236	0.032	1.50E-13	3301	#N/A	#N/A	#N/A	#N/A
LILRB5	Leukocyte Immunoglobulin-Like Receptor Subfamily B Member 5	10990	ENSG00000105609	O75023	LILRB5.7015.8.3	19	54754263	54761164	LILRB5.7015.8.3	Sun	rs12975366	19	54759361	1	#N/A	#N/A	#N/A	1	3	cis	missense_variant	Pass	Pass	Tier1	C	T	0.405	-1.161	0.015	2.5e-1276	3301	#N/A	#N/A	#N/A	#N/A
LIPN	Lipase Member N	643418	ENSG00000204020	Q5VXI9	LIPN.8097.77.3	10	90521163	90537999	LIPN.8097.77.3	Sun	rs10509554	10	90525792	1	#N/A	#N/A	#N/A	1	2	cis	intron_variant	Pass	Pass	Tier1	T	C	0.307	1.017	0.021	6.6e-499	3301	#N/A	#N/A	#N/A	#N/A
LMAN2L	Vip36-Like Protein	81562	ENSG00000114988	Q9H0V9;B4DI83;B4E308;B4DVH1	LMAN2L.8013.9.3	2	97371666	97405801	LMAN2L.8013.9.3	Sun	rs2271893	2	97405440	1	#N/A	#N/A	#N/A	1	1	cis	intron_variant	Pass	Pass	Tier1	A	G	0.323	0.263	0.026	4.40E-24	3301	#N/A	#N/A	#N/A	#N/A
LMNB1	Lamin-B1	4001	ENSG00000113368	B4DZT3;P20700	LMNB1.3889.64.2	5	126112315	126172712	LMNB1.3889.64.2	Sun	rs36105360	5	126161690	1	#N/A	#N/A	#N/A	1	1	cis	missense_variant	Pass	Pass	Tier1	T	C	0.025	0.804	0.079	2.20E-24	3301	Pass	#N/A	rs36105360	1
LONP1	Lon Protease Homolog, Mitochondrial	9361	ENSG00000196365	P36776	LONP1.6398.12.3	19	5691845	5720583	LONP1.6398.12.3	Sun	rs62143197	19	54320716	381	#N/A	#N/A	#N/A	381	1	trans	Not applicable	Pass	Fail	Tier3	A	G	0.223	0.353	0.030	2.60E-32	3301	#N/A	#N/A	#N/A	#N/A
LPA	Lipoprotein(A)	4018	ENSG00000198670	P08519	LPA	6	160952515	161087407	LPA	Yao	rs55730499	6	161005610	1	#N/A	#N/A	#N/A	1	1	cis	intron_variant	Pass	Pass	Tier1	C	T	0.939	-1.255	0.046	3.77E-167	6861	#N/A	#N/A	#N/A	#N/A
LPCAT2	Lysophosphatidylcholine Acyltransferase 2	54947	ENSG00000087253	Q7L5N7	LPCAT2.11175.45.3	16	55542910	55620582	LPCAT2.11175.45.3	Sun	rs62143194	19	54319624	381	#N/A	#N/A	#N/A	381	1	trans	Not applicable	Pass	Fail	Tier3	G	C	0.224	0.523	0.029	8.90E-71	3301	#N/A	#N/A	#N/A	#N/A
LPO	Lactoperoxidase	4025	ENSG00000167419	P22079	LPO.4801.13.3	17	56295909	56345879	LPO.4801.13.3	Sun	rs7250982	19	5823244	1	#N/A	#N/A	#N/A	1	1	trans	Not applicable	Pass	Pass	Tier1	G	A	0.040	0.482	0.064	3.30E-14	3301	#N/A	#N/A	#N/A	#N/A
LRIG3	Leucine-Rich Repeats And Immunoglobulin-Like Domains Protein 3	121227	ENSG00000139263	Q6UXM1;C9K080	LRIG3.3322.52.2	12	59265931	59314303	LRIG3.3322.52.2	Sun	rs11172791	12	59272973	1	#N/A	#N/A	#N/A	1	1	cis	downstream_gene_variant	Pass	Pass	Tier1	C	T	0.045	-0.462	0.061	4.80E-14	3301	Pass	#N/A	rs7301358	0.840652431
LRP1	Low-Density Lipoprotein Receptor-Related Protein 1, Soluble	4035	ENSG00000123384	Q07954;Q59FG2	LRP1.8601.167.3	12	57522276	57607134	LRP1.8601.167.3	Sun	rs62143194	19	54319624	381	#N/A	#N/A	#N/A	381	1	trans	Not applicable	Pass	Fail	Tier3	G	C	0.224	0.222	0.031	3.20E-13	3301	#N/A	#N/A	#N/A	#N/A
LRP11	Ldl Receptor Related Protein 11	84918	ENSG00000120256	Q86VZ4	Not reported	6	150139893	150185480	Not reported	Emilsson	rs9371533	6	150210681	1	#N/A	#N/A	#N/A	1	1	cis	missense_variant	Pass	Pass	Tier1	A	G	0.376	0.825	0.432	4.30E-286	3200	#N/A	#N/A	#N/A	#N/A
LRP12	Ldl Receptor Related Protein 12	29967	ENSG00000147650	Q9Y561	Not reported	8	105501458	105601252	Not reported	Emilsson	rs72679151	8	105627117	1	#N/A	#N/A	#N/A	1	1	cis	intron_variant	Pass	Pass	Tier1	C	T	0.796	-0.211	0.190	2.60E-12	3200	#N/A	#N/A	#N/A	#N/A
LRP1B	Low-Density Lipoprotein Receptor-Related Protein 1B	53353	ENSG00000168702	Q9NZR2	LRP1B.7640.29.3	2	140988992	142889270	LRP1B.7640.29.3	Sun	rs1065853	19	45413233	33	#N/A	#N/A	#N/A	33	1	trans	Not applicable	Pass	Fail	Tier3	T	G	0.078	-0.373	0.046	5.10E-16	3301	#N/A	#N/A	#N/A	#N/A
LRP1B	Low-Density Lipoprotein Receptor-Related Protein 1B	53353	ENSG00000168702	Q9NZR2	LRP1B.11275.94.3	2	140988992	142889270	LRP1B.11275.94.3	Sun	rs62143194	19	54319624	381	#N/A	#N/A	#N/A	381	1	trans	Not applicable	Pass	Fail	Tier3	G	C	0.224	0.708	0.028	1.60E-139	3301	#N/A	#N/A	#N/A	#N/A
LRP8	Ldl Receptor Related Protein 8	7804	ENSG00000157193	Q14114	Not reported	1	53708040	53793821	Not reported	Emilsson	rs10218811	1	53805882	1	#N/A	#N/A	#N/A	1	1	cis	downstream_gene_variant	Pass	Pass	Tier1	A	G	0.725	0.166	0.312	9.80E-10	3200	#N/A	#N/A	#N/A	#N/A
LRPAP1	Alpha-2-Macroglobulin Receptor-Associated Protein	4043	ENSG00000163956	P30533	LRPAP1.3640.14.3	4	3508103	3534286	LRPAP1.3640.14.3	Sun	rs78770234	4	3496683	1	#N/A	#N/A	#N/A	1	1	cis	missense_variant	Pass	Pass	Tier1	A	G	0.033	-0.682	0.069	3.60E-23	3301	#N/A	#N/A	#N/A	#N/A
LRPPRC	Leucine-Rich Ppr Motif-Containing Protein, Mitochondrial	10128	ENSG00000138095	E5KNY5;P42704	LRPPRC.9046.46.3	2	44113647	44223144	LRPPRC.9046.46.3	Sun	rs2228243	3	186395113	6	#N/A	#N/A	#N/A	6	3	trans	Not applicable	Pass	Fail	Tier3	G	A	0.204	0.750	0.027	2.10E-165	3301	#N/A	#N/A	#N/A	#N/A
LRPPRC	Leucine-Rich Ppr Motif-Containing Protein, Mitochondrial	10128	ENSG00000138095	E5KNY5;P42704	LRPPRC.9046.46.3	2	44113647	44223144	LRPPRC.9046.46.3	Sun	rs200123836	14	106200601	25	#N/A	#N/A	#N/A	25	1	trans	Not applicable	Pass	Fail	Tier3	T	C	0.267	0.290	0.029	2.80E-24	3301	#N/A	#N/A	#N/A	#N/A
LRRC15	Leucine-Rich Repeat-Containing Protein 15	131578	ENSG00000172061	Q8TF66;B3KWI4	LRRC15.6557.50.3	3	194075976	194090472	LRRC15.6557.50.3	Sun	rs57514363	3	194087927	1	#N/A	#N/A	#N/A	1	2	cis	intron_variant	Pass	Pass	Tier1	G	T	0.113	0.593	0.038	5.90E-54	3301	#N/A	#N/A	#N/A	#N/A
LRRC19	Leucine-Rich Repeat-Containing Protein 19	64922	ENSG00000184434	Q9H756	LRRC19.7014.27.3	9	26993134	27005691	LRRC19.7014.27.3	Sun	rs7519758	1	196825287	4	NO	0	#N/A	4	2	trans	Not applicable	Pass	Pass	Tier1	T	C	0.194	-0.970	0.026	1.40E-307	3301	#N/A	#N/A	#N/A	#N/A
LRRC4C	Leucine Rich Repeat Containing 4C	57689	ENSG00000148948	Q9HCJ2	Not reported	11	40135750	41481186	Not reported	Emilsson	rs998447	11	40310789	1	#N/A	#N/A	#N/A	1	1	cis	intron_variant	Pass	Pass	Tier1	A	C	0.538	-0.137	0.442	2.20E-08	3200	#N/A	#N/A	#N/A	#N/A
LRRK2	Leucine-Rich Repeat Serine/Threonine-Protein Kinase 2	120892	ENSG00000188906	Q17RV3;Q5S007	LRRK2.10990.21.3	12	40590546	40763087	LRRK2.10990.21.3	Sun	rs704	17	26694861	151	#N/A	#N/A	#N/A	151	1	trans	Not applicable	Pass	Fail	Tier3	A	G	0.467	0.304	0.024	2.60E-36	3301	#N/A	#N/A	#N/A	#N/A
LRRK2	Leucine-Rich Repeat Serine/Threonine-Protein Kinase 2	120892	ENSG00000188906	Q17RV3;Q5S007	LRRK2.10990.21.3	12	40590546	40763087	LRRK2.10990.21.3	Sun	rs4632248	19	54324995	381	#N/A	#N/A	#N/A	381	1	trans	Not applicable	Pass	Fail	Tier3	T	G	0.214	0.206	0.030	5.90E-12	3301	#N/A	#N/A	#N/A	#N/A
LRRN1	Leucine-Rich Repeat Neuronal Protein 1	57633	ENSG00000175928	Q6UXK5;A8K6Q2	LRRN1.11586.2.3	3	3841121	3889387	LRRN1.11586.2.3	Sun	rs6801789	3	3807592	1	#N/A	#N/A	#N/A	1	1	cis	intron_variant,non_coding_transcript_variant	Pass	Pass	Tier1	C	T	0.354	0.246	0.025	2.30E-22	3301	#N/A	#N/A	#N/A	#N/A
LRRN1	Leucine-Rich Repeat Neuronal Protein 1	57633	ENSG00000175928	Q6UXK5;A8K6Q2	LRRN1.11293.14.3	3	3841121	3889387	LRRN1.11293.14.3	Sun	rs429358	19	45411941	22	#N/A	#N/A	#N/A	22	2	trans	Not applicable	Pass	Fail	Tier3	C	T	0.153	1.177	0.027	2.9e-418	3301	#N/A	#N/A	#N/A	#N/A
LRTM2	Leucine-Rich Repeat And Transmembrane Domain-Containing Protein 2	654429	ENSG00000166159	Q8N967	LRTM2.8906.60.3	12	1929433	1945918	LRTM2.8906.60.3	Sun	rs5167	19	45448465	18	#N/A	#N/A	#N/A	18	1	trans	Not applicable	Pass	Fail	Tier3	G	T	0.347	0.187	0.026	3.80E-13	3301	#N/A	#N/A	#N/A	#N/A
LSAMP	Limbic System Associated Membrane Protein	4045	ENSG00000185565	Q13449	Not reported	3	115521209	116164385	Not reported	Emilsson	rs17646258	3	116038249	1	#N/A	#N/A	#N/A	1	1	cis	intron_variant	Pass	Pass	Tier1	C	T	0.829	0.222	0.197	1.50E-12	3200	#N/A	#N/A	#N/A	#N/A
LTBR	Tumor Necrosis Factor Receptor Superfamily Member 3	4055	ENSG00000111321	P36941	LTBR.2636.10.2	12	6484211	6500733	LTBR.2636.10.2	Sun	rs570618	1	196657064	22	#N/A	#N/A	#N/A	22	1	trans	Not applicable	Pass	Fail	Tier3	G	T	0.611	-0.180	0.025	1.10E-12	3301	Pass	#N/A	rs572515	1
LTBR	Tumor Necrosis Factor Receptor Superfamily Member 3	4055	ENSG00000111321	P36941	LTBR.2636.10.2	12	6484211	6500733	LTBR.2636.10.2	Sun	rs74480769	5	40972211	57	#N/A	#N/A	#N/A	57	1	trans	Not applicable	Pass	Fail	Tier3	G	A	0.032	-0.551	0.073	4.80E-14	3301	#N/A	#N/A	#N/A	#N/A
LTF	Lactotransferrin	4057	ENSG00000012223	P02788;E7ER44;Q2TUW9;V9HWI4;B3KSL2	LTF.2780.35.2	3	46477136	46526724	LTF.2780.35.2	Sun	rs6441996	3	46505266	6	#N/A	#N/A	#N/A	6	2	cis	intron_variant	Pass	Fail	Tier3	C	G	0.238	-0.430	0.029	2.00E-51	3301	Pass	#N/A	rs1126477	0.947528975
LY6G6C	Lymphocyte Antigen 6 Complex Locus Protein G6C	80740	ENSG00000204421	O95867	LY6G6C.6256.9.3	6	31686425	31689622	LY6G6C.6256.9.3	Sun	rs62143198	19	54320939	381	#N/A	#N/A	#N/A	381	1	trans	Not applicable	Pass	Fail	Tier3	A	G	0.215	0.547	0.029	4.20E-78	3301	#N/A	#N/A	#N/A	#N/A
LY9	T-Lymphocyte Surface Antigen Ly-9	4063	ENSG00000122224	A0A0C4DFU4;Q9HBG7;Q05CA2;Q0VAI0;Q5VYH9	3324-51_1	1	160765864	160798051	3324-51_1	Suhre	rs540254	1	160767737	1	#N/A	#N/A	#N/A	1	1	cis	intron_variant	Pass	Pass	Tier1	C	T	0.353	0.417	0.045	7.78E-20	995	Pass	#N/A	rs540254	1
LYG1	Lysozyme G-Like Protein 1	129530	ENSG00000144214	Q8N1E2	LYG1.9243.10.3	2	99900701	99921205	LYG1.9243.10.3	Sun	rs112226238	14	106530826	3	NO	0	#N/A	3	1	trans	Not applicable	Pass	Pass	Tier1	G	A	0.377	0.208	0.028	8.30E-14	3301	#N/A	#N/A	#N/A	#N/A
LYN	Tyrosine-Protein Kinase Lyn	4067	ENSG00000254087	P07948;Q6NUK7;A8K379	LYN.3453.87.2	8	56792372	56923940	LYN.3453.87.2	Sun	rs62143197	19	54320716	381	#N/A	#N/A	#N/A	381	1	trans	Not applicable	Pass	Fail	Tier3	A	G	0.223	0.270	0.030	3.20E-19	3301	Pass	#N/A	rs34436714	0.957055237
LYVE1	Lymphatic Vessel Endothelial Hyaluronan Receptor 1	10894	ENSG00000133800	Q9Y5Y7	Not reported	11	10579412	10590365	Not reported	Emilsson	rs114527818	11	10619041	1	#N/A	#N/A	#N/A	1	1	cis	missense_variant	Pass	Pass	Tier1	T	A	0.951	-0.369	0.040	3.30E-11	3200	#N/A	#N/A	#N/A	#N/A
LYZ	Lysozyme C	4069	ENSG00000090382	B2R4C5;P61626	LYZ.4920.10.1	12	69742121	69748014	LYZ.4920.10.1	Sun	rs4761234	12	69732105	1	#N/A	#N/A	#N/A	1	2	cis	intergenic_variant	Fail	Pass	Tier2	C	T	0.473	-0.474	0.024	3.80E-89	3301	Fail	#N/A	rs2168029	0.836681578
LYZL2	Lysozyme-Like Protein 2	119180	ENSG00000151033	A0A080YUZ9;Q7Z4W2	LYZL2.6377.54.3	10	30900718	30918691	LYZL2.6377.54.3	Sun	rs704	17	26694861	151	#N/A	#N/A	#N/A	151	1	trans	Not applicable	Pass	Fail	Tier3	A	G	0.467	0.200	0.024	3.00E-16	3301	#N/A	#N/A	#N/A	#N/A
LYZL2	Lysozyme-Like Protein 2	119180	ENSG00000151033	A0A080YUZ9;Q7Z4W2	LYZL2.6377.54.3	10	30900718	30918691	LYZL2.6377.54.3	Sun	rs4632248	19	54324995	381	#N/A	#N/A	#N/A	381	1	trans	Not applicable	Pass	Fail	Tier3	T	G	0.214	0.388	0.029	4.90E-40	3301	#N/A	#N/A	#N/A	#N/A
M6PR	Cation-Dependent Mannose-6-Phosphate Receptor	4074	ENSG00000003056	F5GX30;P20645	M6PR.10491.21.3	12	9092959	9102551	M6PR.10491.21.3	Sun	rs967645	17	26713970	151	#N/A	#N/A	#N/A	151	1	trans	Not applicable	Pass	Fail	Tier3	T	C	0.509	0.226	0.024	9.50E-21	3301	#N/A	#N/A	#N/A	#N/A
MAD1L1	Mitotic Spindle Assembly Checkpoint Protein Mad1	8379	ENSG00000002822	Q9Y6D9	MAD1L1.13618.15.3	7	1855429	2272878	MAD1L1.13618.15.3	Sun	rs4795433	17	26716821	151	#N/A	#N/A	#N/A	151	1	trans	Not applicable	Pass	Fail	Tier3	T	C	0.510	0.178	0.024	2.50E-13	3301	#N/A	#N/A	#N/A	#N/A
MAGEA10	Melanoma-Associated Antigen 10	4109	ENSG00000124260	B2RAE8;P43363	MAGEA10.13610.9.3	X	151301782	151307033	MAGEA10.13610.9.3	Sun	rs704	17	26694861	151	#N/A	#N/A	#N/A	151	1	trans	Not applicable	Pass	Fail	Tier3	A	G	0.467	0.259	0.024	1.40E-26	3301	#N/A	#N/A	#N/A	#N/A
MAGEA3	Melanoma-Associated Antigen 3	4102	ENSG00000221867	P43357	MAGEA3.12576.21.3	X	151934652	151938240	MAGEA3.12576.21.3	Sun	rs13402475	2	3639909	12	#N/A	#N/A	#N/A	12	1	trans	Not applicable	Pass	Fail	Tier3	G	C	0.808	-0.275	0.032	1.30E-17	3301	#N/A	#N/A	#N/A	#N/A
MAGEA3	Melanoma-Associated Antigen 3	4102	ENSG00000221867	P43357	MAGEA3.12576.21.3	X	151934652	151938240	MAGEA3.12576.21.3	Sun	rs5167	19	45448465	18	#N/A	#N/A	#N/A	18	1	trans	Not applicable	Pass	Fail	Tier3	G	T	0.347	0.277	0.026	2.00E-27	3301	#N/A	#N/A	#N/A	#N/A
MAN1A2	Mannosidase Alpha Class 1A Member 2	10905	ENSG00000198162	O60476	Not reported	1	117910084	118068320	Not reported	Emilsson	rs1289863	1	117854689	1	#N/A	#N/A	#N/A	1	1	cis	intron_variant,non_coding_transcript_variant	Pass	Pass	Tier1	C	T	0.692	0.210	0.665	1.50E-15	3200	#N/A	#N/A	#N/A	#N/A
MAN1B1	Endoplasmic Reticulum Mannosyl-Oligosaccharide 1,2-Alpha-Mannosidase	11253	ENSG00000177239	Q9UKM7	MAN1B1.7071.23.4	9	139981379	140003635	MAN1B1.7071.23.4	Sun	rs528298	1	196660995	22	#N/A	#N/A	#N/A	22	2	trans	Not applicable	Pass	Fail	Tier3	T	A	0.614	0.367	0.025	6.30E-50	3301	#N/A	#N/A	#N/A	#N/A
MAN1C1	Mannosidase Alpha Class 1C Member 1	57134	ENSG00000117643	Q9NR34	Not reported	1	25943958	26112698	Not reported	Emilsson	rs3767879	1	26070909	1	#N/A	#N/A	#N/A	1	1	cis	intron_variant	Pass	Pass	Tier1	C	T	0.465	0.172	0.494	9.30E-14	3200	#N/A	#N/A	#N/A	#N/A
MAN2B2	Epididymis-Specific Alpha-Mannosidase	23324	ENSG00000013288	B7Z754;E9PCD7;Q9Y2E5	MAN2B2.9251.28.3	4	6576902	6625089	MAN2B2.9251.28.3	Sun	rs2301790	4	6600012	1	#N/A	#N/A	#N/A	1	1	cis	missense_variant	Pass	Pass	Tier1	G	A	0.484	0.334	0.024	1.00E-44	3301	#N/A	#N/A	#N/A	#N/A
MAN2B2	Epididymis-Specific Alpha-Mannosidase	23324	ENSG00000013288	B7Z754;E9PCD7;Q9Y2E5	MAN2B2.9251.28.3	4	6576902	6625089	MAN2B2.9251.28.3	Sun	rs429358	19	45411941	22	#N/A	#N/A	#N/A	22	1	trans	Not applicable	Pass	Fail	Tier3	C	T	0.153	0.230	0.034	7.90E-12	3301	#N/A	#N/A	#N/A	#N/A
MANBA	Beta-Mannosidase	4126	ENSG00000109323	O00462	MANBA.6382.17.3	4	103552660	103682151	MANBA.6382.17.3	Sun	rs227370	4	103612043	1	#N/A	#N/A	#N/A	1	3	cis	intron_variant	Pass	Pass	Tier1	C	T	0.675	-0.560	0.025	7.80E-113	3301	#N/A	#N/A	#N/A	#N/A
MANBA	Beta-Mannosidase	4126	ENSG00000109323	O00462	MANBA.6382.17.3	4	103552660	103682151	MANBA.6382.17.3	Sun	rs10418046	19	54327869	381	#N/A	#N/A	#N/A	381	1	trans	Not applicable	Pass	Fail	Tier3	G	T	0.217	-0.213	0.030	7.80E-13	3301	#N/A	#N/A	#N/A	#N/A
MANEA	Glycoprotein Endo-Alpha-1,2-Mannosidase	79694	ENSG00000172469	Q5SRI9	MANEA.8014.359.3	6	96025419	96057333	MANEA.8014.359.3	Sun	rs80268500	6	96009498	1	#N/A	#N/A	#N/A	1	3	cis	missense_variant	Pass	Pass	Tier1	C	T	0.082	-1.681	0.035	1.8e-518	3301	#N/A	#N/A	#N/A	#N/A
MANF	Mesencephalic Astrocyte Derived Neurotrophic Factor	7873	ENSG00000259880	P55145	Not reported	3	51422667	51426828	Not reported	Emilsson	rs1552074	3	51408051	1	#N/A	#N/A	#N/A	1	1	cis	intron_variant	Pass	Pass	Tier1	T	C	0.859	0.391	0.877	2.60E-28	3200	#N/A	#N/A	#N/A	#N/A
MANSC1	Mansc Domain-Containing Protein 1	54682	ENSG00000111261	Q9H8J5	MANSC1.9557.5.3	12	12482198	12503475	MANSC1.9557.5.3	Sun	rs2160588	12	12487447	1	#N/A	#N/A	#N/A	1	1	cis	missense_variant	Pass	Pass	Tier1	A	G	0.120	0.502	0.037	8.70E-42	3301	#N/A	#N/A	#N/A	#N/A
MANSC4	Mansc Domain-Containing Protein 4	100287284	ENSG00000205693	A6NHS7	MANSC4.9578.263.3	12	27915671	27924209	MANSC4.9578.263.3	Sun	rs36138811	12	27927881	1	#N/A	#N/A	#N/A	1	1	cis	downstream_gene_variant	Pass	Pass	Tier1	C	T	0.232	0.637	0.028	7.40E-117	3301	#N/A	#N/A	#N/A	#N/A
MAP2K1	Dual Specificity Mitogen-Activated Protein Kinase Kinase 1	5604	ENSG00000169032	A4QPA9;Q02750;B4DFY5;H3BRW9	MAP2K1.2864.2.3	15	66679155	66784650	MAP2K1.2864.2.3	Sun	rs62143197	19	54320716	381	#N/A	#N/A	#N/A	381	1	trans	Not applicable	Fail	Fail	Tier3	A	G	0.223	0.553	0.029	1.50E-81	3301	Fail	#N/A	rs34436714	0.957055237
MAP2K2	Dual Specificity Mitogen-Activated Protein Kinase Kinase 2	5605	ENSG00000126934	P36507	3628-3_4	19	4090319	4124126	3628-3_4	Suhre	rs556990	13	113845059	1	#N/A	#N/A	#N/A	1	1	trans	Not applicable	Pass	Pass	Tier1	T	C	0.226	-0.594	0.048	2.17E-33	997	#N/A	#N/A	#N/A	#N/A
MAP2K3	Dual Specificity Mitogen-Activated Protein Kinase Kinase 3	5606	ENSG00000034152	P46734;Q6FI23	MAP2K3.6151.18.3	17	21187984	21218552	MAP2K3.6151.18.3	Sun	rs62143197	19	54320716	381	#N/A	#N/A	#N/A	381	1	trans	Not applicable	Pass	Fail	Tier3	A	G	0.223	0.303	0.030	6.50E-24	3301	#N/A	#N/A	#N/A	#N/A
MAP2K4	Dual Specificity Mitogen-Activated Protein Kinase Kinase 4	6416	ENSG00000065559	P45985	MAP2K4.5242.37.3	17	11924141	12047147	MAP2K4.5242.37.3	Sun	rs17315646	1	230295307	2	NO	1	MAP2K4,NRP1	1	1	trans	Not applicable	Pass	Pass	Tier1	G	C	0.592	-0.267	0.025	8.30E-27	3301	Pass	#N/A	rs17315646	1
MAP2K4	Dual Specificity Mitogen-Activated Protein Kinase Kinase 4	6416	ENSG00000065559	P45985	MAP2K4.5242.37.3	17	11924141	12047147	MAP2K4.5242.37.3	Sun	rs2228243	3	186395113	6	#N/A	#N/A	#N/A	6	3	trans	Not applicable	Pass	Fail	Tier3	G	A	0.204	0.866	0.026	1.40E-237	3301	Pass	#N/A	rs2228243	1
MAP3K3	Mitogen-Activated Protein Kinase Kinase Kinase 3	4215	ENSG00000198909	J3KRN4;Q96HN9;Q99759;J3QRB6	MAP3K3.12990.39.3	17	61699775	61773663	MAP3K3.12990.39.3	Sun	rs62143206	19	54326212	381	#N/A	#N/A	#N/A	381	1	trans	Not applicable	Pass	Fail	Tier3	T	G	0.213	0.627	0.028	9.30E-111	3301	#N/A	#N/A	#N/A	#N/A
MAPK1	Mitogen-Activated Protein Kinase 1	5594	ENSG00000100030	P28482;Q1HBJ4;Q499G7	MAPK1.3115.64.2	22	22108789	22221970	MAPK1.3115.64.2	Sun	rs62143198	19	54320939	381	#N/A	#N/A	#N/A	381	1	trans	Not applicable	Fail	Fail	Tier3	A	G	0.215	0.501	0.030	9.10E-65	3301	Fail	#N/A	rs34436714	0.957055237
MAPK13	Mitogen-Activated Protein Kinase 13	5603	ENSG00000156711	A0A024RD04;O15264	MAPK13.5006.71.1	6	36095586	36107842	MAPK13.5006.71.1	Sun	rs12210904	6	36098191	1	#N/A	#N/A	#N/A	1	1	cis	5_prime_UTR_variant	Pass	Pass	Tier1	A	C	0.289	0.254	0.027	1.50E-21	3301	Pass	#N/A	rs10947589	0.912088031
MAPK13	Mitogen-Activated Protein Kinase 13	5603	ENSG00000156711	A0A024RD04;O15264	MAPK13.5006.71.1	6	36095586	36107842	MAPK13.5006.71.1	Sun	rs62143206	19	54326212	381	#N/A	#N/A	#N/A	381	1	trans	Not applicable	Fail	Fail	Tier3	T	G	0.213	0.653	0.028	1.00E-121	3301	Fail	#N/A	rs34436714	0.987578813
MAPK14	Mitogen-Activated Protein Kinase 14	1432	ENSG00000112062	L7RSM2;Q16539;A0A024RD15;B4E0K5	MAPK14.5007.1.1	6	35995488	36079013	MAPK14.5007.1.1	Sun	rs62143198	19	54320939	381	#N/A	#N/A	#N/A	381	1	trans	Not applicable	Fail	Fail	Tier3	A	G	0.215	0.513	0.029	4.60E-68	3301	Fail	#N/A	rs34436714	0.957055237
MAPK3	Mitogen-Activated Protein Kinase 3	5595	ENSG00000102882	P27361;Q9BWJ1;L7RXH5	MAPK3.2855.49.2	16	30125426	30134827	MAPK3.2855.49.2	Sun	rs62143198	19	54320939	381	#N/A	#N/A	#N/A	381	1	trans	Not applicable	Fail	Fail	Tier3	A	G	0.215	0.626	0.029	3.70E-105	3301	Fail	#N/A	rs34436714	0.957055237
MAPK8	Mitogen-Activated Protein Kinase 8	5599	ENSG00000107643	A1L4K2;P45983	MAPK8.3825.18.2	10	49514698	49647403	MAPK8.3825.18.2	Sun	rs62143198	19	54320939	381	#N/A	#N/A	#N/A	381	1	trans	Not applicable	Fail	Fail	Tier3	A	G	0.215	0.603	0.029	8.10E-97	3301	Fail	#N/A	rs34436714	0.957055237
MAPKAPK2	Map Kinase-Activated Protein Kinase 2	9261	ENSG00000162889	P49137	3820-68_2	1	206858289	206907628	3820-68_2	Suhre	rs6669284	1	206890435	1	#N/A	#N/A	#N/A	1	1	cis	intron_variant	Pass	Pass	Tier1	A	G	0.349	0.326	0.044	3.90E-13	996	Pass	#N/A	rs6669284	1
MAPKAPK2	Map Kinase-Activated Protein Kinase 2	9261	ENSG00000162889	P49137	MAPKAPK2.3820.68.2	1	206858289	206907628	MAPKAPK2.3820.68.2	Sun	rs62143197	19	54320716	381	#N/A	#N/A	#N/A	381	1	trans	Not applicable	Fail	Fail	Tier3	A	G	0.223	0.386	0.030	1.60E-38	3301	Fail	#N/A	rs34436714	0.957055237
MAPKAPK3	Map Kinase-Activated Protein Kinase 3	7867	ENSG00000114738	A0A024R2W7;Q16644	3822-54_2	3	50648951	50686720	3822-54_2	Suhre	rs1926447	13	46629944	5	NO	1	MAPKAPK3,PIR	4	1	trans	Not applicable	Fail	Pass	Tier2	A	G	0.288	1.104	0.036	2.25E-145	989	Fail	#N/A	rs1926447	1
MAPKAPK5	Map Kinase-Activated Protein Kinase 5	8550	ENSG00000089022	Q8IW41	MAPKAPK5.8382.47.3	12	112279782	112334343	MAPKAPK5.8382.47.3	Sun	rs704	17	26694861	151	#N/A	#N/A	#N/A	151	1	trans	Not applicable	Pass	Fail	Tier3	A	G	0.467	0.633	0.022	6.20E-181	3301	#N/A	#N/A	#N/A	#N/A
MAPKAPK5	Map Kinase-Activated Protein Kinase 5	8550	ENSG00000089022	Q8IW41	MAPKAPK5.8382.47.3	12	112279782	112334343	MAPKAPK5.8382.47.3	Sun	rs5167	19	45448465	18	#N/A	#N/A	#N/A	18	2	trans	Not applicable	Fail	Fail	Tier3	G	T	0.347	0.755	0.022	2.60E-249	3301	Fail	#N/A	rs5167	1
MASP1	Mannan-Binding Lectin Serine Protease 1	5648	ENSG00000127241	P48740;F8W876	3605-77_4	3	186935942	187009810	3605-77_4	Suhre	rs259842	2	180738840	1	#N/A	#N/A	#N/A	1	1	trans	Not applicable	Pass	Pass	Tier1	T	C	0.379	0.351	0.044	3.55E-15	995	Pass	#N/A	rs259842	1
MATN4	Matrilin-4	8785	ENSG00000124159	A2RRP8;B3KQB2;A5D8U1;O95460;A6NNA4	MATN4.7083.74.3	20	43922085	43937169	MATN4.7083.74.3	Sun	rs11697677	20	43925554	1	#N/A	#N/A	#N/A	1	1	cis	missense_variant	Pass	Pass	Tier1	G	A	0.254	-0.230	0.028	2.50E-16	3301	#N/A	#N/A	#N/A	#N/A
MBL2	Mannose-Binding Protein C	4153	ENSG00000165471	P11226	3000-66_1	10	54525140	54531460	3000-66_1	Suhre	rs687289	9	136137106	14	#N/A	#N/A	#N/A	14	1	trans	Not applicable	Pass	Fail	Tier3	A	G	0.360	0.282	0.045	8.23E-10	989	Pass	#N/A	rs687289	1
MBL2	Mannose-Binding Protein C	4153	ENSG00000165471	P11226	MBL2.3000.66.1	10	54525140	54531460	MBL2.3000.66.1	Sun	rs7899547	10	54536839	1	#N/A	#N/A	#N/A	1	5	cis	intergenic_variant	Pass	Pass	Tier1	G	T	0.653	0.948	0.020	9.1e-479	3301	#N/A	#N/A	#N/A	#N/A
MCAM	Melanoma Cell Adhesion Molecule	4162	ENSG00000076706	A0A024R3I5;P43121	MCAM	11	119179241	119192231	MCAM	Yao	rs550057	9	136146597	14	#N/A	#N/A	#N/A	14	1	trans	Not applicable	Pass	Fail	Tier3	C	T	0.760	0.151	0.022	1.42E-11	6861	#N/A	#N/A	#N/A	#N/A
MCAM	Melanoma Cell Adhesion Molecule	4162	ENSG00000076706	A0A024R3I5;P43121	MCAM	11	119179241	119192231	MCAM	Yao	rs11217234	11	119177938	1	#N/A	#N/A	#N/A	1	1	cis	3_prime_UTR_variant	Pass	Pass	Tier1	A	G	0.718	-0.144	0.026	4.32E-08	6861	#N/A	#N/A	#N/A	#N/A
MCEMP1	Mast Cell-Expressed Membrane Protein 1	199675	ENSG00000183019	Q8IX19	MCEMP1.6283.60.3	19	7741514	7744712	MCEMP1.6283.60.3	Sun	rs74480769	5	40972211	57	#N/A	#N/A	#N/A	57	1	trans	Not applicable	Pass	Fail	Tier3	G	A	0.032	-0.628	0.073	7.40E-18	3301	#N/A	#N/A	#N/A	#N/A
MCFD2	Multiple Coagulation Factor Deficiency Protein 2	90411	ENSG00000180398	Q8NI22;B4DF17	MCFD2.10476.23.3	2	47129009	47168994	MCFD2.10476.23.3	Sun	rs12147642	14	106205022	25	#N/A	#N/A	#N/A	25	6	trans	Not applicable	Pass	Fail	Tier3	T	G	0.662	-1.160	0.018	2.3e-908	3301	#N/A	#N/A	#N/A	#N/A
MCTS1	Malignant T-Cell-Amplified Sequence 1	28985	ENSG00000232119	Q9ULC4	MCTS1.12488.9.3	X	119727865	119754929	MCTS1.12488.9.3	Sun	rs10424405	19	54321933	381	#N/A	#N/A	#N/A	381	1	trans	Not applicable	Pass	Fail	Tier3	G	A	0.220	0.364	0.030	1.60E-34	3301	#N/A	#N/A	#N/A	#N/A
MDH1	Malate Dehydrogenase, Cytoplasmic	4190	ENSG00000014641	P40925;V9HWF2	MDH1.3853.56.1	2	63815743	63834331	MDH1.3853.56.1	Sun	rs62143197	19	54320716	381	#N/A	#N/A	#N/A	381	1	trans	Not applicable	Pass	Fail	Tier3	A	G	0.223	0.345	0.030	7.80E-31	3301	Pass	#N/A	rs34436714	0.957055237
MED1	Mediator Of Rna Polymerase Ii Transcription Subunit 1	5469	ENSG00000125686	Q15648	3892-21_2	17	37560538	37607539	3892-21_2	Suhre	rs9462846	6	42861581	1	#N/A	#N/A	#N/A	1	1	trans	Not applicable	Fail	Pass	Tier2	C	A	0.259	0.326	0.050	8.06E-11	995	Fail	#N/A	rs9462846	1
MED1	Mediator Of Rna Polymerase Ii Transcription Subunit 1	5469	ENSG00000125686	Q15648	MED1.5470.69.2	17	37560538	37607539	MED1.5470.69.2	Sun	rs6119	14	95054012	1	#N/A	#N/A	#N/A	1	1	trans	Not applicable	Pass	Pass	Tier1	G	A	0.099	0.687	0.039	6.20E-70	3301	#N/A	#N/A	#N/A	#N/A
MED4	Mediator Of Rna Polymerase Ii Transcription Subunit 4	29079	ENSG00000136146	Q9NPJ6;A0A024RDY7	MED4.14021.81.3	13	48627459	48669267	MED4.14021.81.3	Sun	rs5167	19	45448465	18	#N/A	#N/A	#N/A	18	1	trans	Not applicable	Pass	Fail	Tier3	G	T	0.347	0.419	0.025	2.60E-63	3301	#N/A	#N/A	#N/A	#N/A
MENT	Methylated In Normal Thymocytes Protein	54964	ENSG00000143443	Q9BUN1	Not reported	1	151020258	151023871	Not reported	Emilsson	rs12759273	1	151045024	1	#N/A	#N/A	#N/A	1	1	cis	downstream_gene_variant	Pass	Pass	Tier1	C	A	0.988	0.669	0.004	8.60E-09	3200	#N/A	#N/A	#N/A	#N/A
MET	Hepatocyte Growth Factor Receptor	4233	ENSG00000105976	A0A024R759;P08581;A0A024R728;E6Y365;B4DLF5	MET.2837.3.2	7	116312444	116438440	MET.2837.3.2	Sun	rs635634	9	136155000	24	#N/A	#N/A	#N/A	24	1	trans	Not applicable	Pass	Fail	Tier3	T	C	0.180	-0.380	0.032	3.20E-33	3301	Pass	#N/A	rs651007	0.821626222
METAP2	Methionine Aminopeptidase 2	10988	ENSG00000111142	P50579;F8VQZ7;A0A140VJE3	3170-6_1	12	95867296	95909615	3170-6_1	Suhre	rs1354034	3	56849749	3	NO	0	#N/A	3	1	trans	Not applicable	Pass	Pass	Tier1	T	C	0.380	-0.277	0.045	1.22E-09	995	#N/A	#N/A	#N/A	#N/A
METTL1	Trna (Guanine-N(7)-)-Methyltransferase	4234	ENSG00000037897	Q9UBP6	METTL1.12514.16.3	12	58162254	58166576	METTL1.12514.16.3	Sun	rs2731673	5	176839898	14	#N/A	#N/A	#N/A	14	1	trans	Not applicable	Pass	Fail	Tier3	C	T	0.752	0.276	0.028	3.20E-23	3301	#N/A	#N/A	#N/A	#N/A
METTL1	Trna (Guanine-N(7)-)-Methyltransferase	4234	ENSG00000037897	Q9UBP6	METTL1.12514.16.3	12	58162254	58166576	METTL1.12514.16.3	Sun	rs704	17	26694861	151	#N/A	#N/A	#N/A	151	1	trans	Not applicable	Pass	Fail	Tier3	A	G	0.467	0.226	0.024	1.90E-20	3301	#N/A	#N/A	#N/A	#N/A
METTL24	Methyltransferase Like 24	728464	ENSG00000053328	Q5JXM2	Not reported	6	110567148	110679475	Not reported	Emilsson	rs12189608	6	110573292	1	#N/A	#N/A	#N/A	1	1	cis	intron_variant	Pass	Pass	Tier1	A	T	0.956	0.378	0.028	7.40E-10	3200	#N/A	#N/A	#N/A	#N/A
MFAP2	Microfibrillar-Associated Protein 2	4237	ENSG00000117122	P55001;A0A024RA94	MFAP2.9294.45.3	1	17300997	17307330	MFAP2.9294.45.3	Sun	rs4920605	1	17315425	1	#N/A	#N/A	#N/A	1	1	cis	downstream_gene_variant	Pass	Pass	Tier1	A	G	0.554	0.207	0.024	1.30E-17	3301	#N/A	#N/A	#N/A	#N/A
MFGE8	Lactadherin	4240	ENSG00000140545	Q08431;X6R3G6;B4E396;F5GZN3;B3KTQ2	MFGE8.4455.89.2	15	89441916	89456642	MFGE8.4455.89.2	Sun	rs1961839	15	89467454	1	#N/A	#N/A	#N/A	1	1	cis	intergenic_variant	Pass	Pass	Tier1	A	G	0.397	-0.225	0.025	3.40E-19	3301	Pass	#N/A	rs8039998	0.991358749
MGA	Max Gene-Associated Protein	23269	ENSG00000174197	B9EGR5;Q8IWI9	MGA.11587.5.3	15	41913422	42062141	MGA.11587.5.3	Sun	rs704	17	26694861	151	#N/A	#N/A	#N/A	151	1	trans	Not applicable	Pass	Fail	Tier3	A	G	0.467	0.401	0.024	3.20E-64	3301	#N/A	#N/A	#N/A	#N/A
MGAT2	Alpha-1,6-Mannosyl-Glycoprotein 2-Beta-N-Acetylglucosaminyltransferase	4247	ENSG00000168282	Q10469	MGAT2.6909.40.3	14	50087489	50090198	MGAT2.6909.40.3	Sun	rs28396798	14	50075319	1	#N/A	#N/A	#N/A	1	1	cis	missense_variant	Pass	Pass	Tier1	T	C	0.547	0.195	0.024	1.30E-15	3301	#N/A	#N/A	#N/A	#N/A
MGAT4B	Alpha-1,3-Mannosyl-Glycoprotein 4-Beta-N-Acetylglucosaminyltransferase B	11282	ENSG00000161013	Q9UQ53	MGAT4B.7141.21.3	5	179224597	179233952	MGAT4B.7141.21.3	Sun	rs73351608	5	179232064	1	#N/A	#N/A	#N/A	1	1	cis	missense_variant	Pass	Pass	Tier1	T	A	0.022	-0.959	0.085	2.20E-29	3301	#N/A	#N/A	#N/A	#N/A
MGP	Uncarboxylated Mgp	4256	ENSG00000111341	A0A024RAX0;P08493	UCMGP	12	15034115	15038860	UCMGP	Yao	rs7135211	12	15052758	2	NO	0	#N/A	2	1	cis	missense_variant	Pass	Pass	Tier1	G	A	0.622	0.265	0.019	3.62E-44	6861	#N/A	#N/A	#N/A	#N/A
MIA	Melanoma-Derived Growth Regulatory Protein	8190	ENSG00000261857	A0A024R0P1;Q16674	MIA.2687.2.1	19	41277553	41283395	MIA.2687.2.1	Sun	rs2604877	19	41275048	1	#N/A	#N/A	#N/A	1	3	cis	missense_variant	Pass	Pass	Tier1	C	T	0.068	1.442	0.042	2.50E-253	3301	#N/A	#N/A	#N/A	#N/A
MICALL2	Mical-Like Protein 2	79778	ENSG00000164877	Q6UWK3;Q8IY33	MICALL2.12891.1.3	7	1468101	1499138	MICALL2.12891.1.3	Sun	rs4795433	17	26716821	151	#N/A	#N/A	#N/A	151	1	trans	Not applicable	Pass	Fail	Tier3	T	C	0.510	0.346	0.024	1.00E-47	3301	#N/A	#N/A	#N/A	#N/A
MIF	Macrophage Migration Inhibitory Factor	4282	ENSG00000240972	I4AY87;P14174	5356-2_3	22	24236191	24237414	5356-2_3	Suhre	rs1926447	13	46629944	5	NO	1	MIF,PIR	4	1	trans	Not applicable	Pass	Pass	Tier1	A	G	0.288	0.348	0.048	1.04E-12	989	Pass	#N/A	rs1926447	1
MIF	Macrophage Migration Inhibitory Factor	4282	ENSG00000240972	I4AY87;P14174	MIF.5356.2.3	22	24236191	24237414	MIF.5356.2.3	Sun	rs62143198	19	54320939	381	#N/A	#N/A	#N/A	381	1	trans	Not applicable	Fail	Fail	Tier3	A	G	0.215	0.442	0.030	7.60E-50	3301	Fail	#N/A	rs34436714	0.957055237
MILR1	Allergin-1	284021	ENSG00000271605	Q7Z6M3	MILR1.11173.29.3	17	62461569	62464760	MILR1.11173.29.3	Sun	rs3917532	7	94940119	5	NO	0	#N/A	5	1	trans	Not applicable	Pass	Pass	Tier1	T	A	0.283	0.257	0.027	4.30E-21	3301	#N/A	#N/A	#N/A	#N/A
MINOS1;NBL1	Micos Complex Subunit Mic10	440574	ENSG00000173436;ENSG00000158747	Q5TGZ0;A0A087WU07;P41271	MINOS1.7956.11.3	1	19923477	19956314	MINOS1.7956.11.3	Sun	rs704	17	26694861	151	#N/A	#N/A	#N/A	151	2	trans	Not applicable	Pass	Fail	Tier3	A	G	0.467	1.159	0.014	9.8e-1443	3301	#N/A	#N/A	#N/A	#N/A
MINPP1	Multiple Inositol Polyphosphate Phosphatase 1	9562	ENSG00000107789	Q9UNW1	MINPP1.5586.66.3	10	89264632	89313217	MINPP1.5586.66.3	Sun	rs3864106	3	186656602	1	#N/A	#N/A	#N/A	1	1	trans	Not applicable	Pass	Pass	Tier1	C	G	0.591	-0.311	0.025	6.80E-37	3301	#N/A	#N/A	#N/A	#N/A
MLN	Promotilin	4295	ENSG00000096395	P12872	MLN.5631.83.3	6	33762450	33771788	MLN.5631.83.3	Sun	rs12478119	2	222067740	1	#N/A	#N/A	#N/A	1	1	trans	Not applicable	Pass	Pass	Tier1	C	T	0.199	-0.241	0.032	5.60E-14	3301	#N/A	#N/A	#N/A	#N/A
MMP1	Interstitial Collagenase	4312	ENSG00000196611	B4DN15;P03956;Q53G95	38	11	102660651	102668891	38	Folkersen	rs12570111	10	12325058	1	#N/A	#N/A	#N/A	1	1	trans	Not applicable	Pass	Pass	Tier1	T	C	0.560	0.140	0.026	4.7E‐08	3394	#N/A	#N/A	#N/A	#N/A
MMP1	Interstitial Collagenase	4312	ENSG00000196611	B4DN15;P03956;Q53G95	38	11	102660651	102668891	38	Folkersen	rs471994	11	102697731	2	YES	1	MMP1,MMP3	1	4	cis	intron_variant,non_coding_transcript_variant	Pass	Pass	Tier1	G	A	0.650	0.320	0.026	2.3E‐35	3394	#N/A	#N/A	#N/A	#N/A
MMP10	Stromelysin-2	4319	ENSG00000166670	P09238	MMP10.8479.4.3	11	102641234	102651359	MMP10.8479.4.3	Sun	rs17860955	11	102649482	1	#N/A	#N/A	#N/A	1	2	cis	intron_variant	Pass	Pass	Tier1	C	T	0.022	-0.869	0.087	1.40E-23	3301	Pass	Pass	rs17860955	1
MMP10	Stromelysin‐2	4319	ENSG00000166670	P09238	53	11	102641234	102651359	53	Folkersen	rs492602	19	49206417	13	#N/A	#N/A	#N/A	13	1	trans	Not applicable	Pass	Fail	Tier3	G	A	0.450	0.140	0.024	7.8E‐09	3394	Pass	Pass	rs492602	1
MMP12	Macrophage Metalloelastase	4321	ENSG00000262406	P39900	MMP12.4496.60.2	11	102733467	102745765	MMP12.4496.60.2	Sun	rs28381684	11	102737192	1	#N/A	#N/A	#N/A	1	1	cis	intron_variant,non_coding_transcript_variant	Pass	Pass	Tier1	T	A	0.125	-0.779	0.035	5.10E-111	3301	Pass	Pass	rs28381684	1
MMP3	Stromelysin‐1	4314	ENSG00000149968	P08254	32	11	102706532	102714534	32	Folkersen	rs7946057	11	102699460	2	YES	1	MMP1,MMP3	1	1	cis	missense_variant	Fail	Pass	Tier2	A	T	0.530	0.530	0.024	1E‐108	3394	Fail	#N/A	rs679620	0.988000216
MMP7	Matrilysin	4316	ENSG00000137673	P09237	2789-26_2	11	102391239	102401484	2789-26_2	Suhre	rs11568819	11	102401633	1	#N/A	#N/A	#N/A	1	1	cis	regulatory_region_variant	Pass	Pass	Tier1	A	G	0.067	0.668	0.088	5.84E-14	994	#N/A	#N/A	#N/A	#N/A
MMP8	Neutrophil Collagenase	4317	ENSG00000118113	B4E0I2;P22894	MMP8.2954.56.2	11	102582526	102597781	MMP8.2954.56.2	Sun	rs61751507	10	101829514	9	#N/A	#N/A	#N/A	9	2	trans	Not applicable	Pass	Fail	Tier3	T	C	0.045	-0.776	0.059	3.20E-40	3301	#N/A	#N/A	#N/A	#N/A
MMP8	Matrix Metallopeptidase 8	4317	ENSG00000118113	B4E0I2;P22894	MMP8	11	102582526	102597781	MMP8	Yao	rs35231465	11	102584135	1	#N/A	#N/A	#N/A	1	1	cis	stop_gained	Pass	Pass	Tier1	A	G	0.023	-0.583	0.061	2.26E-21	6861	Pass	#N/A	rs35231465	1
MMP8	Neutrophil Collagenase	4317	ENSG00000118113	B4E0I2;P22894	MMP8.2954.56.2	11	102582526	102597781	MMP8.2954.56.2	Sun	rs704	17	26694861	151	#N/A	#N/A	#N/A	151	1	trans	Not applicable	Pass	Fail	Tier3	A	G	0.467	-0.215	0.024	1.20E-18	3301	#N/A	#N/A	#N/A	#N/A
MMP8	Matrix Metallopeptidase 8	4317	ENSG00000118113	B4E0I2;P22894	MMP8	11	102582526	102597781	MMP8	Yao	rs7240932	18	77174646	1	#N/A	#N/A	#N/A	1	1	trans	Not applicable	Pass	Pass	Tier1	T	C	0.860	-0.203	0.037	2.85E-08	6861	Pass	#N/A	rs7240932	1
MMP9	Matrix Metallopeptidase 9	4318	ENSG00000100985	P14780	MMP9	20	44637547	44645200	MMP9	Yao	rs2511241	11	72945341	1	#N/A	#N/A	#N/A	1	1	trans	Not applicable	Pass	Pass	Tier1	C	T	0.073	-0.294	0.036	1.40E-16	6861	Pass	#N/A	rs2511241	1
MMP9	Matrix Metalloproteinase-9	4318	ENSG00000100985	P14780	MMP9.2579.17.5	20	44637547	44645200	MMP9.2579.17.5	Sun	rs2250889	20	44642406	1	#N/A	#N/A	#N/A	1	1	cis	missense_variant	Pass	Pass	Tier1	C	G	0.953	-0.622	0.059	2.10E-26	3301	#N/A	#N/A	#N/A	#N/A
MMRN2	Multimerin-2	79812	ENSG00000173269	Q9H8L6	MMRN2.11895.21.3	10	88695297	88729238	MMRN2.11895.21.3	Sun	rs58452280	14	106252435	15	#N/A	#N/A	#N/A	15	5	trans	Not applicable	Pass	Fail	Tier3	C	A	0.123	1.183	0.039	1.10E-199	3301	#N/A	#N/A	#N/A	#N/A
MPG	Dna-3-Methyladenine Glycosylase	4350	ENSG00000103152	P29372;Q1W6H1	MPG.12438.127.3	16	127006	135852	MPG.12438.127.3	Sun	rs62143198	19	54320939	381	#N/A	#N/A	#N/A	381	1	trans	Not applicable	Pass	Fail	Tier3	A	G	0.215	0.735	0.028	2.60E-152	3301	#N/A	#N/A	#N/A	#N/A
MPL	Thrombopoietin Receptor	4352	ENSG00000117400	P40238	MPL.3473.78.2	1	43803478	43818443	MPL.3473.78.2	Sun	rs4632248	19	54324995	381	#N/A	#N/A	#N/A	381	1	trans	Not applicable	Pass	Fail	Tier3	T	G	0.214	-0.214	0.030	7.20E-13	3301	Pass	#N/A	rs34436714	0.981421105
MPO	Myeloperoxidase	4353	ENSG00000005381	P05164	MPO	17	56347217	56358296	MPO	Yao	rs11810108	1	229668671	1	#N/A	#N/A	#N/A	1	1	trans	Not applicable	Pass	Pass	Tier1	T	C	0.746	-0.152	0.022	2.02E-12	6861	Pass	#N/A	rs11810108	1
MPO	Myeloperoxidase	4353	ENSG00000005381	P05164	MPO	17	56347217	56358296	MPO	Yao	rs117794776	10	100419740	1	#N/A	#N/A	#N/A	1	1	trans	Not applicable	Fail	Pass	Tier2	G	C	0.984	0.729	0.117	5.35E-10	6861	Fail	#N/A	rs117794776	1
MPO	Myeloperoxidase	4353	ENSG00000005381	P05164	MPO	17	56347217	56358296	MPO	Yao	rs757081	11	17351683	1	#N/A	#N/A	#N/A	1	1	trans	Not applicable	Pass	Pass	Tier1	C	G	0.672	-0.134	0.019	4.20E-12	6861	Pass	#N/A	rs757081	1
MPO	Myeloperoxidase	4353	ENSG00000005381	P05164	MPO.2580.83.2	17	56347217	56358296	MPO.2580.83.2	Sun	rs34097845	17	56358429	1	#N/A	#N/A	#N/A	1	2	cis	upstream_gene_variant	Pass	Pass	Tier1	T	C	0.067	-0.574	0.050	8.50E-31	3301	#N/A	#N/A	#N/A	#N/A
MPO	Myeloperoxidase	4353	ENSG00000005381	P05164	MPO	17	56347217	56358296	MPO	Yao	rs6044953	20	17669186	1	#N/A	#N/A	#N/A	1	1	trans	Not applicable	Pass	Pass	Tier1	A	G	0.570	-0.133	0.020	1.15E-11	6861	Pass	#N/A	rs6044953	1
MPP6	Maguk P55 Subfamily Member 6	51678	ENSG00000105926	A0A024RA25;Q9NZW5;B8ZZG1	MPP6.13490.1.3	7	24612887	24733812	MPP6.13490.1.3	Sun	rs704	17	26694861	151	#N/A	#N/A	#N/A	151	1	trans	Not applicable	Pass	Fail	Tier3	A	G	0.467	0.313	0.024	1.50E-38	3301	#N/A	#N/A	#N/A	#N/A
MPZ	Myelin Protein P0	4359	ENSG00000158887	P25189	MPZ.10615.18.3	1	161274525	161279762	MPZ.10615.18.3	Sun	rs7022	1	230417664	1	#N/A	#N/A	#N/A	1	2	trans	Not applicable	Pass	Pass	Tier1	G	C	0.311	0.202	0.027	3.30E-14	3301	#N/A	#N/A	#N/A	#N/A
MRC2	C-Type Mannose Receptor 2	9902	ENSG00000011028	Q9UBG0	MRC2.3041.55.2	17	60704762	60770958	MRC2.3041.55.2	Sun	rs146385050	17	60637258	2	NO	0	#N/A	2	1	cis	intron_variant	Pass	Pass	Tier1	A	C	0.195	-0.219	0.032	1.30E-11	3301	#N/A	#N/A	#N/A	#N/A
MRM3	Rrna Methyltransferase 3, Mitochondrial	55178	ENSG00000171861	Q9HC36	RNMTL1.9584.105.3	17	685513	695749	RNMTL1.9584.105.3	Sun	rs704	17	26694861	151	#N/A	#N/A	#N/A	151	2	trans	Not applicable	Pass	Fail	Tier3	A	G	0.467	0.653	0.022	1.00E-194	3301	#N/A	#N/A	#N/A	#N/A
MRPL33	39S Ribosomal Protein L33, Mitochondrial	9553	ENSG00000243147	O75394	MRPL33.13453.2.3	2	27994584	28210954	MRPL33.13453.2.3	Sun	rs28929474	14	94844947	11	#N/A	#N/A	#N/A	11	2	trans	Not applicable	Pass	Fail	Tier3	T	C	0.023	1.739	0.078	4.30E-109	3301	#N/A	#N/A	#N/A	#N/A
MRVI1	Protein Mrvi1	10335	ENSG00000072952	Q9Y6F6	MRVI1.8255.34.3	11	10594638	10715535	MRVI1.8255.34.3	Sun	rs62143198	19	54320939	381	#N/A	#N/A	#N/A	381	1	trans	Not applicable	Pass	Fail	Tier3	A	G	0.215	0.565	0.029	6.50E-84	3301	#N/A	#N/A	#N/A	#N/A
MSLN	Mesothelin	10232	ENSG00000102854	Q13421	MSLN.3893.55.2	16	810762	818865	MSLN.3893.55.2	Sun	rs704	17	26694861	151	#N/A	#N/A	#N/A	151	1	trans	Not applicable	Pass	Fail	Tier3	A	G	0.467	0.198	0.024	6.30E-16	3301	#N/A	#N/A	#N/A	#N/A
MSMB	Beta-Microseminoprotein	4477	ENSG00000263639	P08118	MSMB.10620.21.3	10	51549553	51562517	MSMB.10620.21.3	Sun	rs10993994	10	51549496	1	#N/A	#N/A	#N/A	1	3	cis	upstream_gene_variant	Pass	Pass	Tier1	C	T	0.596	0.982	0.019	4.2e-589	3301	#N/A	#N/A	#N/A	#N/A
MSR1	Macrophage Scavenger Receptor Types I And Ii	4481	ENSG00000038945	P21757	3684-78_3	8	15965387	16424999	3684-78_3	Suhre	rs9901901	17	26610513	5	NO	0	#N/A	5	1	trans	Not applicable	Pass	Pass	Tier1	C	T	0.477	0.304	0.044	9.30E-12	995	#N/A	#N/A	#N/A	#N/A
MST1	Hepatocyte Growth Factor-Like Protein	4485	ENSG00000173531	G3XAK1;P26927;Q53GN8	4407-10_1	3	49721380	49726934	4407-10_1	Suhre	rs9858542	3	49701983	8	#N/A	#N/A	#N/A	8	1	cis	synonymous_variant	Pass	Fail	Tier3	A	G	0.278	-1.299	0.029	1.38E-242	994	#N/A	#N/A	#N/A	#N/A
MT1F	Metallothionein-1F	4494	ENSG00000198417	H3BRY8;P04733	MT1F.10416.79.3	16	56691606	56694610	MT1F.10416.79.3	Sun	rs704	17	26694861	151	#N/A	#N/A	#N/A	151	1	trans	Not applicable	Pass	Fail	Tier3	A	G	0.467	0.400	0.024	8.70E-64	3301	#N/A	#N/A	#N/A	#N/A
MTHFS	5-Formyltetrahydrofolate Cyclo-Ligase	10588	ENSG00000136371	P49914	MTHFS.14107.1.3	15	80125927	80189721	MTHFS.14107.1.3	Sun	rs7173566	15	80211691	1	#N/A	#N/A	#N/A	1	2	cis	intron_variant	Pass	Pass	Tier1	C	T	0.343	-0.213	0.026	6.00E-16	3301	#N/A	#N/A	#N/A	#N/A
MTHFS	5-Formyltetrahydrofolate Cyclo-Ligase	10588	ENSG00000136371	P49914	MTHFS.14107.1.3	15	80125927	80189721	MTHFS.14107.1.3	Sun	rs62143198	19	54320939	381	#N/A	#N/A	#N/A	381	1	trans	Not applicable	Pass	Fail	Tier3	A	G	0.215	0.654	0.029	5.40E-116	3301	#N/A	#N/A	#N/A	#N/A
MTPAP	Poly(A) Rna Polymerase, Mitochondrial	55149	ENSG00000107951	Q9NVV4	MTPAP.9028.5.3	10	30598730	30663377	MTPAP.9028.5.3	Sun	rs704	17	26694861	151	#N/A	#N/A	#N/A	151	1	trans	Not applicable	Pass	Fail	Tier3	A	G	0.467	0.244	0.024	1.40E-23	3301	#N/A	#N/A	#N/A	#N/A
MTRF1L	Peptide Chain Release Factor 1-Like, Mitochondrial	54516	ENSG00000112031	Q9UGC7;B4DMX1	MTRF1L.11134.30.3	6	153308497	153323820	MTRF1L.11134.30.3	Sun	rs503366	6	153333550	1	#N/A	#N/A	#N/A	1	1	cis	intron_variant	Pass	Pass	Tier1	C	T	0.497	0.165	0.024	1.10E-11	3301	#N/A	#N/A	#N/A	#N/A
MUC1	Mucin-1	4582	ENSG00000185499	P15941;Q7Z551;Q7Z538;A0A0C4DGW3;A0A087X2A4;A5YRU5;A5YRU7;A5YRV0;A5YRV2;A0A0A0MRB3;A6ZID6;A0A087X0L2;A6ZID7;A6ZIE4;B6ECB3;A6ZIE6	MUC1.9176.3.3	1	155158300	155162707	MUC1.9176.3.3	Sun	rs704	17	26694861	151	#N/A	#N/A	#N/A	151	1	trans	Not applicable	Pass	Fail	Tier3	A	G	0.467	0.444	0.024	4.80E-80	3301	#N/A	#N/A	#N/A	#N/A
MUC16	Mucin‐16	94025	ENSG00000181143	B3KY81;Q8WXI7	78	19	8959520	9092018	78	Folkersen	rs12469459	2	242716380	1	#N/A	#N/A	#N/A	1	1	trans	Not applicable	Pass	Pass	Tier1	A	T	0.680	0.650	0.046	7.1E‐45	3394	#N/A	#N/A	#N/A	#N/A
MUL1	Mitochondrial Ubiquitin Ligase Activator Of Nfkb 1	79594	ENSG00000090432	A0A024RAA0;Q969V5	MUL1.9315.16.3	1	20825943	20834654	MUL1.9315.16.3	Sun	rs11086556	20	36969972	2	NO	0	#N/A	2	2	trans	Not applicable	Pass	Pass	Tier1	G	A	0.083	-0.476	0.045	3.50E-26	3301	#N/A	#N/A	#N/A	#N/A
MXRA7	Matrix-Remodeling-Associated Protein 7	439921	ENSG00000182534	P84157;Q6ZR64	MXRA7.8005.1.3	17	74668633	74707098	MXRA7.8005.1.3	Sun	rs9900613	17	74674857	1	#N/A	#N/A	#N/A	1	1	cis	downstream_gene_variant	Pass	Pass	Tier1	T	C	0.431	-0.229	0.025	1.90E-20	3301	#N/A	#N/A	#N/A	#N/A
MYCT1	Myc Target Protein 1	80177	ENSG00000120279	Q8N699	MYCT1.13541.1.3	6	153019030	153045702	MYCT1.13541.1.3	Sun	rs1126477	3	46501268	6	#N/A	#N/A	#N/A	6	1	trans	Not applicable	Pass	Fail	Tier3	T	C	0.239	0.465	0.028	1.10E-61	3301	#N/A	#N/A	#N/A	#N/A
N6AMT1	Hemk Methyltransferase Family Member 2	29104	ENSG00000156239	B2RA97;Q9Y5N5	N6AMT1.11096.57.3	21	30244513	30257693	N6AMT1.11096.57.3	Sun	rs62143197	19	54320716	381	#N/A	#N/A	#N/A	381	1	trans	Not applicable	Pass	Fail	Tier3	A	G	0.223	0.353	0.030	3.20E-32	3301	#N/A	#N/A	#N/A	#N/A
NAAA	N-Acylethanolamine-Hydrolyzing Acid Amidase	27163	ENSG00000138744	Q02083	NAAA.3173.49.2	4	76831809	76862204	NAAA.3173.49.2	Sun	rs9996608	4	76848231	1	#N/A	#N/A	#N/A	1	3	cis	intron_variant	Pass	Pass	Tier1	T	C	0.300	-0.549	0.026	3.90E-101	3301	#N/A	#N/A	#N/A	#N/A
NAAA	N-Acylethanolamine-Hydrolyzing Acid Amidase	27163	ENSG00000138744	Q02083	NAAA.3173.49.2	4	76831809	76862204	NAAA.3173.49.2	Sun	rs10745925	12	102218899	9	#N/A	#N/A	#N/A	9	1	trans	Not applicable	Pass	Fail	Tier3	C	T	0.294	-0.310	0.027	5.50E-31	3301	Pass	#N/A	rs10860794	1
NAALAD2	N-Acetylated-Alpha-Linked Acidic Dipeptidase 2	10003	ENSG00000077616	J3KNJ3;Q9Y3Q0	NAALAD2.7986.98.3	11	89864683	89926062	NAALAD2.7986.98.3	Sun	rs1534166	3	133537067	1	#N/A	#N/A	#N/A	1	1	trans	Not applicable	Pass	Pass	Tier1	G	A	0.276	-0.283	0.028	2.10E-24	3301	#N/A	#N/A	#N/A	#N/A
NAALAD2	N-Acetylated-Alpha-Linked Acidic Dipeptidase 2	10003	ENSG00000077616	J3KNJ3;Q9Y3Q0	NAALAD2.7986.98.3	11	89864683	89926062	NAALAD2.7986.98.3	Sun	rs79920061	6	25857920	1	#N/A	#N/A	#N/A	1	1	trans	Not applicable	Pass	Pass	Tier1	A	G	0.081	-0.475	0.044	6.00E-27	3301	#N/A	#N/A	#N/A	#N/A
NADK	Nad Kinase	65220	ENSG00000008130	A0A024R058;O95544;Q6PJ22;A0A0A0MR98	NADK.13624.17.3	1	1682671	1711896	NADK.13624.17.3	Sun	rs62143206	19	54326212	381	#N/A	#N/A	#N/A	381	1	trans	Not applicable	Pass	Fail	Tier3	T	G	0.213	0.345	0.030	1.30E-31	3301	#N/A	#N/A	#N/A	#N/A
NAGK	N-Acetyl-D-Glucosamine Kinase	55577	ENSG00000124357	C9JEV6;Q9UJ70	NAGK.3894.15.2	2	71291474	71306935	NAGK.3894.15.2	Sun	rs7606102	2	71276399	1	#N/A	#N/A	#N/A	1	2	cis	intron_variant,non_coding_transcript_variant	Pass	Pass	Tier1	G	A	0.170	-0.432	0.033	6.00E-39	3301	Pass	#N/A	rs12996507	0.913524966
NAGK	N-Acetyl-D-Glucosamine Kinase	55577	ENSG00000124357	C9JEV6;Q9UJ70	NAGK.3894.15.2	2	71291474	71306935	NAGK.3894.15.2	Sun	rs4632248	19	54324995	381	#N/A	#N/A	#N/A	381	1	trans	Not applicable	Fail	Fail	Tier3	T	G	0.214	0.504	0.029	8.50E-69	3301	Fail	#N/A	rs34436714	0.981421105
NAGPA	N-Acetylglucosamine-1-Phosphodiester Alpha-N-Acetylglucosaminidase	51172	ENSG00000103174	Q9UK23	NAGPA.11208.15.3	16	5074845	5084142	NAGPA.11208.15.3	Sun	rs12599777	16	5079466	1	#N/A	#N/A	#N/A	1	1	cis	downstream_gene_variant	Pass	Pass	Tier1	G	A	0.204	-0.418	0.032	1.40E-39	3301	#N/A	#N/A	#N/A	#N/A
NAMPT	Nicotinamide Phosphoribosyltransferase	10135	ENSG00000105835	A0A024R718;P43490	NAMPT.5011.11.1	7	105888731	105926772	NAMPT.5011.11.1	Sun	rs4632248	19	54324995	381	#N/A	#N/A	#N/A	381	1	trans	Not applicable	Fail	Fail	Tier3	T	G	0.214	0.463	0.029	1.60E-57	3301	Fail	#N/A	rs34436714	0.981421105
NAP1L2	Nucleosome Assembly Protein 1-Like 2	4674	ENSG00000186462	Q9ULW6	NAP1L2.13529.39.3	X	72432135	72434684	NAP1L2.13529.39.3	Sun	rs704	17	26694861	151	#N/A	#N/A	#N/A	151	1	trans	Not applicable	Pass	Fail	Tier3	A	G	0.467	0.247	0.024	3.80E-24	3301	#N/A	#N/A	#N/A	#N/A
NAPB	Beta-Soluble Nsf Attachment Protein	63908	ENSG00000125814	A0A087WZQ7;Q9H115	NAPB.12655.30.3	20	23355159	23402125	NAPB.12655.30.3	Sun	rs7658970	4	74713950	4	NO	0	#N/A	4	1	trans	Not applicable	Pass	Pass	Tier1	C	T	0.706	-0.184	0.027	4.40E-12	3301	#N/A	#N/A	#N/A	#N/A
NAPB	Beta-Soluble Nsf Attachment Protein	63908	ENSG00000125814	A0A087WZQ7;Q9H115	NAPB.12655.30.3	20	23355159	23402125	NAPB.12655.30.3	Sun	rs429358	19	45411941	22	#N/A	#N/A	#N/A	22	1	trans	Not applicable	Pass	Fail	Tier3	C	T	0.153	0.349	0.033	1.20E-25	3301	#N/A	#N/A	#N/A	#N/A
NAT1	Arylamine N-Acetyltransferase 1	9	ENSG00000171428	P18440;Q400J6;F5H5R8	NAT1.12632.14.3	8	18027986	18081198	NAT1.12632.14.3	Sun	rs678	3	52820981	9	#N/A	#N/A	#N/A	9	1	trans	Not applicable	Pass	Fail	Tier3	T	A	0.359	-0.337	0.025	1.10E-40	3301	#N/A	#N/A	#N/A	#N/A
NAT1	Arylamine N-Acetyltransferase 1	9	ENSG00000171428	P18440;Q400J6;F5H5R8	NAT1.12632.14.3	8	18027986	18081198	NAT1.12632.14.3	Sun	rs41290289	10	7769806	4	NO	0	#N/A	4	1	trans	Not applicable	Pass	Pass	Tier1	C	A	0.056	-0.381	0.054	1.70E-12	3301	#N/A	#N/A	#N/A	#N/A
NAT14	N-Acetyltransferase 14	57106	ENSG00000090971	Q8WUY8	NAT14.11120.49.3	19	55996371	55998935	NAT14.11120.49.3	Sun	rs10418046	19	54327869	381	#N/A	#N/A	#N/A	381	1	trans	Not applicable	Pass	Fail	Tier3	G	T	0.217	0.446	0.029	1.90E-53	3301	#N/A	#N/A	#N/A	#N/A
NBR1	Next To Brca1 Gene 1 Protein	4077	ENSG00000188554	Q14596;B7Z5R6;A0A024R1V3	NBR1.7696.104.3	17	41322498	41363708	NBR1.7696.104.3	Sun	rs62143197	19	54320716	381	#N/A	#N/A	#N/A	381	1	trans	Not applicable	Pass	Fail	Tier3	A	G	0.223	0.308	0.030	9.50E-25	3301	#N/A	#N/A	#N/A	#N/A
NCAM1	Neural Cell Adhesion Molecule	4684	ENSG00000149294	P13591;A0A087WWD4	NCAM	11	112831997	113149158	NCAM	Yao	rs11214489	11	112975934	1	#N/A	#N/A	#N/A	1	1	cis	intron_variant	Pass	Pass	Tier1	C	T	0.818	0.368	0.024	3.01E-54	6861	Pass	#N/A	rs11214489	1
NCAM1	Neural Cell Adhesion Molecule 1	4684	ENSG00000149294	P13591;A0A087WWD4	NCAM1.7746.230.3	11	112831997	113149158	NCAM1.7746.230.3	Sun	rs2012888	14	106211784	25	#N/A	#N/A	#N/A	25	1	trans	Not applicable	Pass	Fail	Tier3	A	G	0.316	-0.195	0.028	3.00E-12	3301	#N/A	#N/A	#N/A	#N/A
NCAM1	Neural Cell Adhesion Molecule	4684	ENSG00000149294	P13591;A0A087WWD4	NCAM	11	112831997	113149158	NCAM	Yao	rs11074066	15	92944864	1	#N/A	#N/A	#N/A	1	1	trans	Not applicable	Pass	Pass	Tier1	C	A	0.563	0.111	0.019	2.92E-09	6861	Pass	#N/A	rs11074066	1
NCAM2	Neural Cell Adhesion Molecule 2	4685	ENSG00000154654	O15394	Not reported	21	22370632	22912517	Not reported	Emilsson	rs2826851	21	22835946	1	#N/A	#N/A	#N/A	1	1	cis	intron_variant	Pass	Pass	Tier1	A	G	0.733	-0.370	0.275	1.70E-42	3200	#N/A	#N/A	#N/A	#N/A
NCF2	Neutrophil Cytosol Factor 2	4688	ENSG00000116701	A0A0S2Z457;P19878	NCF2.10047.12.3	1	183524698	183560011	NCF2.10047.12.3	Sun	rs28929474	14	94844947	11	#N/A	#N/A	#N/A	11	2	trans	Not applicable	Pass	Fail	Tier3	T	C	0.023	1.046	0.082	3.20E-37	3301	#N/A	#N/A	#N/A	#N/A
NCF2	Neutrophil Cytosol Factor 2	4688	ENSG00000116701	A0A0S2Z457;P19878	NCF2.10047.12.3	1	183524698	183560011	NCF2.10047.12.3	Sun	rs4632248	19	54324995	381	#N/A	#N/A	#N/A	381	1	trans	Not applicable	Pass	Fail	Tier3	T	G	0.214	0.653	0.028	1.10E-121	3301	#N/A	#N/A	#N/A	#N/A
NCL	Nucleolin	4691	ENSG00000115053	A0A024R4A0;B3KM80;P19338	NCL.13655.34.3	2	232318242	232348352	NCL.13655.34.3	Sun	rs10424405	19	54321933	381	#N/A	#N/A	#N/A	381	1	trans	Not applicable	Pass	Fail	Tier3	G	A	0.220	0.241	0.030	1.10E-15	3301	#N/A	#N/A	#N/A	#N/A
NCR1	Natural Cytotoxicity Triggering Receptor 1	9437	ENSG00000189430	O76036	Not reported	19	55417507	55424439	Not reported	Emilsson	rs143981324	19	55419632	1	#N/A	#N/A	#N/A	1	1	cis	missense_variant	Pass	Pass	Tier1	T	C	0.904	0.362	0.096	1.30E-17	3200	#N/A	#N/A	#N/A	#N/A
NDC80	Kinetochore Protein Ndc80 Homolog	10403	ENSG00000080986	A8K031;O14777	NDC80.12730.3.3	18	2571510	2616634	NDC80.12730.3.3	Sun	rs2668196	3	165502709	1	#N/A	#N/A	#N/A	1	1	trans	Not applicable	Pass	Pass	Tier1	T	A	0.817	-0.233	0.032	4.80E-13	3301	#N/A	#N/A	#N/A	#N/A
NDRG4	Protein Ndrg4	65009	ENSG00000103034	Q9ULP0;A0A0S2Z5R7;A0A0S2Z5L7;B7Z9X4;A0A024R6V8	NDRG4.7934.11.3	16	58496750	58547532	NDRG4.7934.11.3	Sun	rs62143206	19	54326212	381	#N/A	#N/A	#N/A	381	1	trans	Not applicable	Pass	Fail	Tier3	T	G	0.213	0.535	0.029	4.40E-78	3301	#N/A	#N/A	#N/A	#N/A
NDUFB4	Nadh Dehydrogenase [Ubiquinone] 1 Beta Subcomplex Subunit 4	4710	ENSG00000065518	O95168	NDUFB4.10677.9.3	3	120315156	120321347	NDUFB4.10677.9.3	Sun	rs704	17	26694861	151	#N/A	#N/A	#N/A	151	1	trans	Not applicable	Pass	Fail	Tier3	A	G	0.467	0.633	0.022	3.60E-180	3301	#N/A	#N/A	#N/A	#N/A
NDUFS4	Nadh Dehydrogenase [Ubiquinone] Iron-Sulfur Protein 4, Mitochondrial	4724	ENSG00000164258	A0A0S2Z433;O43181	NDUFS4.10584.7.3	5	52856463	52979168	NDUFS4.10584.7.3	Sun	rs10801553	1	196655743	22	#N/A	#N/A	#N/A	22	3	trans	Not applicable	Pass	Fail	Tier3	C	A	0.613	0.871	0.021	5.6e-394	3301	#N/A	#N/A	#N/A	#N/A
NEGR1	Neuronal Growth Regulator 1	257194	ENSG00000172260	Q7Z3B1	Not reported	1	71868624	72748277	Not reported	Emilsson	rs2220253	1	72565460	1	#N/A	#N/A	#N/A	1	1	cis	intron_variant	Pass	Pass	Tier1	T	C	0.545	0.148	0.509	1.20E-09	3200	#N/A	#N/A	#N/A	#N/A
NELL1	Protein Kinase C-Binding Protein Nell1	4745	ENSG00000165973	B3KXR2;J3KNC5;K9UUD5;Q92832;F5H6I3	NELL1.6544.33.3	11	20691117	21597227	NELL1.6544.33.3	Sun	rs61652119	11	20955270	2	NO	0	#N/A	2	1	cis	missense_variant	Pass	Pass	Tier1	A	G	0.049	1.110	0.055	1.30E-89	3301	#N/A	#N/A	#N/A	#N/A
NELL1	Protein Kinase C-Binding Protein Nell1	4745	ENSG00000165973	B3KXR2;J3KNC5;K9UUD5;Q92832;F5H6I3	NELL1.6544.33.3	11	20691117	21597227	NELL1.6544.33.3	Sun	rs7298766	12	661656	2	NO	0	#N/A	2	1	trans	Not applicable	Pass	Pass	Tier1	G	A	0.306	0.235	0.027	1.50E-18	3301	#N/A	#N/A	#N/A	#N/A
NEO1	Neogenin	4756	ENSG00000067141	Q59FP8;Q92859	NEO1.8900.28.3	15	73344051	73597547	NEO1.8900.28.3	Sun	rs629301	1	109818306	10	#N/A	#N/A	#N/A	10	1	trans	Not applicable	Pass	Fail	Tier3	T	G	0.776	-0.233	0.030	7.10E-15	3301	#N/A	#N/A	#N/A	#N/A
NEO1	Neogenin	4756	ENSG00000067141	Q59FP8;Q92859	NEO1.8900.28.3	15	73344051	73597547	NEO1.8900.28.3	Sun	rs12903656	15	73326961	1	#N/A	#N/A	#N/A	1	1	cis	intergenic_variant	Pass	Pass	Tier1	C	G	0.101	0.286	0.042	5.50E-12	3301	#N/A	#N/A	#N/A	#N/A
NFASC	Neurofascin	23114	ENSG00000163531	O94856;B4DRH7	NFASC.7179.69.3	1	204797779	204991950	NFASC.7179.69.3	Sun	rs6667532	1	204948659	1	#N/A	#N/A	#N/A	1	2	cis	synonymous_variant	Pass	Pass	Tier1	G	A	0.105	0.823	0.039	4.10E-100	3301	#N/A	#N/A	#N/A	#N/A
NFASC	Neurofascin	23114	ENSG00000163531	O94856;B4DRH7	NFASC.7179.69.3	1	204797779	204991950	NFASC.7179.69.3	Sun	rs1926736	10	17891705	1	#N/A	#N/A	#N/A	1	1	trans	Not applicable	Pass	Pass	Tier1	G	A	0.622	0.186	0.026	1.50E-12	3301	#N/A	#N/A	#N/A	#N/A
NFE2L1	Nuclear Factor Erythroid 2-Related Factor 1	4779	ENSG00000082641	J9JIE5;Q14494;Q8NF22	NFE2L1.11154.3.3	17	46125691	46138849	NFE2L1.11154.3.3	Sun	rs62143197	19	54320716	381	#N/A	#N/A	#N/A	381	1	trans	Not applicable	Pass	Fail	Tier3	A	G	0.223	0.315	0.030	7.90E-26	3301	#N/A	#N/A	#N/A	#N/A
NGFR	Tumor Necrosis Factor Receptor Superfamily Member 16	4804	ENSG00000064300	P08138	NGFR.8949.3.3	17	47572655	47592379	NGFR.8949.3.3	Sun	rs1863622	3	186396616	7	#N/A	#N/A	#N/A	7	1	trans	Not applicable	Pass	Fail	Tier3	C	T	0.216	0.365	0.030	3.00E-34	3301	#N/A	#N/A	#N/A	#N/A
NGFR	Tumor Necrosis Factor Receptor Superfamily Member 16	4804	ENSG00000064300	P08138	NGFR.8374.5.3	17	47572655	47592379	NGFR.8374.5.3	Sun	rs71640034	4	187161048	33	#N/A	#N/A	#N/A	33	1	trans	Not applicable	Pass	Fail	Tier3	A	G	0.513	-0.206	0.025	6.80E-17	3301	#N/A	#N/A	#N/A	#N/A
NGFR	Tumor Necrosis Factor Receptor Superfamily Member 16	4804	ENSG00000064300	P08138	NGFR.8374.5.3	17	47572655	47592379	NGFR.8374.5.3	Sun	rs2731674	5	176839890	14	#N/A	#N/A	#N/A	14	1	trans	Not applicable	Pass	Fail	Tier3	G	T	0.753	-0.213	0.028	3.20E-14	3301	#N/A	#N/A	#N/A	#N/A
NGFR	Tumor Necrosis Factor Receptor Superfamily Member 16	4804	ENSG00000064300	P08138	NGFR.8949.3.3	17	47572655	47592379	NGFR.8949.3.3	Sun	rs112206797	14	106264935	15	#N/A	#N/A	#N/A	15	1	trans	Not applicable	Pass	Fail	Tier3	G	A	0.115	0.317	0.045	1.50E-12	3301	#N/A	#N/A	#N/A	#N/A
NGFR	Tumor Necrosis Factor Receptor Superfamily Member 16	4804	ENSG00000064300	P08138	NGFR.8374.5.3	17	47572655	47592379	NGFR.8374.5.3	Sun	rs704	17	26694861	151	#N/A	#N/A	#N/A	151	1	trans	Not applicable	Pass	Fail	Tier3	A	G	0.467	-0.238	0.024	1.70E-22	3301	#N/A	#N/A	#N/A	#N/A
NGFR	Tumor Necrosis Factor Receptor Superfamily Member 16	4804	ENSG00000064300	P08138	NGFR.8374.5.3	17	47572655	47592379	NGFR.8374.5.3	Sun	rs62143194	19	54319624	381	#N/A	#N/A	#N/A	381	1	trans	Not applicable	Pass	Fail	Tier3	G	C	0.224	0.235	0.031	1.30E-14	3301	#N/A	#N/A	#N/A	#N/A
NHLRC3	Nhl Repeat-Containing Protein 3	387921	ENSG00000188811	Q5JS37;Q68DP7	NHLRC3.9087.8.3	13	39612443	39624246	NHLRC3.9087.8.3	Sun	rs3917532	7	94940119	5	NO	0	#N/A	5	1	trans	Not applicable	Pass	Pass	Tier1	T	A	0.283	0.357	0.027	4.40E-40	3301	#N/A	#N/A	#N/A	#N/A
NID1	Nidogen-1	4811	ENSG00000116962	P14543	3213-65_2	1	236139130	236228462	3213-65_2	Suhre	rs9651367	10	20223450	5	NO	0	#N/A	5	1	trans	Not applicable	Pass	Pass	Tier1	A	G	0.281	-0.355	0.045	1.17E-14	997	#N/A	#N/A	#N/A	#N/A
NID2	Nidogen-2	22795	ENSG00000087303	Q14112	NID2.3633.70.5	14	52471521	52535712	NID2.3633.70.5	Sun	rs1151582	14	52482768	1	#N/A	#N/A	#N/A	1	2	cis	intron_variant	Pass	Pass	Tier1	T	C	0.457	-0.394	0.023	2.60E-64	3301	Pass	#N/A	rs2073621	0.971781924
NISCH	Nischarin	11188	ENSG00000010322	Q9Y2I1	NISCH.12738.43.3	3	52489134	52527087	NISCH.12738.43.3	Sun	rs10418046	19	54327869	381	#N/A	#N/A	#N/A	381	1	trans	Not applicable	Pass	Fail	Tier3	G	T	0.217	0.341	0.029	4.60E-31	3301	#N/A	#N/A	#N/A	#N/A
NLGN2	Neuroligin 2	57555	ENSG00000169992	Q8NFZ4	Not reported	17	7311501	7323183	Not reported	Emilsson	rs150452493	17	7303808	1	#N/A	#N/A	#N/A	1	1	cis	downstream_gene_variant	Pass	Pass	Tier1	C	T	0.900	0.252	0.077	4.90E-10	3200	#N/A	#N/A	#N/A	#N/A
NMB	Neuromedin B	4828	ENSG00000197696	P08949	Not reported	15	85198359	85201802	Not reported	Emilsson	rs12912342	15	85248216	1	#N/A	#N/A	#N/A	1	1	cis	intron_variant	Pass	Pass	Tier1	T	C	0.661	0.164	0.324	7.60E-11	3200	#N/A	#N/A	#N/A	#N/A
NME1	Nucleoside Diphosphate Kinase A	4830	ENSG00000239672	P15531	NME1.5909.51.3	17	49230897	49239789	NME1.5909.51.3	Sun	rs6441996	3	46505266	6	#N/A	#N/A	#N/A	6	1	trans	Not applicable	Fail	Fail	Tier3	C	G	0.238	-0.331	0.029	2.40E-30	3301	Fail	#N/A	rs1126477	0.947528975
NME2	Nucleoside Diphosphate Kinase B	4831	ENSG00000243678	P22392;Q6FHN3;F6XY72	NME2.4249.64.2	17	49230920	49249108	NME2.4249.64.2	Sun	rs10418046	19	54327869	381	#N/A	#N/A	#N/A	381	1	trans	Not applicable	Pass	Fail	Tier3	G	T	0.217	0.332	0.029	1.90E-29	3301	Pass	#N/A	rs34436714	1
NMRAL1	Nmra-Like Family Domain-Containing Protein 1	57407	ENSG00000153406	Q9HBL8	NMRAL1.13988.67.3	16	4511681	4545764	NMRAL1.13988.67.3	Sun	rs11557236	16	4519439	1	#N/A	#N/A	#N/A	1	1	cis	missense_variant	Pass	Pass	Tier1	A	G	0.082	-0.491	0.044	1.50E-28	3301	#N/A	#N/A	#N/A	#N/A
NMRAL1	Nmra-Like Family Domain-Containing Protein 1	57407	ENSG00000153406	Q9HBL8	NMRAL1.13988.67.3	16	4511681	4545764	NMRAL1.13988.67.3	Sun	rs10418046	19	54327869	381	#N/A	#N/A	#N/A	381	1	trans	Not applicable	Pass	Fail	Tier3	G	T	0.217	0.217	0.030	3.00E-13	3301	#N/A	#N/A	#N/A	#N/A
NMT1	Glycylpeptide N-Tetradecanoyltransferase 1	4836	ENSG00000136448	P30419	NMT1.5196.7.3	17	43128978	43186384	NMT1.5196.7.3	Sun	rs10418046	19	54327869	381	#N/A	#N/A	#N/A	381	1	trans	Not applicable	Pass	Fail	Tier3	G	T	0.217	0.270	0.030	7.40E-20	3301	Pass	#N/A	rs34436714	1
NOG	Noggin	9241	ENSG00000183691	Q13253	NOG.5846.24.3	17	54671060	54672951	NOG.5846.24.3	Sun	rs79084672	17	54856140	1	#N/A	#N/A	#N/A	1	1	cis	intergenic_variant	Pass	Pass	Tier1	G	A	0.012	1.237	0.115	8.70E-27	3301	#N/A	#N/A	#N/A	#N/A
NOTCH1	Notch 1	4851	ENSG00000148400	P46531	Notch1	9	139388896	139440314	Notch1	Yao	rs1557570	1	169507844	8	#N/A	#N/A	#N/A	8	1	trans	Not applicable	Pass	Fail	Tier3	G	T	0.670	-0.140	0.019	6.33E-13	6861	Pass	#N/A	rs1557570	1
NOTCH1	Neurogenic Locus Notch Homolog Protein 1	4851	ENSG00000148400	P46531	NOTCH1.5107.7.2	9	139388896	139440314	NOTCH1.5107.7.2	Sun	rs8176743	9	136131415	12	#N/A	#N/A	#N/A	12	1	trans	Not applicable	Pass	Fail	Tier3	T	C	0.067	0.355	0.049	4.20E-13	3301	Pass	#N/A	rs8176749	1
NOV	Protein Nov Homolog	4856	ENSG00000136999	A0A024R9J4;P48745	NOV.2737.22.2	8	120428546	120436593	NOV.2737.22.2	Sun	rs58936256	8	120422799	1	#N/A	#N/A	#N/A	1	1	cis	intergenic_variant	Pass	Pass	Tier1	C	T	0.215	0.209	0.030	4.20E-12	3301	Pass	#N/A	rs11785549	1
NPC2	Epididymal Secretory Protein E1	10577	ENSG00000119655	A0A024R6C0;P61916;G3V3E8	NPC2.6259.60.3	14	74942895	74960880	NPC2.6259.60.3	Sun	rs12483377	21	46931109	1	#N/A	#N/A	#N/A	1	1	trans	Not applicable	Pass	Pass	Tier1	A	G	0.090	1.424	0.035	2.3e-364	3301	#N/A	#N/A	#N/A	#N/A
NPFF	Pro-Fmrfamide-Related Neuropeptide Ff	8620	ENSG00000139574	O15130	NPFF.5617.41.3	12	53900474	53901422	NPFF.5617.41.3	Sun	rs704	17	26694861	151	#N/A	#N/A	#N/A	151	1	trans	Not applicable	Pass	Fail	Tier3	A	G	0.467	0.423	0.024	7.60E-72	3301	#N/A	#N/A	#N/A	#N/A
NPFF	Pro-Fmrfamide-Related Neuropeptide Ff	8620	ENSG00000139574	O15130	NPFF.5617.41.3	12	53900474	53901422	NPFF.5617.41.3	Sun	rs62143198	19	54320939	381	#N/A	#N/A	#N/A	381	1	trans	Not applicable	Pass	Fail	Tier3	A	G	0.215	0.560	0.029	3.20E-82	3301	#N/A	#N/A	#N/A	#N/A
NPIPB3	Nuclear Pore Complex-Interacting Protein Family Member B3	23117	ENSG00000185864	B4DG78;Q92617	NPIPB3.9954.2.3	16	21845890	21892148	NPIPB3.9954.2.3	Sun	rs704	17	26694861	151	#N/A	#N/A	#N/A	151	1	trans	Not applicable	Pass	Fail	Tier3	A	G	0.467	0.310	0.024	7.40E-38	3301	#N/A	#N/A	#N/A	#N/A
NPLOC4	Nuclear Protein Localization Protein 4 Homolog	55666	ENSG00000182446	A0A024R8R4;Q8TAT6	NPLOC4.12993.21.3	17	79523913	79615495	NPLOC4.12993.21.3	Sun	rs62143197	19	54320716	381	#N/A	#N/A	#N/A	381	1	trans	Not applicable	Pass	Fail	Tier3	A	G	0.223	0.209	0.030	5.20E-12	3301	#N/A	#N/A	#N/A	#N/A
NPNT	Nephronectin	255743	ENSG00000168743	Q6UXI9	Not reported	4	106816596	106892828	Not reported	Emilsson	rs78213340	4	106819613	1	#N/A	#N/A	#N/A	1	1	cis	intron_variant	Pass	Pass	Tier1	T	C	0.930	0.314	0.076	1.70E-10	3200	#N/A	#N/A	#N/A	#N/A
NPPB	N-Terminal Prohormone Of Brain Natriuretic Peptide	4879	ENSG00000120937	P16860	NTproBNP	1	11917521	11918988	NTproBNP	Yao	rs198379	1	11915467	1	#N/A	#N/A	#N/A	1	1	cis	downstream_gene_variant	Pass	Pass	Tier1	T	C	0.608	-0.266	0.024	1.58E-41	6861	Pass	#N/A	rs198379	1
NPPB	Natriuretic Peptides B	4879	ENSG00000120937	P16860	75	1	11917521	11918988	75	Folkersen	rs6557662	8	23230898	1	#N/A	#N/A	#N/A	1	1	trans	Not applicable	Fail	Pass	Tier2	A	G	0.730	0.230	0.041	1.5E‐08	3394	Pass	Fail	rs6557662	1
NPTX1	Neuronal Pentraxin-1	4884	ENSG00000171246	Q15818	NPTX1.9256.78.3	17	78440948	78451643	NPTX1.9256.78.3	Sun	rs62069681	17	78624702	1	#N/A	#N/A	#N/A	1	1	cis	intron_variant	Pass	Pass	Tier1	C	T	0.093	0.514	0.042	7.60E-35	3301	#N/A	#N/A	#N/A	#N/A
NPTX2	Neuronal Pentraxin-2	4885	ENSG00000106236	P47972	NPTX2.6521.35.3	7	98246609	98259180	NPTX2.6521.35.3	Sun	rs9287090	1	169510380	8	#N/A	#N/A	#N/A	8	1	trans	Not applicable	Pass	Fail	Tier3	A	G	0.263	0.213	0.028	3.40E-14	3301	#N/A	#N/A	#N/A	#N/A
NPTX2	Neuronal Pentraxin-2	4885	ENSG00000106236	P47972	NPTX2.6521.35.3	7	98246609	98259180	NPTX2.6521.35.3	Sun	rs5112	19	45430280	2	NO	0	#N/A	2	1	trans	Not applicable	Pass	Pass	Tier1	G	C	0.535	0.182	0.027	1.10E-11	3301	#N/A	#N/A	#N/A	#N/A
NPTXR	Neuronal Pentraxin Receptor	23467	ENSG00000221890	O95502	Not reported	22	39214455	39240017	Not reported	Emilsson	rs12628473	22	39240717	1	#N/A	#N/A	#N/A	1	1	cis	upstream_gene_variant	Pass	Pass	Tier1	A	G	0.987	-1.013	0.027	4.60E-21	3200	#N/A	#N/A	#N/A	#N/A
NPW	Neuropeptide W	283869	ENSG00000183971	Q8N729	NPW.9986.14.3	16	2059927	2070756	NPW.9986.14.3	Sun	rs35327014	16	2076202	1	#N/A	#N/A	#N/A	1	1	cis	missense_variant	Pass	Pass	Tier1	G	A	0.231	-0.427	0.029	1.60E-49	3301	#N/A	#N/A	#N/A	#N/A
NQO1	Nad(P)H Dehydrogenase [Quinone] 1	1728	ENSG00000181019	P15559;B4DLR8	NQO1.9837.60.3	16	69740899	69760854	NQO1.9837.60.3	Sun	rs77944668	16	69718112	1	#N/A	#N/A	#N/A	1	3	cis	missense_variant	Pass	Pass	Tier1	A	G	0.193	-0.750	0.028	1.60E-154	3301	#N/A	#N/A	#N/A	#N/A
NQO2	Nad(P)H Dehydrogenase, Quinone 2	4835	ENSG00000124588	P16083	Not reported	6	3000049	3020110	Not reported	Emilsson	rs138616686	6	3003970	1	#N/A	#N/A	#N/A	1	1	cis	5_prime_UTR_variant	Pass	Pass	Tier1	A	G	0.626	0.435	0.291	3.80E-64	3200	#N/A	#N/A	#N/A	#N/A
NR1D2	Nuclear Receptor Subfamily 1 Group D Member 2	9975	ENSG00000174738	B4DXD3;F1D8P2;Q14995	NR1D2.12885.42.3	3	23986751	24022109	NR1D2.12885.42.3	Sun	rs17863787	2	234611094	2	NO	0	#N/A	2	1	trans	Not applicable	Pass	Pass	Tier1	G	T	0.306	0.188	0.027	3.20E-12	3301	#N/A	#N/A	#N/A	#N/A
NR1H2	Oxysterols Receptor Lxr-Beta	7376	ENSG00000131408	P55055;F1D8P7	NR1H2.9016.12.3	19	50832910	50886239	NR1H2.9016.12.3	Sun	rs74480769	5	40972211	57	#N/A	#N/A	#N/A	57	1	trans	Not applicable	Pass	Fail	Tier3	G	A	0.032	-0.496	0.073	1.30E-11	3301	#N/A	#N/A	#N/A	#N/A
NR1H2	Oxysterols Receptor Lxr-Beta	7376	ENSG00000131408	P55055;F1D8P7	NR1H2.9016.12.3	19	50832910	50886239	NR1H2.9016.12.3	Sun	rs704	17	26694861	151	#N/A	#N/A	#N/A	151	1	trans	Not applicable	Pass	Fail	Tier3	A	G	0.467	0.339	0.024	2.90E-45	3301	#N/A	#N/A	#N/A	#N/A
NR3C2	Mineralocorticoid Receptor	4306	ENSG00000151623	B0ZBF6;P08235;A0A0D9SFL9	NR3C2.12931.16.3	4	148999913	149365850	NR3C2.12931.16.3	Sun	rs62143206	19	54326212	381	#N/A	#N/A	#N/A	381	1	trans	Not applicable	Pass	Fail	Tier3	T	G	0.213	0.368	0.029	4.70E-36	3301	#N/A	#N/A	#N/A	#N/A
NRBP1	Nuclear Receptor-Binding Protein	29959	ENSG00000115216	Q9UHY1;F8W6G1	NRBP1.12616.45.3	2	27650657	27665126	NRBP1.12616.45.3	Sun	rs1065853	19	45413233	33	#N/A	#N/A	#N/A	33	2	trans	Not applicable	Pass	Fail	Tier3	T	G	0.078	-0.485	0.046	2.50E-26	3301	#N/A	#N/A	#N/A	#N/A
NRCAM	Neuronal Cell Adhesion Molecule	4897	ENSG00000091129	Q14CA1;Q92823;B7Z670;C9JYY6	NRCAM	7	107788068	108097161	NRCAM	Yao	rs4937124	11	126278563	5	NO	0	#N/A	5	1	trans	Not applicable	Pass	Pass	Tier1	C	T	0.478	0.162	0.019	9.77E-17	6861	#N/A	#N/A	#N/A	#N/A
NRP1	Neuropilin-1	8829	ENSG00000099250	O14786;Q68DN3;A8K9V7;Q59F20;Q6X907;Q6AWA9	NRP1.3214.3.2	10	33466420	33625190	NRP1.3214.3.2	Sun	rs10864728	1	230304914	2	NO	1	MAP2K4,NRP1	1	1	trans	Not applicable	Pass	Pass	Tier1	G	A	0.601	0.189	0.025	5.40E-14	3301	Pass	#N/A	rs10489615	1
NRP1	Neuropilin-1	8829	ENSG00000099250	O14786;Q68DN3;A8K9V7;Q59F20;Q6X907;Q6AWA9	NRP1.3214.3.2	10	33466420	33625190	NRP1.3214.3.2	Sun	rs2506149	10	33480713	1	#N/A	#N/A	#N/A	1	1	cis	downstream_gene_variant	Pass	Pass	Tier1	T	C	0.358	-0.281	0.026	6.90E-28	3301	Pass	#N/A	rs2243920	0.891149216
NRP2	Neuropilin-2	8828	ENSG00000118257	O60462;Q7LBX6;Q7Z3T9;X5D2Q8;A0A024R412;A0A024R3W6	NRP2.6590.54.3	2	206546714	206662857	NRP2.6590.54.3	Sun	rs16837641	2	206634869	1	#N/A	#N/A	#N/A	1	2	cis	downstream_gene_variant	Pass	Pass	Tier1	A	G	0.322	0.209	0.027	1.10E-14	3301	#N/A	#N/A	#N/A	#N/A
NRSN1	Neurensin-1	140767	ENSG00000152954	Q8IZ57	NRSN1.11654.77.3	6	24126350	24155128	NRSN1.11654.77.3	Sun	rs4241818	4	187153786	33	#N/A	#N/A	#N/A	33	1	trans	Not applicable	Pass	Fail	Tier3	C	T	0.514	-0.184	0.025	6.90E-14	3301	#N/A	#N/A	#N/A	#N/A
NRSN1	Neurensin-1	140767	ENSG00000152954	Q8IZ57	NRSN1.11654.77.3	6	24126350	24155128	NRSN1.11654.77.3	Sun	rs704	17	26694861	151	#N/A	#N/A	#N/A	151	1	trans	Not applicable	Pass	Fail	Tier3	A	G	0.467	0.213	0.024	3.00E-18	3301	#N/A	#N/A	#N/A	#N/A
NRXN1	Neurexin-1	9378	ENSG00000179915	Q9ULB1;H7BYC7;H0Y568;A0A1D5RMU6;E7ERL8;A0A0D9SEQ7;E7EQN4;A0A0D9SEP4;A0A0D9SEM5;E7ETA5;P58400;A0A0R4J2G7	NRXN1.8971.9.3	2	50145643	51259674	NRXN1.8971.9.3	Sun	rs2731673	5	176839898	14	#N/A	#N/A	#N/A	14	1	trans	Not applicable	Pass	Fail	Tier3	C	T	0.752	-0.241	0.028	6.20E-18	3301	Pass	#N/A	rs2545801	0.955703715
NRXN3	Neurexin-3-Beta	9369	ENSG00000021645	Q9HDB5;A0A0U1RRJ0;Q9Y4C0	NRXN3.7093.20.3	14	78708734	80330762	NRXN3.7093.20.3	Sun	rs13402560	2	3639915	12	#N/A	#N/A	#N/A	12	1	trans	Not applicable	Pass	Fail	Tier3	G	C	0.814	-0.247	0.033	4.10E-14	3301	Pass	#N/A	rs7588285	0.832274869
NSDHL	Sterol-4-Alpha-Carboxylate 3-Dehydrogenase, Decarboxylating	50814	ENSG00000147383	Q15738	NSDHL.8038.41.3	X	151999511	152038273	NSDHL.8038.41.3	Sun	rs6542680	2	3640142	12	#N/A	#N/A	#N/A	12	1	trans	Not applicable	Pass	Fail	Tier3	T	C	0.821	-0.384	0.033	6.20E-32	3301	#N/A	#N/A	#N/A	#N/A
NT5C	5'(3')-Deoxyribonucleotidase, Cytosolic Type	30833	ENSG00000125458	Q8TCD5;V9HWF3	NT5C.12560.9.3	17	73126320	73127890	NT5C.12560.9.3	Sun	rs78625720	17	73140941	1	#N/A	#N/A	#N/A	1	1	cis	downstream_gene_variant	Pass	Pass	Tier1	A	G	0.030	-0.753	0.072	1.20E-25	3301	#N/A	#N/A	#N/A	#N/A
NTM	Neurotrimin	50863	ENSG00000182667	Q9P121	Not reported	11	131240370	132206716	Not reported	Emilsson	rs2511504	11	131196396	1	#N/A	#N/A	#N/A	1	1	cis	intron_variant,non_coding_transcript_variant	Pass	Pass	Tier1	T	C	0.588	-0.381	0.404	1.70E-58	3200	#N/A	#N/A	#N/A	#N/A
NTMT1	N-Terminal Xaa-Pro-Lys N-Methyltransferase 1	28989	ENSG00000148335	A0A024R8E4;Q9BV86;S4R338	NTMT1.12454.105.3	9	132371163	132398209	NTMT1.12454.105.3	Sun	rs4632248	19	54324995	381	#N/A	#N/A	#N/A	381	1	trans	Not applicable	Pass	Fail	Tier3	T	G	0.214	0.568	0.028	4.30E-89	3301	#N/A	#N/A	#N/A	#N/A
NTN1	Netrin-1	9423	ENSG00000065320	O95631	NTN1.6649.51.3	17	8924859	9147317	NTN1.6649.51.3	Sun	rs72809988	17	8986397	1	#N/A	#N/A	#N/A	1	2	cis	intron_variant	Pass	Pass	Tier1	A	G	0.110	-0.579	0.038	1.60E-52	3301	#N/A	#N/A	#N/A	#N/A
NTN4	Netrin-4	59277	ENSG00000074527	A8K3H6;B2RE43;Q9HB63	NTN4.3327.27.1	12	96051583	96184930	NTN4.3327.27.1	Sun	rs17288108	12	96131895	1	#N/A	#N/A	#N/A	1	1	cis	missense_variant	Pass	Pass	Tier1	G	A	0.182	-0.278	0.032	7.20E-18	3301	Pass	#N/A	rs17288108	1
NTNG1	Netrin-G1	22854	ENSG00000162631	Q5IEC3;Q5IEC8;Q9Y2I2;X5DNW2;B4DKF0	NTNG1.5637.81.3	1	107682629	108026080	NTNG1.5637.81.3	Sun	rs115668827	1	107678268	1	#N/A	#N/A	#N/A	1	1	cis	TF_binding_site_variant	Pass	Pass	Tier1	C	G	0.049	1.004	0.057	1.10E-70	3301	#N/A	#N/A	#N/A	#N/A
NTRK3	Neurotrophic Receptor Tyrosine Kinase 3	4916	ENSG00000140538	Q16288	Not reported	15	88419987	88799962	Not reported	Emilsson	rs9944243	15	88514162	1	#N/A	#N/A	#N/A	1	1	cis	intron_variant	Pass	Pass	Tier1	T	G	0.879	-0.221	0.132	5.20E-10	3200	#N/A	#N/A	#N/A	#N/A
NUDC	Nuclear Migration Protein Nudc	10726	ENSG00000090273	Q9Y266	NUDC.8887.21.3	1	27226729	27273353	NUDC.8887.21.3	Sun	rs10418046	19	54327869	381	#N/A	#N/A	#N/A	381	1	trans	Not applicable	Pass	Fail	Tier3	G	T	0.217	0.413	0.029	1.40E-45	3301	#N/A	#N/A	#N/A	#N/A
NUDT12	Peroxisomal Nadh Pyrophosphatase Nudt12	83594	ENSG00000112874	B4E1W3;E7EM93;Q9BQG2	NUDT12.13947.371.3	5	102884556	102898494	NUDT12.13947.371.3	Sun	rs74692061	5	102903643	1	#N/A	#N/A	#N/A	1	1	cis	intergenic_variant	Pass	Pass	Tier1	G	A	0.157	-0.376	0.034	2.80E-28	3301	#N/A	#N/A	#N/A	#N/A
NUDT16L1	Protein Syndesmos	84309	ENSG00000168101	W4VSQ8;B2RD96;Q9BRJ7	NUDT16L1.12497.29.3	16	4743695	4745860	NUDT16L1.12497.29.3	Sun	rs2277413	12	9317784	2	NO	0	#N/A	2	1	trans	Not applicable	Pass	Pass	Tier1	G	A	0.291	-0.340	0.027	3.40E-37	3301	#N/A	#N/A	#N/A	#N/A
NUDT9	Adp-Ribose Pyrophosphatase, Mitochondrial	53343	ENSG00000170502	Q96KB3;Q9BW91;A0A024RDI6;Q8NG26	NUDT9.9482.110.3	4	88343734	88380606	NUDT9.9482.110.3	Sun	rs28696943	4	88310135	1	#N/A	#N/A	#N/A	1	1	cis	intron_variant	Pass	Pass	Tier1	G	A	0.167	-0.357	0.032	2.30E-28	3301	#N/A	#N/A	#N/A	#N/A
NUDT9	Adp-Ribose Pyrophosphatase, Mitochondrial	53343	ENSG00000170502	Q96KB3;Q9BW91;A0A024RDI6;Q8NG26	NUDT9.9482.110.3	4	88343734	88380606	NUDT9.9482.110.3	Sun	rs1801689	17	64210580	4	NO	0	#N/A	4	1	trans	Not applicable	Pass	Pass	Tier1	C	A	0.030	1.027	0.069	1.40E-49	3301	#N/A	#N/A	#N/A	#N/A
NXF1	Nuclear Rna Export Factor 1	10482	ENSG00000162231	Q59E96;Q9UBU9	NXF1.12453.161.3	11	62559595	62573774	NXF1.12453.161.3	Sun	rs10418046	19	54327869	381	#N/A	#N/A	#N/A	381	1	trans	Not applicable	Pass	Fail	Tier3	G	T	0.217	0.584	0.028	3.10E-95	3301	#N/A	#N/A	#N/A	#N/A
NXT1	Ntf2-Related Export Protein 1	29107	ENSG00000132661	Q9UKK6	NXT1.9942.2.3	20	23331373	23335414	NXT1.9942.2.3	Sun	rs1042464	3	186395572	1	#N/A	#N/A	#N/A	1	1	trans	Not applicable	Pass	Pass	Tier1	T	A	0.474	0.235	0.025	7.10E-22	3301	#N/A	#N/A	#N/A	#N/A
NXT1	Ntf2-Related Export Protein 1	29107	ENSG00000132661	Q9UKK6	NXT1.9942.2.3	20	23331373	23335414	NXT1.9942.2.3	Sun	rs10424405	19	54321933	381	#N/A	#N/A	#N/A	381	1	trans	Not applicable	Pass	Fail	Tier3	G	A	0.220	0.485	0.029	4.10E-62	3301	#N/A	#N/A	#N/A	#N/A
OAF	Out At First Protein Homolog	220323	ENSG00000184232	Q86UD1	OAF.6414.8.3	11	120081475	120101041	OAF.6414.8.3	Sun	rs117554512	11	120098329	1	#N/A	#N/A	#N/A	1	2	cis	intron_variant	Pass	Pass	Tier1	T	C	0.086	0.682	0.043	2.10E-56	3301	#N/A	#N/A	#N/A	#N/A
OAS1	2'-5'-Oligoadenylate Synthase 1	4938	ENSG00000089127	P00973;F8VXY3	OAS1.10361.25.3	12	113344582	113369990	OAS1.10361.25.3	Sun	rs4767027	12	113359157	1	#N/A	#N/A	#N/A	1	1	cis	missense_variant	Pass	Pass	Tier1	C	T	0.654	-0.270	0.026	6.20E-26	3301	#N/A	#N/A	#N/A	#N/A
OAS1	2'-5'-Oligoadenylate Synthase 1	4938	ENSG00000089127	P00973;F8VXY3	OAS1.10361.25.3	12	113344582	113369990	OAS1.10361.25.3	Sun	rs62143197	19	54320716	381	#N/A	#N/A	#N/A	381	1	trans	Not applicable	Pass	Fail	Tier3	A	G	0.223	0.282	0.030	7.10E-21	3301	#N/A	#N/A	#N/A	#N/A
OBP2B	Odorant-Binding Protein 2B	29989	ENSG00000171102	Q9NPH6	OBP2B.5680.54.3	9	136080664	136084630	OBP2B.5680.54.3	Sun	rs4454354	9	136089529	1	#N/A	#N/A	#N/A	1	1	cis	upstream_gene_variant	Pass	Pass	Tier1	C	T	0.786	0.358	0.030	2.70E-33	3301	#N/A	#N/A	#N/A	#N/A
OBP2B	Odorant-Binding Protein 2B	29989	ENSG00000171102	Q9NPH6	OBP2B.5680.54.3	9	136080664	136084630	OBP2B.5680.54.3	Sun	rs697449	9	138467959	1	#N/A	#N/A	#N/A	1	3	trans	Not applicable	Pass	Pass	Tier1	T	G	0.189	0.799	0.029	1.70E-172	3301	#N/A	#N/A	#N/A	#N/A
OCIAD1	Ocia Domain-Containing Protein 1	54940	ENSG00000109180	A0A024R9U3;Q9NX40	3635-76_4	4	48807229	48863834	3635-76_4	Suhre	rs9901901	17	26610513	5	NO	0	#N/A	5	1	trans	Not applicable	Pass	Pass	Tier1	C	T	0.477	0.323	0.044	3.43E-13	995	#N/A	#N/A	#N/A	#N/A
OCRL	Inositol Polyphosphate 5-Phosphatase Ocrl-1	4952	ENSG00000122126	Q01968;Q504W7	OCRL.10011.65.3	X	128673826	128726538	OCRL.10011.65.3	Sun	rs704	17	26694861	151	#N/A	#N/A	#N/A	151	1	trans	Not applicable	Pass	Fail	Tier3	A	G	0.467	0.387	0.024	1.10E-59	3301	#N/A	#N/A	#N/A	#N/A
OLA1	Obg-Like Atpase 1	29789	ENSG00000138430	Q9NTK5	OLA1.12659.13.3	2	174937175	175113426	OLA1.12659.13.3	Sun	rs62143197	19	54320716	381	#N/A	#N/A	#N/A	381	1	trans	Not applicable	Pass	Fail	Tier3	A	G	0.223	0.212	0.030	2.60E-12	3301	#N/A	#N/A	#N/A	#N/A
OLFM1	Olfactomedin 1	10439	ENSG00000130558	Q99784	Not reported	9	137967088	138013030	Not reported	Emilsson	rs11103667	9	137978360	1	#N/A	#N/A	#N/A	1	1	cis	intron_variant	Pass	Pass	Tier1	C	T	0.815	-0.193	0.180	2.60E-09	3200	#N/A	#N/A	#N/A	#N/A
OLFM2	Olfactomedin 2	93145	ENSG00000105088	O95897	Not reported	19	9964393	10047228	Not reported	Emilsson	rs56243392	19	10061960	1	#N/A	#N/A	#N/A	1	1	cis	intergenic_variant	Pass	Pass	Tier1	A	T	0.651	-0.673	0.352	6.00E-157	3200	#N/A	#N/A	#N/A	#N/A
OPALIN	Opalin	93377	ENSG00000197430	Q96PE5;A0A0A0MS47;A0A0A0MTN4	OPALIN.7736.28.3	10	98102973	98119092	OPALIN.7736.28.3	Sun	rs704	17	26694861	151	#N/A	#N/A	#N/A	151	1	trans	Not applicable	Pass	Fail	Tier3	A	G	0.467	-0.194	0.025	2.60E-15	3301	#N/A	#N/A	#N/A	#N/A
ORM1	Alpha-1 Acid Glycoprotein	5004	ENSG00000229314	P02763	AGP1	9	117085336	117088755	AGP1	Yao	rs116994374	9	117084672	3	NO	1	ORM1,F10	2	1	cis	regulatory_region_variant	Pass	Pass	Tier1	G	A	0.940	-0.409	0.054	2.55E-14	6861	#N/A	#N/A	#N/A	#N/A
OSBPL11	Oxysterol-Binding Protein-Related Protein 11	114885	ENSG00000144909	A0A140VJQ6;Q9BXB4	OSBPL11.12878.60.3	3	125247702	125313934	OSBPL11.12878.60.3	Sun	rs11575194	2	217543728	1	#N/A	#N/A	#N/A	1	1	trans	Not applicable	Pass	Pass	Tier1	A	G	0.045	0.415	0.061	8.70E-12	3301	#N/A	#N/A	#N/A	#N/A
OSCAR	Osteoclast Associated, Immunoglobulin-Like Receptor	126014	ENSG00000170909	Q8IYS5	Not reported	19	54597932	54605994	Not reported	Emilsson	rs4442925	19	54554950	1	#N/A	#N/A	#N/A	1	1	cis	intron_variant	Pass	Pass	Tier1	T	C	0.455	0.138	0.470	1.30E-08	3200	#N/A	#N/A	#N/A	#N/A
OSM	Oncostatin-M	5008	ENSG00000099985	B5MCX1;P13725	OSM.2693.20.3	22	30658818	30662829	OSM.2693.20.3	Sun	rs74480769	5	40972211	57	#N/A	#N/A	#N/A	57	1	trans	Not applicable	Pass	Fail	Tier3	G	A	0.032	-0.528	0.073	5.40E-13	3301	#N/A	#N/A	#N/A	#N/A
OSMR	Oncostatin-M-Specific Receptor Subunit Beta	9180	ENSG00000145623	Q99650	OSMR.10892.8.3	5	38845960	38945698	OSMR.10892.8.3	Sun	rs357253	5	38907422	1	#N/A	#N/A	#N/A	1	1	cis	intron_variant	Pass	Pass	Tier1	T	C	0.232	0.209	0.029	8.30E-13	3301	#N/A	#N/A	#N/A	#N/A
OXT	Oxytocin/Neurophysin I Prepropeptide	5020	ENSG00000101405	P01178	Not reported	20	3052265	3053163	Not reported	Emilsson	rs877172	20	3049890	1	#N/A	#N/A	#N/A	1	1	cis	regulatory_region_variant	Pass	Pass	Tier1	T	G	0.660	-0.669	0.350	5.60E-156	3200	#N/A	#N/A	#N/A	#N/A
PABPC3	Polyadenylate-Binding Protein 3	5042	ENSG00000151846	Q5VX58;Q9H361	PABPC3.10447.18.3	13	25670300	25673389	PABPC3.10447.18.3	Sun	rs62143197	19	54320716	381	#N/A	#N/A	#N/A	381	1	trans	Not applicable	Pass	Fail	Tier3	A	G	0.223	0.336	0.030	2.60E-29	3301	#N/A	#N/A	#N/A	#N/A
PABPC4	Polyadenylate-Binding Protein 4	8761	ENSG00000090621	Q13310	PABPC4.12603.87.3	1	40026488	40042462	PABPC4.12603.87.3	Sun	rs62143197	19	54320716	381	#N/A	#N/A	#N/A	381	1	trans	Not applicable	Pass	Fail	Tier3	A	G	0.223	0.338	0.030	1.10E-29	3301	#N/A	#N/A	#N/A	#N/A
PAFAH1B2	Platelet-Activating Factor Acetylhydrolase Ib Subunit Beta	5049	ENSG00000168092	P68402;V9HW44	PAFAH1B2.2642.4.1	11	117014983	117047610	PAFAH1B2.2642.4.1	Sun	rs62143197	19	54320716	381	#N/A	#N/A	#N/A	381	1	trans	Not applicable	Pass	Fail	Tier3	A	G	0.223	0.282	0.030	7.90E-21	3301	Pass	#N/A	rs34436714	0.957055237
PAK4	Serine/Threonine-Protein Kinase Pak 4	10298	ENSG00000130669	A0A024R0J1;O96013;A0A024R0L8	PAK4.13719.19.3	19	39616410	39673456	PAK4.13719.19.3	Sun	rs62143197	19	54320716	381	#N/A	#N/A	#N/A	381	1	trans	Not applicable	Pass	Fail	Tier3	A	G	0.223	0.223	0.030	1.70E-13	3301	#N/A	#N/A	#N/A	#N/A
PAM	Peptidyl-Glycine Alpha-Amidating Monooxygenase	5066	ENSG00000145730	P19021;O43832	PAM.5620.13.3	5	102089685	102366809	PAM.5620.13.3	Sun	rs257309	5	102418604	1	#N/A	#N/A	#N/A	1	4	cis	missense_variant	Pass	Pass	Tier1	G	A	0.352	-0.466	0.025	3.80E-79	3301	#N/A	#N/A	#N/A	#N/A
PAM	Peptidyl-Glycine Alpha-Amidating Monooxygenase	5066	ENSG00000145730	P19021;O43832	PAM.5620.13.3	5	102089685	102366809	PAM.5620.13.3	Sun	rs2731673	5	176839898	14	#N/A	#N/A	#N/A	14	1	trans	Not applicable	Pass	Fail	Tier3	C	T	0.752	-0.190	0.028	1.20E-11	3301	#N/A	#N/A	#N/A	#N/A
PARK7	Protein Deglycase Dj-1	11315	ENSG00000116288	Q99497;V9HWC2	PARK7.5016.61.2	1	8014351	8045565	PARK7.5016.61.2	Sun	rs10418046	19	54327869	381	#N/A	#N/A	#N/A	381	1	trans	Not applicable	Fail	Fail	Tier3	G	T	0.217	0.466	0.029	1.40E-58	3301	Fail	#N/A	rs34436714	1
PARP16	Mono [Adp-Ribose] Polymerase Parp16	54956	ENSG00000138617	Q8N5Y8;A0A024R5Y7	PARP16.7881.244.3	15	65526798	65592956	PARP16.7881.244.3	Sun	rs2304456	3	186445052	5	NO	0	#N/A	5	1	trans	Not applicable	Pass	Pass	Tier1	G	T	0.120	1.005	0.033	2.90E-199	3301	#N/A	#N/A	#N/A	#N/A
PATE4	Prostate And Testis Expressed Protein 4	399968	ENSG00000237353	P0C8F1	PATE4.8065.245.3	11	125703211	125709964	PATE4.8065.245.3	Sun	rs875500	11	125698654	1	#N/A	#N/A	#N/A	1	1	cis	upstream_gene_variant	Pass	Pass	Tier1	A	T	0.720	-0.482	0.026	1.00E-75	3301	#N/A	#N/A	#N/A	#N/A
PAXIP1	Pax-Interacting Protein 1	22976	ENSG00000157212	Q6ZW49	PAXIP1.12894.3.3	7	154735397	154794794	PAXIP1.12894.3.3	Sun	rs11080055	17	26649724	151	#N/A	#N/A	#N/A	151	1	trans	Not applicable	Pass	Fail	Tier3	C	A	0.508	0.168	0.024	4.20E-12	3301	#N/A	#N/A	#N/A	#N/A
PCBD1	Pterin-4 Alpha-Carbinolamine Dehydratase 1	5092	ENSG00000166228	P61457	Not reported	10	72643264	72648543	Not reported	Emilsson	rs72818110	10	72614896	1	#N/A	#N/A	#N/A	1	1	cis	intron_variant	Pass	Pass	Tier1	A	C	0.951	0.374	0.037	7.60E-11	3200	#N/A	#N/A	#N/A	#N/A
PCBP1	Poly(Rc)-Binding Protein 1	5093	ENSG00000169564	Q15365;Q53SS8	PCBP1.11458.30.3	2	70314585	70316332	PCBP1.11458.30.3	Sun	rs62143198	19	54320939	381	#N/A	#N/A	#N/A	381	1	trans	Not applicable	Pass	Fail	Tier3	A	G	0.215	0.604	0.029	3.80E-97	3301	#N/A	#N/A	#N/A	#N/A
PCDH10	Protocadherin-10	57575	ENSG00000138650	Q9P2E7;Q9NSR3;X5D999	PCDH10.8780.2.3	4	134070470	134129356	PCDH10.8780.2.3	Sun	rs1042445	3	186395436	7	#N/A	#N/A	#N/A	7	3	trans	Not applicable	Pass	Fail	Tier3	T	C	0.215	1.098	0.024	1.1e-475	3301	#N/A	#N/A	#N/A	#N/A
PCDH10	Protocadherin-10	57575	ENSG00000138650	Q9P2E7;Q9NSR3;X5D999	PCDH10.8780.2.3	4	134070470	134129356	PCDH10.8780.2.3	Sun	rs704	17	26694861	151	#N/A	#N/A	#N/A	151	1	trans	Not applicable	Pass	Fail	Tier3	A	G	0.467	0.176	0.025	7.20E-13	3301	#N/A	#N/A	#N/A	#N/A
PCDH9	Protocadherin 9	5101	ENSG00000184226	Q9HC56	Not reported	13	66876965	67804468	Not reported	Emilsson	rs1927820	13	67774646	1	#N/A	#N/A	#N/A	1	1	cis	intron_variant	Pass	Pass	Tier1	G	C	0.846	-0.266	0.860	2.20E-15	3200	#N/A	#N/A	#N/A	#N/A
PCDHA7	Protocadherin Alpha-7	56141	ENSG00000204963	Q9UN72	PCDHA7.8758.2.3	5	140213969	140391929	PCDHA7.8758.2.3	Sun	rs6809081	3	194060475	5	NO	0	#N/A	5	1	trans	Not applicable	Pass	Pass	Tier1	C	T	0.423	0.180	0.025	1.40E-12	3301	#N/A	#N/A	#N/A	#N/A
PCDHA7	Protocadherin Alpha-7	56141	ENSG00000204963	Q9UN72	PCDHA7.8758.2.3	5	140213969	140391929	PCDHA7.8758.2.3	Sun	rs61751507	10	101829514	9	#N/A	#N/A	#N/A	9	1	trans	Not applicable	Pass	Fail	Tier3	T	C	0.045	0.886	0.058	1.80E-52	3301	#N/A	#N/A	#N/A	#N/A
PCDHB10	Protocadherin Beta-10	56126	ENSG00000120324	Q9UN67	PCDHB10.9963.19.3	5	140571942	140575215	PCDHB10.9963.19.3	Sun	rs1065853	19	45413233	33	#N/A	#N/A	#N/A	33	1	trans	Not applicable	Pass	Fail	Tier3	T	G	0.078	-0.589	0.045	1.40E-38	3301	#N/A	#N/A	#N/A	#N/A
PCDHB2	Protocadherin Beta-2	56133	ENSG00000112852	Q4KMG6;Q9Y5E7	PCDHB2.10748.216.3	5	140474227	140476962	PCDHB2.10748.216.3	Sun	rs111844913	10	7761745	4	NO	0	#N/A	4	1	trans	Not applicable	Pass	Pass	Tier1	C	A	0.057	-0.446	0.054	1.20E-16	3301	#N/A	#N/A	#N/A	#N/A
PCDHB4	Protocadherin Beta-4	56131	ENSG00000081818	Q9Y5E5	PCDHB4.10522.167.3	5	140501581	140505201	PCDHB4.10522.167.3	Sun	rs74480769	5	40972211	57	#N/A	#N/A	#N/A	57	1	trans	Not applicable	Pass	Fail	Tier3	G	A	0.032	-0.543	0.073	1.20E-13	3301	#N/A	#N/A	#N/A	#N/A
PCDHB4	Protocadherin Beta-4	56131	ENSG00000081818	Q9Y5E5	PCDHB4.10522.167.3	5	140501581	140505201	PCDHB4.10522.167.3	Sun	rs704	17	26694861	151	#N/A	#N/A	#N/A	151	1	trans	Not applicable	Pass	Fail	Tier3	A	G	0.467	0.295	0.024	3.10E-34	3301	#N/A	#N/A	#N/A	#N/A
PCDHGC5	Protocadherin Gamma-C5	56097	ENSG00000240764	Q9Y5F6	PCDHGC5.7983.1.3	5	140868808	140892546	PCDHGC5.7983.1.3	Sun	rs704	17	26694861	151	#N/A	#N/A	#N/A	151	1	trans	Not applicable	Pass	Fail	Tier3	A	G	0.467	-0.227	0.024	1.50E-20	3301	#N/A	#N/A	#N/A	#N/A
PCOLCE	Procollagen C-Endopeptidase Enhancer 1	5118	ENSG00000106333	Q15113	PCOLCE.11237.49.3	7	100199800	100205798	PCOLCE.11237.49.3	Sun	rs9801017	7	100236202	1	#N/A	#N/A	#N/A	1	1	cis	downstream_gene_variant	Pass	Pass	Tier1	A	G	0.636	0.211	0.025	1.00E-16	3301	#N/A	#N/A	#N/A	#N/A
PCOLCE2	Procollagen C-Endopeptidase Enhancer 2	26577	ENSG00000163710	Q9UKZ9	PCOLCE2.6081.52.3	3	142534764	142608045	PCOLCE2.6081.52.3	Sun	rs34516933	3	142603861	2	NO	0	#N/A	2	3	cis	downstream_gene_variant	Pass	Pass	Tier1	A	T	0.356	0.422	0.025	5.40E-66	3301	#N/A	#N/A	#N/A	#N/A
PCSK1	Neuroendocrine Convertase 1	5122	ENSG00000175426	P29120	PCSK1.13388.57.3	5	95726119	95769847	PCSK1.13388.57.3	Sun	rs6234	5	95728974	1	#N/A	#N/A	#N/A	1	2	cis	missense_variant	Pass	Pass	Tier1	C	G	0.260	-1.098	0.021	1.2e-599	3301	#N/A	#N/A	#N/A	#N/A
PCSK7	Proprotein Convertase Subtilisin/Kexin Type 7	9159	ENSG00000160613	Q16549	4459-68_2	11	117075053	117103241	4459-68_2	Suhre	rs9326248	11	116999225	1	#N/A	#N/A	#N/A	1	1	cis	intergenic_variant	Fail	Pass	Tier2	T	G	0.239	-0.993	0.040	1.65E-105	995	Fail	#N/A	rs9326248	1
PCSK9	Proprotein Convertase Subtilisin/Kexin Type 9	255738	ENSG00000169174	Q8NBP7	Not reported	1	55505148	55530526	Not reported	Emilsson	rs191448950	1	55584844	1	#N/A	#N/A	#N/A	1	1	cis	missense_variant	Pass	Pass	Tier1	G	A	0.989	1.069	0.010	8.40E-21	3200	#N/A	#N/A	#N/A	#N/A
PCYOX1	Prenylcysteine Oxidase 1	51449	ENSG00000116005	Q9UHG3	Not reported	2	70485230	70508317	Not reported	Emilsson	rs2706762	2	70488470	1	#N/A	#N/A	#N/A	1	1	cis	missense_variant	Pass	Pass	Tier1	C	T	0.860	0.790	0.136	1.40E-121	3200	#N/A	#N/A	#N/A	#N/A
PCYOX1L	Prenylcysteine Oxidase-Like	78991	ENSG00000145882	Q8NBM8	PCYOX1L.5599.88.3	5	148737570	148749216	PCYOX1L.5599.88.3	Sun	rs62143197	19	54320716	381	#N/A	#N/A	#N/A	381	1	trans	Not applicable	Pass	Fail	Tier3	A	G	0.223	0.433	0.030	8.30E-49	3301	#N/A	#N/A	#N/A	#N/A
PDCD1LG2	Programmed Cell Death 1 Ligand 2	80380	ENSG00000197646	Q9BQ51	PDCD1LG2.3004.67.2	9	5510545	5571282	PDCD1LG2.3004.67.2	Sun	rs355772	3	154036706	1	#N/A	#N/A	#N/A	1	1	trans	Not applicable	Pass	Pass	Tier1	A	G	0.387	-0.191	0.025	4.20E-14	3301	Pass	#N/A	rs355772	1
PDCD1LG2	Programmed Cell Death 1 Ligand 2	80380	ENSG00000197646	Q9BQ51	PDCD1LG2.3004.67.2	9	5510545	5571282	PDCD1LG2.3004.67.2	Sun	rs16923189	9	5510644	1	#N/A	#N/A	#N/A	1	3	cis	5_prime_UTR_variant	Pass	Pass	Tier1	G	A	0.298	0.388	0.026	7.90E-51	3301	Pass	#N/A	rs16923189	1
PDCD5	Programmed Cell Death Protein 5	9141	ENSG00000105185	O14737	PDCD5.12517.52.3	19	33071974	33078358	PDCD5.12517.52.3	Sun	rs4499344	19	33073431	1	#N/A	#N/A	#N/A	1	2	cis	intron_variant	Pass	Pass	Tier1	A	G	0.291	0.354	0.027	1.20E-39	3301	#N/A	#N/A	#N/A	#N/A
PDCD5	Programmed Cell Death Protein 5	9141	ENSG00000105185	O14737	PDCD5.12517.52.3	19	33071974	33078358	PDCD5.12517.52.3	Sun	rs62143206	19	54326212	381	#N/A	#N/A	#N/A	381	1	trans	Not applicable	Pass	Fail	Tier3	T	G	0.213	0.609	0.028	1.00E-103	3301	#N/A	#N/A	#N/A	#N/A
PDCL2	Phosducin-Like Protein 2	132954	ENSG00000163440	Q8N4E4	PDCL2.14192.31.3	4	56422692	56458379	PDCL2.14192.31.3	Sun	rs10418046	19	54327869	381	#N/A	#N/A	#N/A	381	1	trans	Not applicable	Pass	Fail	Tier3	G	T	0.217	0.346	0.029	4.70E-32	3301	#N/A	#N/A	#N/A	#N/A
PDE5A	Cgmp-Specific 3',5'-Cyclic Phosphodiesterase	8654	ENSG00000138735	O76074;G5E9C5	5256-86_3	4	120415550	120550146	5256-86_3	Suhre	rs4834770	4	120241849	1	#N/A	#N/A	#N/A	1	1	cis	synonymous_variant	Pass	Pass	Tier1	A	G	0.434	-0.314	0.045	3.63E-12	995	#N/A	#N/A	#N/A	#N/A
PDGFA	Platelet-Derived Growth Factor Subunit A	5154	ENSG00000197461	P04085	PDGFA.4499.21.1	7	536895	559933	PDGFA.4499.21.1	Sun	rs6993770	8	106581528	26	#N/A	#N/A	#N/A	26	1	trans	Not applicable	Pass	Fail	Tier3	T	A	0.282	-0.216	0.027	2.30E-15	3301	Pass	#N/A	rs16873418	0.812525566
PDGFB	Platelet-Derived Growth Factor Subunit B	5155	ENSG00000100311	P01127	PDGFB.4149.8.2	22	39619364	39640756	PDGFB.4149.8.2	Sun	rs13412535	2	224874874	2	NO	1	PDGFB,SERPINE2	1	1	trans	Not applicable	Pass	Pass	Tier1	A	G	0.239	0.225	0.031	4.60E-13	3301	#N/A	#N/A	#N/A	#N/A
PDGFB	Platelet-Derived Growth Factor Subunit B	5155	ENSG00000100311	P01127	PDGFB.4149.8.2	22	39619364	39640756	PDGFB.4149.8.2	Sun	rs6993770	8	106581528	26	#N/A	#N/A	#N/A	26	1	trans	Not applicable	Pass	Fail	Tier3	T	A	0.282	-0.198	0.027	4.40E-13	3301	Pass	Pass	rs6993770	1
PDGFD	Platelet-Derived Growth Factor D	80310	ENSG00000170962	Q9GZP0	PDGFD.9341.1.3	11	103777914	104035107	PDGFD.9341.1.3	Sun	rs6993770	8	106581528	26	#N/A	#N/A	#N/A	26	1	trans	Not applicable	Pass	Fail	Tier3	T	A	0.282	-0.287	0.027	3.10E-26	3301	#N/A	#N/A	#N/A	#N/A
PDGFD	Platelet-Derived Growth Factor D	80310	ENSG00000170962	Q9GZP0	PDGFD.9341.1.3	11	103777914	104035107	PDGFD.9341.1.3	Sun	rs7950273	11	104031598	1	#N/A	#N/A	#N/A	1	1	cis	intron_variant	Pass	Pass	Tier1	G	C	0.288	-0.275	0.027	1.40E-24	3301	#N/A	#N/A	#N/A	#N/A
PDGFRA	Platelet-Derived Growth Factor Receptor Alpha	5156	ENSG00000134853	P16234	PDGFRA.10366.11.3	4	55095264	55164414	PDGFRA.10366.11.3	Sun	rs35662416	1	196967354	2	NO	0	#N/A	2	1	trans	Not applicable	Pass	Pass	Tier1	A	G	0.030	1.544	0.066	3.80E-121	3301	#N/A	#N/A	#N/A	#N/A
PDGFRB	Platelet-Derived Growth Factor Receptor Beta	5159	ENSG00000113721	P09619;Q59F04	PDGFRB.3459.49.2	5	149493400	149535435	PDGFRB.3459.49.2	Sun	rs2304058	5	149508544	1	#N/A	#N/A	#N/A	1	2	cis	downstream_gene_variant	Pass	Pass	Tier1	G	C	0.557	0.931	0.020	2.3e-458	3301	#N/A	#N/A	#N/A	#N/A
PDGFRL	Platelet-Derived Growth Factor Receptor-Like Protein	5157	ENSG00000104213	Q15198	PDGFRL.9713.67.3	8	17433942	17501580	PDGFRL.9713.67.3	Sun	rs4683234	3	46501769	6	#N/A	#N/A	#N/A	6	2	trans	Not applicable	Pass	Fail	Tier3	G	C	0.315	1.039	0.020	4.3e-600	3301	#N/A	#N/A	#N/A	#N/A
PDIA3	Protein Disulfide Isomerase Family A Member 3	2923	ENSG00000167004	P30101	Not reported	15	44038589	44064804	Not reported	Emilsson	rs3110081	15	43995786	1	#N/A	#N/A	#N/A	1	1	cis	missense_variant	Pass	Pass	Tier1	C	T	0.821	0.194	0.191	1.50E-09	3200	#N/A	#N/A	#N/A	#N/A
PDIA5	Protein Disulfide-Isomerase A5	10954	ENSG00000065485	Q14554	PDIA5.5593.11.3	3	122785909	122944074	PDIA5.5593.11.3	Sun	rs2278668	3	122835232	1	#N/A	#N/A	#N/A	1	1	cis	intron_variant	Pass	Pass	Tier1	C	T	0.593	-0.522	0.023	4.00E-110	3301	#N/A	#N/A	#N/A	#N/A
PDK1	[Pyruvate Dehydrogenase (Acetyl-Transferring)] Kinase Isozyme 1, Mitochondrial	5163	ENSG00000152256	Q15118;B7Z7N6	5227-60_3	2	173420101	173489823	5227-60_3	Suhre	rs12052479	2	173404804	1	#N/A	#N/A	#N/A	1	1	cis	intron_variant,non_coding_transcript_variant	Fail	Pass	Tier2	A	C	0.211	-0.572	0.050	2.45E-28	991	Fail	#N/A	rs12052479	1
PDK1	[Pyruvate Dehydrogenase (Acetyl-Transferring)] Kinase Isozyme 1, Mitochondrial	5163	ENSG00000152256	Q15118;B7Z7N6	PDK1.5227.60.3	2	173420101	173489823	PDK1.5227.60.3	Sun	rs704	17	26694861	151	#N/A	#N/A	#N/A	151	1	trans	Not applicable	Pass	Fail	Tier3	A	G	0.467	0.458	0.023	1.90E-85	3301	#N/A	#N/A	#N/A	#N/A
PDLIM4	Pdz And Lim Domain 4	8572	ENSG00000131435	P50479	Not reported	5	131593350	131609147	Not reported	Emilsson	rs6864922	5	131616290	1	#N/A	#N/A	#N/A	1	1	cis	missense_variant	Pass	Pass	Tier1	C	T	0.937	0.676	0.103	1.50E-44	3200	#N/A	#N/A	#N/A	#N/A
PDRG1	P53 And Dna Damage-Regulated Protein 1	81572	ENSG00000088356	Q9NUG6	PDRG1.12593.33.3	20	30532758	30539895	PDRG1.12593.33.3	Sun	rs10424405	19	54321933	381	#N/A	#N/A	#N/A	381	1	trans	Not applicable	Pass	Fail	Tier3	G	A	0.220	0.261	0.030	3.70E-18	3301	#N/A	#N/A	#N/A	#N/A
PDXK;LOC105372824	Pyridoxal Kinase	8566	ENSG00000160209	F2Z2Y4;V9HWC3;O00764;A0A0B4J2C9	PDXK.11098.1.3	21	45138975	45182188	PDXK.11098.1.3	Sun	rs10418046	19	54327869	381	#N/A	#N/A	#N/A	381	1	trans	Not applicable	Pass	Fail	Tier3	G	T	0.217	0.480	0.029	1.90E-62	3301	#N/A	#N/A	#N/A	#N/A
PDZK1IP1	Pdzk1-Interacting Protein 1	10158	ENSG00000162366	Q13113	PDZK1IP1.8260.13.3	1	47649265	47656716	PDZK1IP1.8260.13.3	Sun	rs429358	19	45411941	22	#N/A	#N/A	#N/A	22	1	trans	Not applicable	Pass	Fail	Tier3	C	T	0.153	0.353	0.033	3.10E-26	3301	#N/A	#N/A	#N/A	#N/A
PEAR1	Platelet Endothelial Aggregation Receptor 1	375033	ENSG00000187800	Q5VY43	PEAR1.8275.31.3	1	156863490	156886226	PEAR1.8275.31.3	Sun	rs12137505	1	156883546	1	#N/A	#N/A	#N/A	1	1	cis	missense_variant	Pass	Pass	Tier1	G	A	0.406	-0.223	0.025	8.10E-19	3301	#N/A	#N/A	#N/A	#N/A
[truncated: 634 more rows]
