# Supplementary material for: Potential therapeutic targets for membranous nephropathy: proteome-wide Mendelian randomization and colocalization analysis
Source: Front Immunol. 2024 Apr 19;15:1342912. doi: 10.3389/fimmu.2024.1342912 (PMC11069303; doi:10.3389/fimmu.2024.1342912)
Supplement: Supplementary Table 3 — Instrumental variables for MR analysis. [file Table_3.csv]

SNP	effect_allele.exposure	other_allele.exposure	effect_allele.outcome	other_allele.outcome	beta.exposure	beta.outcome	eaf.exposure	eaf.outcome	remove	palindromic	ambiguous	id.outcome	chr.outcome	pos.outcome	se.outcome	pval.outcome	samplesize.outcome	ncontrol.outcome	outcome	mr_keep.outcome	pval_origin.outcome	data_source.outcome	se.exposure	pval.exposure	samplesize.exposure	exposure	mr_keep.exposure	id.exposure	data_source.exposure	action	mr_keep	units.outcome	units.exposure	rsq.exposure	effective_n.exposure	rsq.outcome	effective_n.outcome	steiger_dir	steiger_pval	R2	F	FMean
rs2304456	G	T	G	T	0.465	-0.1046	0.12		FALSE	FALSE	FALSE	ebi-a-GCST010005.vcf	3	186445052	0.0669	0.117799921	7979	5829	outcome	TRUE	reported	textfile	0.037	1.60E-36	3301	exposure	TRUE	A1CF	textfile	2	TRUE			0.045688841	3301	0.000306365	7979	TRUE	5.37E-22	0.04566672	157.8636232	357.9929764
rs967645	T	C	T	C	-0.196	0.0321	0.509		FALSE	FALSE	FALSE	ebi-a-GCST010005.vcf	17	26713970	0.0417	0.441500297	7979	5829	outcome	TRUE	reported	textfile	0.024	6.80E-16	3301	exposure	TRUE	ABL2	textfile	2	TRUE			0.019815953	3301	7.43E-05	7979	TRUE	1.29E-10	0.019201777	64.58684316	357.9929764
rs505922	C	T	C	T	1.298	0.1424	0.313		FALSE	FALSE	FALSE	ebi-a-GCST010005.vcf	9	136149229	0.0425	0.000809599	7979	5829	outcome	TRUE	reported	textfile	0.014	1.00E-200	3301	exposure	TRUE	ABO	textfile	2	TRUE			0.722655151	3301	0.001405373	7979	TRUE	0	0.724570178	8678.642705	357.9929764
rs4344	A	G	A	G	-0.583	0.0307	0.499		FALSE	FALSE	FALSE	ebi-a-GCST010005.vcf	17	61566724	0.0414	0.459200128	7979	5829	outcome	TRUE	reported	textfile	0.425	8.50E-136	3200	exposure	TRUE	ACE	textfile	2	TRUE			0.000588065	3200	6.89E-05	7979	TRUE	0.446012636	0.16994382	654.751269	357.9929764
rs4727469	C	T	C	T	-0.297	-0.0207	0.524		FALSE	FALSE	FALSE	ebi-a-GCST010005.vcf	7	100509163	0.0414	0.616600681	7979	5829	outcome	TRUE	reported	textfile	0.463	7.50E-37	3200	exposure	TRUE	ACHE	textfile	2	TRUE			0.000128652	3200	3.13E-05	7979	TRUE	0.783744106	0.044002883	147.1983734	357.9929764
rs11553746	T	C	T	C	1.237	-0.0209	0.325		FALSE	FALSE	FALSE	ebi-a-GCST010005.vcf	2	272203	0.0442	0.636099421	7979	5829	outcome	TRUE	reported	textfile	0.026	1.00E-200	996	exposure	TRUE	ACP1	textfile	2	TRUE			0.694863978	996	2.80E-05	7979	TRUE	5.77E-276	0.671361649	2030.601347	357.9929764
rs10139058	T	C	T	C	-0.263	-0.0753	0.383		FALSE	FALSE	FALSE	ebi-a-GCST010005.vcf	14	107141916	0.0426	0.077060177	7979	5829	outcome	TRUE	reported	textfile	0.025	1.20E-25	3301	exposure	TRUE	ACP2	textfile	2	TRUE			0.0324578	3301	0.000391526	7979	TRUE	4.42E-15	0.032690791	111.4916708	357.9929764
rs2231495	C	T	C	T	-0.879	0.0601	0.333		FALSE	FALSE	FALSE	ebi-a-GCST010005.vcf	22	17669306	0.0432	0.163500091	7979	5829	outcome	TRUE	reported	textfile	0.021	1.00E-200	3301	exposure	TRUE	ADA2	textfile	2	TRUE			0.346864646	3301	0.00024257	7979	TRUE	2.37E-223	0.34322413	1724.022544	357.9929764
rs7412	T	C	T	C	-0.372	-0.0024	0.078		FALSE	FALSE	FALSE	ebi-a-GCST010005.vcf	19	45412079	0.0778	0.974900066	7979	5829	outcome	TRUE	reported	textfile	0.046	6.50E-16	3301	exposure	TRUE	ADAM11	textfile	2	TRUE			0.0194385	3301	1.19E-07	7979	TRUE	1.36E-11	0.019904047	66.9969634	357.9929764
rs7949566	A	G	A	G	0.16	0.0244	0.426		FALSE	FALSE	FALSE	ebi-a-GCST010005.vcf	11	126285301	0.0418	0.559300233	7979	5829	outcome	TRUE	reported	textfile	0.02	3.40E-16	6861	exposure	TRUE	ADAM15	textfile	2	TRUE			0.009244547	6861	4.27E-05	7979	TRUE	4.77E-08	0.012519629	86.96085152	357.9929764
rs7728609	C	T	C	T	0.246	0.0137	0.675		FALSE	FALSE	FALSE	ebi-a-GCST010005.vcf	5	156935524	0.0431	0.750500524	7979	5829	outcome	TRUE	reported	textfile	0.358	1.20E-21	3200	exposure	TRUE	ADAM19	textfile	2	TRUE			0.000147626	3200	1.27E-05	7979	TRUE	0.681474974	0.026551395	87.22736955	357.9929764
rs1921673	G	A	G	A	0.432	-0.0613	0.685		FALSE	FALSE	FALSE	ebi-a-GCST010005.vcf	2	207324282	0.0445	0.168500037	7979	5829	outcome	TRUE	reported	textfile	0.026	3.20E-64	3301	exposure	TRUE	ADAM23	textfile	2	TRUE			0.077221125	3301	0.000237825	7979	TRUE	7.21E-39	0.080537587	288.9661355	357.9929764
rs71503194	G	T	G	T	-0.872	0.029	0.091		FALSE	FALSE	FALSE	ebi-a-GCST010005.vcf	9	136298131	0.0735	0.692599223	7979	5829	outcome	TRUE	reported	textfile	0.04	4.40E-103	3301	exposure	TRUE	ADAMTS13	textfile	2	TRUE			0.125916741	3301	1.95E-05	7979	TRUE	3.76E-70	0.125796408	474.7204822	357.9929764
rs2830585	T	C	T	C	-1.073	0.0221	0.158		FALSE	FALSE	FALSE	ebi-a-GCST010005.vcf	21	28305212	0.0567	0.696499806	7979	5829	outcome	TRUE	reported	textfile	0.044	3.90E-104	996	exposure	TRUE	ADAMTS5	textfile	2	TRUE			0.374329139	996	1.90E-05	7979	TRUE	4.01E-98	0.30633641	438.9712758	357.9929764
rs429358	C	T	C	T	0.377	-0.0422	0.153		FALSE	FALSE	FALSE	ebi-a-GCST010005.vcf	19	45411941	0.0647	0.514499551	7979	5829	outcome	TRUE	reported	textfile	0.033	6.60E-30	3301	exposure	TRUE	ADGRF1	textfile	2	TRUE			0.038055929	3301	5.33E-05	7979	TRUE	3.83E-20	0.036837278	126.1740919	357.9929764
rs704	A	G	A	G	0.465	0.0269	0.467		FALSE	FALSE	FALSE	ebi-a-GCST010005.vcf	17	26694861	0.0419	0.520100175	7979	5829	outcome	TRUE	reported	textfile	0.023	2.30E-88	3301	exposure	TRUE	ADGRF1	textfile	2	TRUE			0.110240359	3301	5.17E-05	7979	TRUE	6.84E-60	0.107641562	397.9449263	357.9929764
rs2519093	T	C	T	C	-0.778	0.0873	0.178		FALSE	FALSE	FALSE	ebi-a-GCST010005.vcf	9	136141870	0.0506	0.08460967	7979	5829	outcome	TRUE	reported	textfile	0.029	1.40E-155	3301	exposure	TRUE	ADGRF5	textfile	2	TRUE			0.179091724	3301	0.000373015	7979	TRUE	8.21E-97	0.177125467	710.1166632	357.9929764
rs13085791	A	C	A	C	-0.42	-0.0224	0.295		FALSE	FALSE	FALSE	ebi-a-GCST010005.vcf	3	49721798	0.0455	0.623100357	7979	5829	outcome	TRUE	reported	textfile	0.026	3.20E-59	3301	exposure	TRUE	ADH1B	textfile	2	TRUE			0.073300744	3301	3.04E-05	7979	TRUE	1.80E-39	0.07337358	261.226569	357.9929764
rs1800759	G	T	G	T	0.157	-0.0012	0.622		FALSE	FALSE	FALSE	ebi-a-GCST010005.vcf	4	100065509	0.042	0.976899978	7979	5829	outcome	TRUE	reported	textfile	0.604	4.10E-10	3200	exposure	TRUE	ADH4	textfile	2	TRUE			2.11E-05	3200	1.02E-07	7979	TRUE	0.838117708	0.011590749	37.50188889	357.9929764
rs17529509	C	A	C	A	0.401	0.1295	0.927		FALSE	FALSE	FALSE	ebi-a-GCST010005.vcf	4	100351436	0.0738	0.07944014	7979	5829	outcome	TRUE	reported	textfile	0.107	8.00E-17	3200	exposure	TRUE	ADH7	textfile	2	TRUE			0.004372598	3200	0.000385851	7979	TRUE	0.026075343	0.021763129	71.14686475	357.9929764
rs143257534	C	T	C	T	0.425	-0.0666	0.974		FALSE	FALSE	FALSE	ebi-a-GCST010005.vcf	3	186551888	0.1343	0.620000443	7979	5829	outcome	TRUE	reported	textfile	0.023	3.30E-09	3200	exposure	TRUE	ADIPOQ	textfile	2	TRUE			0.096468801	3200	3.08E-05	7979	TRUE	2.21E-51	0.009148295	29.52636329	357.9929764
rs3813135	C	T	C	T	-0.269	0.0048	0.379		FALSE	FALSE	FALSE	ebi-a-GCST010005.vcf	19	15587345	0.0429	0.910500105	7979	5829	outcome	TRUE	reported	textfile	0.025	2.30E-26	3301	exposure	TRUE	ADM	textfile	2	TRUE			0.033904873	3301	1.57E-06	7979	TRUE	4.02E-19	0.034061625	116.33175	357.9929764
rs7535409	A	G	A	G	-0.141	0.0033	0.673		FALSE	FALSE	FALSE	ebi-a-GCST010005.vcf	1	169506241	0.0435	0.939699942	7979	5829	outcome	TRUE	reported	textfile	0.02	8.99E-13	6861	exposure	TRUE	ADM	textfile	2	TRUE			0.007194187	6861	7.21E-07	7979	TRUE	3.20E-07	0.008750463	60.54926049	357.9929764
rs41265665	A	G	A	G	-0.862	0.0074	0.032		FALSE	FALSE	FALSE	ebi-a-GCST010005.vcf	4	74361142	0.1243	0.95260005	7979	5829	outcome	TRUE	reported	textfile	0.122	3.03E-12	989	exposure	TRUE	AFM	textfile	2	TRUE			0.048144717	989	4.44E-07	7979	TRUE	4.47E-11	0.046033062	47.62705107	357.9929764
rs4899178	T	C	T	C	0.241	-0.0355	0.607		FALSE	FALSE	FALSE	ebi-a-GCST010005.vcf	14	65862987	0.0425	0.402600213	7979	5829	outcome	TRUE	reported	textfile	0.025	8.70E-22	3301	exposure	TRUE	AGER	textfile	2	TRUE			0.027397267	3301	8.75E-05	7979	TRUE	2.58E-14	0.027710561	94.0225595	357.9929764
rs57942103	C	A	C	A	0.221	0.0488	0.247		FALSE	FALSE	FALSE	ebi-a-GCST010005.vcf	8	106513461	0.0492	0.321200343	7979	5829	outcome	TRUE	reported	textfile	0.029	1.80E-14	3301	exposure	TRUE	AGER	textfile	2	TRUE			0.01729926	3301	0.000123315	7979	TRUE	4.80E-09	0.018167973	61.04521019	357.9929764
rs7184253	C	T	C	T	0.821	0.0691	0.052		FALSE	FALSE	FALSE	ebi-a-GCST010005.vcf	16	67380550	0.0987	0.48420024	7979	5829	outcome	TRUE	reported	textfile	0.093	6.66E-18	997	exposure	TRUE	AGRP	textfile	2	TRUE			0.072635325	997	6.14E-05	7979	TRUE	1.44E-15	0.06645505	70.82977101	357.9929764
rs2493151	A	G	A	G	0.335	0.0579	0.235		FALSE	FALSE	FALSE	ebi-a-GCST010005.vcf	1	230878561	0.0469	0.21740023	7979	5829	outcome	TRUE	reported	textfile	0.049	2.22E-11	994	exposure	TRUE	AGT	textfile	2	TRUE			0.044997688	994	0.000191024	7979	TRUE	2.17E-09	0.040350499	41.71074409	357.9929764
rs35094235	G	T	G	T	0.625	0.0276	0.731		FALSE	FALSE	FALSE	ebi-a-GCST010005.vcf	3	186328951	0.0497	0.57910058	7979	5829	outcome	TRUE	reported	textfile	0.026	2.00E-132	3301	exposure	TRUE	AHSG	textfile	2	TRUE			0.149050901	3301	3.87E-05	7979	TRUE	1.45E-83	0.153624219	598.7958409	357.9929764
rs72688441	A	G	A	G	-1.18	-0.0042	0.059		FALSE	FALSE	FALSE	ebi-a-GCST010005.vcf	1	46051053	0.0982	0.96610004	7979	5829	outcome	TRUE	reported	textfile	0.049	1.20E-126	3301	exposure	TRUE	AKR1A1	textfile	2	TRUE			0.149506636	3301	2.29E-07	7979	TRUE	3.31E-86	0.154609311	603.3377519	357.9929764
rs9830049	C	T	C	T	-0.306	-0.089	0.12		FALSE	FALSE	FALSE	ebi-a-GCST010005.vcf	3	105284045	0.0663	0.179599863	7979	5829	outcome	TRUE	reported	textfile	0.037	2.80E-16	3301	exposure	TRUE	ALCAM	textfile	2	TRUE			0.020311642	3301	0.000225847	7979	TRUE	5.46E-10	0.019775923	66.55699669	357.9929764
rs887241	C	A	C	A	0.242	-0.001	0.662		FALSE	FALSE	FALSE	ebi-a-GCST010005.vcf	17	19645938	0.0442	0.981600001	7979	5829	outcome	TRUE	reported	textfile	0.026	7.80E-21	3301	exposure	TRUE	ALDH3A1	textfile	2	TRUE			0.025588459	3301	6.42E-08	7979	TRUE	7.17E-15	0.026208093	88.78744771	357.9929764
rs10933394	T	C	T	C	-0.192	-0.0179	0.642		FALSE	FALSE	FALSE	ebi-a-GCST010005.vcf	2	233249080	0.0443	0.685399842	7979	5829	outcome	TRUE	reported	textfile	0.388	1.00E-13	3200	exposure	TRUE	ALPG	textfile	2	TRUE			7.66E-05	3200	2.05E-05	7979	TRUE	0.839994581	0.016945349	55.125343	357.9929764
rs550057	T	C	T	C	-0.254	0.1062	0.246		FALSE	FALSE	FALSE	ebi-a-GCST010005.vcf	9	136146597	0.046	0.020859793	7979	5829	outcome	TRUE	reported	textfile	0.028	2.80E-19	3301	exposure	TRUE	ALPI	textfile	2	TRUE			0.024337101	3301	0.000667734	7979	TRUE	2.17E-10	0.023933371	80.89221599	357.9929764
rs1126478	C	T	C	T	0.498	-0.0312	0.299		FALSE	FALSE	FALSE	ebi-a-GCST010005.vcf	3	46501213	0.0445	0.483499467	7979	5829	outcome	TRUE	reported	textfile	0.046	5.07E-26	995	exposure	TRUE	ALPL	textfile	2	TRUE			0.105569915	995	6.16E-05	7979	TRUE	1.36E-22	0.103962781	115.2128942	357.9929764
rs33918	T	C	T	C	-0.117	0.0776	0.673		FALSE	FALSE	FALSE	ebi-a-GCST010005.vcf	5	129240232	0.0443	0.079849095	7979	5829	outcome	TRUE	reported	textfile	0.02	4.57E-09	6861	exposure	TRUE	AMBP	textfile	2	TRUE			0.004964659	6861	0.000384512	7979	TRUE	0.001969053	0.006025104	41.57669111	357.9929764
rs17114671	C	T	C	T	0.806	0.0782	0.119		FALSE	FALSE	FALSE	ebi-a-GCST010005.vcf	14	21155270	0.0624	0.21020014	7979	5829	outcome	TRUE	reported	textfile	0.06	1.92E-38	997	exposure	TRUE	ANG	textfile	2	TRUE			0.153518875	997	0.000196843	7979	TRUE	1.35E-32	0.136214377	156.9061834	357.9929764
rs16853043	G	A	G	A	0.431	0.0403	0.352		FALSE	FALSE	FALSE	ebi-a-GCST010005.vcf	1	178545926	0.0431	0.349999964	7979	5829	outcome	TRUE	reported	textfile	0.025	5.40E-68	3301	exposure	TRUE	ANGPTL1	textfile	2	TRUE			0.082647279	3301	0.000109589	7979	TRUE	3.20E-43	0.084742682	305.450831	357.9929764
rs4745216	A	C	A	C	0.773	0.0541	0.037		FALSE	FALSE	FALSE	ebi-a-GCST010005.vcf	9	75744157	0.1029	0.599400361	7979	5829	outcome	TRUE	reported	textfile	0.116	5.17E-11	995	exposure	TRUE	ANXA1	textfile	2	TRUE			0.04280497	995	3.47E-05	7979	TRUE	1.36E-09	0.042581112	44.16357806	357.9929764
rs36032232	G	A	G	A	0.97	0.0857	0.15		FALSE	FALSE	FALSE	ebi-a-GCST010005.vcf	15	60776991	0.0581	0.140199996	7979	5829	outcome	TRUE	reported	textfile	0.052	6.94E-66	996	exposure	TRUE	ANXA2	textfile	2	TRUE			0.259295677	996	0.000272679	7979	TRUE	5.06E-59	0.2399295	313.7734236	357.9929764
rs10452848	A	G	A	G	-0.765	0.0262	0.498		FALSE	FALSE	FALSE	ebi-a-GCST010005.vcf	7	150523544	0.0418	0.529900098	7979	5829	outcome	TRUE	reported	textfile	0.46	1.00E-200	3200	exposure	TRUE	AOC1	textfile	2	TRUE			0.000864079	3200	4.92E-05	7979	TRUE	0.284875141	0.292607818	1322.830287	357.9929764
rs12897422	G	A	G	A	0.268	-0.154	0.858		FALSE	FALSE	FALSE	ebi-a-GCST010005.vcf	14	24033027	0.0604	0.010759944	7979	5829	outcome	TRUE	reported	textfile	0.137	1.30E-14	3200	exposure	TRUE	AP1G2	textfile	2	TRUE			0.001195173	3200	0.000814281	7979	TRUE	0.772866359	0.017501498	56.96679395	357.9929764
rs12493107	T	G	T	G	-0.181	9.00E-04	0.386		FALSE	FALSE	FALSE	ebi-a-GCST010005.vcf	3	52706724	0.042	0.982700009	7979	5829	outcome	TRUE	reported	textfile	0.025	8.30E-13	3301	exposure	TRUE	AP4M1	textfile	2	TRUE			0.015640426	3301	5.76E-08	7979	TRUE	1.35E-09	0.015528976	52.03819195	357.9929764
rs80167373	A	G	A	G	-0.396	0.1217	0.058		FALSE	FALSE	FALSE	ebi-a-GCST010005.vcf	10	7766581	0.0878	0.165599873	7979	5829	outcome	TRUE	reported	textfile	0.053	1.30E-13	3301	exposure	TRUE	AP4M1	textfile	2	TRUE			0.016640585	3301	0.000240795	7979	TRUE	3.46E-08	0.017135598	57.5159071	357.9929764
rs7412	T	C	T	C	0.573	-0.0024	0.078		FALSE	FALSE	FALSE	ebi-a-GCST010005.vcf	19	45412079	0.0778	0.974900066	7979	5829	outcome	TRUE	reported	textfile	0.045	1.90E-36	3301	exposure	TRUE	APBB2	textfile	2	TRUE			0.046845225	3301	1.19E-07	7979	TRUE	2.79E-26	0.047224217	163.5145369	357.9929764
rs71632673	A	C	A	C	-0.837	-0.0418	0.023		FALSE	FALSE	FALSE	ebi-a-GCST010005.vcf	1	159536213	0.1353	0.757099571	7979	5829	outcome	TRUE	reported	textfile	0.082	1.90E-24	3301	exposure	TRUE	APCS	textfile	2	TRUE			0.0306152	3301	1.20E-05	7979	TRUE	5.64E-17	0.031484972	107.2455456	357.9929764
rs8125909	C	A	C	A	0.297	-0.041	0.132		FALSE	FALSE	FALSE	ebi-a-GCST010005.vcf	20	24975835	0.0621	0.50850005	7979	5829	outcome	TRUE	reported	textfile	0.036	2.80E-16	3301	exposure	TRUE	APMAP	textfile	2	TRUE			0.020214207	3301	5.46E-05	7979	TRUE	5.47E-11	0.020213269	68.05927406	357.9929764
rs967645	T	C	T	C	0.25	0.0321	0.509		FALSE	FALSE	FALSE	ebi-a-GCST010005.vcf	17	26713970	0.0417	0.441500297	7979	5829	outcome	TRUE	reported	textfile	0.024	4.60E-25	3301	exposure	TRUE	APOA5	textfile	2	TRUE			0.031843499	3301	7.43E-05	7979	TRUE	1.07E-16	0.031239875	106.3837631	357.9929764
rs12740374	T	G	T	G	-0.182	0.0152	0.215		FALSE	FALSE	FALSE	ebi-a-GCST010005.vcf	1	109817590	0.0506	0.764300247	7979	5829	outcome	TRUE	reported	textfile	0.023	4.95E-16	6861	exposure	TRUE	APOB	textfile	2	TRUE			0.009046479	6861	1.13E-05	7979	TRUE	2.28E-08	0.011181006	77.55769459	357.9929764
rs520354	G	A	G	A	0.303	-0.0166	0.473		FALSE	FALSE	FALSE	ebi-a-GCST010005.vcf	2	21259612	0.0417	0.690500504	7979	5829	outcome	TRUE	reported	textfile	0.042	6.93E-13	996	exposure	TRUE	APOB	textfile	2	TRUE			0.049754908	996	1.99E-05	7979	TRUE	3.86E-11	0.045770642	47.67828433	357.9929764
rs7412	T	C	T	C	-0.537	-0.0024	0.076		FALSE	FALSE	FALSE	ebi-a-GCST010005.vcf	19	45412079	0.0778	0.974900066	7979	5829	outcome	TRUE	reported	textfile	0.035	9.62E-53	6861	exposure	TRUE	APOB	textfile	2	TRUE			0.033181546	6861	1.19E-07	7979	TRUE	6.03E-29	0.040500849	289.5211791	357.9929764
rs738469	A	G	A	G	0.245	0.1298	0.903		FALSE	FALSE	FALSE	ebi-a-GCST010005.vcf	22	39510995	0.0721	0.07187039	7979	5829	outcome	TRUE	reported	textfile	0.077	4.50E-09	3200	exposure	TRUE	APOBEC3G	textfile	2	TRUE			0.003155728	3200	0.000406128	7979	TRUE	0.084775957	0.0105153	33.9852935	357.9929764
rs61751507	T	C	T	C	-1.33	-0.0188	0.045		FALSE	FALSE	FALSE	ebi-a-GCST010005.vcf	10	101829514	0.0902	0.834900075	7979	5829	outcome	TRUE	reported	textfile	0.055	3.70E-127	3301	exposure	TRUE	APOL1	textfile	2	TRUE			0.150565504	3301	5.45E-06	7979	TRUE	4.18E-86	0.152036955	591.4997328	357.9929764
rs6809081	C	T	C	T	0.73	0.0655	0.423		FALSE	FALSE	FALSE	ebi-a-GCST010005.vcf	3	194060475	0.0422	0.120199871	7979	5829	outcome	TRUE	reported	textfile	0.022	1.00E-200	3301	exposure	TRUE	APOL1	textfile	2	TRUE			0.250232906	3301	0.000301917	7979	TRUE	9.26E-146	0.260130872	1159.896681	357.9929764
rs71314970	T	C	T	C	-0.366	0.0944	0.106		FALSE	FALSE	FALSE	ebi-a-GCST010005.vcf	22	36638705	0.0716	0.187000169	7979	5829	outcome	TRUE	reported	textfile	0.041	3.50E-19	3301	exposure	TRUE	APOL1	textfile	2	TRUE			0.023585568	3301	0.000217863	7979	TRUE	1.34E-11	0.025388413	85.93820843	357.9929764
rs763665	T	C	T	C	0.616	-0.018	0.164		FALSE	FALSE	FALSE	ebi-a-GCST010005.vcf	16	72078043	0.0589	0.760100468	7979	5829	outcome	TRUE	reported	textfile	0.032	7.40E-82	3301	exposure	TRUE	APOL1	textfile	2	TRUE			0.100982747	3301	1.17E-05	7979	TRUE	8.71E-56	0.104049871	383.1245878	357.9929764
rs1803274	T	C	T	C	0.243	-0.005	0.203		FALSE	FALSE	FALSE	ebi-a-GCST010005.vcf	3	165491280	0.0508	0.921799992	7979	5829	outcome	TRUE	reported	textfile	0.031	2.90E-15	3301	exposure	TRUE	APOM	textfile	2	TRUE			0.018284889	3301	1.21E-06	7979	TRUE	7.09E-11	0.019107194	64.26250758	357.9929764
rs4619875	T	C	T	C	0.239	-0.0092	0.404		FALSE	FALSE	FALSE	ebi-a-GCST010005.vcf	4	153701130	0.043	0.829500018	7979	5829	outcome	TRUE	reported	textfile	0.025	6.60E-22	3301	exposure	TRUE	ARFIP1	textfile	2	TRUE			0.026956634	3301	5.74E-06	7979	TRUE	3.08E-15	0.027507646	93.31458788	357.9929764
rs704	A	G	A	G	0.272	0.0269	0.467		FALSE	FALSE	FALSE	ebi-a-GCST010005.vcf	17	26694861	0.0419	0.520100175	7979	5829	outcome	TRUE	reported	textfile	0.024	3.50E-29	3301	exposure	TRUE	ARHGAP30	textfile	2	TRUE			0.037475281	3301	5.17E-05	7979	TRUE	7.30E-20	0.036830863	126.1512769	357.9929764
rs429358	C	T	C	T	-0.303	-0.0422	0.153		FALSE	FALSE	FALSE	ebi-a-GCST010005.vcf	19	45411941	0.0647	0.514499551	7979	5829	outcome	TRUE	reported	textfile	0.033	1.10E-19	3301	exposure	TRUE	ARL1	textfile	2	TRUE			0.024918169	3301	5.33E-05	7979	TRUE	2.19E-13	0.02379524	80.41396721	357.9929764
rs10745925	C	T	C	T	-0.245	-0.0157	0.294		FALSE	FALSE	FALSE	ebi-a-GCST010005.vcf	12	102218899	0.0455	0.729899389	7979	5829	outcome	TRUE	reported	textfile	0.027	1.10E-19	3301	exposure	TRUE	ARSK	textfile	2	TRUE			0.024350952	3301	1.49E-05	7979	TRUE	1.23E-13	0.024918058	84.30540089	357.9929764
rs4859610	G	A	G	A	-0.338	-0.0218	0.774		FALSE	FALSE	FALSE	ebi-a-GCST010005.vcf	4	77000441	0.0501	0.663700279	7979	5829	outcome	TRUE	reported	textfile	0.029	3.00E-32	3301	exposure	TRUE	ART3	textfile	2	TRUE			0.039548545	3301	2.37E-05	7979	TRUE	2.09E-21	0.039968035	137.3439135	357.9929764
rs1001096	A	G	A	G	0.74	0.0157	0.397		FALSE	FALSE	FALSE	ebi-a-GCST010005.vcf	12	14988455	0.0432	0.716199478	7979	5829	outcome	TRUE	reported	textfile	0.022	1.00E-200	3301	exposure	TRUE	ART4	textfile	2	TRUE			0.255372809	3301	1.66E-05	7979	TRUE	7.55E-157	0.262181023	1172.286459	357.9929764
rs704	A	G	A	G	0.61	0.0269	0.467		FALSE	FALSE	FALSE	ebi-a-GCST010005.vcf	17	26694861	0.0419	0.520100175	7979	5829	outcome	TRUE	reported	textfile	0.022	1.30E-164	3301	exposure	TRUE	ASAP2	textfile	2	TRUE			0.188996839	3301	5.17E-05	7979	TRUE	1.07E-108	0.185239566	750.0429618	357.9929764
rs2731674	G	T	G	T	0.222	-0.0378	0.753		FALSE	FALSE	FALSE	ebi-a-GCST010005.vcf	5	176839890	0.0483	0.433099817	7979	5829	outcome	TRUE	reported	textfile	0.028	2.20E-15	3301	exposure	TRUE	ASCC1	textfile	2	TRUE			0.018698638	3301	7.68E-05	7979	TRUE	4.86E-10	0.018332761	61.60924574	357.9929764
rs112760834	T	G	T	G	-0.578	0.041	0.033		FALSE	FALSE	FALSE	ebi-a-GCST010005.vcf	8	62540134	0.1196	0.731400074	7979	5829	outcome	TRUE	reported	textfile	0.069	4.10E-17	3301	exposure	TRUE	ASPH	textfile	2	TRUE			0.020827371	3301	1.47E-05	7979	TRUE	8.22E-12	0.021321909	71.87345727	357.9929764
rs1642762	T	C	T	C	-0.288	-0.0376	0.587		FALSE	FALSE	FALSE	ebi-a-GCST010005.vcf	17	7554772	0.0422	0.373600114	7979	5829	outcome	TRUE	reported	textfile	0.026	1.50E-29	3301	exposure	TRUE	ATP1B2	textfile	2	TRUE			0.035858868	3301	9.95E-05	7979	TRUE	1.68E-18	0.040216394	138.2331205	357.9929764
rs6065904	A	G	A	G	-0.224	0.0328	0.208		FALSE	FALSE	FALSE	ebi-a-GCST010005.vcf	20	44534651	0.05	0.511699509	7979	5829	outcome	TRUE	reported	textfile	0.03	1.00E-13	3301	exposure	TRUE	ATP2A3	textfile	2	TRUE			0.016618554	3301	5.39E-05	7979	TRUE	3.48E-09	0.016531587	55.45445592	357.9929764
rs2073668	A	G	A	G	-0.176	-0.0969	0.395		FALSE	FALSE	FALSE	ebi-a-GCST010005.vcf	14	107211211	0.0439	0.027200069	7979	5829	outcome	TRUE	reported	textfile	0.025	3.20E-12	3301	exposure	TRUE	ATP4B	textfile	2	TRUE			0.014800863	3301	0.000610399	7979	TRUE	2.45E-06	0.014804979	49.57559199	357.9929764
rs704	A	G	A	G	0.172	0.0269	0.467		FALSE	FALSE	FALSE	ebi-a-GCST010005.vcf	17	26694861	0.0419	0.520100175	7979	5829	outcome	TRUE	reported	textfile	0.025	2.10E-12	3301	exposure	TRUE	AURKB	textfile	2	TRUE			0.014145149	3301	5.17E-05	7979	TRUE	5.80E-08	0.014727566	49.3124934	357.9929764
rs967645	T	C	T	C	0.176	0.0321	0.509		FALSE	FALSE	FALSE	ebi-a-GCST010005.vcf	17	26713970	0.0417	0.441500297	7979	5829	outcome	TRUE	reported	textfile	0.024	5.00E-13	3301	exposure	TRUE	AZGP1	textfile	2	TRUE			0.016039768	3301	7.43E-05	7979	TRUE	9.79E-09	0.015482982	51.88163974	357.9929764
rs351976	T	C	T	C	0.216	0.0373	0.709		FALSE	FALSE	FALSE	ebi-a-GCST010005.vcf	19	806673	0.0459	0.417099818	7979	5829	outcome	TRUE	reported	textfile	0.319	1.50E-15	3200	exposure	TRUE	AZU1	textfile	2	TRUE			0.000143346	3200	8.28E-05	7979	TRUE	0.890765519	0.019252039	62.77659667	357.9929764
rs10774625	A	G	A	G	0.12	0.0249	0.497		FALSE	FALSE	FALSE	ebi-a-GCST010005.vcf	12	111910219	0.0412	0.545899881	7979	5829	outcome	TRUE	reported	textfile	0.019	8.66E-11	6861	exposure	TRUE	B2M	textfile	2	TRUE			0.005781974	6861	4.58E-05	7979	TRUE	2.49E-05	0.007199741	49.7411455	357.9929764
rs3766186	C	A	C	A	0.271	0.1184	0.899		FALSE	FALSE	FALSE	ebi-a-GCST010005.vcf	1	1162435	0.0729	0.104299926	7979	5829	outcome	TRUE	reported	textfile	0.088	6.50E-11	3200	exposure	TRUE	B3GALT6	textfile	2	TRUE			0.00295671	3200	0.000330571	7979	TRUE	0.083353364	0.013336739	43.227403	357.9929764
rs9544399	A	G	A	G	0.278	0.0587	0.791		FALSE	FALSE	FALSE	ebi-a-GCST010005.vcf	13	31885907	0.0519	0.258500269	7979	5829	outcome	TRUE	reported	textfile	0.224	1.60E-19	3200	exposure	TRUE	B3GLCT	textfile	2	TRUE			0.0004814	3200	0.000160336	7979	TRUE	0.657483336	0.025553027	83.86149605	357.9929764
rs2519093	T	C	T	C	0.315	0.0873	0.178		FALSE	FALSE	FALSE	ebi-a-GCST010005.vcf	9	136141870	0.0506	0.08460967	7979	5829	outcome	TRUE	reported	textfile	0.032	4.20E-23	3301	exposure	TRUE	B3GNT2	textfile	2	TRUE			0.028534242	3301	0.000373015	7979	TRUE	2.76E-13	0.02903641	98.65572536	357.9929764
rs284663	T	C	T	C	0.744	0.0552	0.56		FALSE	FALSE	FALSE	ebi-a-GCST010005.vcf	19	41932612	0.0423	0.192799987	7979	5829	outcome	TRUE	reported	textfile	0.593	1.00E-200	3200	exposure	TRUE	B3GNT8	textfile	2	TRUE			0.000491976	3200	0.000213435	7979	TRUE	0.717488712	0.272782541	1199.584188	357.9929764
rs7019909	T	C	T	C	0.448	0.151	0.103		FALSE	FALSE	FALSE	ebi-a-GCST010005.vcf	9	33113322	0.0684	0.027279726	7979	5829	outcome	TRUE	reported	textfile	0.04	7.90E-29	3301	exposure	TRUE	B4GALT1	textfile	2	TRUE			0.036630807	3301	0.000610572	7979	TRUE	3.17E-16	0.037086487	127.0605484	357.9929764
rs7247412	C	T	C	T	-0.263	0.0332	0.271		FALSE	FALSE	FALSE	ebi-a-GCST010005.vcf	19	52313868	0.0473	0.483699903	7979	5829	outcome	TRUE	reported	textfile	0.028	4.90E-21	3301	exposure	TRUE	B4GALT1	textfile	2	TRUE			0.026046615	3301	6.18E-05	7979	TRUE	7.16E-14	0.027329917	92.69473541	357.9929764
rs113222817	T	G	T	G	1.143	-0.0796	0.965		FALSE	FALSE	FALSE	ebi-a-GCST010005.vcf	18	29216314	0.1074	0.458799568	7979	5829	outcome	TRUE	reported	textfile	0.033	8.10E-71	3200	exposure	TRUE	B4GALT6	textfile	2	TRUE			0.272798002	3200	6.89E-05	7979	TRUE	5.93E-164	0.08825063	309.5428676	357.9929764
rs4795433	T	C	T	C	0.23	0.0349	0.51		FALSE	FALSE	FALSE	ebi-a-GCST010005.vcf	17	26716821	0.0416	0.402400026	7979	5829	outcome	TRUE	reported	textfile	0.024	2.10E-21	3301	exposure	TRUE	BACH1	textfile	2	TRUE			0.027084814	3301	8.82E-05	7979	TRUE	3.77E-14	0.02643942	89.59241815	357.9929764
rs1831282	C	A	C	A	-0.235	-0.0484	0.572		FALSE	FALSE	FALSE	ebi-a-GCST010005.vcf	1	196673993	0.0419	0.247499884	7979	5829	outcome	TRUE	reported	textfile	0.025	1.80E-21	3301	exposure	TRUE	BATF3	textfile	2	TRUE			0.026085211	3301	0.000167244	7979	TRUE	4.30E-13	0.027039927	91.68384431	357.9929764
rs112901837	A	G	A	G	-0.276	-0.0284	0.96		FALSE	FALSE	FALSE	ebi-a-GCST010005.vcf	5	117987467	0.1001	0.776599309	7979	5829	outcome	TRUE	reported	textfile	0.05	3.17E-08	6861	exposure	TRUE	BCHE	textfile	2	TRUE			0.004422749	6861	1.01E-05	7979	TRUE	0.000117414	0.005850317	40.36346197	357.9929764
rs6445035	G	A	G	A	0.47	0.0012	0.798		FALSE	FALSE	FALSE	ebi-a-GCST010005.vcf	3	165480100	0.0507	0.981200001	7979	5829	outcome	TRUE	reported	textfile	0.022	4.05E-103	6861	exposure	TRUE	BCHE	textfile	2	TRUE			0.062389568	6861	7.02E-08	7979	TRUE	4.78E-54	0.071216393	525.9279281	357.9929764
rs4253254	T	C	T	C	-0.391	-0.0243	0.51		FALSE	FALSE	FALSE	ebi-a-GCST010005.vcf	4	187158508	0.0413	0.556599741	7979	5829	outcome	TRUE	reported	textfile	0.018	2.47E-106	6861	exposure	TRUE	BGLAP	textfile	2	TRUE			0.064365608	6861	4.34E-05	7979	TRUE	3.55E-53	0.076409924	567.4548491	357.9929764
rs5030062	A	C	A	C	0.208	-0.0358	0.609		FALSE	FALSE	FALSE	ebi-a-GCST010005.vcf	3	186454180	0.0418	0.391400161	7979	5829	outcome	TRUE	reported	textfile	0.019	3.64E-28	6861	exposure	TRUE	BGLAP	textfile	2	TRUE			0.017172595	6861	9.19E-05	7979	TRUE	1.16E-13	0.020603961	144.2956288	357.9929764
rs4241818	C	T	C	T	0.207	-0.0288	0.514		FALSE	FALSE	FALSE	ebi-a-GCST010005.vcf	4	187153786	0.0413	0.485900113	7979	5829	outcome	TRUE	reported	textfile	0.025	3.70E-17	3301	exposure	TRUE	BMP7	textfile	2	TRUE			0.020358489	3301	6.10E-05	7979	TRUE	5.30E-11	0.021407703	72.16898504	357.9929764
rs1780617	G	A	G	A	-0.644	-0.0197	0.122		FALSE	FALSE	FALSE	ebi-a-GCST010005.vcf	20	36974157	0.0611	0.747100453	7979	5829	outcome	TRUE	reported	textfile	0.037	1.10E-67	3301	exposure	TRUE	BPI	textfile	2	TRUE			0.084106746	3301	1.30E-05	7979	TRUE	4.61E-46	0.088849723	321.6980148	357.9929764
rs2424961	T	C	T	C	-0.437	-0.006	0.579		FALSE	FALSE	FALSE	ebi-a-GCST010005.vcf	20	31694060	0.0435	0.890799983	7979	5829	outcome	TRUE	reported	textfile	0.025	3.90E-71	3301	exposure	TRUE	BPIFB1	textfile	2	TRUE			0.084767964	3301	2.38E-06	7979	TRUE	4.62E-47	0.093100825	338.6700859	357.9929764
rs73224660	A	G	A	G	-1.397	0.0965	0.159		FALSE	FALSE	FALSE	ebi-a-GCST010005.vcf	4	15714762	0.0577	0.094410435	7979	5829	outcome	TRUE	reported	textfile	0.024	1.00E-200	3301	exposure	TRUE	BST1	textfile	2	TRUE			0.506670201	3301	0.000350519	7979	TRUE	0	0.521934408	3601.726707	357.9929764
rs7721375	C	T	C	T	0.273	-0.0303	0.507		FALSE	FALSE	FALSE	ebi-a-GCST010005.vcf	5	180439650	0.0448	0.497999607	7979	5829	outcome	TRUE	reported	textfile	0.603	1.40E-28	3200	exposure	TRUE	BTNL8	textfile	2	TRUE			6.41E-05	3200	5.73E-05	7979	TRUE	0.983488289	0.037257196	123.7594432	357.9929764
rs2286798	C	A	C	A	0.277	0.0148	0.362		FALSE	FALSE	FALSE	ebi-a-GCST010005.vcf	3	52821177	0.0422	0.726000634	7979	5829	outcome	TRUE	reported	textfile	0.025	9.50E-28	3301	exposure	TRUE	C15orf48	textfile	2	TRUE			0.035878077	3301	1.54E-05	7979	TRUE	1.17E-19	0.035442046	121.2195791	357.9929764
rs12371	G	A	G	A	0.389	-0.0109	0.089		FALSE	FALSE	FALSE	ebi-a-GCST010005.vcf	1	180163390	0.0732	0.881200023	7979	5829	outcome	TRUE	reported	textfile	0.044	7.10E-19	3301	exposure	TRUE	C17orf78	textfile	2	TRUE			0.023144191	3301	2.78E-06	7979	TRUE	2.38E-13	0.024537911	82.98689242	357.9929764
rs2519093	T	C	T	C	0.611	0.0873	0.178		FALSE	FALSE	FALSE	ebi-a-GCST010005.vcf	9	136141870	0.0506	0.08460967	7979	5829	outcome	TRUE	reported	textfile	0.031	1.90E-89	3301	exposure	TRUE	C1GALT1C1	textfile	2	TRUE			0.105348989	3301	0.000373015	7979	TRUE	4.58E-53	0.109245671	404.6025446	357.9929764
rs4253311	G	A	G	A	-0.183	-0.0239	0.511		FALSE	FALSE	FALSE	ebi-a-GCST010005.vcf	4	187174683	0.0415	0.565400255	7979	5829	outcome	TRUE	reported	textfile	0.025	1.40E-13	3301	exposure	TRUE	C1orf56	textfile	2	TRUE			0.015982426	3301	4.16E-05	7979	TRUE	5.61E-09	0.016736396	56.15317098	357.9929764
rs438811	T	C	T	C	0.347	-0.014	0.232		FALSE	FALSE	FALSE	ebi-a-GCST010005.vcf	19	45416741	0.0531	0.791999669	7979	5829	outcome	TRUE	reported	textfile	0.029	8.10E-34	3301	exposure	TRUE	C1orf56	textfile	2	TRUE			0.041593952	3301	8.71E-06	7979	TRUE	6.94E-23	0.042907988	147.8995233	357.9929764
rs967645	T	C	T	C	0.172	0.0321	0.509		FALSE	FALSE	FALSE	ebi-a-GCST010005.vcf	17	26713970	0.0417	0.441500297	7979	5829	outcome	TRUE	reported	textfile	0.024	1.50E-12	3301	exposure	TRUE	C1QBP	textfile	2	TRUE			0.015330022	3301	7.43E-05	7979	TRUE	2.20E-08	0.014787207	49.51518855	357.9929764
rs4934470	C	T	C	T	0.211	-0.0084	0.73		FALSE	FALSE	FALSE	ebi-a-GCST010005.vcf	10	91067438	0.0501	0.867000005	7979	5829	outcome	TRUE	reported	textfile	0.028	1.90E-14	3301	exposure	TRUE	C1QC	textfile	2	TRUE			0.016922108	3301	3.52E-06	7979	TRUE	4.70E-10	0.017550178	58.93231043	357.9929764
rs10762481	C	T	C	T	-0.185	-0.0358	0.383		FALSE	FALSE	FALSE	ebi-a-GCST010005.vcf	10	73538164	0.0432	0.407900277	7979	5829	outcome	TRUE	reported	textfile	0.025	3.70E-13	3301	exposure	TRUE	C1QTNF1	textfile	2	TRUE			0.016327942	3301	8.61E-05	7979	TRUE	8.51E-09	0.016175488	54.24029803	357.9929764
rs5848	T	C	T	C	-0.248	-0.0688	0.287		FALSE	FALSE	FALSE	ebi-a-GCST010005.vcf	17	42430244	0.0492	0.162300179	7979	5829	outcome	TRUE	reported	textfile	0.028	1.30E-18	3301	exposure	TRUE	C1QTNF1	textfile	2	TRUE			0.023227288	3301	0.000245076	7979	TRUE	2.68E-11	0.02517125	85.18414533	357.9929764
rs646776	T	C	T	C	0.64	-0.0154	0.777		FALSE	FALSE	FALSE	ebi-a-GCST010005.vcf	1	109818530	0.0506	0.761500162	7979	5829	outcome	TRUE	reported	textfile	0.028	1.80E-114	3301	exposure	TRUE	C1QTNF1	textfile	2	TRUE			0.136714891	3301	1.16E-05	7979	TRUE	4.36E-77	0.141943603	545.7356285	357.9929764
rs840390	G	A	G	A	0.203	0.0159	0.868		FALSE	FALSE	FALSE	ebi-a-GCST010005.vcf	5	34018623	0.0623	0.798700029	7979	5829	outcome	TRUE	reported	textfile	0.131	2.80E-08	3200	exposure	TRUE	C1QTNF3	textfile	2	TRUE			0.000750317	3200	8.17E-06	7979	TRUE	0.241036442	0.009443125	30.48700561	357.9929764
rs11955347	A	G	A	G	-0.246	-0.016	0.472		FALSE	FALSE	FALSE	ebi-a-GCST010005.vcf	5	131567924	0.042	0.703600274	7979	5829	outcome	TRUE	reported	textfile	0.025	9.10E-24	3301	exposure	TRUE	C1QTNF5	textfile	2	TRUE			0.028513125	3301	1.82E-05	7979	TRUE	9.80E-16	0.030163111	102.6029263	357.9929764
rs12146727	A	G	A	G	-0.78	0.0585	0.132		FALSE	FALSE	FALSE	ebi-a-GCST010005.vcf	12	7170336	0.0614	0.340199758	7979	5829	outcome	TRUE	reported	textfile	0.061	3.39E-35	996	exposure	TRUE	C1R	textfile	2	TRUE			0.14125599	996	0.000113785	7979	TRUE	3.06E-30	0.139416077	161.0297109	357.9929764
rs6488561	G	A	G	A	0.27	0.024	0.695		FALSE	FALSE	FALSE	ebi-a-GCST010005.vcf	12	7246894	0.0486	0.621299494	7979	5829	outcome	TRUE	reported	textfile	0.175	5.60E-24	3200	exposure	TRUE	C1RL	textfile	2	TRUE			0.000743789	3200	3.06E-05	7979	TRUE	0.298775447	0.030905955	101.9893215	357.9929764
rs6695321	G	A	G	A	-0.529	-0.0211	0.371		FALSE	FALSE	FALSE	ebi-a-GCST010005.vcf	1	196675861	0.0427	0.62170019	7979	5829	outcome	TRUE	reported	textfile	0.038	9.44E-40	995	exposure	TRUE	C1S	textfile	2	TRUE			0.163293232	995	3.06E-05	7979	TRUE	3.31E-36	0.130606832	149.1759871	357.9929764
rs704	A	G	A	G	-0.345	0.0269	0.467		FALSE	FALSE	FALSE	ebi-a-GCST010005.vcf	17	26694861	0.0419	0.520100175	7979	5829	outcome	TRUE	reported	textfile	0.024	6.30E-47	3301	exposure	TRUE	C2orf66	textfile	2	TRUE			0.058945182	3301	5.17E-05	7979	TRUE	3.29E-31	0.059253264	207.7886735	357.9929764
rs11120218	G	A	G	A	-0.429	0.0295	0.889		FALSE	FALSE	FALSE	ebi-a-GCST010005.vcf	1	207278451	0.0581	0.611899361	7979	5829	outcome	TRUE	reported	textfile	0.141	1.50E-28	3200	exposure	TRUE	C4BPA	textfile	2	TRUE			0.002886307	3200	3.23E-05	7979	TRUE	0.021593469	0.036321964	120.5357344	357.9929764
rs704	A	G	A	G	-0.167	0.0269	0.467		FALSE	FALSE	FALSE	ebi-a-GCST010005.vcf	17	26694861	0.0419	0.520100175	7979	5829	outcome	TRUE	reported	textfile	0.025	9.50E-12	3301	exposure	TRUE	C5orf63	textfile	2	TRUE			0.013345526	3301	5.17E-05	7979	TRUE	1.46E-07	0.013883758	46.44738103	357.9929764
rs919791	A	G	A	G	-0.271	0.046	0.214		FALSE	FALSE	FALSE	ebi-a-GCST010005.vcf	19	15576817	0.0512	0.368900293	7979	5829	outcome	TRUE	reported	textfile	0.031	6.30E-19	3301	exposure	TRUE	C6orf89	textfile	2	TRUE			0.022640561	3301	0.000101179	7979	TRUE	8.04E-12	0.02470614	83.57025401	357.9929764
rs429017	A	G	A	G	0.433	0.063	0.253		FALSE	FALSE	FALSE	ebi-a-GCST010005.vcf	5	41263091	0.0482	0.191999899	7979	5829	outcome	TRUE	reported	textfile	0.05	9.04E-18	985	exposure	TRUE	C7	textfile	2	TRUE			0.070884605	985	0.000214119	7979	TRUE	2.27E-14	0.070867467	74.97608554	357.9929764
rs1013579	C	T	C	T	-0.794	0.0065	0.042		FALSE	FALSE	FALSE	ebi-a-GCST010005.vcf	1	57422484	0.1076	0.952100076	7979	5829	outcome	TRUE	reported	textfile	0.11	9.30E-13	997	exposure	TRUE	C8A;C8B;C8G	textfile	2	TRUE			0.04975842	997	4.57E-07	7979	TRUE	1.76E-11	0.050732446	53.17656054	357.9929764
rs1926447	G	A	G	A	0.222	0.0069	0.711		FALSE	FALSE	FALSE	ebi-a-GCST010005.vcf	13	46629944	0.0452	0.878300035	7979	5829	outcome	TRUE	reported	textfile	0.027	3.30E-16	3301	exposure	TRUE	C8orf33	textfile	2	TRUE			0.020081043	3301	2.92E-06	7979	TRUE	9.84E-12	0.020253654	68.1980648	357.9929764
rs265721	G	A	G	A	-0.375	0.0057	0.959		FALSE	FALSE	FALSE	ebi-a-GCST010005.vcf	5	39354069	0.1108	0.958899959	7979	5829	outcome	TRUE	reported	textfile	0.047	5.90E-10	3200	exposure	TRUE	C9	textfile	2	TRUE			0.019517677	3200	3.32E-07	7979	TRUE	2.22E-11	0.011058469	35.76043876	357.9929764
rs2453868	T	C	T	C	-0.147	0.0132	0.582		FALSE	FALSE	FALSE	ebi-a-GCST010005.vcf	8	86302696	0.0433	0.761000601	7979	5829	outcome	TRUE	reported	textfile	0.645	2.20E-09	3200	exposure	TRUE	CA1	textfile	2	TRUE			1.62E-05	3200	1.17E-05	7979	TRUE	0.976489611	0.010513902	33.9807292	357.9929764
rs12740374	T	G	T	G	-0.298	0.0152	0.223		FALSE	FALSE	FALSE	ebi-a-GCST010005.vcf	1	109817590	0.0506	0.764300247	7979	5829	outcome	TRUE	reported	textfile	0.03	2.10E-23	3301	exposure	TRUE	CA10	textfile	2	TRUE			0.029040807	3301	1.13E-05	7979	TRUE	3.63E-16	0.030774316	104.7480162	357.9929764
rs17741049	T	C	T	C	-0.744	0.0682	0.068		FALSE	FALSE	FALSE	ebi-a-GCST010005.vcf	8	86198253	0.0958	0.476699833	7979	5829	outcome	TRUE	reported	textfile	0.08	7.92E-20	997	exposure	TRUE	CA13	textfile	2	TRUE			0.079973	997	6.35E-05	7979	TRUE	4.24E-17	0.070161795	75.07863812	357.9929764
rs1157745	T	G	T	G	0.217	0.0363	0.283		FALSE	FALSE	FALSE	ebi-a-GCST010005.vcf	7	94941038	0.0458	0.427899718	7979	5829	outcome	TRUE	reported	textfile	0.027	1.90E-15	3301	exposure	TRUE	CA5A	textfile	2	TRUE			0.019203853	3301	7.87E-05	7979	TRUE	2.82E-10	0.019109752	64.27128061	357.9929764
rs3765963	G	A	G	A	0.677	-0.0153	0.402		FALSE	FALSE	FALSE	ebi-a-GCST010005.vcf	1	9034598	0.0422	0.71779925	7979	5829	outcome	TRUE	reported	textfile	0.023	4.10E-185	3301	exposure	TRUE	CA6	textfile	2	TRUE			0.208000454	3301	1.65E-05	7979	TRUE	5.41E-123	0.220360917	932.4451265	357.9929764
rs2269615	T	C	T	C	-0.194	0.005	0.555		FALSE	FALSE	FALSE	ebi-a-GCST010005.vcf	1	172415451	0.0427	0.907199913	7979	5829	outcome	TRUE	reported	textfile	0.025	2.80E-15	3301	exposure	TRUE	CACNA2D3	textfile	2	TRUE			0.017926079	3301	1.72E-06	7979	TRUE	1.17E-10	0.018590302	62.49113606	357.9929764
rs34084772	A	G	A	G	-0.233	0.0575	0.184		FALSE	FALSE	FALSE	ebi-a-GCST010005.vcf	3	54153517	0.0554	0.299500119	7979	5829	outcome	TRUE	reported	textfile	0.032	5.10E-13	3301	exposure	TRUE	CACNA2D3	textfile	2	TRUE			0.01581633	3301	0.000135026	7979	TRUE	2.93E-08	0.016302335	54.67269656	357.9929764
rs4525	C	T	C	T	-1.049	0.0176	0.263		FALSE	FALSE	FALSE	ebi-a-GCST010005.vcf	1	169511734	0.0462	0.702700075	7979	5829	outcome	TRUE	reported	textfile	0.022	1.00E-200	3301	exposure	TRUE	CAMK1	textfile	2	TRUE			0.40799157	3301	1.82E-05	7979	TRUE	9.85E-289	0.426583652	2454.236744	357.9929764
rs7091871	T	C	T	C	1.305	-0.0072	0.062		FALSE	FALSE	FALSE	ebi-a-GCST010005.vcf	10	101810304	0.0833	0.931099943	7979	5829	outcome	TRUE	reported	textfile	0.084	1.02E-48	995	exposure	TRUE	CAMK1	textfile	2	TRUE			0.195533497	995	9.37E-07	7979	TRUE	5.13E-45	0.198082244	245.2815972	357.9929764
rs704	A	G	A	G	0.294	0.0269	0.467		FALSE	FALSE	FALSE	ebi-a-GCST010005.vcf	17	26694861	0.0419	0.520100175	7979	5829	outcome	TRUE	reported	textfile	0.024	3.90E-34	3301	exposure	TRUE	CAMK1D	textfile	2	TRUE			0.0435082	3301	5.17E-05	7979	TRUE	5.17E-23	0.043029742	148.338069	357.9929764
rs10895987	T	C	T	C	-0.459	0.0335	0.226		FALSE	FALSE	FALSE	ebi-a-GCST010005.vcf	11	64904908	0.0489	0.492900206	7979	5829	outcome	TRUE	reported	textfile	0.051	1.01E-18	995	exposure	TRUE	CAPN1;CAPNS1	textfile	2	TRUE			0.075418994	995	5.88E-05	7979	TRUE	3.82E-16	0.073706326	79.0142309	357.9929764
rs870825	G	A	G	A	-0.396	-0.0358	0.157		FALSE	FALSE	FALSE	ebi-a-GCST010005.vcf	4	185588045	0.0601	0.551599673	7979	5829	outcome	TRUE	reported	textfile	0.058	1.80E-11	995	exposure	TRUE	CASP3	textfile	2	TRUE			0.044839572	995	4.45E-05	7979	TRUE	6.08E-10	0.041509509	43.00401793	357.9929764
rs61751507	T	C	T	C	-0.669	-0.0188	0.045		FALSE	FALSE	FALSE	ebi-a-GCST010005.vcf	10	101829514	0.0902	0.834900075	7979	5829	outcome	TRUE	reported	textfile	0.059	7.40E-30	3301	exposure	TRUE	CAST	textfile	2	TRUE			0.037511252	3301	5.45E-06	7979	TRUE	7.80E-21	0.038467868	131.982585	357.9929764
rs2284367	C	T	C	T	-0.511	0.0204	0.22		FALSE	FALSE	FALSE	ebi-a-GCST010005.vcf	11	34484542	0.0488	0.675600559	7979	5829	outcome	TRUE	reported	textfile	0.048	4.10E-25	997	exposure	TRUE	CAT	textfile	2	TRUE			0.102255991	997	2.19E-05	7979	TRUE	2.65E-22	0.089616727	97.9462675	357.9929764
rs646776	C	T	C	T	-0.336	0.0154	0.218		FALSE	FALSE	FALSE	ebi-a-GCST010005.vcf	1	109818530	0.0506	0.761500162	7979	5829	outcome	TRUE	reported	textfile	0.049	1.54E-11	996	exposure	TRUE	CAT	textfile	2	TRUE			0.045167614	996	1.16E-05	7979	TRUE	2.75E-10	0.038492117	39.79287634	357.9929764
rs74447607	T	C	T	C	-0.218	0.0461	0.192		FALSE	FALSE	FALSE	ebi-a-GCST010005.vcf	20	54447947	0.0513	0.368499582	7979	5829	outcome	TRUE	reported	textfile	0.031	3.00E-12	3301	exposure	TRUE	CBLN4	textfile	2	TRUE			0.014768808	3301	0.000101224	7979	TRUE	6.19E-08	0.014745367	49.37298697	357.9929764
rs16993864	A	C	A	C	-1.215	0.0648	0.022		FALSE	FALSE	FALSE	ebi-a-GCST010005.vcf	21	37446599	0.1211	0.592399932	7979	5829	outcome	TRUE	reported	textfile	0.083	6.60E-49	3301	exposure	TRUE	CBR1	textfile	2	TRUE			0.060993381	3301	3.59E-05	7979	TRUE	1.30E-32	0.063524914	223.7845887	357.9929764
rs1028997	A	G	A	G	-0.764	-0.0798	0.376		FALSE	FALSE	FALSE	ebi-a-GCST010005.vcf	21	37532222	0.0436	0.067059452	7979	5829	outcome	TRUE	reported	textfile	0.022	1.00E-200	3301	exposure	TRUE	CBR3	textfile	2	TRUE			0.267699866	3301	0.000419769	7979	TRUE	8.60E-157	0.273898181	1244.439931	357.9929764
rs227934	T	C	T	C	-0.275	0.0165	0.479		FALSE	FALSE	FALSE	ebi-a-GCST010005.vcf	7	23627287	0.043	0.700299796	7979	5829	outcome	TRUE	reported	textfile	0.025	6.90E-29	3301	exposure	TRUE	CCDC126	textfile	2	TRUE			0.035380117	3301	1.85E-05	7979	TRUE	2.53E-19	0.037745799	129.4079983	357.9929764
rs62295996	A	G	A	G	0.272	-0.0054	0.202		FALSE	FALSE	FALSE	ebi-a-GCST010005.vcf	3	165482064	0.0507	0.915199976	7979	5829	outcome	TRUE	reported	textfile	0.031	1.20E-18	3301	exposure	TRUE	CCDC126	textfile	2	TRUE			0.022804141	3301	1.42E-06	7979	TRUE	3.03E-13	0.02385185	80.60994863	357.9929764
rs626457	T	C	T	C	0.278	0.0025	0.322		FALSE	FALSE	FALSE	ebi-a-GCST010005.vcf	1	57407484	0.0463	0.956800073	7979	5829	outcome	TRUE	reported	textfile	0.046	2.67E-09	994	exposure	TRUE	CCL1	textfile	2	TRUE			0.035510734	994	3.65E-07	7979	TRUE	1.66E-08	0.033744667	34.64375204	357.9929764
rs12075	A	G	A	G	0.229	0.0082	0.584		FALSE	FALSE	FALSE	ebi-a-GCST010005.vcf	1	159175354	0.0421	0.845899951	7979	5829	outcome	TRUE	reported	textfile	0.025	8.50E-20	3301	exposure	TRUE	CCL11	textfile	2	TRUE			0.02480282	3301	4.76E-06	7979	TRUE	3.86E-14	0.025480453	86.25790358	357.9929764
rs2228467	C	T	C	T	0.555	0.0288	0.067		FALSE	FALSE	FALSE	ebi-a-GCST010005.vcf	3	42906116	0.0811	0.722899626	7979	5829	outcome	TRUE	reported	textfile	0.049	4.50E-30	3301	exposure	TRUE	CCL11	textfile	2	TRUE			0.03743199	3301	1.58E-05	7979	TRUE	1.82E-20	0.038509902	132.1325778	357.9929764
rs9903158	C	T	C	T	-1.081	0.0144	0.056		FALSE	FALSE	FALSE	ebi-a-GCST010005.vcf	17	34312337	0.093	0.876600068	7979	5829	outcome	TRUE	reported	textfile	0.05	3.50E-104	3301	exposure	TRUE	CCL14	textfile	2	TRUE			0.124102956	3301	3.01E-06	7979	TRUE	4.64E-70	0.123549617	465.0465057	357.9929764
rs681343	T	C	T	C	-0.261	0.0376	0.507		FALSE	FALSE	FALSE	ebi-a-GCST010005.vcf	19	49206462	0.0413	0.363000313	7979	5829	outcome	TRUE	reported	textfile	0.024	2.20E-27	3301	exposure	TRUE	CCL15	textfile	2	TRUE			0.034608262	3301	0.000103894	7979	TRUE	8.00E-18	0.034053824	116.3041675	357.9929764
rs854624	T	G	T	G	-1.691	0.1101	0.931		FALSE	FALSE	FALSE	ebi-a-GCST010005.vcf	17	34327923	0.0815	0.176500118	7979	5829	outcome	TRUE	reported	textfile	0.039	1.00E-200	3301	exposure	TRUE	CCL15	textfile	2	TRUE			0.363004522	3301	0.000228729	7979	TRUE	5.90E-238	0.3673804	1915.8242	357.9929764
rs112689088	C	T	C	T	-1.525	-0.002	0.098		FALSE	FALSE	FALSE	ebi-a-GCST010005.vcf	17	34307457	0.0747	0.978799998	7979	5829	outcome	TRUE	reported	textfile	0.034	1.00E-200	3301	exposure	TRUE	CCL16	textfile	2	TRUE			0.378811386	3301	8.99E-08	7979	TRUE	4.10E-263	0.411151895	2303.463474	357.9929764
rs2228467	C	T	C	T	0.59	0.0288	0.067		FALSE	FALSE	FALSE	ebi-a-GCST010005.vcf	3	42906116	0.0811	0.722899626	7979	5829	outcome	TRUE	reported	textfile	0.049	6.90E-34	3301	exposure	TRUE	CCL17	textfile	2	TRUE			0.042096994	3301	1.58E-05	7979	TRUE	6.12E-23	0.043520158	150.1056223	357.9929764
rs983545	A	G	A	G	0.32	0.1176	0.348		FALSE	FALSE	FALSE	ebi-a-GCST010005.vcf	3	16959652	0.0438	0.007207921	7979	5829	outcome	TRUE	reported	textfile	0.045	2.29E-12	995	exposure	TRUE	CCL17	textfile	2	TRUE			0.048456743	995	0.000902889	7979	TRUE	8.69E-09	0.046468301	48.3917029	357.9929764
rs1799864	A	G	A	G	0.302	-0.0869	0.089		FALSE	FALSE	FALSE	ebi-a-GCST010005.vcf	3	46399208	0.0717	0.225400046	7979	5829	outcome	TRUE	reported	textfile	0.032	2.86E-21	6861	exposure	TRUE	CCL2	textfile	2	TRUE			0.012818877	6861	0.000184112	7979	TRUE	1.20E-09	0.014789458	102.9636709	357.9929764
rs3733402	G	A	G	A	-0.106	0.0285	0.488		FALSE	FALSE	FALSE	ebi-a-GCST010005.vcf	4	187158034	0.0413	0.490499987	7979	5829	outcome	TRUE	reported	textfile	0.018	7.25E-09	6861	exposure	TRUE	CCL2	textfile	2	TRUE			0.005030552	6861	5.97E-05	7979	TRUE	0.000120541	0.005614764	38.72912137	357.9929764
rs11924792	C	A	C	A	-0.607	0.0229	0.11		FALSE	FALSE	FALSE	ebi-a-GCST010005.vcf	3	132240100	0.0638	0.719800261	7979	5829	outcome	TRUE	reported	textfile	0.038	1.40E-57	3301	exposure	TRUE	CCL21	textfile	2	TRUE			0.071791559	3301	1.62E-05	7979	TRUE	4.75E-39	0.072142314	256.5021535	357.9929764
rs712048	C	A	C	A	0.729	0.0456	0.874		FALSE	FALSE	FALSE	ebi-a-GCST010005.vcf	17	34326215	0.0605	0.450700459	7979	5829	outcome	TRUE	reported	textfile	0.035	1.60E-94	3301	exposure	TRUE	CCL23	textfile	2	TRUE			0.116219988	3301	7.12E-05	7979	TRUE	6.05E-63	0.117048817	437.3334065	357.9929764
rs214099	C	T	C	T	-0.193	0.0188	0.594		FALSE	FALSE	FALSE	ebi-a-GCST010005.vcf	11	17291210	0.0423	0.657700239	7979	5829	outcome	TRUE	reported	textfile	0.025	1.70E-14	3301	exposure	TRUE	CCL25	textfile	2	TRUE			0.017745021	3301	2.48E-05	7979	TRUE	4.59E-10	0.017966236	60.35496297	357.9929764
rs74959615	A	G	A	G	-0.972	-0.0253	0.078		FALSE	FALSE	FALSE	ebi-a-GCST010005.vcf	19	8121096	0.0807	0.753700841	7979	5829	outcome	TRUE	reported	textfile	0.043	5.20E-114	3301	exposure	TRUE	CCL25	textfile	2	TRUE			0.134113975	3301	1.23E-05	7979	TRUE	1.86E-75	0.135890172	518.8017356	357.9929764
rs2070074	A	G	A	G	0.321	0.1383	0.907		FALSE	FALSE	FALSE	ebi-a-GCST010005.vcf	9	34649442	0.0725	0.056400116	7979	5829	outcome	TRUE	reported	textfile	0.102	1.00E-14	3200	exposure	TRUE	CCL27	textfile	2	TRUE			0.003087368	3200	0.000455964	7979	TRUE	0.101647273	0.017383223	56.57500233	357.9929764
rs12694039	G	A	G	A	-0.247	0.0659	0.427		FALSE	FALSE	FALSE	ebi-a-GCST010005.vcf	2	206953057	0.043	0.125400134	7979	5829	outcome	TRUE	reported	textfile	0.025	1.10E-23	3301	exposure	TRUE	CCL28	textfile	2	TRUE			0.028738735	3301	0.000294352	7979	TRUE	1.01E-13	0.029854266	101.5200298	357.9929764
rs4759076	C	T	C	T	0.201	0.0068	0.449		FALSE	FALSE	FALSE	ebi-a-GCST010005.vcf	12	54729872	0.0424	0.872799924	7979	5829	outcome	TRUE	reported	textfile	0.025	5.40E-16	3301	exposure	TRUE	CCL28	textfile	2	TRUE			0.019217743	3301	3.22E-06	7979	TRUE	2.87E-11	0.019990334	67.29332796	357.9929764
rs712042	A	G	A	G	-0.714	-0.0542	0.862		FALSE	FALSE	FALSE	ebi-a-GCST010005.vcf	17	34392880	0.0596	0.363499652	7979	5829	outcome	TRUE	reported	textfile	0.035	1.30E-94	3301	exposure	TRUE	CCL3	textfile	2	TRUE			0.11201671	3301	0.000103662	7979	TRUE	6.82E-60	0.121286586	455.3526106	357.9929764
rs2015086	G	A	G	A	0.496	0.058	0.131		FALSE	FALSE	FALSE	ebi-a-GCST010005.vcf	17	34391617	0.0593	0.328099826	7979	5829	outcome	TRUE	reported	textfile	0.036	3.10E-42	3301	exposure	TRUE	CCL3L1	textfile	2	TRUE			0.054410021	3301	0.00011991	7979	TRUE	6.67E-28	0.056012431	195.7494096	357.9929764
rs6808835	T	G	T	G	0.43	-0.0431	0.138		FALSE	FALSE	FALSE	ebi-a-GCST010005.vcf	3	46449864	0.0622	0.488100216	7979	5829	outcome	TRUE	reported	textfile	0.064	3.49E-11	997	exposure	TRUE	CCL4	textfile	2	TRUE			0.043399477	997	6.02E-05	7979	TRUE	1.41E-09	0.043989929	45.7840147	357.9929764
rs2687507	C	T	C	T	-0.239	-0.0083	0.747		FALSE	FALSE	FALSE	ebi-a-GCST010005.vcf	17	34433964	0.0484	0.863900052	7979	5829	outcome	TRUE	reported	textfile	0.266	1.50E-16	3200	exposure	TRUE	CCL4L1	textfile	2	TRUE			0.000252374	3200	3.69E-06	7979	TRUE	0.504601511	0.02159071	70.57076287	357.9929764
rs3138036	G	A	G	A	-1	-0.0613	0.145		FALSE	FALSE	FALSE	ebi-a-GCST010005.vcf	17	32647544	0.0569	0.281800007	7979	5829	outcome	TRUE	reported	textfile	0.052	1.82E-69	997	exposure	TRUE	CCL7	textfile	2	TRUE			0.270967462	997	0.000145477	7979	TRUE	2.52E-63	0.24795	328.0503291	357.9929764
rs3138036	G	A	G	A	-0.47	-0.0613	0.145		FALSE	FALSE	FALSE	ebi-a-GCST010005.vcf	17	32647544	0.0569	0.281800007	7979	5829	outcome	TRUE	reported	textfile	0.06	1.33E-14	997	exposure	TRUE	CCL8	textfile	2	TRUE			0.058087249	997	0.000145477	7979	TRUE	3.64E-12	0.054772155	57.65625136	357.9929764
rs2230641	G	A	G	A	-0.239	-0.0172	0.205		FALSE	FALSE	FALSE	ebi-a-GCST010005.vcf	5	86695274	0.05	0.731199692	7979	5829	outcome	TRUE	reported	textfile	0.031	1.20E-14	3301	exposure	TRUE	CCNH	textfile	2	TRUE			0.017698438	3301	1.48E-05	7979	TRUE	3.42E-10	0.01861859	62.58802909	357.9929764
rs6903575	A	G	A	G	0.415	-0.0231	0.522		FALSE	FALSE	FALSE	ebi-a-GCST010005.vcf	6	74503730	0.0418	0.580200368	7979	5829	outcome	TRUE	reported	textfile	0.024	6.50E-69	3301	exposure	TRUE	CD109	textfile	2	TRUE			0.083102166	3301	3.83E-05	7979	TRUE	9.93E-45	0.085945786	310.1951114	357.9929764
rs8176749	T	C	T	C	0.509	0.1548	0.087		FALSE	FALSE	FALSE	ebi-a-GCST010005.vcf	9	136131188	0.0714	0.030180053	7979	5829	outcome	TRUE	reported	textfile	0.075	1.71E-11	995	exposure	TRUE	CD109	textfile	2	TRUE			0.044327465	995	0.000588912	7979	TRUE	1.83E-08	0.041158126	42.62435762	357.9929764
rs9425316	C	T	C	T	-0.177	0.0228	0.45		FALSE	FALSE	FALSE	ebi-a-GCST010005.vcf	1	172400860	0.0431	0.596499385	7979	5829	outcome	TRUE	reported	textfile	0.018	3.76E-22	6861	exposure	TRUE	CD14	textfile	2	TRUE			0.01390148	6861	3.51E-05	7979	TRUE	8.29E-12	0.015507855	108.0439067	357.9929764
rs651007	T	C	T	C	-0.328	0.0836	0.226		FALSE	FALSE	FALSE	ebi-a-GCST010005.vcf	9	136153875	0.0488	0.08664031	7979	5829	outcome	TRUE	reported	textfile	0.05	8.03E-11	997	exposure	TRUE	CD200	textfile	2	TRUE			0.041456847	997	0.000367768	7979	TRUE	2.56E-08	0.037638047	38.91452368	357.9929764
rs6791672	A	G	A	G	-0.176	-0.042	0.591		FALSE	FALSE	FALSE	ebi-a-GCST010005.vcf	3	112591392	0.0434	0.332799757	7979	5829	outcome	TRUE	reported	textfile	0.025	2.80E-12	3301	exposure	TRUE	CD200R1	textfile	2	TRUE			0.014800863	3301	0.000117389	7979	TRUE	7.35E-08	0.014974975	50.15349144	357.9929764
rs7412	T	C	T	C	0.721	-0.0024	0.078		FALSE	FALSE	FALSE	ebi-a-GCST010005.vcf	19	45412079	0.0778	0.974900066	7979	5829	outcome	TRUE	reported	textfile	0.045	1.80E-58	3301	exposure	TRUE	CD200R1L	textfile	2	TRUE			0.07219697	3301	1.19E-07	7979	TRUE	2.69E-40	0.074769771	266.5990213	357.9929764
rs505922	C	T	C	T	0.831	0.1424	0.313		FALSE	FALSE	FALSE	ebi-a-GCST010005.vcf	9	136149229	0.0425	0.000809599	7979	5829	outcome	TRUE	reported	textfile	0.022	1.00E-200	3301	exposure	TRUE	CD209	textfile	2	TRUE			0.301914023	3301	0.001405373	7979	TRUE	8.91E-173	0.296984045	1393.638873	357.9929764
rs368465	C	T	C	T	-0.18	-0.0275	0.613		FALSE	FALSE	FALSE	ebi-a-GCST010005.vcf	1	196671981	0.0428	0.52130033	7979	5829	outcome	TRUE	reported	textfile	0.025	1.40E-12	3301	exposure	TRUE	CD22	textfile	2	TRUE			0.015470748	3301	5.18E-05	7979	TRUE	1.26E-08	0.015372569	51.50588219	357.9929764
rs2228243	G	A	G	A	0.73	-0.177	0.208		FALSE	FALSE	FALSE	ebi-a-GCST010005.vcf	3	186395113	0.0528	0.000799208	7979	5829	outcome	TRUE	reported	textfile	0.049	1.71E-45	997	exposure	TRUE	CD27	textfile	2	TRUE			0.182381639	997	0.001406785	7979	TRUE	1.40E-35	0.175575629	211.9027005	357.9929764
rs1411262	C	T	C	T	0.31	-0.0159	0.736		FALSE	FALSE	FALSE	ebi-a-GCST010005.vcf	9	5459419	0.0465	0.732500626	7979	5829	outcome	TRUE	reported	textfile	0.286	1.70E-29	3200	exposure	TRUE	CD274	textfile	2	TRUE			0.000367243	3200	1.47E-05	7979	TRUE	0.463734572	0.037345229	124.0632107	357.9929764
rs2272111	G	A	G	A	0.435	0.0155	0.788		FALSE	FALSE	FALSE	ebi-a-GCST010005.vcf	17	72469966	0.0503	0.757399475	7979	5829	outcome	TRUE	reported	textfile	0.198	1.20E-52	3200	exposure	TRUE	CD300A	textfile	2	TRUE			0.001507005	3200	1.19E-05	7979	TRUE	0.090903972	0.063222343	215.8303543	357.9929764
rs10858881	G	T	G	T	-0.501	0.0284	0.216		FALSE	FALSE	FALSE	ebi-a-GCST010005.vcf	12	89891474	0.0492	0.563400204	7979	5829	outcome	TRUE	reported	textfile	0.052	5.13E-21	996	exposure	TRUE	CD300C	textfile	2	TRUE			0.085410019	996	4.18E-05	7979	TRUE	2.07E-18	0.085011027	92.35188947	357.9929764
rs62087214	G	A	G	A	-0.679	-0.0951	0.039		FALSE	FALSE	FALSE	ebi-a-GCST010005.vcf	17	72467626	0.0964	0.324300038	7979	5829	outcome	TRUE	reported	textfile	0.064	1.70E-26	3301	exposure	TRUE	CD300C	textfile	2	TRUE			0.032993374	3301	0.000121987	7979	TRUE	7.50E-17	0.034558711	118.0902348	357.9929764
rs12459419	T	C	T	C	-0.944	-0.0284	0.329		FALSE	FALSE	FALSE	ebi-a-GCST010005.vcf	19	51728477	0.0451	0.528599807	7979	5829	outcome	TRUE	reported	textfile	0.021	1.00E-200	3301	exposure	TRUE	CD33	textfile	2	TRUE			0.379854177	3301	4.97E-05	7979	TRUE	3.29E-259	0.393452584	2139.981216	357.9929764
rs704	A	G	A	G	0.252	0.0269	0.467		FALSE	FALSE	FALSE	ebi-a-GCST010005.vcf	17	26694861	0.0419	0.520100175	7979	5829	outcome	TRUE	reported	textfile	0.024	3.80E-25	3301	exposure	TRUE	CD34	textfile	2	TRUE			0.032338491	3301	5.17E-05	7979	TRUE	3.32E-17	0.031613688	107.6982981	357.9929764
rs8176693	T	C	T	C	0.584	0.1539	0.066		FALSE	FALSE	FALSE	ebi-a-GCST010005.vcf	9	136137657	0.0713	0.030880193	7979	5829	outcome	TRUE	reported	textfile	0.049	9.50E-33	3301	exposure	TRUE	CD36	textfile	2	TRUE			0.041280302	3301	0.000583721	7979	TRUE	1.56E-18	0.042048112	144.8055207	357.9929764
rs1409338	G	A	G	A	0.283	-0.0086	0.711		FALSE	FALSE	FALSE	ebi-a-GCST010005.vcf	10	20227267	0.0459	0.851199971	7979	5829	outcome	TRUE	reported	textfile	0.027	2.90E-25	3301	exposure	TRUE	CD3E	textfile	2	TRUE			0.032228196	3301	4.40E-06	7979	TRUE	4.51E-18	0.032913215	112.2760634	357.9929764
rs72708013	G	T	G	T	-0.564	-0.0654	0.055		FALSE	FALSE	FALSE	ebi-a-GCST010005.vcf	1	169481731	0.0821	0.425700343	7979	5829	outcome	TRUE	reported	textfile	0.054	1.00E-25	3301	exposure	TRUE	CD3E	textfile	2	TRUE			0.032008114	3301	7.95E-05	7979	TRUE	9.97E-17	0.033066079	112.8153568	357.9929764
rs11580387	G	A	G	A	-0.521	-0.039	0.234		FALSE	FALSE	FALSE	ebi-a-GCST010005.vcf	1	207418408	0.0483	0.419500034	7979	5829	outcome	TRUE	reported	textfile	0.028	4.70E-78	3301	exposure	TRUE	CD55	textfile	2	TRUE			0.09498061	3301	8.17E-05	7979	TRUE	1.56E-50	0.097308341	355.62555	357.9929764
rs2273121	A	G	A	G	-0.362	-0.0345	0.252		FALSE	FALSE	FALSE	ebi-a-GCST010005.vcf	11	33757770	0.0522	0.509099886	7979	5829	outcome	TRUE	reported	textfile	0.027	4.70E-41	3301	exposure	TRUE	CD59	textfile	2	TRUE			0.051673196	3301	5.48E-05	7979	TRUE	2.83E-27	0.04940254	171.448994	357.9929764
rs2765501	G	A	G	A	-0.285	0.0849	0.608		FALSE	FALSE	FALSE	ebi-a-GCST010005.vcf	1	157804648	0.0419	0.042600039	7979	5829	outcome	TRUE	reported	textfile	0.018	4.76E-54	6861	exposure	TRUE	CD5L	textfile	2	TRUE			0.035260931	6861	0.000514428	7979	TRUE	2.93E-24	0.038717683	276.2607659	357.9929764
rs10754199	G	A	G	A	-0.172	-0.0253	0.611		FALSE	FALSE	FALSE	ebi-a-GCST010005.vcf	1	196670839	0.0427	0.553899534	7979	5829	outcome	TRUE	reported	textfile	0.025	1.10E-11	3301	exposure	TRUE	CD63	textfile	2	TRUE			0.014145149	3301	4.40E-05	7979	TRUE	4.99E-08	0.014062991	47.05554932	357.9929764
rs2545801	C	T	C	T	0.248	-0.0317	0.75		FALSE	FALSE	FALSE	ebi-a-GCST010005.vcf	5	176841339	0.0479	0.508299872	7979	5829	outcome	TRUE	reported	textfile	0.028	5.50E-19	3301	exposure	TRUE	CD63	textfile	2	TRUE			0.023227288	3301	5.49E-05	7979	TRUE	1.65E-12	0.023064	77.88446326	357.9929764
rs116473040	A	G	A	G	0.962	-0.0309	0.955		FALSE	FALSE	FALSE	ebi-a-GCST010005.vcf	17	80291652	0.1105	0.779900143	7979	5829	outcome	TRUE	reported	textfile	0.04	1.30E-61	3200	exposure	TRUE	CD7	textfile	2	TRUE			0.153162302	3200	9.80E-06	7979	TRUE	1.55E-85	0.079541912	276.3569979	357.9929764
rs704	A	G	A	G	0.208	0.0269	0.467		FALSE	FALSE	FALSE	ebi-a-GCST010005.vcf	17	26694861	0.0419	0.520100175	7979	5829	outcome	TRUE	reported	textfile	0.024	1.80E-17	3301	exposure	TRUE	CDC25B	textfile	2	TRUE			0.022261007	3301	5.17E-05	7979	TRUE	4.71E-12	0.021537771	72.6171174	357.9929764
rs3093692	A	G	A	G	-0.197	0.0424	0.508		FALSE	FALSE	FALSE	ebi-a-GCST010005.vcf	17	26670627	0.0418	0.31030016	7979	5829	outcome	TRUE	reported	textfile	0.024	5.10E-16	3301	exposure	TRUE	CDH12	textfile	2	TRUE			0.020014616	3301	0.000128968	7979	TRUE	2.43E-10	0.019399532	65.26517136	357.9929764
rs7949566	A	G	A	G	0.208	0.0244	0.426		FALSE	FALSE	FALSE	ebi-a-GCST010005.vcf	11	126285301	0.0418	0.559300233	7979	5829	outcome	TRUE	reported	textfile	0.02	1.35E-26	6861	exposure	TRUE	CDH13	textfile	2	TRUE			0.01552426	6861	4.27E-05	7979	TRUE	5.65E-13	0.021158173	148.2608347	357.9929764
rs1801020	G	A	G	A	-0.222	-0.0345	0.75		FALSE	FALSE	FALSE	ebi-a-GCST010005.vcf	5	176836532	0.0483	0.474600291	7979	5829	outcome	TRUE	reported	textfile	0.028	3.50E-15	3301	exposure	TRUE	CDH15	textfile	2	TRUE			0.018698638	3301	6.40E-05	7979	TRUE	3.84E-10	0.0184815	62.11851178	357.9929764
rs4241818	C	T	C	T	-0.288	-0.0288	0.514		FALSE	FALSE	FALSE	ebi-a-GCST010005.vcf	4	187153786	0.0413	0.485900113	7979	5829	outcome	TRUE	reported	textfile	0.024	2.50E-32	3301	exposure	TRUE	CDH15	textfile	2	TRUE			0.041823991	3301	6.10E-05	7979	TRUE	5.28E-22	0.041439486	142.6189188	357.9929764
rs4795433	T	C	T	C	0.297	0.0349	0.51		FALSE	FALSE	FALSE	ebi-a-GCST010005.vcf	17	26716821	0.0416	0.402400026	7979	5829	outcome	TRUE	reported	textfile	0.024	3.80E-35	3301	exposure	TRUE	CDH3	textfile	2	TRUE			0.044361062	3301	8.82E-05	7979	TRUE	5.37E-23	0.044086858	152.1503773	357.9929764
rs8176746	T	G	T	G	1.189	0.1563	0.067		FALSE	FALSE	FALSE	ebi-a-GCST010005.vcf	9	136131322	0.0713	0.02825986	7979	5829	outcome	TRUE	reported	textfile	0.045	1.20E-153	3301	exposure	TRUE	CDH5	textfile	2	TRUE			0.174658607	3301	0.000602057	7979	TRUE	8.93E-92	0.176746227	708.2698209	357.9929764
rs10159712	A	G	A	G	0.26	-0.0115	0.706		FALSE	FALSE	FALSE	ebi-a-GCST010005.vcf	10	20260369	0.0462	0.802700068	7979	5829	outcome	TRUE	reported	textfile	0.027	1.00E-21	3301	exposure	TRUE	CDH7	textfile	2	TRUE			0.027339963	3301	7.77E-06	7979	TRUE	2.26E-15	0.028062653	95.25170717	357.9929764
rs72708013	G	T	G	T	-0.611	-0.0654	0.055		FALSE	FALSE	FALSE	ebi-a-GCST010005.vcf	1	169481731	0.0821	0.425700343	7979	5829	outcome	TRUE	reported	textfile	0.054	5.00E-30	3301	exposure	TRUE	CDH7	textfile	2	TRUE			0.037357484	3301	7.95E-05	7979	TRUE	1.81E-19	0.038806718	133.1921112	357.9929764
rs7412	T	C	T	C	-0.474	-0.0024	0.078		FALSE	FALSE	FALSE	ebi-a-GCST010005.vcf	19	45412079	0.0778	0.974900066	7979	5829	outcome	TRUE	reported	textfile	0.046	3.50E-25	3301	exposure	TRUE	CDHR5	textfile	2	TRUE			0.031181787	3301	1.19E-07	7979	TRUE	7.75E-18	0.032315598	110.1693476	357.9929764
rs3740909	T	C	T	C	-0.829	-0.0531	0.073		FALSE	FALSE	FALSE	ebi-a-GCST010005.vcf	11	125889526	0.0744	0.475500524	7979	5829	outcome	TRUE	reported	textfile	0.078	4.42E-25	993	exposure	TRUE	CDON	textfile	2	TRUE			0.102321527	993	6.39E-05	7979	TRUE	7.93E-22	0.093012571	101.6281542	357.9929764
rs12075	A	G	A	G	0.286	0.0082	0.584		FALSE	FALSE	FALSE	ebi-a-GCST010005.vcf	1	159175354	0.0421	0.845899951	7979	5829	outcome	TRUE	reported	textfile	0.025	2.70E-30	3301	exposure	TRUE	CDSN	textfile	2	TRUE			0.038156975	3301	4.76E-06	7979	TRUE	3.29E-21	0.039743695	136.541097	357.9929764
rs3136674	C	T	C	T	-0.52	0.0825	0.055		FALSE	FALSE	FALSE	ebi-a-GCST010005.vcf	17	32682616	0.0964	0.392100142	7979	5829	outcome	TRUE	reported	textfile	0.055	4.90E-21	3301	exposure	TRUE	CDSN	textfile	2	TRUE			0.02638081	3301	9.18E-05	7979	TRUE	9.14E-14	0.02810808	95.41035789	357.9929764
rs8193016	T	C	T	C	0.685	0.0467	0.035		FALSE	FALSE	FALSE	ebi-a-GCST010005.vcf	9	135917744	0.1204	0.698299932	7979	5829	outcome	TRUE	reported	textfile	0.068	8.30E-24	3301	exposure	TRUE	CEL	textfile	2	TRUE			0.029841703	3301	1.89E-05	7979	TRUE	2.05E-16	0.031696149	107.9884115	357.9929764
rs4657825	G	A	G	A	-0.28	-0.0498	0.771		FALSE	FALSE	FALSE	ebi-a-GCST010005.vcf	1	196584321	0.0493	0.312499984	7979	5829	outcome	TRUE	reported	textfile	0.029	6.30E-22	3301	exposure	TRUE	CFB	textfile	2	TRUE			0.027481204	3301	0.0001279	7979	TRUE	4.85E-14	0.027684451	93.93144501	357.9929764
rs2274700	A	G	A	G	0.367	0.0051	0.399		FALSE	FALSE	FALSE	ebi-a-GCST010005.vcf	1	196682947	0.0415	0.901400096	7979	5829	outcome	TRUE	reported	textfile	0.024	1.60E-51	3301	exposure	TRUE	CFH	textfile	2	TRUE			0.06618907	3301	1.89E-06	7979	TRUE	1.17E-36	0.064596575	227.8205267	357.9929764
rs7439493	A	G	A	G	0.312	-0.0199	0.416		FALSE	FALSE	FALSE	ebi-a-GCST010005.vcf	4	110656730	0.0434	0.646299768	7979	5829	outcome	TRUE	reported	textfile	0.025	8.90E-37	3301	exposure	TRUE	CFI	textfile	2	TRUE			0.045082967	3301	2.64E-05	7979	TRUE	2.79E-24	0.047298281	163.783719	357.9929764
rs7529589	T	C	T	C	-0.425	0.0262	0.379		FALSE	FALSE	FALSE	ebi-a-GCST010005.vcf	1	196658279	0.0426	0.53810001	7979	5829	outcome	TRUE	reported	textfile	0.043	2.38E-22	993	exposure	TRUE	CFP	textfile	2	TRUE			0.089729973	993	4.74E-05	7979	TRUE	3.06E-19	0.085023439	92.0878538	357.9929764
rs753307	C	T	C	T	0.256	0.0568	0.482		FALSE	FALSE	FALSE	ebi-a-GCST010005.vcf	19	49518484	0.0424	0.180100119	7979	5829	outcome	TRUE	reported	textfile	0.033	9.41E-15	996	exposure	TRUE	CGA;CGB3;CGB7	textfile	2	TRUE			0.057087009	996	0.00022492	7979	TRUE	1.09E-11	0.032725533	33.62973031	357.9929764
rs139643250	T	C	T	C	-0.676	0.1192	0.076		FALSE	FALSE	FALSE	ebi-a-GCST010005.vcf	19	49517146	0.0799	0.135899857	7979	5829	outcome	TRUE	reported	textfile	0.045	2.80E-50	3301	exposure	TRUE	CGA;LHB	textfile	2	TRUE			0.064025098	3301	0.000278932	7979	TRUE	1.49E-31	0.064181365	226.2557253	357.9929764
rs61751507	T	C	T	C	-0.544	-0.0188	0.045		FALSE	FALSE	FALSE	ebi-a-GCST010005.vcf	10	101829514	0.0902	0.834900075	7979	5829	outcome	TRUE	reported	textfile	0.059	4.60E-20	3301	exposure	TRUE	CGREF1	textfile	2	TRUE			0.025122424	3301	5.45E-06	7979	TRUE	2.77E-14	0.025435699	86.10244762	357.9929764
rs6809081	C	T	C	T	0.242	0.0655	0.423		FALSE	FALSE	FALSE	ebi-a-GCST010005.vcf	3	194060475	0.0422	0.120199871	7979	5829	outcome	TRUE	reported	textfile	0.025	1.10E-21	3301	exposure	TRUE	CGREF1	textfile	2	TRUE			0.027618809	3301	0.000301917	7979	TRUE	3.78E-13	0.028587548	97.08576512	357.9929764
rs3775298	G	A	G	A	-0.209	-0.032	0.513		FALSE	FALSE	FALSE	ebi-a-GCST010005.vcf	4	187150478	0.0414	0.438900424	7979	5829	outcome	TRUE	reported	textfile	0.025	2.20E-17	3301	exposure	TRUE	CHGA	textfile	2	TRUE			0.020745589	3301	7.49E-05	7979	TRUE	4.46E-11	0.021825736	73.60968808	357.9929764
rs10920578	T	C	T	C	-1.027	0.0687	0.523		FALSE	FALSE	FALSE	ebi-a-GCST010005.vcf	1	203154094	0.0417	0.099940151	7979	5829	outcome	TRUE	reported	textfile	0.018	1.00E-200	3301	exposure	TRUE	CHI3L1	textfile	2	TRUE			0.496669107	3301	0.000340137	7979	TRUE	0	0.526248597	3664.567764	357.9929764
rs704	A	G	A	G	0.187	0.0269	0.467		FALSE	FALSE	FALSE	ebi-a-GCST010005.vcf	17	26694861	0.0419	0.520100175	7979	5829	outcome	TRUE	reported	textfile	0.025	2.50E-14	3301	exposure	TRUE	CHI3L2	textfile	2	TRUE			0.016676968	3301	5.17E-05	7979	TRUE	3.11E-09	0.017408338	58.44758068	357.9929764
rs11160165	T	G	T	G	-0.286	-0.0166	0.164		FALSE	FALSE	FALSE	ebi-a-GCST010005.vcf	14	94689200	0.0564	0.768700211	7979	5829	outcome	TRUE	reported	textfile	0.033	9.30E-18	3301	exposure	TRUE	CHIC2	textfile	2	TRUE			0.022261007	3301	1.09E-05	7979	TRUE	1.23E-12	0.022429118	75.69134902	357.9929764
rs704	A	G	A	G	0.176	0.0269	0.467		FALSE	FALSE	FALSE	ebi-a-GCST010005.vcf	17	26694861	0.0419	0.520100175	7979	5829	outcome	TRUE	reported	textfile	0.025	7.80E-13	3301	exposure	TRUE	CHIC2	textfile	2	TRUE			0.014800863	3301	5.17E-05	7979	TRUE	2.72E-08	0.015420534	51.66910781	357.9929764
rs872583	C	T	C	T	-1.098	0.075	0.202		FALSE	FALSE	FALSE	ebi-a-GCST010005.vcf	1	203184766	0.0515	0.145500002	7979	5829	outcome	TRUE	reported	textfile	0.025	1.00E-200	3301	exposure	TRUE	CHIT1	textfile	2	TRUE			0.368970696	3301	0.000265799	7979	TRUE	1.53E-242	0.388677085	2097.493274	357.9929764
rs704	A	G	A	G	-0.241	0.0269	0.467		FALSE	FALSE	FALSE	ebi-a-GCST010005.vcf	17	26694861	0.0419	0.520100175	7979	5829	outcome	TRUE	reported	textfile	0.024	3.30E-23	3301	exposure	TRUE	CHKB	textfile	2	TRUE			0.029658812	3301	5.17E-05	7979	TRUE	7.93E-16	0.028914	98.22743257	357.9929764
rs1015456	C	T	C	T	-0.208	0.0381	0.392		FALSE	FALSE	FALSE	ebi-a-GCST010005.vcf	3	107776	0.0428	0.373500339	7979	5829	outcome	TRUE	reported	textfile	0.026	3.20E-16	3301	exposure	TRUE	CHL1	textfile	2	TRUE			0.019030627	3301	9.93E-05	7979	TRUE	4.82E-10	0.020622737	69.46701063	357.9929764
rs7247412	C	T	C	T	-0.195	0.0332	0.271		FALSE	FALSE	FALSE	ebi-a-GCST010005.vcf	19	52313868	0.0473	0.483699903	7979	5829	outcome	TRUE	reported	textfile	0.028	3.80E-12	3301	exposure	TRUE	CHST1	textfile	2	TRUE			0.0144888	3301	6.18E-05	7979	TRUE	4.68E-08	0.015024362	50.32141726	357.9929764
rs550057	T	C	T	C	-0.324	0.1062	0.246		FALSE	FALSE	FALSE	ebi-a-GCST010005.vcf	9	136146597	0.046	0.020859793	7979	5829	outcome	TRUE	reported	textfile	0.028	1.00E-30	3301	exposure	TRUE	CHST15	textfile	2	TRUE			0.039004352	3301	0.000667734	7979	TRUE	3.82E-17	0.038942737	133.6778707	357.9929764
rs967645	T	C	T	C	0.176	0.0321	0.509		FALSE	FALSE	FALSE	ebi-a-GCST010005.vcf	17	26713970	0.0417	0.441500297	7979	5829	outcome	TRUE	reported	textfile	0.024	5.10E-13	3301	exposure	TRUE	CKAP2	textfile	2	TRUE			0.016039768	3301	7.43E-05	7979	TRUE	9.79E-09	0.015482982	51.88163974	357.9929764
rs544605	T	C	T	C	-0.504	-0.039	0.781		FALSE	FALSE	FALSE	ebi-a-GCST010005.vcf	12	10146707	0.0465	0.40139966	7979	5829	outcome	TRUE	reported	textfile	0.259	4.80E-70	3200	exposure	TRUE	CLEC1B	textfile	2	TRUE			0.001182685	3200	8.82E-05	7979	TRUE	0.23210579	0.086893285	304.3288607	357.9929764
rs704	A	G	A	G	0.288	0.0269	0.467		FALSE	FALSE	FALSE	ebi-a-GCST010005.vcf	17	26694861	0.0419	0.520100175	7979	5829	outcome	TRUE	reported	textfile	0.024	1.20E-32	3301	exposure	TRUE	CLEC2D	textfile	2	TRUE			0.041823991	3301	5.17E-05	7979	TRUE	3.94E-22	0.041291348	142.0871259	357.9929764
rs11055602	T	G	T	G	-0.95	-0.0312	0.567		FALSE	FALSE	FALSE	ebi-a-GCST010005.vcf	12	7904111	0.0428	0.466000089	7979	5829	outcome	TRUE	reported	textfile	0.45	1.00E-200	3200	exposure	TRUE	CLEC4C	textfile	2	TRUE			0.001391678	3200	6.66E-05	7979	TRUE	0.163594429	0.443147355	2544.991487	357.9929764
rs570618	G	T	G	T	-0.179	-0.0275	0.611		FALSE	FALSE	FALSE	ebi-a-GCST010005.vcf	1	196657064	0.0427	0.520700506	7979	5829	outcome	TRUE	reported	textfile	0.025	1.50E-12	3301	exposure	TRUE	CLK2	textfile	2	TRUE			0.015301951	3301	5.20E-05	7979	TRUE	1.53E-08	0.015230946	51.02403408	357.9929764
rs704	A	G	A	G	0.409	0.0269	0.467		FALSE	FALSE	FALSE	ebi-a-GCST010005.vcf	17	26694861	0.0419	0.520100175	7979	5829	outcome	TRUE	reported	textfile	0.024	7.10E-67	3301	exposure	TRUE	CLK2	textfile	2	TRUE			0.080909599	3301	5.17E-05	7979	TRUE	3.26E-43	0.083276162	299.6846455	357.9929764
rs35483681	T	C	T	C	0.249	0.0395	0.554		FALSE	FALSE	FALSE	ebi-a-GCST010005.vcf	11	123045730	0.0421	0.348299619	7979	5829	outcome	TRUE	reported	textfile	0.025	4.50E-24	3301	exposure	TRUE	CLMP	textfile	2	TRUE			0.029192382	3301	0.000110342	7979	TRUE	4.98E-15	0.03063891	104.2725623	357.9929764
rs7996555	C	T	C	T	0.35	0.0402	0.946		FALSE	FALSE	FALSE	ebi-a-GCST010005.vcf	13	77562492	0.1159	0.728799389	7979	5829	outcome	TRUE	reported	textfile	0.04	1.50E-10	3200	exposure	TRUE	CLN5	textfile	2	TRUE			0.023380986	3200	1.51E-05	7979	TRUE	7.12E-13	0.01251558	40.53210768	357.9929764
rs2239908	G	A	G	A	0.27	-0.0225	0.46		FALSE	FALSE	FALSE	ebi-a-GCST010005.vcf	17	26725265	0.0427	0.597500124	7979	5829	outcome	TRUE	reported	textfile	0.044	7.99E-10	993	exposure	TRUE	CMPK1	textfile	2	TRUE			0.036606015	993	3.48E-05	7979	TRUE	2.49E-08	0.03621672	37.23946064	357.9929764
rs17817077	A	G	A	G	0.35	0.0248	0.406		FALSE	FALSE	FALSE	ebi-a-GCST010005.vcf	18	72209543	0.0445	0.578100041	7979	5829	outcome	TRUE	reported	textfile	0.044	4.72E-15	995	exposure	TRUE	CNDP1	textfile	2	TRUE			0.059903724	995	3.89E-05	7979	TRUE	4.65E-13	0.05908518	62.3558929	357.9929764
rs1838343	C	T	C	T	0.207	-0.078	0.58		FALSE	FALSE	FALSE	ebi-a-GCST010005.vcf	12	41196230	0.0418	0.062219999	7979	5829	outcome	TRUE	reported	textfile	0.021	6.45E-24	6861	exposure	TRUE	CNTN1	textfile	2	TRUE			0.013967939	6861	0.000436322	7979	TRUE	2.82E-09	0.020876033	146.2416546	357.9929764
rs1984409	G	T	G	T	-0.285	0.0131	0.55		FALSE	FALSE	FALSE	ebi-a-GCST010005.vcf	16	420723	0.0446	0.769599895	7979	5829	outcome	TRUE	reported	textfile	0.022	5.40E-37	6861	exposure	TRUE	CNTN1	textfile	2	TRUE			0.023882815	6861	1.08E-05	7979	TRUE	2.04E-20	0.040206375	287.3279411	357.9929764
rs2239852	T	C	T	C	0.12	-0.003	0.343		FALSE	FALSE	FALSE	ebi-a-GCST010005.vcf	1	169512524	0.0435	0.945799979	7979	5829	outcome	TRUE	reported	textfile	0.02	7.43E-10	6861	exposure	TRUE	CNTN1	textfile	2	TRUE			0.005221175	6861	5.96E-07	7979	TRUE	1.37E-05	0.006490109	44.80645503	357.9929764
rs1461672	T	C	T	C	0.734	-0.0271	0.061		FALSE	FALSE	FALSE	ebi-a-GCST010005.vcf	11	99175378	0.0871	0.756000356	7979	5829	outcome	TRUE	reported	textfile	0.082	2.24E-18	995	exposure	TRUE	CNTN5	textfile	2	TRUE			0.074664536	995	1.21E-05	7979	TRUE	1.96E-16	0.06171881	65.31813578	357.9929764
rs34907608	A	G	A	G	0.476	0.0721	0.119		FALSE	FALSE	FALSE	ebi-a-GCST010005.vcf	14	31330413	0.0601	0.230300033	7979	5829	outcome	TRUE	reported	textfile	0.037	1.00E-38	3301	exposure	TRUE	COCH	textfile	2	TRUE			0.047771546	3301	0.000180386	7979	TRUE	6.64E-24	0.047508003	164.5461597	357.9929764
rs41305481	G	A	G	A	0.244	0.05	0.302		FALSE	FALSE	FALSE	ebi-a-GCST010005.vcf	9	101767385	0.0445	0.261100077	7979	5829	outcome	TRUE	reported	textfile	0.027	1.90E-19	3301	exposure	TRUE	COL15A1	textfile	2	TRUE			0.024157367	3301	0.000158238	7979	TRUE	3.37E-12	0.025099901	84.93647148	357.9929764
rs2274809	G	A	G	A	0.166	0.0574	0.645		FALSE	FALSE	FALSE	ebi-a-GCST010005.vcf	21	46906711	0.0442	0.194700022	7979	5829	outcome	TRUE	reported	textfile	0.022	1.97E-14	6861	exposure	TRUE	COL18A1	textfile	2	TRUE			0.008232277	6861	0.000211372	7979	TRUE	3.45E-06	0.01261927	87.66180227	357.9929764
rs7299271	T	C	T	C	-0.281	0.0602	0.371		FALSE	FALSE	FALSE	ebi-a-GCST010005.vcf	12	48414058	0.0422	0.153399873	7979	5829	outcome	TRUE	reported	textfile	0.025	8.70E-29	3301	exposure	TRUE	COL1A1	textfile	2	TRUE			0.036883255	3301	0.000255046	7979	TRUE	6.59E-18	0.03685252	126.2282942	357.9929764
rs3820897	C	T	C	T	0.422	0.058	0.821		FALSE	FALSE	FALSE	ebi-a-GCST010005.vcf	2	3642361	0.0522	0.266399865	7979	5829	outcome	TRUE	reported	textfile	0.033	2.20E-38	3301	exposure	TRUE	COLEC10	textfile	2	TRUE			0.047228429	3301	0.000154742	7979	TRUE	7.76E-24	0.052342093	182.2140288	357.9929764
rs6542680	T	C	T	C	-1.02	0.0582	0.821		FALSE	FALSE	FALSE	ebi-a-GCST010005.vcf	2	3640142	0.0534	0.275199728	7979	5829	outcome	TRUE	reported	textfile	0.028	1.00E-200	3301	exposure	TRUE	COLEC11	textfile	2	TRUE			0.286863188	3301	0.000148888	7979	TRUE	4.08E-176	0.305792287	1453.179988	357.9929764
rs2846667	G	T	G	T	0.202	0.0136	0.745		FALSE	FALSE	FALSE	ebi-a-GCST010005.vcf	18	466810	0.0487	0.779900143	7979	5829	outcome	TRUE	reported	textfile	0.03	9.30E-12	3301	exposure	TRUE	COLEC12	textfile	2	TRUE			0.013556579	3301	9.78E-06	7979	TRUE	3.83E-08	0.01550348	51.95140746	357.9929764
rs704	A	G	A	G	0.649	0.0269	0.467		FALSE	FALSE	FALSE	ebi-a-GCST010005.vcf	17	26694861	0.0419	0.520100175	7979	5829	outcome	TRUE	reported	textfile	0.022	1.10E-191	3301	exposure	TRUE	COPS2	textfile	2	TRUE			0.208730587	3301	5.17E-05	7979	TRUE	6.04E-122	0.209683124	875.2750296	357.9929764
rs2232613	T	C	T	C	-0.939	0.0774	0.077		FALSE	FALSE	FALSE	ebi-a-GCST010005.vcf	20	36997655	0.0811	0.340000065	7979	5829	outcome	TRUE	reported	textfile	0.043	1.30E-104	3301	exposure	TRUE	COX8A	textfile	2	TRUE			0.126292617	3301	0.00011417	7979	TRUE	4.66E-68	0.125329586	472.7064035	357.9929764
rs919791	A	G	A	G	-0.33	0.046	0.214		FALSE	FALSE	FALSE	ebi-a-GCST010005.vcf	19	15576817	0.0512	0.368900293	7979	5829	outcome	TRUE	reported	textfile	0.03	1.40E-27	3301	exposure	TRUE	CPA2	textfile	2	TRUE			0.035380117	3301	0.000101179	7979	TRUE	3.06E-18	0.036634831	125.4543054	357.9929764
rs34587586	T	G	T	G	-1.166	-0.0194	0.393		FALSE	FALSE	FALSE	ebi-a-GCST010005.vcf	7	129938598	0.0419	0.643100726	7979	5829	outcome	TRUE	reported	textfile	0.015	1.00E-200	3301	exposure	TRUE	CPA4	textfile	2	TRUE			0.646843633	3301	2.69E-05	7979	TRUE	0	0.648646887	6090.414453	357.9929764
rs13318853	A	G	A	G	0.256	-0.0036	0.232		FALSE	FALSE	FALSE	ebi-a-GCST010005.vcf	3	148562399	0.053	0.945899945	7979	5829	outcome	TRUE	reported	textfile	0.029	2.00E-18	3301	exposure	TRUE	CPB1	textfile	2	TRUE			0.023076097	3301	5.78E-07	7979	TRUE	1.86E-13	0.023353885	78.88677825	357.9929764
rs3742264	T	C	T	C	0.849	-0.0363	0.321		FALSE	FALSE	FALSE	ebi-a-GCST010005.vcf	13	46648094	0.0441	0.411000169	7979	5829	outcome	TRUE	reported	textfile	0.04	2.81E-83	995	exposure	TRUE	CPB2	textfile	2	TRUE			0.312088971	995	8.49E-05	7979	TRUE	3.96E-76	0.31421013	454.9653957	357.9929764
rs704	A	G	A	G	0.22	0.0269	0.467		FALSE	FALSE	FALSE	ebi-a-GCST010005.vcf	17	26694861	0.0419	0.520100175	7979	5829	outcome	TRUE	reported	textfile	0.024	1.70E-19	3301	exposure	TRUE	CPVL	textfile	2	TRUE			0.02483804	3301	5.17E-05	7979	TRUE	2.31E-13	0.024094585	81.4505525	357.9929764
rs2631738	G	A	G	A	0.195	0.0213	0.519		FALSE	FALSE	FALSE	ebi-a-GCST010005.vcf	4	8479754	0.0417	0.608500585	7979	5829	outcome	TRUE	reported	textfile	0.024	1.00E-15	3301	exposure	TRUE	CPZ	textfile	2	TRUE			0.019618222	3301	3.27E-05	7979	TRUE	6.40E-11	0.018985046	63.84374298	357.9929764
rs4845586	G	T	G	T	0.256	0.0452	0.47		FALSE	FALSE	FALSE	ebi-a-GCST010005.vcf	1	153942597	0.0422	0.283300278	7979	5829	outcome	TRUE	reported	textfile	0.025	7.10E-25	3301	exposure	TRUE	CREB3L4	textfile	2	TRUE			0.030805519	3301	0.000143797	7979	TRUE	1.38E-15	0.032650035	111.3479816	357.9929764
rs7513428	C	T	C	T	-0.311	-0.1022	0.836		FALSE	FALSE	FALSE	ebi-a-GCST010005.vcf	1	167515272	0.056	0.068130253	7979	5829	outcome	TRUE	reported	textfile	0.033	1.40E-20	3301	exposure	TRUE	CREG1	textfile	2	TRUE			0.026216399	3301	0.000417354	7979	TRUE	5.07E-12	0.026521672	89.87873002	357.9929764
rs478328	G	A	G	A	0.57	0.0195	0.454		FALSE	FALSE	FALSE	ebi-a-GCST010005.vcf	6	49720877	0.0417	0.639500664	7979	5829	outcome	TRUE	reported	textfile	0.023	4.20E-139	3301	exposure	TRUE	CRISP2	textfile	2	TRUE			0.156951138	3301	2.74E-05	7979	TRUE	6.59E-89	0.161075023	633.4136141	357.9929764
rs2238647	G	A	G	A	-0.286	0.0139	0.778		FALSE	FALSE	FALSE	ebi-a-GCST010005.vcf	19	18710535	0.0531	0.792800654	7979	5829	outcome	TRUE	reported	textfile	0.227	1.40E-22	3200	exposure	TRUE	CRLF1	textfile	2	TRUE			0.00049612	3200	8.59E-06	7979	TRUE	0.355364241	0.028254956	92.98668352	357.9929764
rs2211320	G	A	G	A	0.149	0.013	0.677		FALSE	FALSE	FALSE	ebi-a-GCST010005.vcf	1	159693605	0.0442	0.768100415	7979	5829	outcome	TRUE	reported	textfile	0.02	4.77E-14	6861	exposure	TRUE	CRP	textfile	2	TRUE			0.008026969	6861	1.08E-05	7979	TRUE	1.48E-07	0.00970943	67.24993714	357.9929764
rs28480230	T	C	T	C	-0.183	0.026	0.362		FALSE	FALSE	FALSE	ebi-a-GCST010005.vcf	1	66124075	0.0425	0.540200523	7979	5829	outcome	TRUE	reported	textfile	0.025	5.00E-13	3301	exposure	TRUE	CRP	textfile	2	TRUE			0.015982426	3301	4.69E-05	7979	TRUE	6.30E-09	0.015468971	51.83395314	357.9929764
rs7979473	G	A	G	A	0.125	0.0144	0.57		FALSE	FALSE	FALSE	ebi-a-GCST010005.vcf	12	121420260	0.0427	0.735700413	7979	5829	outcome	TRUE	reported	textfile	0.019	4.36E-11	6861	exposure	TRUE	CRP	textfile	2	TRUE			0.006270759	6861	1.43E-05	7979	TRUE	4.44E-06	0.007659375	52.94114924	357.9929764
rs2370794	A	G	A	G	-0.236	-0.0033	0.668		FALSE	FALSE	FALSE	ebi-a-GCST010005.vcf	11	122714782	0.0445	0.94130009	7979	5829	outcome	TRUE	reported	textfile	0.345	5.80E-20	3200	exposure	TRUE	CRTAM	textfile	2	TRUE			0.0001463	3200	6.89E-07	7979	TRUE	0.590443295	0.024704072	81.00477057	357.9929764
rs3197999	A	G	A	G	-0.199	-0.0225	0.288		FALSE	FALSE	FALSE	ebi-a-GCST010005.vcf	3	49721532	0.046	0.625299383	7979	5829	outcome	TRUE	reported	textfile	0.027	2.00E-13	3301	exposure	TRUE	CRYBB2	textfile	2	TRUE			0.016199564	3301	3.00E-05	7979	TRUE	3.28E-09	0.016240845	54.46307506	357.9929764
rs17610659	T	C	T	C	0.15	-0.0036	0.48		FALSE	FALSE	FALSE	ebi-a-GCST010005.vcf	1	110503296	0.0422	0.931500087	7979	5829	outcome	TRUE	reported	textfile	0.024	6.50E-10	3394	exposure	TRUE	CSF1	textfile	2	TRUE			0.011384957	3394	9.12E-07	7979	TRUE	2.24E-07	0.011232	38.53173242	357.9929764
rs1534881	A	G	A	G	-0.316	-0.0082	0.446		FALSE	FALSE	FALSE	ebi-a-GCST010005.vcf	22	37329448	0.0421	0.84610001	7979	5829	outcome	TRUE	reported	textfile	0.024	2.60E-38	3301	exposure	TRUE	CSF2RB	textfile	2	TRUE			0.049926003	3301	4.76E-06	7979	TRUE	1.55E-27	0.04934564	171.2412761	357.9929764
rs2435349	G	A	G	A	-0.196	0.0269	0.273		FALSE	FALSE	FALSE	ebi-a-GCST010005.vcf	10	43643466	0.0481	0.576400037	7979	5829	outcome	TRUE	reported	textfile	0.028	1.60E-12	3301	exposure	TRUE	CSGALNACT2	textfile	2	TRUE			0.014635603	3301	3.92E-05	7979	TRUE	2.55E-08	0.015248924	51.08519409	357.9929764
rs1973612	T	C	T	C	0.191	-0.0254	0.511		FALSE	FALSE	FALSE	ebi-a-GCST010005.vcf	4	187169167	0.0415	0.541399687	7979	5829	outcome	TRUE	reported	textfile	0.025	1.10E-14	3301	exposure	TRUE	CSMD1	textfile	2	TRUE			0.017385515	3301	4.70E-05	7979	TRUE	1.24E-09	0.018231672	61.26321543	357.9929764
rs911119	T	C	T	C	0.393	-0.0215	0.779		FALSE	FALSE	FALSE	ebi-a-GCST010005.vcf	20	23612737	0.051	0.674200391	7979	5829	outcome	TRUE	reported	textfile	0.022	6.66E-73	6861	exposure	TRUE	CST3	textfile	2	TRUE			0.044455926	6861	2.23E-05	7979	TRUE	5.09E-37	0.053179571	385.2458869	357.9929764
rs7270028	C	A	C	A	0.465	-0.0052	0.896		FALSE	FALSE	FALSE	ebi-a-GCST010005.vcf	20	23681073	0.067	0.938299965	7979	5829	outcome	TRUE	reported	textfile	0.125	1.80E-31	3200	exposure	TRUE	CST4	textfile	2	TRUE			0.00430856	3200	7.55E-07	7979	TRUE	0.001943204	0.040297421	134.2823855	357.9929764
rs6138152	G	A	G	A	0.718	0.0454	0.196		FALSE	FALSE	FALSE	ebi-a-GCST010005.vcf	20	23850130	0.0537	0.397199781	7979	5829	outcome	TRUE	reported	textfile	0.05	1.76E-42	997	exposure	TRUE	CST5	textfile	2	TRUE			0.171668292	997	8.96E-05	7979	TRUE	1.20E-37	0.162476668	193.0266042	357.9929764
rs3825068	G	A	G	A	0.597	-0.0849	0.028		FALSE	FALSE	FALSE	ebi-a-GCST010005.vcf	11	65768093	0.1431	0.552900522	7979	5829	outcome	TRUE	reported	textfile	0.076	3.20E-15	3301	exposure	TRUE	CST6	textfile	2	TRUE			0.018360777	3301	4.41E-05	7979	TRUE	3.73E-10	0.019400055	65.26696307	357.9929764
rs6138458	A	G	A	G	-0.763	-0.0484	0.227		FALSE	FALSE	FALSE	ebi-a-GCST010005.vcf	20	24973769	0.0486	0.319600169	7979	5829	outcome	TRUE	reported	textfile	0.047	7.60E-53	997	exposure	TRUE	CST7	textfile	2	TRUE			0.209403969	997	0.000124315	7979	TRUE	8.80E-47	0.204307553	255.4831534	357.9929764
rs112689088	C	T	C	T	-1.111	-0.002	0.098		FALSE	FALSE	FALSE	ebi-a-GCST010005.vcf	17	34307457	0.0747	0.978799998	7979	5829	outcome	TRUE	reported	textfile	0.038	6.20E-186	3301	exposure	TRUE	CST8	textfile	2	TRUE			0.205786121	3301	8.99E-08	7979	TRUE	2.46E-123	0.218218078	920.8468756	357.9929764
rs429358	C	T	C	T	0.799	-0.0422	0.153		FALSE	FALSE	FALSE	ebi-a-GCST010005.vcf	19	45411941	0.0647	0.514499551	7979	5829	outcome	TRUE	reported	textfile	0.031	3.50E-148	3301	exposure	TRUE	CTF1	textfile	2	TRUE			0.167614749	3301	5.33E-05	7979	TRUE	8.91E-95	0.165462048	654.085647	357.9929764
rs9388953	G	A	G	A	0.353	-0.0151	0.789		FALSE	FALSE	FALSE	ebi-a-GCST010005.vcf	6	132297509	0.0493	0.758600282	7979	5829	outcome	TRUE	reported	textfile	0.23	8.70E-32	3200	exposure	TRUE	CTGF	textfile	2	TRUE			0.00073603	3200	1.18E-05	7979	TRUE	0.257401209	0.041489563	138.4268953	357.9929764
rs8051363	G	A	G	A	0.647	-0.0289	0.704		FALSE	FALSE	FALSE	ebi-a-GCST010005.vcf	16	75255217	0.0471	0.53969948	7979	5829	outcome	TRUE	reported	textfile	0.024	1.60E-157	3301	exposure	TRUE	CTRB1	textfile	2	TRUE			0.180525721	3301	4.72E-05	7979	TRUE	2.75E-103	0.174462836	697.1859292	357.9929764
rs7897379	C	T	C	T	0.171	0.0714	0.48		FALSE	FALSE	FALSE	ebi-a-GCST010005.vcf	10	65301725	0.0426	0.093590119	7979	5829	outcome	TRUE	reported	textfile	0.025	8.50E-12	3301	exposure	TRUE	CTSA	textfile	2	TRUE			0.013983442	3301	0.000352034	7979	TRUE	1.35E-06	0.014597107	48.86920569	357.9929764
rs1692819	A	G	A	G	0.425	-0.0043	0.292		FALSE	FALSE	FALSE	ebi-a-GCST010005.vcf	8	11705448	0.0466	0.92649995	7979	5829	outcome	TRUE	reported	textfile	0.027	5.20E-54	3301	exposure	TRUE	CTSB	textfile	2	TRUE			0.069858168	3301	1.07E-06	7979	TRUE	8.54E-39	0.07468338	266.2661248	357.9929764
rs55897509	A	C	A	C	-0.926	0.205	0.918		FALSE	FALSE	FALSE	ebi-a-GCST010005.vcf	11	88066714	0.0726	0.004724001	7979	5829	outcome	TRUE	reported	textfile	0.083	2.30E-107	3200	exposure	TRUE	CTSC	textfile	2	TRUE			0.037463183	3200	0.00099853	7979	TRUE	4.01E-15	0.129094727	474.0411487	357.9929764
rs1791679	A	C	A	C	0.235	0.017	0.289		FALSE	FALSE	FALSE	ebi-a-GCST010005.vcf	11	66337874	0.0448	0.70339941	7979	5829	outcome	TRUE	reported	textfile	0.027	2.50E-18	3301	exposure	TRUE	CTSF	textfile	2	TRUE			0.022447398	3301	1.81E-05	7979	TRUE	1.37E-12	0.022695156	76.60999389	357.9929764
rs34593439	A	G	A	G	-1.147	0.1216	0.111		FALSE	FALSE	FALSE	ebi-a-GCST010005.vcf	15	79234957	0.0742	0.101099964	7979	5829	outcome	TRUE	reported	textfile	0.035	1.00E-200	3301	exposure	TRUE	CTSH	textfile	2	TRUE			0.245592214	3301	0.000336569	7979	TRUE	6.48E-142	0.259645961	1156.976231	357.9929764
rs41271951	G	A	G	A	-0.861	-0.0146	0.083		FALSE	FALSE	FALSE	ebi-a-GCST010005.vcf	1	150737220	0.0807	0.856299913	7979	5829	outcome	TRUE	reported	textfile	0.042	7.10E-94	3301	exposure	TRUE	CTSS	textfile	2	TRUE			0.112993211	3301	4.10E-06	7979	TRUE	2.62E-63	0.112845365	419.6301811	357.9929764
rs10745925	C	T	C	T	-0.362	-0.0157	0.294		FALSE	FALSE	FALSE	ebi-a-GCST010005.vcf	12	102218899	0.0455	0.729899389	7979	5829	outcome	TRUE	reported	textfile	0.027	2.30E-42	3301	exposure	TRUE	CTSZ	textfile	2	TRUE			0.051673196	3301	1.49E-05	7979	TRUE	4.32E-28	0.054400034	189.7903102	357.9929764
rs704	A	G	A	G	0.18	0.0269	0.467		FALSE	FALSE	FALSE	ebi-a-GCST010005.vcf	17	26694861	0.0419	0.520100175	7979	5829	outcome	TRUE	reported	textfile	0.025	1.90E-13	3301	exposure	TRUE	CTXN3	textfile	2	TRUE			0.015470748	3301	5.17E-05	7979	TRUE	1.25E-08	0.016129433	54.08333228	357.9929764
rs438811	T	C	T	C	-0.824	-0.014	0.232		FALSE	FALSE	FALSE	ebi-a-GCST010005.vcf	19	45416741	0.0531	0.791999669	7979	5829	outcome	TRUE	reported	textfile	0.025	1.00E-200	3301	exposure	TRUE	CUZD1	textfile	2	TRUE			0.247724521	3301	8.71E-06	7979	TRUE	8.33E-152	0.241954456	1052.981255	357.9929764
rs670211	G	A	G	A	0.18	-0.0275	0.41		FALSE	FALSE	FALSE	ebi-a-GCST010005.vcf	16	57414001	0.0422	0.513999859	7979	5829	outcome	TRUE	reported	textfile	0.026	7.40E-12	3394	exposure	TRUE	CX3CL1	textfile	2	TRUE			0.013933135	3394	5.32E-05	7979	TRUE	5.67E-08	0.01567512	54.0167257	357.9929764
rs4859589	G	A	G	A	0.133	-0.01	0.505		FALSE	FALSE	FALSE	ebi-a-GCST010005.vcf	4	76948299	0.0415	0.809600001	7979	5829	outcome	TRUE	reported	textfile	0.508	5.00E-08	3200	exposure	TRUE	CXCL10	textfile	2	TRUE			2.14E-05	3200	7.28E-06	7979	TRUE	0.92647357	0.008843616	28.53422827	357.9929764
rs10031452	C	T	C	T	-0.233	-0.0189	0.529		FALSE	FALSE	FALSE	ebi-a-GCST010005.vcf	4	76924933	0.0417	0.650800683	7979	5829	outcome	TRUE	reported	textfile	0.025	2.40E-21	3301	exposure	TRUE	CXCL11	textfile	2	TRUE			0.025654439	3301	2.58E-05	7979	TRUE	4.07E-14	0.027053186	91.7300504	357.9929764
rs11065987	A	G	A	G	0.124	-3.00E-04	0.554		FALSE	FALSE	FALSE	ebi-a-GCST010005.vcf	12	112072424	0.0411	0.994599989	7979	5829	outcome	TRUE	reported	textfile	0.022	1.13E-08	6861	exposure	TRUE	CXCL16	textfile	2	TRUE			0.004610312	6861	6.68E-09	7979	TRUE	3.72E-05	0.007598327	52.51595949	357.9929764
rs2009581	G	A	G	A	-0.14	0.1451	0.725		FALSE	FALSE	FALSE	ebi-a-GCST010005.vcf	2	111807677	0.0497	0.003538018	7979	5829	outcome	TRUE	reported	textfile	0.021	6.59E-11	6861	exposure	TRUE	CXCL16	textfile	2	TRUE			0.00643801	6861	0.001067379	7979	TRUE	0.003752788	0.0078155	54.0287764	357.9929764
rs704	A	G	A	G	0.166	0.0269	0.467		FALSE	FALSE	FALSE	ebi-a-GCST010005.vcf	17	26694861	0.0419	0.520100175	7979	5829	outcome	TRUE	reported	textfile	0.025	1.20E-11	3301	exposure	TRUE	CYTH2	textfile	2	TRUE			0.013188279	3301	5.17E-05	7979	TRUE	1.75E-07	0.013717983	45.88507673	357.9929764
rs922182	T	C	T	C	0.377	0.0094	0.447		FALSE	FALSE	FALSE	ebi-a-GCST010005.vcf	15	64277642	0.0413	0.82000009	7979	5829	outcome	TRUE	reported	textfile	0.042	3.07E-18	994	exposure	TRUE	DAPK2	textfile	2	TRUE			0.075120361	994	6.49E-06	7979	TRUE	1.28E-16	0.070266019	74.97186568	357.9929764
rs4241818	C	T	C	T	0.248	-0.0288	0.514		FALSE	FALSE	FALSE	ebi-a-GCST010005.vcf	4	187153786	0.0413	0.485900113	7979	5829	outcome	TRUE	reported	textfile	0.024	3.90E-24	3301	exposure	TRUE	DBNL	textfile	2	TRUE			0.031351951	3301	6.10E-05	7979	TRUE	1.38E-16	0.03072789	104.5849865	357.9929764
rs9864010	A	G	A	G	-0.62	9.00E-04	0.055		FALSE	FALSE	FALSE	ebi-a-GCST010005.vcf	3	98678173	0.0959	0.992199994	7979	5829	outcome	TRUE	reported	textfile	0.054	6.60E-31	3301	exposure	TRUE	DCBLD2	textfile	2	TRUE			0.038423539	3301	1.10E-08	7979	TRUE	9.03E-22	0.03995838	137.309355	357.9929764
rs429358	C	T	C	T	0.313	-0.0422	0.153		FALSE	FALSE	FALSE	ebi-a-GCST010005.vcf	19	45411941	0.0647	0.514499551	7979	5829	outcome	TRUE	reported	textfile	0.033	7.40E-21	3301	exposure	TRUE	DCK	textfile	2	TRUE			0.026545692	3301	5.33E-05	7979	TRUE	3.25E-14	0.025391801	85.94997743	357.9929764
rs967645	T	C	T	C	0.254	0.0321	0.509		FALSE	FALSE	FALSE	ebi-a-GCST010005.vcf	17	26713970	0.0417	0.441500297	7979	5829	outcome	TRUE	reported	textfile	0.024	7.90E-26	3301	exposure	TRUE	DCUN1D5	textfile	2	TRUE			0.032836915	3301	7.43E-05	7979	TRUE	3.33E-17	0.032247548	109.929623	357.9929764
rs9857914	A	G	A	G	-0.199	-0.0032	0.289		FALSE	FALSE	FALSE	ebi-a-GCST010005.vcf	3	194063611	0.0456	0.944300022	7979	5829	outcome	TRUE	reported	textfile	0.028	8.50E-13	3301	exposure	TRUE	DEFB1	textfile	2	TRUE			0.015080253	3301	6.17E-07	7979	TRUE	3.14E-09	0.016274348	54.57728294	357.9929764
rs704	A	G	A	G	0.274	0.0269	0.467		FALSE	FALSE	FALSE	ebi-a-GCST010005.vcf	17	26694861	0.0419	0.520100175	7979	5829	outcome	TRUE	reported	textfile	0.024	1.20E-29	3301	exposure	TRUE	DEFB105A;DEFB105B	textfile	2	TRUE			0.038007391	3301	5.17E-05	7979	TRUE	3.86E-20	0.037374484	128.0855559	357.9929764
rs12301299	C	T	C	T	0.254	0.0028	0.163		FALSE	FALSE	FALSE	ebi-a-GCST010005.vcf	12	991710	0.0564	0.960100067	7979	5829	outcome	TRUE	reported	textfile	0.033	2.00E-14	3301	exposure	TRUE	DEFB119	textfile	2	TRUE			0.01764117	3301	3.09E-07	7979	TRUE	1.30E-10	0.017603965	59.11615862	357.9929764
rs12038333	A	G	A	G	-0.204	-0.0255	0.609		FALSE	FALSE	FALSE	ebi-a-GCST010005.vcf	1	196672454	0.0427	0.549700333	7979	5829	outcome	TRUE	reported	textfile	0.025	6.00E-16	3301	exposure	TRUE	DHX38	textfile	2	TRUE			0.019784254	3301	4.47E-05	7979	TRUE	7.19E-11	0.019819121	66.70531966	357.9929764
rs8178854	G	A	G	A	-0.767	-0.1188	0.301		FALSE	FALSE	FALSE	ebi-a-GCST010005.vcf	17	64214270	0.0452	0.008623032	7979	5829	outcome	TRUE	reported	textfile	0.024	1.00E-200	3301	exposure	TRUE	DHX8	textfile	2	TRUE			0.236401819	3301	0.000865248	7979	TRUE	1.02E-129	0.247550835	1085.349338	357.9929764
rs1194673	A	G	A	G	0.182	-0.016	0.632		FALSE	FALSE	FALSE	ebi-a-GCST010005.vcf	10	54141652	0.0436	0.712800507	7979	5829	outcome	TRUE	reported	textfile	0.026	2.80E-12	3301	exposure	TRUE	DKK1	textfile	2	TRUE			0.014635603	3301	1.69E-05	7979	TRUE	1.40E-08	0.015407695	51.62541393	357.9929764
rs11022114	A	G	A	G	0.336	0.0337	0.328		FALSE	FALSE	FALSE	ebi-a-GCST010005.vcf	11	12038874	0.044	0.443300274	7979	5829	outcome	TRUE	reported	textfile	0.027	6.50E-36	3301	exposure	TRUE	DKK3	textfile	2	TRUE			0.044837952	3301	7.35E-05	7979	TRUE	2.04E-23	0.049768169	172.784352	357.9929764
rs8178847	T	C	T	C	0.69	-0.0615	0.066		FALSE	FALSE	FALSE	ebi-a-GCST010005.vcf	17	64216815	0.0851	0.469700476	7979	5829	outcome	TRUE	reported	textfile	0.081	4.14E-17	996	exposure	TRUE	DKK4	textfile	2	TRUE			0.06803631	996	6.55E-05	7979	TRUE	1.43E-14	0.058697417	61.98350386	357.9929764
rs704	A	G	A	G	-0.178	0.0269	0.467		FALSE	FALSE	FALSE	ebi-a-GCST010005.vcf	17	26694861	0.0419	0.520100175	7979	5829	outcome	TRUE	reported	textfile	0.025	4.30E-13	3301	exposure	TRUE	DKKL1	textfile	2	TRUE			0.015134037	3301	5.17E-05	7979	TRUE	1.85E-08	0.015772992	52.86900381	357.9929764
rs959025	T	C	T	C	0.191	-0.0536	0.416		FALSE	FALSE	FALSE	ebi-a-GCST010005.vcf	6	170588654	0.0428	0.210599822	7979	5829	outcome	TRUE	reported	textfile	0.025	1.30E-14	3301	exposure	TRUE	DLL1	textfile	2	TRUE			0.017385515	3301	0.00019657	7979	TRUE	1.01E-08	0.01772568	59.53226869	357.9929764
rs704	A	G	A	G	0.328	0.0269	0.467		FALSE	FALSE	FALSE	ebi-a-GCST010005.vcf	17	26694861	0.0419	0.520100175	7979	5829	outcome	TRUE	reported	textfile	0.024	1.90E-42	3301	exposure	TRUE	DNAJB9	textfile	2	TRUE			0.053582813	3301	5.17E-05	7979	TRUE	2.44E-28	0.053557682	186.6852208	357.9929764
rs73702564	T	C	T	C	0.718	-0.0526	0.039		FALSE	FALSE	FALSE	ebi-a-GCST010005.vcf	7	73084816	0.114	0.644400695	7979	5829	outcome	TRUE	reported	textfile	0.062	6.90E-31	3301	exposure	TRUE	DNAJC30	textfile	2	TRUE			0.039064082	3301	2.67E-05	7979	TRUE	4.31E-21	0.038642648	132.6063565	357.9929764
rs3197999	A	G	A	G	-0.297	-0.0225	0.288		FALSE	FALSE	FALSE	ebi-a-GCST010005.vcf	3	49721532	0.046	0.625299383	7979	5829	outcome	TRUE	reported	textfile	0.027	1.10E-28	3301	exposure	TRUE	DOCK9	textfile	2	TRUE			0.035380117	3301	3.00E-05	7979	TRUE	4.24E-19	0.036175569	123.8225549	357.9929764
rs2731673	C	T	C	T	-0.224	-0.0412	0.752		FALSE	FALSE	FALSE	ebi-a-GCST010005.vcf	5	176839898	0.0483	0.393399678	7979	5829	outcome	TRUE	reported	textfile	0.028	1.30E-15	3301	exposure	TRUE	DPEP2	textfile	2	TRUE			0.019030627	3301	9.12E-05	7979	TRUE	4.24E-10	0.018715247	62.91914584	357.9929764
rs704	A	G	A	G	0.27	0.0269	0.467		FALSE	FALSE	FALSE	ebi-a-GCST010005.vcf	17	26694861	0.0419	0.520100175	7979	5829	outcome	TRUE	reported	textfile	0.024	7.90E-29	3301	exposure	TRUE	DPP7	textfile	2	TRUE			0.036946487	3301	5.17E-05	7979	TRUE	1.37E-19	0.036291224	124.2333268	357.9929764
rs1018454	C	A	C	A	0.416	0.0515	0.586		FALSE	FALSE	FALSE	ebi-a-GCST010005.vcf	1	168697761	0.0424	0.225299901	7979	5829	outcome	TRUE	reported	textfile	0.024	7.80E-67	3301	exposure	TRUE	DPT	textfile	2	TRUE			0.083469671	3301	0.000184911	7979	TRUE	9.15E-43	0.083968156	302.403183	357.9929764
rs663887	A	G	A	G	0.724	0.0077	0.293		FALSE	FALSE	FALSE	ebi-a-GCST010005.vcf	1	170626953	0.0451	0.863800001	7979	5829	outcome	TRUE	reported	textfile	0.025	4.80E-191	3301	exposure	TRUE	DRGX	textfile	2	TRUE			0.202693605	3301	3.65E-06	7979	TRUE	2.03E-120	0.217167165	915.1819468	357.9929764
rs2704050	G	A	G	A	-0.169	-0.0821	0.493		FALSE	FALSE	FALSE	ebi-a-GCST010005.vcf	18	29095888	0.0427	0.054420183	7979	5829	outcome	TRUE	reported	textfile	0.025	9.30E-12	3301	exposure	TRUE	DSG2	textfile	2	TRUE			0.0136627	3301	0.000463223	7979	TRUE	3.62E-06	0.014277701	47.78438686	357.9929764
rs6480771	C	T	C	T	-0.299	-0.0056	0.415		FALSE	FALSE	FALSE	ebi-a-GCST010005.vcf	10	76861680	0.0415	0.89319997	7979	5829	outcome	TRUE	reported	textfile	0.025	8.30E-34	3301	exposure	TRUE	DUSP13	textfile	2	TRUE			0.041557197	3301	2.28E-06	7979	TRUE	3.62E-23	0.043408656	149.7035861	357.9929764
rs705379	A	G	A	G	-0.281	-0.0287	0.487		FALSE	FALSE	FALSE	ebi-a-GCST010005.vcf	7	94953895	0.0426	0.499999995	7979	5829	outcome	TRUE	reported	textfile	0.025	1.20E-29	3301	exposure	TRUE	DUSP13	textfile	2	TRUE			0.036883255	3301	5.69E-05	7979	TRUE	1.73E-19	0.039453811	135.5042835	357.9929764
rs2027993	T	G	T	G	0.174	0.0407	0.514		FALSE	FALSE	FALSE	ebi-a-GCST010005.vcf	17	26706946	0.0416	0.327199778	7979	5829	outcome	TRUE	reported	textfile	0.024	1.20E-12	3301	exposure	TRUE	DUSP4	textfile	2	TRUE			0.015682984	3301	0.00011998	7979	TRUE	2.83E-08	0.015126132	50.6675123	357.9929764
rs117540572	G	A	G	A	-0.339	0.1767	0.939		FALSE	FALSE	FALSE	ebi-a-GCST010005.vcf	15	48670241	0.1225	0.149200061	7979	5829	outcome	TRUE	reported	textfile	0.035	2.10E-11	3200	exposure	TRUE	DUT	textfile	2	TRUE			0.028498903	3200	0.000260764	7979	TRUE	1.69E-13	0.01316512	42.66372657	357.9929764
rs967645	T	C	T	C	-0.165	0.0321	0.509		FALSE	FALSE	FALSE	ebi-a-GCST010005.vcf	17	26713970	0.0417	0.441500297	7979	5829	outcome	TRUE	reported	textfile	0.024	1.30E-11	3301	exposure	TRUE	DYNAP	textfile	2	TRUE			0.014124887	3301	7.43E-05	7979	TRUE	8.71E-08	0.01360809	45.51242457	357.9929764
rs1339847	A	G	A	G	0.847	0.0864	0.097		FALSE	FALSE	FALSE	ebi-a-GCST010005.vcf	1	248039294	0.07	0.217000133	7979	5829	outcome	TRUE	reported	textfile	0.069	9.18E-33	996	exposure	TRUE	DYNLRB1	textfile	2	TRUE			0.131638471	996	0.000190945	7979	TRUE	1.35E-27	0.125677143	142.8798065	357.9929764
rs1354034	T	C	T	C	-0.294	-0.0048	0.38		FALSE	FALSE	FALSE	ebi-a-GCST010005.vcf	3	56849749	0.0422	0.909300019	7979	5829	outcome	TRUE	reported	textfile	0.044	6.07E-11	995	exposure	TRUE	DYNLRB1	textfile	2	TRUE			0.043026875	995	1.62E-06	7979	TRUE	5.16E-10	0.040728643	42.16069041	357.9929764
rs10409421	A	G	A	G	1.049	0.0852	0.716		FALSE	FALSE	FALSE	ebi-a-GCST010005.vcf	19	4254752	0.0452	0.059619729	7979	5829	outcome	TRUE	reported	textfile	0.309	1.00E-200	3200	exposure	TRUE	EBI3	textfile	2	TRUE			0.003590817	3200	0.000445215	7979	TRUE	0.063172475	0.447519882	2590.443593	357.9929764
rs4683701	C	T	C	T	0.32	-0.0244	0.368		FALSE	FALSE	FALSE	ebi-a-GCST010005.vcf	3	142605146	0.0429	0.568600189	7979	5829	outcome	TRUE	reported	textfile	0.025	2.10E-38	3301	exposure	TRUE	ECE1	textfile	2	TRUE			0.047313766	3301	4.06E-05	7979	TRUE	3.40E-25	0.047631565	164.9955274	357.9929764
rs4795433	T	C	T	C	0.212	0.0349	0.51		FALSE	FALSE	FALSE	ebi-a-GCST010005.vcf	17	26716821	0.0416	0.402400026	7979	5829	outcome	TRUE	reported	textfile	0.024	3.00E-18	3301	exposure	TRUE	ECE1	textfile	2	TRUE			0.023105459	3301	8.82E-05	7979	TRUE	3.76E-12	0.022463011	75.80835794	357.9929764
rs4802890	G	A	G	A	-0.533	-0.0428	0.92		FALSE	FALSE	FALSE	ebi-a-GCST010005.vcf	19	39304402	0.0658	0.515500392	7979	5829	outcome	TRUE	reported	textfile	0.089	2.20E-33	3200	exposure	TRUE	ECH1	textfile	2	TRUE			0.011090535	3200	5.30E-05	7979	TRUE	2.58E-06	0.041817901	139.5701786	357.9929764
rs13294	A	G	A	G	-0.849	-0.0112	0.398		FALSE	FALSE	FALSE	ebi-a-GCST010005.vcf	1	150484987	0.0421	0.790400125	7979	5829	outcome	TRUE	reported	textfile	0.035	7.73E-102	996	exposure	TRUE	ECM1	textfile	2	TRUE			0.371843807	996	8.87E-06	7979	TRUE	1.28E-97	0.345402073	524.489379	357.9929764
rs6750059	C	T	C	T	-0.44	0.0115	0.249		FALSE	FALSE	FALSE	ebi-a-GCST010005.vcf	2	109611097	0.0476	0.808499955	7979	5829	outcome	TRUE	reported	textfile	0.049	1.34E-18	996	exposure	TRUE	EDAR	textfile	2	TRUE			0.075033118	996	7.32E-06	7979	TRUE	1.31E-16	0.072406013	77.58952485	357.9929764
rs704	A	G	A	G	-0.334	0.0269	0.467		FALSE	FALSE	FALSE	ebi-a-GCST010005.vcf	17	26694861	0.0419	0.520100175	7979	5829	outcome	TRUE	reported	textfile	0.024	5.00E-44	3301	exposure	TRUE	EDN2	textfile	2	TRUE			0.055451391	3301	5.17E-05	7979	TRUE	2.45E-29	0.055535031	193.9829146	357.9929764
rs3791679	A	G	A	G	-0.226	0.0405	0.761		FALSE	FALSE	FALSE	ebi-a-GCST010005.vcf	2	56096892	0.048	0.398099837	7979	5829	outcome	TRUE	reported	textfile	0.021	2.49E-26	6861	exposure	TRUE	EFEMP1	textfile	2	TRUE			0.016605248	6861	8.92E-05	7979	TRUE	2.98E-13	0.018579304	129.8479275	357.9929764
rs967645	T	C	T	C	0.214	0.0321	0.509		FALSE	FALSE	FALSE	ebi-a-GCST010005.vcf	17	26713970	0.0417	0.441500297	7979	5829	outcome	TRUE	reported	textfile	0.024	1.30E-18	3301	exposure	TRUE	EFNB1	textfile	2	TRUE			0.02353316	3301	7.43E-05	7979	TRUE	1.76E-12	0.022890581	77.28512837	357.9929764
rs704	A	G	A	G	0.309	0.0269	0.467		FALSE	FALSE	FALSE	ebi-a-GCST010005.vcf	17	26694861	0.0419	0.520100175	7979	5829	outcome	TRUE	reported	textfile	0.024	1.20E-37	3301	exposure	TRUE	EFNB3	textfile	2	TRUE			0.047843243	3301	5.17E-05	7979	TRUE	2.70E-25	0.047532542	164.6353963	357.9929764
rs11568972	C	A	C	A	0.265	0.0654	0.337		FALSE	FALSE	FALSE	ebi-a-GCST010005.vcf	4	110889007	0.044	0.137000137	7979	5829	outcome	TRUE	reported	textfile	0.026	3.10E-25	3301	exposure	TRUE	EGF	textfile	2	TRUE			0.030527976	3301	0.000276879	7979	TRUE	1.13E-14	0.031380884	106.8795096	357.9929764
rs4795433	T	C	T	C	0.208	0.0349	0.51		FALSE	FALSE	FALSE	ebi-a-GCST010005.vcf	17	26716821	0.0416	0.402400026	7979	5829	outcome	TRUE	reported	textfile	0.024	1.10E-17	3301	exposure	TRUE	ELL	textfile	2	TRUE			0.022261007	3301	8.82E-05	7979	TRUE	9.94E-12	0.021623347	72.91202443	357.9929764
rs941758	A	C	A	C	-0.356	-0.0816	0.708		FALSE	FALSE	FALSE	ebi-a-GCST010005.vcf	4	74718941	0.0456	0.073410807	7979	5829	outcome	TRUE	reported	textfile	0.026	8.90E-43	3301	exposure	TRUE	EMC1	textfile	2	TRUE			0.053773241	3301	0.00040127	7979	TRUE	1.61E-25	0.052401787	182.4333291	357.9929764
rs8112351	C	T	C	T	-0.659	0.1097	0.76		FALSE	FALSE	FALSE	ebi-a-GCST010005.vcf	19	6706298	0.0517	0.033740382	7979	5829	outcome	TRUE	reported	textfile	0.027	1.00E-135	3301	exposure	TRUE	EMC4	textfile	2	TRUE			0.152956131	3301	0.000564089	7979	TRUE	6.69E-79	0.158425709	621.034196	357.9929764
rs2072117	G	A	G	A	-0.163	0.0165	0.711		FALSE	FALSE	FALSE	ebi-a-GCST010005.vcf	12	48131728	0.0459	0.719700824	7979	5829	outcome	TRUE	reported	textfile	0.304	3.80E-10	3200	exposure	TRUE	ENDOU	textfile	2	TRUE			8.99E-05	3200	1.62E-05	7979	TRUE	0.794347757	0.010918743	35.3036115	357.9929764
rs651007	T	C	T	C	-0.536	0.0836	0.226		FALSE	FALSE	FALSE	ebi-a-GCST010005.vcf	9	136153875	0.0488	0.08664031	7979	5829	outcome	TRUE	reported	textfile	0.049	6.02E-26	997	exposure	TRUE	ENG	textfile	2	TRUE			0.107348566	997	0.000367768	7979	TRUE	1.38E-21	0.100509931	111.1823074	357.9929764
rs1047153	T	C	T	C	-0.789	0.0489	0.646		FALSE	FALSE	FALSE	ebi-a-GCST010005.vcf	6	46128745	0.0442	0.268799836	7979	5829	outcome	TRUE	reported	textfile	0.021	1.00E-200	3301	exposure	TRUE	ENPP5	textfile	2	TRUE			0.299666407	3301	0.000153415	7979	TRUE	4.37E-186	0.284721185	1313.187485	357.9929764
rs11871061	C	T	C	T	0.987	0.0493	0.359		FALSE	FALSE	FALSE	ebi-a-GCST010005.vcf	17	77706544	0.0428	0.248799785	7979	5829	outcome	TRUE	reported	textfile	0.02	1.00E-200	3301	exposure	TRUE	ENPP7	textfile	2	TRUE			0.424702313	3301	0.000166301	7979	TRUE	3.67E-299	0.448349592	2681.236674	357.9929764
rs11188501	A	G	A	G	0.215	-0.0714	0.34		FALSE	FALSE	FALSE	ebi-a-GCST010005.vcf	10	97600919	0.0449	0.111500034	7979	5829	outcome	TRUE	reported	textfile	0.026	2.20E-16	3301	exposure	TRUE	ENTPD1	textfile	2	TRUE			0.02030664	3301	0.000316903	7979	TRUE	1.28E-09	0.02074578	69.8902561	357.9929764
rs57731447	A	G	A	G	-0.967	-0.1483	0.059		FALSE	FALSE	FALSE	ebi-a-GCST010005.vcf	14	74487521	0.0784	0.058489782	7979	5829	outcome	TRUE	reported	textfile	0.049	7.80E-87	3301	exposure	TRUE	ENTPD5	textfile	2	TRUE			0.105588332	3301	0.000448349	7979	TRUE	1.34E-52	0.103830412	382.2228908	357.9929764
rs4421280	A	G	A	G	0.88	0.0674	0.927		FALSE	FALSE	FALSE	ebi-a-GCST010005.vcf	7	143103217	0.0809	0.404300241	7979	5829	outcome	TRUE	reported	textfile	0.046	8.70E-83	3301	exposure	TRUE	EPHA1	textfile	2	TRUE			0.099857074	3301	8.70E-05	7979	TRUE	3.31E-53	0.104808845	386.2464201	357.9929764
rs6687487	A	G	A	G	-0.612	-0.0701	0.08		FALSE	FALSE	FALSE	ebi-a-GCST010005.vcf	1	23061551	0.0809	0.386600134	7979	5829	outcome	TRUE	reported	textfile	0.045	1.30E-42	3301	exposure	TRUE	EPHB2	textfile	2	TRUE			0.053089014	3301	9.41E-05	7979	TRUE	1.70E-27	0.055132877	192.4962316	357.9929764
rs17482078	T	C	T	C	-0.962	-0.0115	0.216		FALSE	FALSE	FALSE	ebi-a-GCST010005.vcf	5	96118866	0.0524	0.825800041	7979	5829	outcome	TRUE	reported	textfile	0.025	1.00E-200	3301	exposure	TRUE	ERAP1	textfile	2	TRUE			0.309790819	3301	6.04E-06	7979	TRUE	1.75E-200	0.313436777	1506.092804	357.9929764
rs2927608	A	G	A	G	1.052	0.0873	0.437		FALSE	FALSE	FALSE	ebi-a-GCST010005.vcf	5	96252432	0.0423	0.038969964	7979	5829	outcome	TRUE	reported	textfile	0.017	1.00E-200	3301	exposure	TRUE	ERAP2	textfile	2	TRUE			0.537204962	3301	0.000533674	7979	TRUE	0	0.544566984	3944.655777	357.9929764
rs58359565	A	C	A	C	-0.208	0.0704	0.219		FALSE	FALSE	FALSE	ebi-a-GCST010005.vcf	2	53958919	0.0495	0.155399995	7979	5829	outcome	TRUE	reported	textfile	0.03	2.10E-12	3301	exposure	TRUE	ERLEC1	textfile	2	TRUE			0.014362142	3301	0.000253504	7979	TRUE	4.47E-07	0.014799663	49.55752149	357.9929764
rs704	A	G	A	G	0.194	0.0269	0.467		FALSE	FALSE	FALSE	ebi-a-GCST010005.vcf	17	26694861	0.0419	0.520100175	7979	5829	outcome	TRUE	reported	textfile	0.025	2.00E-15	3301	exposure	TRUE	ERLIN1	textfile	2	TRUE			0.017926079	3301	5.17E-05	7979	TRUE	7.31E-10	0.018736029	62.99034796	357.9929764
rs3917545	C	A	C	A	0.277	0.0351	0.131		FALSE	FALSE	FALSE	ebi-a-GCST010005.vcf	7	94936235	0.0633	0.579399345	7979	5829	outcome	TRUE	reported	textfile	0.037	7.80E-14	3301	exposure	TRUE	ERMAP	textfile	2	TRUE			0.016705421	3301	3.85E-05	7979	TRUE	2.25E-09	0.017469505	58.65659964	357.9929764
rs704	A	G	A	G	0.245	0.0269	0.467		FALSE	FALSE	FALSE	ebi-a-GCST010005.vcf	17	26694861	0.0419	0.520100175	7979	5829	outcome	TRUE	reported	textfile	0.024	9.10E-24	3301	exposure	TRUE	ERO1A	textfile	2	TRUE			0.03062111	3301	5.17E-05	7979	TRUE	2.54E-16	0.029881766	101.6164227	357.9929764
rs1254194	T	G	T	G	-0.382	-0.0342	0.596		FALSE	FALSE	FALSE	ebi-a-GCST010005.vcf	1	236399442	0.0423	0.419300133	7979	5829	outcome	TRUE	reported	textfile	0.024	1.90E-56	3301	exposure	TRUE	ERO1B	textfile	2	TRUE			0.071316444	3301	8.19E-05	7979	TRUE	2.05E-37	0.070272329	249.3508798	357.9929764
rs570618	G	T	G	T	-0.197	-0.0275	0.611		FALSE	FALSE	FALSE	ebi-a-GCST010005.vcf	1	196657064	0.0427	0.520700506	7979	5829	outcome	TRUE	reported	textfile	0.025	5.90E-15	3301	exposure	TRUE	ERVV-1	textfile	2	TRUE			0.018474459	3301	5.20E-05	7979	TRUE	3.90E-10	0.018448169	62.00437546	357.9929764
rs11219769	T	G	T	G	-0.235	-0.003	0.264		FALSE	FALSE	FALSE	ebi-a-GCST010005.vcf	11	124620147	0.0472	0.948599956	7979	5829	outcome	TRUE	reported	textfile	0.028	3.60E-17	3301	exposure	TRUE	ESAM	textfile	2	TRUE			0.020905566	3301	5.06E-07	7979	TRUE	2.58E-12	0.021460877	72.35217365	357.9929764
rs1042445	T	C	T	C	-0.438	0.0368	0.233		FALSE	FALSE	FALSE	ebi-a-GCST010005.vcf	3	186395436	0.0494	0.456999789	7979	5829	outcome	TRUE	reported	textfile	0.05	6.20E-18	997	exposure	TRUE	ESR1	textfile	2	TRUE			0.071601108	997	6.96E-05	7979	TRUE	2.66E-15	0.068569266	73.2490537	357.9929764
rs3733159	G	T	G	T	0.364	-0.015	0.312		FALSE	FALSE	FALSE	ebi-a-GCST010005.vcf	3	186360409	0.0443	0.734699933	7979	5829	outcome	TRUE	reported	textfile	0.045	3.03E-15	997	exposure	TRUE	ETHE1	textfile	2	TRUE			0.061701495	997	1.44E-05	7979	TRUE	1.09E-13	0.056882123	60.0112812	357.9929764
rs939715	T	C	T	C	-0.348	-0.0029	0.72		FALSE	FALSE	FALSE	ebi-a-GCST010005.vcf	8	27810626	0.0472	0.950700013	7979	5829	outcome	TRUE	reported	textfile	0.027	8.10E-39	3301	exposure	TRUE	EVA1C	textfile	2	TRUE			0.047941569	3301	4.73E-07	7979	TRUE	8.46E-27	0.048829133	169.3568576	357.9929764
rs13469	T	C	T	C	0.255	0.0451	0.508		FALSE	FALSE	FALSE	ebi-a-GCST010005.vcf	17	26676135	0.0421	0.283899743	7979	5829	outcome	TRUE	reported	textfile	0.024	2.50E-26	3301	exposure	TRUE	EXTL2	textfile	2	TRUE			0.03308741	3301	0.000143842	7979	TRUE	9.91E-17	0.032504177	110.8338421	357.9929764
rs2289252	T	C	T	C	0.442	-0.0239	0.413		FALSE	FALSE	FALSE	ebi-a-GCST010005.vcf	4	187207381	0.042	0.568900087	7979	5829	outcome	TRUE	reported	textfile	0.042	4.60E-25	991	exposure	TRUE	F11	textfile	2	TRUE			0.100705169	991	4.06E-05	7979	TRUE	1.22E-21	0.09472458	103.4852016	357.9929764
rs5030062	C	A	C	A	0.558	0.0358	0.385		FALSE	FALSE	FALSE	ebi-a-GCST010005.vcf	3	186454180	0.0418	0.391400161	7979	5829	outcome	TRUE	reported	textfile	0.04	3.00E-40	996	exposure	TRUE	F11	textfile	2	TRUE			0.163723785	996	9.19E-05	7979	TRUE	1.11E-35	0.147446422	171.9091298	357.9929764
rs12116643	T	C	T	C	0.547	0.0082	0.863		FALSE	FALSE	FALSE	ebi-a-GCST010005.vcf	1	196973183	0.0556	0.882899966	7979	5829	outcome	TRUE	reported	textfile	0.175	1.20E-60	3200	exposure	TRUE	F13B	textfile	2	TRUE			0.003045757	3200	2.73E-06	7979	TRUE	0.010458511	0.070751559	243.4908407	357.9929764
rs6033	G	A	G	A	-0.845	0.0035	0.079		FALSE	FALSE	FALSE	ebi-a-GCST010005.vcf	1	169521853	0.0761	0.963799951	7979	5829	outcome	TRUE	reported	textfile	0.08	5.49E-25	997	exposure	TRUE	F5	textfile	2	TRUE			0.100822152	997	2.65E-07	7979	TRUE	1.63E-22	0.10390349	115.371471	357.9929764
rs776905	C	A	C	A	-1.104	0.0455	0.113		FALSE	FALSE	FALSE	ebi-a-GCST010005.vcf	13	113781942	0.067	0.496999555	7979	5829	outcome	TRUE	reported	textfile	0.06	9.16E-65	997	exposure	TRUE	F7	textfile	2	TRUE			0.253876841	997	5.78E-05	7979	TRUE	1.96E-59	0.244326293	321.7058623	357.9929764
rs2241883	C	T	C	T	-0.191	-6.00E-04	0.303		FALSE	FALSE	FALSE	ebi-a-GCST010005.vcf	2	88424066	0.0441	0.988699991	7979	5829	outcome	TRUE	reported	textfile	0.027	2.40E-12	3301	exposure	TRUE	FABP1	textfile	2	TRUE			0.014942338	3301	2.32E-08	7979	TRUE	3.09E-09	0.015408918	51.62957551	357.9929764
rs2685416	A	C	A	C	0.401	-0.0048	0.263		FALSE	FALSE	FALSE	ebi-a-GCST010005.vcf	8	27808489	0.0486	0.922099953	7979	5829	outcome	TRUE	reported	textfile	0.027	1.10E-49	3301	exposure	TRUE	FAM163A	textfile	2	TRUE			0.062671586	3301	1.22E-06	7979	TRUE	8.88E-35	0.062336437	219.319503	357.9929764
rs10931256	C	T	C	T	-0.334	0.0652	0.216		FALSE	FALSE	FALSE	ebi-a-GCST010005.vcf	2	187685195	0.0489	0.18240007	7979	5829	outcome	TRUE	reported	textfile	0.03	1.10E-29	3301	exposure	TRUE	FAM171B	textfile	2	TRUE			0.036211768	3301	0.000222813	7979	TRUE	9.15E-18	0.037782679	129.539402	357.9929764
rs550057	T	C	T	C	-0.251	0.1062	0.246		FALSE	FALSE	FALSE	ebi-a-GCST010005.vcf	9	136146597	0.046	0.020859793	7979	5829	outcome	TRUE	reported	textfile	0.028	9.30E-19	3301	exposure	TRUE	FAM177A1	textfile	2	TRUE			0.023779194	3301	0.000667734	7979	TRUE	3.85E-10	0.023371355	78.94720315	357.9929764
rs7298766	G	A	G	A	0.184	0.0509	0.306		FALSE	FALSE	FALSE	ebi-a-GCST010005.vcf	12	661656	0.0454	0.261900302	7979	5829	outcome	TRUE	reported	textfile	0.027	9.10E-12	3301	exposure	TRUE	FAM189A2	textfile	2	TRUE			0.013882083	3301	0.000157549	7979	TRUE	3.20E-07	0.014379591	48.13036625	357.9929764
rs8176786	T	C	T	C	0.835	-0.1315	0.049		FALSE	FALSE	FALSE	ebi-a-GCST010005.vcf	11	20959394	0.0912	0.149400138	7979	5829	outcome	TRUE	reported	textfile	0.057	7.40E-49	3301	exposure	TRUE	FAM189A2	textfile	2	TRUE			0.061076103	3301	0.000260561	7979	TRUE	3.72E-30	0.064979976	229.2666828	357.9929764
rs7412	T	C	T	C	0.353	-0.0024	0.078		FALSE	FALSE	FALSE	ebi-a-GCST010005.vcf	19	45412079	0.0778	0.974900066	7979	5829	outcome	TRUE	reported	textfile	0.046	1.80E-14	3301	exposure	TRUE	FAM20A	textfile	2	TRUE			0.017537489	3301	1.19E-07	7979	TRUE	1.38E-10	0.017922762	60.20625314	357.9929764
rs929477	A	G	A	G	-0.372	0.0576	0.094		FALSE	FALSE	FALSE	ebi-a-GCST010005.vcf	17	66655816	0.077	0.454099475	7979	5829	outcome	TRUE	reported	textfile	0.042	5.10E-19	3301	exposure	TRUE	FAM20A	textfile	2	TRUE			0.023227288	3301	7.01E-05	7979	TRUE	2.30E-12	0.02357067	79.63673128	357.9929764
rs10887868	A	G	A	G	-0.188	0.0261	0.412		FALSE	FALSE	FALSE	ebi-a-GCST010005.vcf	10	82194264	0.0424	0.538500363	7979	5829	outcome	TRUE	reported	textfile	0.025	5.50E-14	3301	exposure	TRUE	FAM213A	textfile	2	TRUE			0.016852794	3301	4.75E-05	7979	TRUE	2.32E-09	0.017124592	57.47832226	357.9929764
rs2519093	T	C	T	C	0.294	0.0873	0.178		FALSE	FALSE	FALSE	ebi-a-GCST010005.vcf	9	136141870	0.0506	0.08460967	7979	5829	outcome	TRUE	reported	textfile	0.032	3.10E-20	3301	exposure	TRUE	FAM3B	textfile	2	TRUE			0.024948248	3301	0.000373015	7979	TRUE	1.37E-11	0.02529394	85.61012388	357.9929764
rs2608894	C	T	C	T	-0.21	-0.03	0.757		FALSE	FALSE	FALSE	ebi-a-GCST010005.vcf	19	5848000	0.0506	0.553199782	7979	5829	outcome	TRUE	reported	textfile	0.03	1.20E-12	3301	exposure	TRUE	FAM3B	textfile	2	TRUE			0.014635603	3301	4.41E-05	7979	TRUE	2.83E-08	0.016224478	54.40728336	357.9929764
rs3749290	T	G	T	G	-0.481	-0.1354	0.096		FALSE	FALSE	FALSE	ebi-a-GCST010005.vcf	3	58652292	0.0661	0.040590089	7979	5829	outcome	TRUE	reported	textfile	0.041	2.00E-31	3301	exposure	TRUE	FAM3D	textfile	2	TRUE			0.04004878	3301	0.000525734	7979	TRUE	3.59E-18	0.040156866	138.0199497	357.9929764
rs601338	A	G	A	G	-0.512	0.0382	0.507		FALSE	FALSE	FALSE	ebi-a-GCST010005.vcf	19	49206674	0.0414	0.355600203	7979	5829	outcome	TRUE	reported	textfile	0.023	9.30E-111	3301	exposure	TRUE	FAM3D	textfile	2	TRUE			0.130594351	3301	0.000106719	7979	TRUE	9.67E-71	0.13104631	497.5199268	357.9929764
rs2468789	G	T	G	T	-0.803	0.1191	0.974		FALSE	FALSE	FALSE	ebi-a-GCST010005.vcf	11	18231749	0.1239	0.336300103	7979	5829	outcome	TRUE	reported	textfile	0.077	3.00E-25	3301	exposure	TRUE	FARS2	textfile	2	TRUE			0.031914002	3301	0.000115822	7979	TRUE	2.35E-16	0.032658286	111.3770705	357.9929764
rs7911226	G	A	G	A	-0.363	0.0805	0.297		FALSE	FALSE	FALSE	ebi-a-GCST010005.vcf	10	90768965	0.0457	0.077710553	7979	5829	outcome	TRUE	reported	textfile	0.026	3.50E-43	3301	exposure	TRUE	FAS	textfile	2	TRUE			0.055789572	3301	0.000388822	7979	TRUE	1.32E-26	0.055024363	192.0952931	357.9929764
rs12973524	A	G	A	G	-0.306	-0.0171	0.484		FALSE	FALSE	FALSE	ebi-a-GCST010005.vcf	19	7758263	0.0423	0.686600318	7979	5829	outcome	TRUE	reported	textfile	0.025	5.80E-36	3301	exposure	TRUE	FCER2	textfile	2	TRUE			0.043440279	3301	2.05E-05	7979	TRUE	1.54E-23	0.046770058	161.8648511	357.9929764
rs1801274	G	A	G	A	1.239	-0.0776	0.533		FALSE	FALSE	FALSE	ebi-a-GCST010005.vcf	1	161479745	0.0447	0.082700855	7979	5829	outcome	TRUE	reported	textfile	0.013	1.00E-200	3301	exposure	TRUE	FCGR2A;FCGR2B	textfile	2	TRUE			0.73357682	3301	0.000377663	7979	TRUE	0	0.764217006	10692.67917	357.9929764
rs11103602	A	G	A	G	0.583	0.0673	0.258		FALSE	FALSE	FALSE	ebi-a-GCST010005.vcf	9	137854872	0.0473	0.154599826	7979	5829	outcome	TRUE	reported	textfile	0.027	1.50E-106	3301	exposure	TRUE	FCN1	textfile	2	TRUE			0.123827445	3301	0.000253722	7979	TRUE	1.03E-64	0.130133981	493.5380791	357.9929764
rs10891700	T	C	T	C	-0.399	-0.0575	0.132		FALSE	FALSE	FALSE	ebi-a-GCST010005.vcf	11	114437886	0.0592	0.331500357	7979	5829	outcome	TRUE	reported	textfile	0.036	7.40E-29	3301	exposure	TRUE	FCN2	textfile	2	TRUE			0.035898893	3301	0.00011825	7979	TRUE	2.36E-18	0.036481228	124.9083808	357.9929764
rs7528684	G	A	G	A	0.525	0.0728	0.465		FALSE	FALSE	FALSE	ebi-a-GCST010005.vcf	1	157670816	0.0417	0.081210092	7979	5829	outcome	TRUE	reported	textfile	0.023	1.40E-112	3301	exposure	TRUE	FCRL3	textfile	2	TRUE			0.136394272	3301	0.000381931	7979	TRUE	1.01E-70	0.137137219	524.3193871	357.9929764
rs11582663	T	C	T	C	-1.133	-0.0818	0.144		FALSE	FALSE	FALSE	ebi-a-GCST010005.vcf	1	157559122	0.0593	0.167500073	7979	5829	outcome	TRUE	reported	textfile	0.03	1.00E-200	3301	exposure	TRUE	FCRL4	textfile	2	TRUE			0.301846388	3301	0.000238481	7979	TRUE	5.92E-186	0.316465282	1527.382497	357.9929764
rs58240276	T	C	T	C	-0.609	-0.0449	0.19		FALSE	FALSE	FALSE	ebi-a-GCST010005.vcf	1	159783559	0.0521	0.388900051	7979	5829	outcome	TRUE	reported	textfile	0.03	3.10E-92	3301	exposure	TRUE	FCRL6	textfile	2	TRUE			0.111042847	3301	9.31E-05	7979	TRUE	1.64E-59	0.114157172	425.1369405	357.9929764
rs3733159	G	T	G	T	0.266	-0.015	0.312		FALSE	FALSE	FALSE	ebi-a-GCST010005.vcf	3	186360409	0.0443	0.734699933	7979	5829	outcome	TRUE	reported	textfile	0.044	1.43E-09	997	exposure	TRUE	FETUB	textfile	2	TRUE			0.035429798	997	1.44E-05	7979	TRUE	2.84E-08	0.0303764	31.17139256	357.9929764
rs601338	A	G	A	G	-0.18	0.0382	0.507		FALSE	FALSE	FALSE	ebi-a-GCST010005.vcf	19	49206674	0.0414	0.355600203	7979	5829	outcome	TRUE	reported	textfile	0.024	1.70E-13	3301	exposure	TRUE	FGF19	textfile	2	TRUE			0.016764772	3301	0.000106719	7979	TRUE	7.01E-09	0.016196825	54.31302354	357.9929764
rs308403	T	C	T	C	-0.59	-0.1047	0.319		FALSE	FALSE	FALSE	ebi-a-GCST010005.vcf	4	123757748	0.0453	0.020640015	7979	5829	outcome	TRUE	reported	textfile	0.043	5.80E-39	996	exposure	TRUE	FGF2	textfile	2	TRUE			0.159240185	996	0.000669216	7979	TRUE	4.57E-32	0.151241792	177.1226948	357.9929764
rs4253254	T	C	T	C	0.148	-0.0243	0.51		FALSE	FALSE	FALSE	ebi-a-GCST010005.vcf	4	187158508	0.0413	0.556599741	7979	5829	outcome	TRUE	reported	textfile	0.018	1.42E-16	6861	exposure	TRUE	FGF23	textfile	2	TRUE			0.009760184	6861	4.34E-05	7979	TRUE	1.92E-08	0.010947619	75.9208729	357.9929764
rs11186737	C	T	C	T	0.302	-0.0308	0.746		FALSE	FALSE	FALSE	ebi-a-GCST010005.vcf	10	93666349	0.0445	0.489000159	7979	5829	outcome	TRUE	reported	textfile	0.333	5.90E-28	3200	exposure	TRUE	FGFBP3	textfile	2	TRUE			0.00025712	3200	6.01E-05	7979	TRUE	0.692186638	0.034563397	114.490941	357.9929764
rs12740374	T	G	T	G	-0.264	0.0152	0.223		FALSE	FALSE	FALSE	ebi-a-GCST010005.vcf	1	109817590	0.0506	0.764300247	7979	5829	outcome	TRUE	reported	textfile	0.03	1.50E-18	3301	exposure	TRUE	FJX1	textfile	2	TRUE			0.022935399	3301	1.13E-05	7979	TRUE	5.61E-13	0.024152591	81.65149362	357.9929764
rs704	A	G	A	G	1.04	0.0269	0.467		FALSE	FALSE	FALSE	ebi-a-GCST010005.vcf	17	26694861	0.0419	0.520100175	7979	5829	outcome	TRUE	reported	textfile	0.017	1.00E-200	3301	exposure	TRUE	FKBP6	textfile	2	TRUE			0.531495899	3301	5.17E-05	7979	TRUE	0	0.538444275	3848.565988	357.9929764
rs967645	T	C	T	C	-0.175	0.0321	0.509		FALSE	FALSE	FALSE	ebi-a-GCST010005.vcf	17	26713970	0.0417	0.441500297	7979	5829	outcome	TRUE	reported	textfile	0.024	6.30E-13	3301	exposure	TRUE	FLNA	textfile	2	TRUE			0.015860898	3301	7.43E-05	7979	TRUE	1.20E-08	0.015307539	51.28461151	357.9929764
rs17796777	C	A	C	A	-0.235	0.0554	0.286		FALSE	FALSE	FALSE	ebi-a-GCST010005.vcf	14	85806774	0.0462	0.230700215	7979	5829	outcome	TRUE	reported	textfile	0.028	1.50E-17	3301	exposure	TRUE	FLRT2	textfile	2	TRUE			0.020905566	3301	0.000180226	7979	TRUE	1.72E-10	0.022554332	76.12365887	357.9929764
rs11908097	C	T	C	T	0.444	-0.019	0.251		FALSE	FALSE	FALSE	ebi-a-GCST010005.vcf	20	14689146	0.0503	0.705899704	7979	5829	outcome	TRUE	reported	textfile	0.028	2.50E-57	3301	exposure	TRUE	FLRT3	textfile	2	TRUE			0.070821741	3301	1.79E-05	7979	TRUE	1.87E-38	0.074122742	264.1072807	357.9929764
rs10935473	T	G	T	G	-0.688	-0.0136	0.444		FALSE	FALSE	FALSE	ebi-a-GCST010005.vcf	3	98416900	0.0417	0.743799702	7979	5829	outcome	TRUE	reported	textfile	0.022	1.00E-200	3301	exposure	TRUE	FLT4	textfile	2	TRUE			0.228661971	3301	1.33E-05	7979	TRUE	1.24E-137	0.233703186	1006.120342	357.9929764
rs2519093	T	C	T	C	-0.58	0.0873	0.178		FALSE	FALSE	FALSE	ebi-a-GCST010005.vcf	9	136141870	0.0506	0.08460967	7979	5829	outcome	TRUE	reported	textfile	0.031	5.90E-80	3301	exposure	TRUE	FLT4	textfile	2	TRUE			0.09592958	3301	0.000373015	7979	TRUE	7.19E-48	0.098441405	360.2186216	357.9929764
rs1250258	C	T	C	T	-0.711	0.0441	0.255		FALSE	FALSE	FALSE	ebi-a-GCST010005.vcf	2	216300185	0.0463	0.340999702	7979	5829	outcome	TRUE	reported	textfile	0.045	1.28E-49	996	exposure	TRUE	FN1	textfile	2	TRUE			0.200733331	996	0.000113717	7979	TRUE	1.29E-44	0.192072704	236.3087231	357.9929764
rs10500671	A	C	A	C	0.243	-0.0651	0.242		FALSE	FALSE	FALSE	ebi-a-GCST010005.vcf	11	6460026	0.0513	0.204099998	7979	5829	outcome	TRUE	reported	textfile	0.029	1.70E-16	3301	exposure	TRUE	FNDC5	textfile	2	TRUE			0.020839539	3301	0.000201837	7979	TRUE	2.36E-10	0.021663425	73.05015471	357.9929764
rs570618	G	T	G	T	-0.172	-0.0275	0.611		FALSE	FALSE	FALSE	ebi-a-GCST010005.vcf	1	196657064	0.0427	0.520700506	7979	5829	outcome	TRUE	reported	textfile	0.025	1.10E-11	3301	exposure	TRUE	FRK	textfile	2	TRUE			0.014145149	3301	5.20E-05	7979	TRUE	5.83E-08	0.014062991	47.05554932	357.9929764
rs288326	A	G	A	G	0.566	-0.0595	0.126		FALSE	FALSE	FALSE	ebi-a-GCST010005.vcf	2	183703336	0.0623	0.339600249	7979	5829	outcome	TRUE	reported	textfile	0.036	3.70E-55	3301	exposure	TRUE	FRZB	textfile	2	TRUE			0.069705344	3301	0.000114332	7979	TRUE	4.19E-36	0.070557768	250.440608	357.9929764
rs1260326	T	C	T	C	0.14	-0.0382	0.44		FALSE	FALSE	FALSE	ebi-a-GCST010005.vcf	2	27730940	0.0423	0.366100229	7979	5829	outcome	TRUE	reported	textfile	0.023	2.00E-09	3394	exposure	TRUE	FST	textfile	2	TRUE			0.010805042	3394	0.000102226	7979	TRUE	4.31E-06	0.00965888	33.08246048	357.9929764
rs217181	T	C	T	C	0.524	0.0562	0.196		FALSE	FALSE	FALSE	ebi-a-GCST010005.vcf	16	72114002	0.0524	0.283699781	7979	5829	outcome	TRUE	reported	textfile	0.03	7.40E-69	3301	exposure	TRUE	FTL;FTH1	textfile	2	TRUE			0.084649638	3301	0.000144181	7979	TRUE	7.11E-44	0.086537569	312.5333124	357.9929764
rs4554007	A	G	A	G	0.212	-0.0054	0.203		FALSE	FALSE	FALSE	ebi-a-GCST010005.vcf	3	165484401	0.0507	0.915199976	7979	5829	outcome	TRUE	reported	textfile	0.031	6.90E-12	3301	exposure	TRUE	FURIN	textfile	2	TRUE			0.013978241	3301	1.42E-06	7979	TRUE	1.35E-08	0.014543069	48.68562439	357.9929764
rs2732317	C	A	C	A	-0.45	-0.018	0.612		FALSE	FALSE	FALSE	ebi-a-GCST010005.vcf	8	33330687	0.0421	0.668399321	7979	5829	outcome	TRUE	reported	textfile	0.024	2.50E-77	3301	exposure	TRUE	FUT10	textfile	2	TRUE			0.096303652	3301	2.29E-05	7979	TRUE	1.22E-52	0.09616968	351.021389	357.9929764
rs708686	T	C	T	C	-0.853	0.0433	0.274		FALSE	FALSE	FALSE	ebi-a-GCST010005.vcf	19	5840619	0.0442	0.327899685	7979	5829	outcome	TRUE	reported	textfile	0.024	1.00E-200	3301	exposure	TRUE	FUT3	textfile	2	TRUE			0.276885556	3301	0.000120293	7979	TRUE	3.82E-169	0.289477785	1344.063837	357.9929764
rs778809	A	G	A	G	-0.58	0.0668	0.301		FALSE	FALSE	FALSE	ebi-a-GCST010005.vcf	19	5830302	0.0435	0.124299963	7979	5829	outcome	TRUE	reported	textfile	0.025	1.30E-118	3301	exposure	TRUE	FUT5	textfile	2	TRUE			0.140267484	3301	0.000295533	7979	TRUE	6.74E-74	0.141556447	544.0016618	357.9929764
rs704	A	G	A	G	-0.546	0.0269	0.467		FALSE	FALSE	FALSE	ebi-a-GCST010005.vcf	17	26694861	0.0419	0.520100175	7979	5829	outcome	TRUE	reported	textfile	0.023	1.20E-126	3301	exposure	TRUE	FUT9	textfile	2	TRUE			0.145900209	3301	5.17E-05	7979	TRUE	3.16E-81	0.148408703	574.9240443	357.9929764
rs12450199	A	C	A	C	0.369	-0.0168	0.647		FALSE	FALSE	FALSE	ebi-a-GCST010005.vcf	17	78076592	0.0424	0.691300705	7979	5829	outcome	TRUE	reported	textfile	0.392	1.40E-48	3200	exposure	TRUE	GAA	textfile	2	TRUE			0.000277001	3200	1.97E-05	7979	TRUE	0.559734599	0.062195894	212.0938343	357.9929764
rs2205895	T	C	T	C	-0.182	0.0128	0.353		FALSE	FALSE	FALSE	ebi-a-GCST010005.vcf	1	169572645	0.0435	0.768700211	7979	5829	outcome	TRUE	reported	textfile	0.026	1.40E-12	3301	exposure	TRUE	GAL	textfile	2	TRUE			0.014635603	3301	1.09E-05	7979	TRUE	1.11E-08	0.015130447	50.68218872	357.9929764
rs704	A	G	A	G	0.259	0.0269	0.467		FALSE	FALSE	FALSE	ebi-a-GCST010005.vcf	17	26694861	0.0419	0.520100175	7979	5829	outcome	TRUE	reported	textfile	0.024	1.80E-26	3301	exposure	TRUE	GBP6	textfile	2	TRUE			0.034097916	3301	5.17E-05	7979	TRUE	4.11E-18	0.033394398	113.974218	357.9929764
rs12038333	A	G	A	G	-0.19	-0.0255	0.609		FALSE	FALSE	FALSE	ebi-a-GCST010005.vcf	1	196672454	0.0427	0.549700333	7979	5829	outcome	TRUE	reported	textfile	0.025	5.80E-14	3301	exposure	TRUE	GCK	textfile	2	TRUE			0.017207069	3301	4.47E-05	7979	TRUE	1.45E-09	0.017192192	57.70918818	357.9929764
rs11079936	C	T	C	T	-0.178	0.012	0.669		FALSE	FALSE	FALSE	ebi-a-GCST010005.vcf	17	48907834	0.0444	0.787899818	7979	5829	outcome	TRUE	reported	textfile	0.026	7.90E-12	3301	exposure	TRUE	GDF11	textfile	2	TRUE			0.014008262	3301	9.16E-06	7979	TRUE	2.17E-08	0.014032147	46.95087301	357.9929764
rs1815739	C	T	C	T	0.168	0.0532	0.556		FALSE	FALSE	FALSE	ebi-a-GCST010005.vcf	11	66328095	0.0414	0.198900099	7979	5829	outcome	TRUE	reported	textfile	0.025	8.10E-12	3301	exposure	TRUE	GDF11	textfile	2	TRUE			0.013503667	3301	0.000206963	7979	TRUE	7.67E-07	0.013934979	46.62116086	357.9929764
rs704	A	G	A	G	0.841	0.0269	0.467		FALSE	FALSE	FALSE	ebi-a-GCST010005.vcf	17	26694861	0.0419	0.520100175	7979	5829	outcome	TRUE	reported	textfile	0.02	1.00E-200	3301	exposure	TRUE	GDF5	textfile	2	TRUE			0.348950432	3301	5.17E-05	7979	TRUE	7.53E-231	0.352100042	1792.83549	357.9929764
rs2890364	G	A	G	A	0.219	0.0245	0.774		FALSE	FALSE	FALSE	ebi-a-GCST010005.vcf	10	5833748	0.0515	0.63480012	7979	5829	outcome	TRUE	reported	textfile	0.21	9.10E-14	3200	exposure	TRUE	GDI2	textfile	2	TRUE			0.000339957	3200	2.84E-05	7979	TRUE	0.531007256	0.01677906	54.57515342	357.9929764
rs704	A	G	A	G	0.906	0.0269	0.467		FALSE	FALSE	FALSE	ebi-a-GCST010005.vcf	17	26694861	0.0419	0.520100175	7979	5829	outcome	TRUE	reported	textfile	0.019	1.00E-200	3301	exposure	TRUE	GEM	textfile	2	TRUE			0.408015807	3301	5.17E-05	7979	TRUE	1.56E-286	0.408630219	2279.573859	357.9929764
rs15881	C	A	C	A	0.295	-8.00E-04	0.456		FALSE	FALSE	FALSE	ebi-a-GCST010005.vcf	8	21550768	0.0421	0.984199998	7979	5829	outcome	TRUE	reported	textfile	0.025	4.10E-33	3301	exposure	TRUE	GFRA2	textfile	2	TRUE			0.040497464	3301	4.53E-08	7979	TRUE	7.22E-23	0.043175539	148.8633596	357.9929764
rs8176672	T	C	T	C	0.37	0.1537	0.067		FALSE	FALSE	FALSE	ebi-a-GCST010005.vcf	9	136142185	0.0714	0.031249998	7979	5829	outcome	TRUE	reported	textfile	0.05	8.70E-14	3301	exposure	TRUE	GFRAL	textfile	2	TRUE			0.016327942	3301	0.000580577	7979	TRUE	4.60E-07	0.017115512	57.4473136	357.9929764
rs10957266	C	T	C	T	0.799	0.035	0.071		FALSE	FALSE	FALSE	ebi-a-GCST010005.vcf	8	63923764	0.0829	0.672900731	7979	5829	outcome	TRUE	reported	textfile	0.046	1.20E-68	3301	exposure	TRUE	GGH	textfile	2	TRUE			0.08378972	3301	2.23E-05	7979	TRUE	1.50E-45	0.084216583	303.3801471	357.9929764
rs2019065	C	T	C	T	0.208	0.0055	0.392		FALSE	FALSE	FALSE	ebi-a-GCST010005.vcf	3	52809525	0.0417	0.894699923	7979	5829	outcome	TRUE	reported	textfile	0.025	2.10E-16	3301	exposure	TRUE	GJA1	textfile	2	TRUE			0.020551612	3301	2.18E-06	7979	TRUE	5.15E-12	0.020622737	69.46701063	357.9929764
rs11854180	T	G	T	G	0.829	0.0047	0.769		FALSE	FALSE	FALSE	ebi-a-GCST010005.vcf	15	69559340	0.0492	0.924000061	7979	5829	outcome	TRUE	reported	textfile	0.025	1.00E-200	3301	exposure	TRUE	GLCE	textfile	2	TRUE			0.249986177	3301	1.14E-06	7979	TRUE	1.61E-154	0.244161608	1065.689641	357.9929764
rs2519093	T	C	T	C	0.576	0.0873	0.178		FALSE	FALSE	FALSE	ebi-a-GCST010005.vcf	9	136141870	0.0506	0.08460967	7979	5829	outcome	TRUE	reported	textfile	0.031	1.10E-78	3301	exposure	TRUE	GLCE	textfile	2	TRUE			0.094735895	3301	0.000373015	7979	TRUE	3.23E-47	0.097088274	354.7348077	357.9929764
rs34460487	A	G	A	G	0.267	0.0366	0.346		FALSE	FALSE	FALSE	ebi-a-GCST010005.vcf	17	4685228	0.0435	0.399899628	7979	5829	outcome	TRUE	reported	textfile	0.026	6.80E-25	3301	exposure	TRUE	GLTPD2	textfile	2	TRUE			0.030976187	3301	8.87E-05	7979	TRUE	4.09E-16	0.03226312	109.9844757	357.9929764
rs7412	T	C	T	C	0.842	-0.0024	0.078		FALSE	FALSE	FALSE	ebi-a-GCST010005.vcf	19	45412079	0.0778	0.974900066	7979	5829	outcome	TRUE	reported	textfile	0.044	3.60E-81	3301	exposure	TRUE	GNAI3	textfile	2	TRUE			0.099912794	3301	1.19E-07	7979	TRUE	3.48E-56	0.10197171	374.6036458	357.9929764
rs12151621	A	C	A	C	0.774	0.0298	0.227		FALSE	FALSE	FALSE	ebi-a-GCST010005.vcf	2	85934499	0.0516	0.56409987	7979	5829	outcome	TRUE	reported	textfile	0.026	7.40E-189	3301	exposure	TRUE	GNLY	textfile	2	TRUE			0.21174749	3301	4.18E-05	7979	TRUE	2.28E-124	0.21024093	878.2233123	357.9929764
rs9471987	A	G	A	G	0.4	-0.0274	0.402		FALSE	FALSE	FALSE	ebi-a-GCST010005.vcf	6	42944140	0.0416	0.50970043	7979	5829	outcome	TRUE	reported	textfile	0.545	2.40E-61	3200	exposure	TRUE	GNMT	textfile	2	TRUE			0.000168413	3200	5.44E-05	7979	TRUE	0.788930847	0.07692672	266.5136733	357.9929764
rs2731674	G	T	G	T	-0.201	-0.0378	0.753		FALSE	FALSE	FALSE	ebi-a-GCST010005.vcf	5	176839890	0.0483	0.433099817	7979	5829	outcome	TRUE	reported	textfile	0.028	8.90E-13	3301	exposure	TRUE	GNRH1	textfile	2	TRUE			0.015380211	3301	7.68E-05	7979	TRUE	2.17E-08	0.015028445	50.33530062	357.9929764
rs4241818	C	T	C	T	-0.248	-0.0288	0.514		FALSE	FALSE	FALSE	ebi-a-GCST010005.vcf	4	187153786	0.0413	0.485900113	7979	5829	outcome	TRUE	reported	textfile	0.024	3.10E-24	3301	exposure	TRUE	GNRH1	textfile	2	TRUE			0.031351951	3301	6.10E-05	7979	TRUE	1.38E-16	0.03072789	104.5849865	357.9929764
rs3787480	A	G	A	G	-0.24	-0.0255	0.149		FALSE	FALSE	FALSE	ebi-a-GCST010005.vcf	20	3016895	0.0566	0.651700419	7979	5829	outcome	TRUE	reported	textfile	0.034	2.30E-12	3301	exposure	TRUE	GNRH2	textfile	2	TRUE			0.014878938	3301	2.54E-05	7979	TRUE	1.36E-08	0.014607245	48.90364816	357.9929764
rs601338	A	G	A	G	-0.268	0.0382	0.507		FALSE	FALSE	FALSE	ebi-a-GCST010005.vcf	19	49206674	0.0414	0.355600203	7979	5829	outcome	TRUE	reported	textfile	0.024	1.10E-28	3301	exposure	TRUE	GOLM1	textfile	2	TRUE			0.03642102	3301	0.000106719	7979	TRUE	1.01E-18	0.035904961	122.8618159	357.9929764
rs704	A	G	A	G	-0.197	0.0269	0.467		FALSE	FALSE	FALSE	ebi-a-GCST010005.vcf	17	26694861	0.0419	0.520100175	7979	5829	outcome	TRUE	reported	textfile	0.024	8.50E-16	3301	exposure	TRUE	GORAB	textfile	2	TRUE			0.020014616	3301	5.17E-05	7979	TRUE	6.46E-11	0.019319974	64.99224266	357.9929764
rs704	A	G	A	G	0.26	0.0269	0.467		FALSE	FALSE	FALSE	ebi-a-GCST010005.vcf	17	26694861	0.0419	0.520100175	7979	5829	outcome	TRUE	reported	textfile	0.024	9.50E-27	3301	exposure	TRUE	GOSR1	textfile	2	TRUE			0.034352666	3301	5.17E-05	7979	TRUE	3.03E-18	0.033652767	114.8867356	357.9929764
rs1956456	T	C	T	C	-0.33	0.0201	0.836		FALSE	FALSE	FALSE	ebi-a-GCST010005.vcf	14	94642962	0.0568	0.723099398	7979	5829	outcome	TRUE	reported	textfile	0.033	5.60E-23	3301	exposure	TRUE	GOT1	textfile	2	TRUE			0.029420418	3301	1.57E-05	7979	TRUE	2.92E-16	0.029861251	101.5445139	357.9929764
rs757158	T	C	T	C	0.305	0.0092	0.414		FALSE	FALSE	FALSE	ebi-a-GCST010005.vcf	7	94955528	0.043	0.83069998	7979	5829	outcome	TRUE	reported	textfile	0.044	6.96E-12	996	exposure	TRUE	GOT1	textfile	2	TRUE			0.046111126	996	5.74E-06	7979	TRUE	1.45E-10	0.045136474	46.98645842	357.9929764
rs11065979	T	C	T	C	0.175	0.006	0.438		FALSE	FALSE	FALSE	ebi-a-GCST010005.vcf	12	112059557	0.0414	0.884000071	7979	5829	outcome	TRUE	reported	textfile	0.025	1.60E-12	3301	exposure	TRUE	GP1BA	textfile	2	TRUE			0.014635603	3301	2.63E-06	7979	TRUE	6.87E-09	0.015077055	50.50060484	357.9929764
rs72835078	T	G	T	G	0.328	0.182	0.072		FALSE	FALSE	FALSE	ebi-a-GCST010005.vcf	17	4826592	0.0699	0.009174027	7979	5829	outcome	TRUE	reported	textfile	0.048	9.10E-12	3301	exposure	TRUE	GP1BA	textfile	2	TRUE			0.013956578	3301	0.000849141	7979	TRUE	1.52E-05	0.014376665	48.12042942	357.9929764
rs1466733	A	G	A	G	0.171	0.0201	0.737		FALSE	FALSE	FALSE	ebi-a-GCST010005.vcf	3	194120998	0.0469	0.668399321	7979	5829	outcome	TRUE	reported	textfile	0.021	8.60E-17	6861	exposure	TRUE	GP5	textfile	2	TRUE			0.009574468	6861	2.30E-05	7979	TRUE	1.43E-08	0.011335625	78.64251071	357.9929764
rs2236653	T	C	T	C	-0.137	0.0323	0.421		FALSE	FALSE	FALSE	ebi-a-GCST010005.vcf	11	126283785	0.0415	0.437400223	7979	5829	outcome	TRUE	reported	textfile	0.02	3.37E-12	6861	exposure	TRUE	GP5	textfile	2	TRUE			0.00679453	6861	7.59E-05	7979	TRUE	7.20E-06	0.009150225	63.34097986	357.9929764
rs1654439	T	G	T	G	-0.657	0.0471	0.17		FALSE	FALSE	FALSE	ebi-a-GCST010005.vcf	19	55553647	0.056	0.400300378	7979	5829	outcome	TRUE	reported	textfile	0.055	6.59E-31	996	exposure	TRUE	GP6	textfile	2	TRUE			0.125534136	996	8.87E-05	7979	TRUE	7.69E-27	0.121811348	137.8752497	357.9929764
rs4074478	T	C	T	C	0.424	0.0638	0.106		FALSE	FALSE	FALSE	ebi-a-GCST010005.vcf	2	241446340	0.0698	0.360400181	7979	5829	outcome	TRUE	reported	textfile	0.041	4.30E-25	3301	exposure	TRUE	GPC1	textfile	2	TRUE			0.031399755	3301	0.000104724	7979	TRUE	3.45E-16	0.034072586	116.3705043	357.9929764
rs2147190	T	C	T	C	0.334	0.0088	0.336		FALSE	FALSE	FALSE	ebi-a-GCST010005.vcf	13	92058888	0.0441	0.841699947	7979	5829	outcome	TRUE	reported	textfile	0.045	2.27E-13	993	exposure	TRUE	GPC5	textfile	2	TRUE			0.052662214	993	4.99E-06	7979	TRUE	6.54E-12	0.04977718	51.91328178	357.9929764
rs342702	T	G	T	G	-0.804	-0.1101	0.274		FALSE	FALSE	FALSE	ebi-a-GCST010005.vcf	13	92422946	0.0461	0.016839919	7979	5829	outcome	TRUE	reported	textfile	0.025	1.00E-200	3301	exposure	TRUE	GPC5	textfile	2	TRUE			0.238680408	3301	0.000714534	7979	TRUE	1.16E-132	0.257175313	1142.155574	357.9929764
rs704	A	G	A	G	0.265	0.0269	0.467		FALSE	FALSE	FALSE	ebi-a-GCST010005.vcf	17	26694861	0.0419	0.520100175	7979	5829	outcome	TRUE	reported	textfile	0.024	7.60E-28	3301	exposure	TRUE	GPD1L	textfile	2	TRUE			0.035639085	3301	5.17E-05	7979	TRUE	6.54E-19	0.03495955	119.5095556	357.9929764
rs4638719	G	A	G	A	-0.464	0.0268	0.373		FALSE	FALSE	FALSE	ebi-a-GCST010005.vcf	19	15583562	0.0429	0.532200159	7979	5829	outcome	TRUE	reported	textfile	0.024	3.20E-82	3301	exposure	TRUE	GPHA2	textfile	2	TRUE			0.101769778	3301	4.89E-05	7979	TRUE	4.63E-55	0.100702982	369.420925	357.9929764
rs2731674	G	T	G	T	-0.199	-0.0378	0.753		FALSE	FALSE	FALSE	ebi-a-GCST010005.vcf	5	176839890	0.0483	0.433099817	7979	5829	outcome	TRUE	reported	textfile	0.028	1.50E-12	3301	exposure	TRUE	GPNMB	textfile	2	TRUE			0.015080253	3301	7.68E-05	7979	TRUE	3.05E-08	0.014730859	49.32368469	357.9929764
rs4253282	T	C	T	C	-0.201	-0.0217	0.512		FALSE	FALSE	FALSE	ebi-a-GCST010005.vcf	4	187164399	0.0415	0.601100377	7979	5829	outcome	TRUE	reported	textfile	0.025	4.00E-16	3301	exposure	TRUE	GPNMB	textfile	2	TRUE			0.019217743	3301	3.43E-05	7979	TRUE	1.07E-10	0.020188865	67.97541038	357.9929764
rs858267	T	G	T	G	1.033	-0.1456	0.023		FALSE	FALSE	FALSE	ebi-a-GCST010005.vcf	7	23210129	0.1382	0.292199858	7979	5829	outcome	TRUE	reported	textfile	0.142	8.35E-13	996	exposure	TRUE	GPNMB	textfile	2	TRUE			0.05054873	996	0.000139125	7979	TRUE	1.14E-10	0.047957114	50.07061325	357.9929764
rs704	A	G	A	G	0.394	0.0269	0.467		FALSE	FALSE	FALSE	ebi-a-GCST010005.vcf	17	26694861	0.0419	0.520100175	7979	5829	outcome	TRUE	reported	textfile	0.024	9.10E-62	3301	exposure	TRUE	GPR135	textfile	2	TRUE			0.075523727	3301	5.17E-05	7979	TRUE	3.12E-40	0.077279896	276.2987127	357.9929764
rs1097234	A	C	A	C	0.563	0.0457	0.175		FALSE	FALSE	FALSE	ebi-a-GCST010005.vcf	1	53063559	0.0552	0.407900277	7979	5829	outcome	TRUE	reported	textfile	0.031	1.60E-73	3301	exposure	TRUE	GPX7	textfile	2	TRUE			0.090892172	3301	8.59E-05	7979	TRUE	3.66E-48	0.091524799	332.3594421	357.9929764
rs704	A	G	A	G	-0.269	0.0269	0.467		FALSE	FALSE	FALSE	ebi-a-GCST010005.vcf	17	26694861	0.0419	0.520100175	7979	5829	outcome	TRUE	reported	textfile	0.024	1.10E-28	3301	exposure	TRUE	GRAMD1C	textfile	2	TRUE			0.036683337	3301	5.17E-05	7979	TRUE	1.88E-19	0.036022898	123.280459	357.9929764
rs704	A	G	A	G	0.231	0.0269	0.467		FALSE	FALSE	FALSE	ebi-a-GCST010005.vcf	17	26694861	0.0419	0.520100175	7979	5829	outcome	TRUE	reported	textfile	0.024	2.50E-21	3301	exposure	TRUE	GRB14	textfile	2	TRUE			0.027314399	3301	5.17E-05	7979	TRUE	1.26E-14	0.02656428	90.02706295	357.9929764
rs704	A	G	A	G	0.211	0.0269	0.467		FALSE	FALSE	FALSE	ebi-a-GCST010005.vcf	17	26694861	0.0419	0.520100175	7979	5829	outcome	TRUE	reported	textfile	0.024	6.60E-18	3301	exposure	TRUE	GRB7	textfile	2	TRUE			0.022892976	3301	5.17E-05	7979	TRUE	2.25E-12	0.022163533	74.77476932	357.9929764
rs6037651	T	C	T	C	0.27	0.0142	0.582		FALSE	FALSE	FALSE	ebi-a-GCST010005.vcf	20	3686436	0.0425	0.738500851	7979	5829	outcome	TRUE	reported	textfile	0.025	2.40E-27	3301	exposure	TRUE	GRID2	textfile	2	TRUE			0.034148798	3301	1.40E-05	7979	TRUE	8.81E-19	0.035469641	121.3174307	357.9929764
rs12740374	G	T	G	T	0.749	-0.0152	0.787		FALSE	FALSE	FALSE	ebi-a-GCST010005.vcf	1	109817590	0.0506	0.764300247	7979	5829	outcome	TRUE	reported	textfile	0.021	1.00E-200	6861	exposure	TRUE	GRN	textfile	2	TRUE			0.15644985	6861	1.13E-05	7979	TRUE	4.05E-140	0.188082317	1588.900749	357.9929764
rs4747193	A	G	A	G	0.187	-0.0088	0.709		FALSE	FALSE	FALSE	ebi-a-GCST010005.vcf	10	73558852	0.0471	0.85200001	7979	5829	outcome	TRUE	reported	textfile	0.02	2.56E-20	6861	exposure	TRUE	GRN	textfile	2	TRUE			0.012585255	6861	4.38E-06	7979	TRUE	1.89E-11	0.014429538	100.4212347	357.9929764
rs5848	T	C	T	C	-0.276	-0.0688	0.287		FALSE	FALSE	FALSE	ebi-a-GCST010005.vcf	17	42430244	0.0492	0.162300179	7979	5829	outcome	TRUE	reported	textfile	0.028	8.10E-23	3301	exposure	TRUE	GRN	textfile	2	TRUE			0.028609716	3301	0.000245076	7979	TRUE	6.72E-14	0.031175942	106.1590411	357.9929764
rs1863622	C	T	C	T	0.25	0.0304	0.216		FALSE	FALSE	FALSE	ebi-a-GCST010005.vcf	3	186396616	0.0498	0.541299966	7979	5829	outcome	TRUE	reported	textfile	0.03	1.60E-16	3301	exposure	TRUE	GRP	textfile	2	TRUE			0.020616176	3301	4.67E-05	7979	TRUE	2.86E-11	0.021168	71.34342972	357.9929764
rs704	A	G	A	G	0.171	0.0269	0.467		FALSE	FALSE	FALSE	ebi-a-GCST010005.vcf	17	26694861	0.0419	0.520100175	7979	5829	outcome	TRUE	reported	textfile	0.025	3.20E-12	3301	exposure	TRUE	GRP	textfile	2	TRUE			0.013983442	3301	5.17E-05	7979	TRUE	6.98E-08	0.014556813	48.7323136	357.9929764
rs241775	T	C	T	C	-0.178	-0.0479	0.478		FALSE	FALSE	FALSE	ebi-a-GCST010005.vcf	17	26644668	0.0427	0.261700167	7979	5829	outcome	TRUE	reported	textfile	0.024	2.30E-13	3301	exposure	TRUE	GSTA4	textfile	2	TRUE			0.016400367	3301	0.000157727	7979	TRUE	1.98E-08	0.01581133	52.999571	357.9929764
rs483082	T	G	T	G	0.273	-0.0144	0.231		FALSE	FALSE	FALSE	ebi-a-GCST010005.vcf	19	45416178	0.0531	0.786299501	7979	5829	outcome	TRUE	reported	textfile	0.029	3.70E-21	3301	exposure	TRUE	GSTM1	textfile	2	TRUE			0.026159815	3301	9.22E-06	7979	TRUE	1.03E-14	0.026478514	89.72849511	357.9929764
rs2282326	C	A	C	A	-0.911	0.0456	0.354		FALSE	FALSE	FALSE	ebi-a-GCST010005.vcf	10	106020398	0.0424	0.2824002	7979	5829	outcome	TRUE	reported	textfile	0.02	1.00E-200	3301	exposure	TRUE	GSTO1	textfile	2	TRUE			0.386095786	3301	0.000144976	7979	TRUE	1.64E-261	0.379579308	2018.359724	357.9929764
rs1695	G	A	G	A	-0.178	0.044	0.345		FALSE	FALSE	FALSE	ebi-a-GCST010005.vcf	11	67352689	0.0446	0.324199992	7979	5829	outcome	TRUE	reported	textfile	0.025	2.30E-12	3301	exposure	TRUE	GSTP1	textfile	2	TRUE			0.015134037	3301	0.000121995	7979	TRUE	5.36E-08	0.014319584	47.92659586	357.9929764
rs10745925	C	T	C	T	-0.353	-0.0157	0.294		FALSE	FALSE	FALSE	ebi-a-GCST010005.vcf	12	102218899	0.0455	0.729899389	7979	5829	outcome	TRUE	reported	textfile	0.027	3.30E-40	3301	exposure	TRUE	GXYLT1	textfile	2	TRUE			0.049260747	3301	1.49E-05	7979	TRUE	8.59E-27	0.051728685	179.9621363	357.9929764
rs8192917	T	C	T	C	-0.669	0.0145	0.787		FALSE	FALSE	FALSE	ebi-a-GCST010005.vcf	14	25102160	0.0491	0.768199464	7979	5829	outcome	TRUE	reported	textfile	0.028	7.20E-124	3301	exposure	TRUE	GZMB	textfile	2	TRUE			0.14751628	3301	1.09E-05	7979	TRUE	8.46E-84	0.150050196	582.4056835	357.9929764
rs10128781	C	T	C	T	0.277	0.0201	0.289		FALSE	FALSE	FALSE	ebi-a-GCST010005.vcf	12	29520706	0.0446	0.652200309	7979	5829	outcome	TRUE	reported	textfile	0.027	8.50E-25	3301	exposure	TRUE	H6PD	textfile	2	TRUE			0.030917919	3301	2.55E-05	7979	TRUE	7.50E-17	0.031532396	107.4123443	357.9929764
rs34603401	C	A	C	A	0.759	0.037	0.15		FALSE	FALSE	FALSE	ebi-a-GCST010005.vcf	1	9305445	0.0586	0.527600259	7979	5829	outcome	TRUE	reported	textfile	0.032	1.00E-126	3301	exposure	TRUE	H6PD	textfile	2	TRUE			0.145686282	3301	5.00E-05	7979	TRUE	3.83E-81	0.146900655	568.0759969	357.9929764
rs6809081	C	T	C	T	0.712	0.0655	0.423		FALSE	FALSE	FALSE	ebi-a-GCST010005.vcf	3	194060475	0.0422	0.120199871	7979	5829	outcome	TRUE	reported	textfile	0.022	1.00E-200	3301	exposure	TRUE	HAAO	textfile	2	TRUE			0.240981908	3301	0.000301917	7979	TRUE	3.73E-139	0.247460658	1084.823963	357.9929764
rs704	A	G	A	G	0.18	0.0269	0.467		FALSE	FALSE	FALSE	ebi-a-GCST010005.vcf	17	26694861	0.0419	0.520100175	7979	5829	outcome	TRUE	reported	textfile	0.025	2.30E-13	3301	exposure	TRUE	HAAO	textfile	2	TRUE			0.015470748	3301	5.17E-05	7979	TRUE	1.25E-08	0.016129433	54.08333228	357.9929764
rs6555820	C	A	C	A	0.46	0.0014	0.52		FALSE	FALSE	FALSE	ebi-a-GCST010005.vcf	5	156472149	0.0413	0.972099903	7979	5829	outcome	TRUE	reported	textfile	0.023	1.30E-87	3394	exposure	TRUE	HAVCR1	textfile	2	TRUE			0.105485232	3394	1.44E-07	7979	TRUE	1.39E-60	0.10563072	400.6168484	357.9929764
rs2000999	A	G	A	G	0.369	-0.0113	0.187		FALSE	FALSE	FALSE	ebi-a-GCST010005.vcf	16	72108093	0.0504	0.821700025	7979	5829	outcome	TRUE	reported	textfile	0.053	5.31E-12	996	exposure	TRUE	HBA1;HBB	textfile	2	TRUE			0.046498198	996	6.30E-06	7979	TRUE	1.23E-10	0.041401386	42.93035381	357.9929764
rs7080386	A	C	A	C	0.186	0.0851	0.416		FALSE	FALSE	FALSE	ebi-a-GCST010005.vcf	10	65048306	0.042	0.042479559	7979	5829	outcome	TRUE	reported	textfile	0.025	1.60E-13	3301	exposure	TRUE	HBEGF	textfile	2	TRUE			0.016502017	3301	0.000514396	7979	TRUE	2.69E-07	0.016809781	56.40360052	357.9929764
rs4399146	G	A	G	A	0.269	-0.0121	0.717		FALSE	FALSE	FALSE	ebi-a-GCST010005.vcf	1	156713558	0.0442	0.783900606	7979	5829	outcome	TRUE	reported	textfile	0.334	3.20E-23	3200	exposure	TRUE	HDGF	textfile	2	TRUE			0.000202789	3200	9.39E-06	7979	TRUE	0.593396534	0.029365686	96.75267155	357.9929764
rs12740374	T	G	T	G	-0.231	0.0152	0.223		FALSE	FALSE	FALSE	ebi-a-GCST010005.vcf	1	109817590	0.0506	0.764300247	7979	5829	outcome	TRUE	reported	textfile	0.03	1.40E-14	3301	exposure	TRUE	HFE2	textfile	2	TRUE			0.017654818	3301	1.13E-05	7979	TRUE	3.10E-10	0.018491828	62.15387826	357.9929764
rs2236293	A	G	A	G	-0.328	-0.0279	0.441		FALSE	FALSE	FALSE	ebi-a-GCST010005.vcf	9	35841783	0.0418	0.503799811	7979	5829	outcome	TRUE	reported	textfile	0.043	4.57E-14	992	exposure	TRUE	HFE2	textfile	2	TRUE			0.055510207	992	5.58E-05	7979	TRUE	5.17E-12	0.053043	55.45401766	357.9929764
rs5745695	A	G	A	G	0.194	-0.006	0.76		FALSE	FALSE	FALSE	ebi-a-GCST010005.vcf	7	81358075	0.05	0.904400096	7979	5829	outcome	TRUE	reported	textfile	0.029	1.20E-11	3301	exposure	TRUE	HGF	textfile	2	TRUE			0.013383616	3301	1.81E-06	7979	TRUE	2.88E-08	0.013729613	45.92451848	357.9929764
rs291447	A	C	A	C	-0.631	-0.0142	0.393		FALSE	FALSE	FALSE	ebi-a-GCST010005.vcf	2	191177005	0.0417	0.733099629	7979	5829	outcome	TRUE	reported	textfile	0.598	2.90E-152	3200	exposure	TRUE	HIBCH	textfile	2	TRUE			0.000348038	3200	1.45E-05	7979	TRUE	0.478202537	0.189963409	749.9698043	357.9929764
rs1042445	T	C	T	C	-0.681	0.0368	0.215		FALSE	FALSE	FALSE	ebi-a-GCST010005.vcf	3	186395436	0.0494	0.456999789	7979	5829	outcome	TRUE	reported	textfile	0.028	1.10E-131	3301	exposure	TRUE	HMGN1	textfile	2	TRUE			0.152043963	3301	6.96E-05	7979	TRUE	1.49E-84	0.156542526	612.2819554	357.9929764
rs2232613	T	C	T	C	-0.521	0.0774	0.077		FALSE	FALSE	FALSE	ebi-a-GCST010005.vcf	20	36997655	0.0811	0.340000065	7979	5829	outcome	TRUE	reported	textfile	0.045	1.30E-30	3301	exposure	TRUE	HNRNPC	textfile	2	TRUE			0.039045495	3301	0.00011417	7979	TRUE	5.39E-20	0.038583167	132.3940483	357.9929764
rs967645	T	C	T	C	0.17	0.0321	0.509		FALSE	FALSE	FALSE	ebi-a-GCST010005.vcf	17	26713970	0.0417	0.441500297	7979	5829	outcome	TRUE	reported	textfile	0.024	2.80E-12	3301	exposure	TRUE	HNRNPC	textfile	2	TRUE			0.014980893	3301	7.43E-05	7979	TRUE	3.28E-08	0.014445318	48.3535877	357.9929764
rs217184	C	T	C	T	0.869	0.0503	0.196		FALSE	FALSE	FALSE	ebi-a-GCST010005.vcf	16	72105965	0.0531	0.343599877	7979	5829	outcome	TRUE	reported	textfile	0.028	1.00E-200	3301	exposure	TRUE	HP	textfile	2	TRUE			0.225989406	3301	0.000112476	7979	TRUE	3.87E-132	0.238002582	1030.410996	357.9929764
rs1965049	G	A	G	A	0.44	-0.0013	0.621		FALSE	FALSE	FALSE	ebi-a-GCST010005.vcf	4	95266204	0.0426	0.976099971	7979	5829	outcome	TRUE	reported	textfile	0.025	1.30E-71	3301	exposure	TRUE	HPGDS	textfile	2	TRUE			0.085835578	3301	1.17E-07	7979	TRUE	4.87E-48	0.091131005	330.7860499	357.9929764
rs11732810	G	T	G	T	0.541	0.0039	0.773		FALSE	FALSE	FALSE	ebi-a-GCST010005.vcf	4	84230878	0.0493	0.93700002	7979	5829	outcome	TRUE	reported	textfile	0.748	7.70E-78	3200	exposure	TRUE	HPSE	textfile	2	TRUE			0.000163547	3200	7.85E-07	7979	TRUE	0.569585597	0.102714056	366.0812381	357.9929764
rs2228243	G	A	G	A	1.007	-0.177	0.208		FALSE	FALSE	FALSE	ebi-a-GCST010005.vcf	3	186395113	0.0528	0.000799208	7979	5829	outcome	TRUE	reported	textfile	0.044	4.74E-94	997	exposure	TRUE	HRG	textfile	2	TRUE			0.344871341	997	0.001406785	7979	TRUE	1.01E-79	0.334100752	499.2200388	357.9929764
rs704	A	G	A	G	-0.19	0.0269	0.467		FALSE	FALSE	FALSE	ebi-a-GCST010005.vcf	17	26694861	0.0419	0.520100175	7979	5829	outcome	TRUE	reported	textfile	0.025	7.90E-15	3301	exposure	TRUE	HS6ST1	textfile	2	TRUE			0.017207069	3301	5.17E-05	7979	TRUE	1.68E-09	0.017971374	60.37254101	357.9929764
rs1165693	A	G	A	G	1.097	0.0102	0.321		FALSE	FALSE	FALSE	ebi-a-GCST010005.vcf	12	104340204	0.044	0.816300007	7979	5829	outcome	TRUE	reported	textfile	0.018	1.00E-200	3301	exposure	TRUE	HSP90B1	textfile	2	TRUE			0.529603021	3301	6.74E-06	7979	TRUE	0	0.524587644	3640.239087	357.9929764
rs704	A	G	A	G	0.371	0.0269	0.467		FALSE	FALSE	FALSE	ebi-a-GCST010005.vcf	17	26694861	0.0419	0.520100175	7979	5829	outcome	TRUE	reported	textfile	0.024	1.10E-54	3301	exposure	TRUE	HSPA1L	textfile	2	TRUE			0.067541766	3301	5.17E-05	7979	TRUE	7.38E-36	0.068520718	242.6783426	357.9929764
rs704	A	G	A	G	0.187	0.0269	0.467		FALSE	FALSE	FALSE	ebi-a-GCST010005.vcf	17	26694861	0.0419	0.520100175	7979	5829	outcome	TRUE	reported	textfile	0.025	2.20E-14	3301	exposure	TRUE	HSPA6	textfile	2	TRUE			0.016676968	3301	5.17E-05	7979	TRUE	3.11E-09	0.017408338	58.44758068	357.9929764
rs13236526	A	G	A	G	0.36	-0.0018	0.7		FALSE	FALSE	FALSE	ebi-a-GCST010005.vcf	7	75913642	0.0455	0.968400043	7979	5829	outcome	TRUE	reported	textfile	0.042	1.10E-17	3394	exposure	TRUE	HSPB1	textfile	2	TRUE			0.021200415	3394	1.96E-07	7979	TRUE	9.92E-13	0.054432	195.2618363	357.9929764
rs1511802	C	T	C	T	-0.19	-0.0518	0.382		FALSE	FALSE	FALSE	ebi-a-GCST010005.vcf	4	187150806	0.0433	0.231100029	7979	5829	outcome	TRUE	reported	textfile	0.025	5.00E-14	3301	exposure	TRUE	IBSP	textfile	2	TRUE			0.017207069	3301	0.000179377	7979	TRUE	1.03E-08	0.017044687	57.20547246	357.9929764
rs967645	T	C	T	C	-0.256	0.0321	0.509		FALSE	FALSE	FALSE	ebi-a-GCST010005.vcf	17	26713970	0.0417	0.441500297	7979	5829	outcome	TRUE	reported	textfile	0.024	2.20E-26	3301	exposure	TRUE	IBSP	textfile	2	TRUE			0.03333876	3301	7.43E-05	7979	TRUE	1.84E-17	0.032757383	111.726474	357.9929764
rs507666	A	G	A	G	-0.323	0.0898	0.185		FALSE	FALSE	FALSE	ebi-a-GCST010005.vcf	9	136149399	0.0506	0.075850771	7979	5829	outcome	TRUE	reported	textfile	0.024	4.39E-42	6861	exposure	TRUE	ICAM1	textfile	2	TRUE			0.025727766	6861	0.000394676	7979	TRUE	6.79E-18	0.03146041	222.796212	357.9929764
rs5498	G	A	G	A	-1.199	-0.1199	0.431		FALSE	FALSE	FALSE	ebi-a-GCST010005.vcf	19	10395683	0.0418	0.004089969	7979	5829	outcome	TRUE	reported	textfile	0.014	1.00E-200	3301	exposure	TRUE	ICAM1	textfile	2	TRUE			0.689759884	3301	0.001030383	7979	TRUE	0	0.705111663	7888.285454	357.9929764
rs651007	T	C	T	C	-0.402	0.0836	0.226		FALSE	FALSE	FALSE	ebi-a-GCST010005.vcf	9	136153875	0.0488	0.08664031	7979	5829	outcome	TRUE	reported	textfile	0.051	7.46E-15	997	exposure	TRUE	ICAM2	textfile	2	TRUE			0.058773661	997	0.000367768	7979	TRUE	1.17E-11	0.056536836	59.62517051	357.9929764
rs635634	T	C	T	C	-0.418	0.0887	0.18		FALSE	FALSE	FALSE	ebi-a-GCST010005.vcf	9	136155000	0.0506	0.07952982	7979	5829	outcome	TRUE	reported	textfile	0.032	3.40E-40	3301	exposure	TRUE	ICAM5	textfile	2	TRUE			0.049177855	3301	0.00038507	7979	TRUE	2.66E-23	0.051578525	179.4113248	357.9929764
rs11558819	T	C	T	C	-0.576	-0.0589	0.269		FALSE	FALSE	FALSE	ebi-a-GCST010005.vcf	21	45656774	0.0464	0.204600175	7979	5829	outcome	TRUE	reported	textfile	0.026	3.50E-108	3301	exposure	TRUE	ICOSLG	textfile	2	TRUE			0.129503884	3301	0.000201961	7979	TRUE	1.18E-68	0.130480202	495.0481707	357.9929764
rs7010461	T	C	T	C	0.25	0.0548	0.334		FALSE	FALSE	FALSE	ebi-a-GCST010005.vcf	8	39781444	0.0456	0.229099953	7979	5829	outcome	TRUE	reported	textfile	0.027	2.50E-20	3301	exposure	TRUE	IDO1	textfile	2	TRUE			0.025329578	3301	0.000181014	7979	TRUE	1.22E-12	0.0278055	94.35390192	357.9929764
rs3822020	G	A	G	A	0.608	-0.0312	0.637		FALSE	FALSE	FALSE	ebi-a-GCST010005.vcf	4	985727	0.0453	0.491500541	7979	5829	outcome	TRUE	reported	textfile	0.024	7.20E-148	3301	exposure	TRUE	IDUA	textfile	2	TRUE			0.162855612	3301	5.95E-05	7979	TRUE	1.40E-91	0.170955553	680.2800145	357.9929764
rs72709516	T	C	T	C	0.852	-0.2406	0.044		FALSE	FALSE	FALSE	ebi-a-GCST010005.vcf	1	159004851	0.0991	0.015259841	7979	5829	outcome	TRUE	reported	textfile	0.058	2.60E-49	3301	exposure	TRUE	IFI16	textfile	2	TRUE			0.061393772	3301	0.000738386	7979	TRUE	1.03E-27	0.061068852	214.5696648	357.9929764
rs2949833	T	C	T	C	0.32	0.0348	0.293		FALSE	FALSE	FALSE	ebi-a-GCST010005.vcf	7	45984820	0.0471	0.459899566	7979	5829	outcome	TRUE	reported	textfile	0.045	3.03E-12	993	exposure	TRUE	IGF1	textfile	2	TRUE			0.048549788	993	6.84E-05	7979	TRUE	1.53E-10	0.042424525	43.90536847	357.9929764
rs635634	T	C	T	C	-0.218	0.0887	0.18		FALSE	FALSE	FALSE	ebi-a-GCST010005.vcf	9	136155000	0.0506	0.07952982	7979	5829	outcome	TRUE	reported	textfile	0.032	1.10E-11	3301	exposure	TRUE	IGF1R	textfile	2	TRUE			0.013872785	3301	0.00038507	7979	TRUE	1.86E-06	0.014029085	46.94048277	357.9929764
rs629849	G	A	G	A	0.899	-0.0353	0.871		FALSE	FALSE	FALSE	ebi-a-GCST010005.vcf	6	160494409	0.0649	0.586200251	7979	5829	outcome	TRUE	reported	textfile	0.033	9.50E-163	3301	exposure	TRUE	IGF2R	textfile	2	TRUE			0.183648154	3301	3.71E-05	7979	TRUE	1.10E-105	0.181617312	732.1214419	357.9929764
rs4665972	C	T	C	T	-0.157	0.043	0.555		FALSE	FALSE	FALSE	ebi-a-GCST010005.vcf	2	27598097	0.0438	0.326100151	7979	5829	outcome	TRUE	reported	textfile	0.021	2.31E-14	6861	exposure	TRUE	IGFBP1	textfile	2	TRUE			0.008083049	6861	0.000120808	7979	TRUE	1.53E-06	0.012175374	84.54019564	357.9929764
rs2949833	T	C	T	C	0.428	0.0348	0.293		FALSE	FALSE	FALSE	ebi-a-GCST010005.vcf	7	45984820	0.0471	0.459899566	7979	5829	outcome	TRUE	reported	textfile	0.043	2.58E-22	993	exposure	TRUE	IGFBP3	textfile	2	TRUE			0.090885682	993	6.84E-05	7979	TRUE	2.52E-19	0.075893498	81.38721662	357.9929764
rs1718849	C	T	C	T	-0.363	0.0028	0.766		FALSE	FALSE	FALSE	ebi-a-GCST010005.vcf	4	57942323	0.0526	0.957300091	7979	5829	outcome	TRUE	reported	textfile	0.028	5.20E-38	3301	exposure	TRUE	IGFBP7	textfile	2	TRUE			0.048476833	3301	3.55E-07	7979	TRUE	4.12E-27	0.047237605	163.5631934	357.9929764
rs704	A	G	A	G	0.223	0.0269	0.467		FALSE	FALSE	FALSE	ebi-a-GCST010005.vcf	17	26694861	0.0419	0.520100175	7979	5829	outcome	TRUE	reported	textfile	0.024	7.10E-20	3301	exposure	TRUE	IGFL3	textfile	2	TRUE			0.025502666	3301	5.17E-05	7979	TRUE	1.06E-13	0.02475619	83.74385028	357.9929764
rs12459634	C	T	C	T	-0.701	-0.0597	0.145		FALSE	FALSE	FALSE	ebi-a-GCST010005.vcf	19	36230174	0.0579	0.302499736	7979	5829	outcome	TRUE	reported	textfile	0.033	5.80E-100	3301	exposure	TRUE	IGFLR1	textfile	2	TRUE			0.120323104	3301	0.000133258	7979	TRUE	3.05E-64	0.121842878	457.7309052	357.9929764
rs2081048	C	T	C	T	0.189	-0.0025	0.344		FALSE	FALSE	FALSE	ebi-a-GCST010005.vcf	19	33753166	0.0434	0.954499928	7979	5829	outcome	TRUE	reported	textfile	0.027	1.10E-12	3301	exposure	TRUE	IGLL1	textfile	2	TRUE			0.014635603	3301	4.16E-07	7979	TRUE	5.18E-09	0.016121887	54.05761765	357.9929764
rs58889466	C	T	C	T	-0.31	-0.071	0.079		FALSE	FALSE	FALSE	ebi-a-GCST010005.vcf	5	158253683	0.084	0.398199766	7979	5829	outcome	TRUE	reported	textfile	0.045	5.60E-12	3301	exposure	TRUE	IGLL1	textfile	2	TRUE			0.014181205	3301	8.96E-05	7979	TRUE	1.02E-07	0.01398428	46.78844172	357.9929764
rs11575578	A	G	A	G	0.507	-0.205	0.068		FALSE	FALSE	FALSE	ebi-a-GCST010005.vcf	9	34656479	0.0923	0.026340257	7979	5829	outcome	TRUE	reported	textfile	0.048	4.40E-26	3301	exposure	TRUE	IL11RA	textfile	2	TRUE			0.032711988	3301	0.000618011	7979	TRUE	2.30E-14	0.032581475	111.1062924	357.9929764
rs376008	T	C	T	C	-0.757	-0.0509	0.335		FALSE	FALSE	FALSE	ebi-a-GCST010005.vcf	19	18189568	0.0452	0.260599753	7979	5829	outcome	TRUE	reported	textfile	0.04	6.28E-69	994	exposure	TRUE	IL12RB1	textfile	2	TRUE			0.265269883	994	0.000158946	7979	TRUE	2.02E-61	0.255321982	340.1193535	357.9929764
rs4241818	C	T	C	T	0.192	-0.0288	0.514		FALSE	FALSE	FALSE	ebi-a-GCST010005.vcf	4	187153786	0.0413	0.485900113	7979	5829	outcome	TRUE	reported	textfile	0.025	5.10E-15	3301	exposure	TRUE	IL13RA1	textfile	2	TRUE			0.017564833	3301	6.10E-05	7979	TRUE	1.34E-09	0.018417549	61.89953288	357.9929764
rs8177641	G	A	G	A	0.509	0.0228	0.318		FALSE	FALSE	FALSE	ebi-a-GCST010005.vcf	10	6016892	0.0461	0.621399644	7979	5829	outcome	TRUE	reported	textfile	0.025	1.70E-91	3301	exposure	TRUE	IL15RA	textfile	2	TRUE			0.111626847	3301	3.07E-05	7979	TRUE	2.85E-61	0.112376902	417.6675891	357.9929764
rs4778639	G	T	G	T	-0.681	0.2496	0.091		FALSE	FALSE	FALSE	ebi-a-GCST010005.vcf	15	81600451	0.0812	0.00212002	7979	5829	outcome	TRUE	reported	textfile	0.042	4.50E-59	3301	exposure	TRUE	IL16	textfile	2	TRUE			0.073809718	3301	0.001183105	7979	TRUE	3.95E-32	0.076723692	274.1448674	357.9929764
rs3827278	A	C	A	C	0.975	0.0313	0.232		FALSE	FALSE	FALSE	ebi-a-GCST010005.vcf	22	17595915	0.049	0.523100337	7979	5829	outcome	TRUE	reported	textfile	0.043	1.97E-93	997	exposure	TRUE	IL17RA	textfile	2	TRUE			0.340679406	997	5.11E-05	7979	TRUE	6.08E-86	0.33875712	509.7421002	357.9929764
rs6776722	A	G	A	G	-0.462	0.023	0.695		FALSE	FALSE	FALSE	ebi-a-GCST010005.vcf	3	57142659	0.0444	0.605399419	7979	5829	outcome	TRUE	reported	textfile	0.025	3.40E-74	3301	exposure	TRUE	IL17RD	textfile	2	TRUE			0.093808385	3301	3.36E-05	7979	TRUE	6.82E-51	0.090489584	328.2261881	357.9929764
rs693918	G	A	G	A	0.19	0.0642	0.55		FALSE	FALSE	FALSE	ebi-a-GCST010005.vcf	2	31868877	0.0422	0.128099962	7979	5829	outcome	TRUE	reported	textfile	0.028	2.40E-11	3394	exposure	TRUE	IL18	textfile	2	TRUE			0.013393049	3394	0.000290054	7979	TRUE	1.30E-06	0.0178695	61.7161813	357.9929764
rs1420106	G	A	G	A	-0.909	-0.0196	0.776		FALSE	FALSE	FALSE	ebi-a-GCST010005.vcf	2	103035044	0.0489	0.688599971	7979	5829	outcome	TRUE	reported	textfile	0.026	1.00E-200	3301	exposure	TRUE	IL18R1	textfile	2	TRUE			0.270344081	3301	2.01E-05	7979	TRUE	6.60E-168	0.287254937	1329.583447	357.9929764
rs6543140	T	G	T	G	0.485	0.006	0.301		FALSE	FALSE	FALSE	ebi-a-GCST010005.vcf	2	103074274	0.0448	0.892800038	7979	5829	outcome	TRUE	reported	textfile	0.046	1.01E-24	994	exposure	TRUE	IL18RAP	textfile	2	TRUE			0.100769097	994	2.25E-06	7979	TRUE	2.54E-22	0.09898221	108.9771511	357.9929764
rs3820897	C	T	C	T	-0.811	0.058	0.821		FALSE	FALSE	FALSE	ebi-a-GCST010005.vcf	2	3642361	0.0522	0.266399865	7979	5829	outcome	TRUE	reported	textfile	0.03	3.10E-158	3301	exposure	TRUE	IL19	textfile	2	TRUE			0.181349176	3301	0.000154742	7979	TRUE	2.63E-101	0.193316041	790.5817534	357.9929764
rs7588201	A	C	A	C	0.163	0.0218	0.722		FALSE	FALSE	FALSE	ebi-a-GCST010005.vcf	2	102746276	0.0447	0.625400177	7979	5829	outcome	TRUE	reported	textfile	0.297	2.60E-10	3200	exposure	TRUE	IL1R1	textfile	2	TRUE			9.42E-05	3200	2.98E-05	7979	TRUE	0.839320312	0.010665647	34.47645215	357.9929764
rs7561460	C	T	C	T	-0.403	0.0318	0.396		FALSE	FALSE	FALSE	ebi-a-GCST010005.vcf	2	102617204	0.0424	0.454300275	7979	5829	outcome	TRUE	reported	textfile	0.024	6.20E-62	3301	exposure	TRUE	IL1R2	textfile	2	TRUE			0.07873868	3301	7.05E-05	7979	TRUE	1.16E-41	0.077691269	277.8933844	357.9929764
rs6444442	G	A	G	A	-1.352	0.0039	0.841		FALSE	FALSE	FALSE	ebi-a-GCST010005.vcf	3	190346060	0.0609	0.948399901	7979	5829	outcome	TRUE	reported	textfile	0.025	1.00E-200	3301	exposure	TRUE	IL1RAP	textfile	2	TRUE			0.469924898	3301	5.14E-07	7979	TRUE	0	0.48885099	3155.086646	357.9929764
rs10179654	G	T	G	T	-0.848	0.0048	0.521		FALSE	FALSE	FALSE	ebi-a-GCST010005.vcf	2	102921783	0.0418	0.908399947	7979	5829	outcome	TRUE	reported	textfile	0.02	1.00E-200	3301	exposure	TRUE	IL1RL1	textfile	2	TRUE			0.352726046	3301	1.65E-06	7979	TRUE	2.84E-238	0.35891775	1846.98556	357.9929764
rs6761276	C	T	C	T	-0.191	0.0712	0.578		FALSE	FALSE	FALSE	ebi-a-GCST010005.vcf	2	113832312	0.0423	0.091820573	7979	5829	outcome	TRUE	reported	textfile	0.025	1.50E-14	3301	exposure	TRUE	IL1RN	textfile	2	TRUE			0.017385515	3301	0.000355047	7979	TRUE	3.88E-08	0.017796599	59.77476833	357.9929764
rs12368181	G	A	G	A	-0.369	0.0575	0.133		FALSE	FALSE	FALSE	ebi-a-GCST010005.vcf	12	7181105	0.0634	0.363899953	7979	5829	outcome	TRUE	reported	textfile	0.036	2.00E-24	3301	exposure	TRUE	IL21	textfile	2	TRUE			0.030863858	3301	0.000103103	7979	TRUE	6.24E-16	0.031401722	106.9527829	357.9929764
rs11581607	A	G	A	G	-0.42	-0.0418	0.067		FALSE	FALSE	FALSE	ebi-a-GCST010005.vcf	1	67707690	0.087	0.631400614	7979	5829	outcome	TRUE	reported	textfile	0.049	1.20E-17	3301	exposure	TRUE	IL23R	textfile	2	TRUE			0.021785042	3301	2.89E-05	7979	TRUE	4.45E-12	0.022053881	74.39648395	357.9929764
rs2508490	A	G	A	G	-0.82	-0.0188	0.798		FALSE	FALSE	FALSE	ebi-a-GCST010005.vcf	11	120099679	0.0526	0.72170049	7979	5829	outcome	TRUE	reported	textfile	0.028	5.90E-194	3301	exposure	TRUE	IL25	textfile	2	TRUE			0.206332607	3301	1.60E-05	7979	TRUE	7.05E-122	0.216776381	913.079308	357.9929764
rs181209	T	G	T	G	-0.181	0.0316	0.327		FALSE	FALSE	FALSE	ebi-a-GCST010005.vcf	16	28514854	0.0443	0.476000052	7979	5829	outcome	TRUE	reported	textfile	0.027	8.70E-12	3301	exposure	TRUE	IL27	textfile	2	TRUE			0.013439131	3301	6.38E-05	7979	TRUE	1.61E-07	0.014419492	48.2658737	357.9929764
rs8176743	T	C	T	C	0.493	0.1556	0.067		FALSE	FALSE	FALSE	ebi-a-GCST010005.vcf	9	136131415	0.0713	0.029050258	7979	5829	outcome	TRUE	reported	textfile	0.049	3.90E-24	3301	exposure	TRUE	IL27RA	textfile	2	TRUE			0.029771013	3301	0.00059668	7979	TRUE	4.54E-13	0.030386472	103.3865231	357.9929764
rs704	A	G	A	G	0.449	0.0269	0.467		FALSE	FALSE	FALSE	ebi-a-GCST010005.vcf	17	26694861	0.0419	0.520100175	7979	5829	outcome	TRUE	reported	textfile	0.023	8.70E-82	3301	exposure	TRUE	IL31	textfile	2	TRUE			0.103556554	3301	5.17E-05	7979	TRUE	5.04E-56	0.100361413	368.0281241	357.9929764
rs704	A	G	A	G	0.335	0.0269	0.467		FALSE	FALSE	FALSE	ebi-a-GCST010005.vcf	17	26694861	0.0419	0.520100175	7979	5829	outcome	TRUE	reported	textfile	0.024	2.20E-44	3301	exposure	TRUE	IL36A	textfile	2	TRUE			0.055765388	3301	5.17E-05	7979	TRUE	1.67E-29	0.055868074	195.2150657	357.9929764
rs2519093	T	C	T	C	-0.858	0.0873	0.178		FALSE	FALSE	FALSE	ebi-a-GCST010005.vcf	9	136141870	0.0506	0.08460967	7979	5829	outcome	TRUE	reported	textfile	0.029	8.30E-198	3301	exposure	TRUE	IL3RA	textfile	2	TRUE			0.209696114	3301	0.000373015	7979	TRUE	1.12E-116	0.215425144	905.8250378	357.9929764
rs704	A	G	A	G	-0.289	0.0269	0.467		FALSE	FALSE	FALSE	ebi-a-GCST010005.vcf	17	26694861	0.0419	0.520100175	7979	5829	outcome	TRUE	reported	textfile	0.024	6.90E-33	3301	exposure	TRUE	IL5	textfile	2	TRUE			0.04210269	3301	5.17E-05	7979	TRUE	2.82E-22	0.041578591	143.1184355	357.9929764
rs4129267	T	C	T	C	0.81	-0.0342	0.36		FALSE	FALSE	FALSE	ebi-a-GCST010005.vcf	1	154426264	0.042	0.41519967	7979	5829	outcome	TRUE	reported	textfile	0.023	1.00E-200	3394	exposure	TRUE	IL6R	textfile	2	TRUE			0.267744774	3394	8.31E-05	7979	TRUE	1.87E-166	0.30233088	1469.903591	357.9929764
rs11574765	G	A	G	A	0.381	0.1015	0.116		FALSE	FALSE	FALSE	ebi-a-GCST010005.vcf	5	55278967	0.0641	0.113199889	7979	5829	outcome	TRUE	reported	textfile	0.039	1.00E-22	3301	exposure	TRUE	IL6ST	textfile	2	TRUE			0.028115957	3301	0.000314224	7979	TRUE	2.47E-13	0.029770779	101.2274196	357.9929764
rs12493830	T	C	T	C	0.146	0.0131	0.547		FALSE	FALSE	FALSE	ebi-a-GCST010005.vcf	3	98406794	0.0421	0.755600088	7979	5829	outcome	TRUE	reported	textfile	0.019	1.75E-14	6861	exposure	TRUE	IL6ST	textfile	2	TRUE			0.008535225	6861	1.21E-05	7979	TRUE	6.14E-08	0.010563826	73.2308802	357.9929764
rs144276707	G	A	G	A	-0.175	-0.0624	0.887		FALSE	FALSE	FALSE	ebi-a-GCST010005.vcf	4	187165700	0.068	0.359199729	7979	5829	outcome	TRUE	reported	textfile	0.029	2.46E-09	6861	exposure	TRUE	IL6ST	textfile	2	TRUE			0.005281043	6861	0.000105552	7979	TRUE	0.000146589	0.006139149	42.36852797	357.9929764
rs3862628	A	G	A	G	-0.216	-0.0141	0.23		FALSE	FALSE	FALSE	ebi-a-GCST010005.vcf	11	126242912	0.0478	0.76729965	7979	5829	outcome	TRUE	reported	textfile	0.03	5.80E-13	3301	exposure	TRUE	IL6ST	textfile	2	TRUE			0.015470748	3301	1.09E-05	7979	TRUE	4.11E-09	0.016525555	55.43388229	357.9929764
rs507666	G	A	G	A	0.223	-0.0898	0.816		FALSE	FALSE	FALSE	ebi-a-GCST010005.vcf	9	136149399	0.0506	0.075850771	7979	5829	outcome	TRUE	reported	textfile	0.025	8.23E-19	6861	exposure	TRUE	IL6ST	textfile	2	TRUE			0.011467268	6861	0.000394676	7979	TRUE	1.03E-07	0.014933022	103.9783079	357.9929764
rs72666886	C	T	C	T	0.34	0.0746	0.903		FALSE	FALSE	FALSE	ebi-a-GCST010005.vcf	8	79728782	0.0676	0.26960007	7979	5829	outcome	TRUE	reported	textfile	0.11	5.30E-16	3200	exposure	TRUE	IL7	textfile	2	TRUE			0.002978506	3200	0.000152644	7979	TRUE	0.043428963	0.020251039	66.10144634	357.9929764
rs11957503	G	T	G	T	0.425	-0.019	0.437		FALSE	FALSE	FALSE	ebi-a-GCST010005.vcf	5	35883176	0.0436	0.662000016	7979	5829	outcome	TRUE	reported	textfile	0.044	1.92E-21	996	exposure	TRUE	IL7R	textfile	2	TRUE			0.085807234	996	2.38E-05	7979	TRUE	1.12E-18	0.088878699	96.9634081	357.9929764
rs112433249	T	C	T	C	1.685	0.0689	0.992		FALSE	FALSE	FALSE	ebi-a-GCST010005.vcf	8	57876576	0.1824	0.705600695	7979	5829	outcome	TRUE	reported	textfile	0.01	1.70E-34	3200	exposure	TRUE	IMPAD1	textfile	2	TRUE			0.898766233	3200	1.79E-05	7979	TRUE	0	0.045064179	150.9161579	357.9929764
rs1190552	A	G	A	G	0.654	0.073	0.227		FALSE	FALSE	FALSE	ebi-a-GCST010005.vcf	14	102911907	0.05	0.14429989	7979	5829	outcome	TRUE	reported	textfile	0.049	1.53E-37	994	exposure	TRUE	IMPDH1	textfile	2	TRUE			0.152238755	994	0.000267147	7979	TRUE	7.31E-32	0.150103508	175.200959	357.9929764
rs1354034	T	C	T	C	-0.328	-0.0048	0.38		FALSE	FALSE	FALSE	ebi-a-GCST010005.vcf	3	56849749	0.0422	0.909300019	7979	5829	outcome	TRUE	reported	textfile	0.045	5.44E-13	995	exposure	TRUE	IMPDH1	textfile	2	TRUE			0.050785283	995	1.62E-06	7979	TRUE	1.26E-11	0.050693581	53.02684646	357.9929764
rs1005776	A	G	A	G	0.399	0.0504	0.298		FALSE	FALSE	FALSE	ebi-a-GCST010005.vcf	14	102896673	0.0467	0.280399994	7979	5829	outcome	TRUE	reported	textfile	0.046	3.16E-17	997	exposure	TRUE	IMPDH2	textfile	2	TRUE			0.07029918	997	0.00014599	7979	TRUE	1.20E-14	0.066608425	71.00490772	357.9929764
rs4253282	T	C	T	C	-0.171	-0.0217	0.512		FALSE	FALSE	FALSE	ebi-a-GCST010005.vcf	4	187164399	0.0415	0.601100377	7979	5829	outcome	TRUE	reported	textfile	0.025	4.60E-12	3301	exposure	TRUE	INHBC	textfile	2	TRUE			0.013983442	3301	3.43E-05	7979	TRUE	4.87E-08	0.014612079	48.9200712	357.9929764
rs61778082	T	C	T	C	0.547	-0.0555	0.865		FALSE	FALSE	FALSE	ebi-a-GCST010005.vcf	1	38306356	0.0561	0.322399975	7979	5829	outcome	TRUE	reported	textfile	0.164	2.10E-55	3200	exposure	TRUE	INPP5B	textfile	2	TRUE			0.003466573	3200	0.000122678	7979	TRUE	0.02220503	0.069880262	240.2669985	357.9929764
rs507666	A	G	A	G	-0.579	0.0898	0.179		FALSE	FALSE	FALSE	ebi-a-GCST010005.vcf	9	136149399	0.0506	0.075850771	7979	5829	outcome	TRUE	reported	textfile	0.031	4.80E-80	3301	exposure	TRUE	INSR	textfile	2	TRUE			0.09563068	3301	0.000394676	7979	TRUE	1.55E-47	0.098533364	360.5919018	357.9929764
rs1891906	C	A	C	A	0.259	0.0279	0.386		FALSE	FALSE	FALSE	ebi-a-GCST010005.vcf	1	950243	0.0435	0.521399968	7979	5829	outcome	TRUE	reported	textfile	0.025	1.40E-24	3301	exposure	TRUE	ISG15	textfile	2	TRUE			0.031508871	3301	5.16E-05	7979	TRUE	8.86E-17	0.031796931	108.3430507	357.9929764
rs4055121	T	C	T	C	-0.266	-0.0126	0.14		FALSE	FALSE	FALSE	ebi-a-GCST010005.vcf	11	126232337	0.0616	0.837800085	7979	5829	outcome	TRUE	reported	textfile	0.035	5.50E-14	3301	exposure	TRUE	ISLR2	textfile	2	TRUE			0.017207069	3301	5.24E-06	7979	TRUE	3.79E-10	0.017038045	57.18279278	357.9929764
rs704	A	G	A	G	0.199	0.0269	0.467		FALSE	FALSE	FALSE	ebi-a-GCST010005.vcf	17	26694861	0.0419	0.520100175	7979	5829	outcome	TRUE	reported	textfile	0.025	4.70E-16	3301	exposure	TRUE	ISM1	textfile	2	TRUE			0.018844374	3301	5.17E-05	7979	TRUE	2.52E-10	0.019714249	66.34525439	357.9929764
rs16873418	G	A	G	A	0.28	0.0032	0.3		FALSE	FALSE	FALSE	ebi-a-GCST010005.vcf	8	106592145	0.0452	0.944300022	7979	5829	outcome	TRUE	reported	textfile	0.046	1.41E-09	997	exposure	TRUE	ITGA1;ITGB1	textfile	2	TRUE			0.035900395	997	6.28E-07	7979	TRUE	1.36E-08	0.032928	33.87892525	357.9929764
rs1042779	G	A	G	A	-0.646	0.0137	0.369		FALSE	FALSE	FALSE	ebi-a-GCST010005.vcf	3	52821011	0.042	0.743400759	7979	5829	outcome	TRUE	reported	textfile	0.023	1.50E-171	3301	exposure	TRUE	ITIH1	textfile	2	TRUE			0.192979657	3301	1.33E-05	7979	TRUE	5.22E-113	0.19433488	795.7534144	357.9929764
rs1056524	A	G	A	G	0.282	-0.0484	0.297		FALSE	FALSE	FALSE	ebi-a-GCST010005.vcf	3	126261202	0.0459	0.291899936	7979	5829	outcome	TRUE	reported	textfile	0.027	8.30E-26	3301	exposure	TRUE	ITIH1	textfile	2	TRUE			0.032008114	3301	0.000139369	7979	TRUE	3.20E-16	0.033207791	113.3154585	357.9929764
rs4298806	G	T	G	T	0.552	-0.0761	0.062		FALSE	FALSE	FALSE	ebi-a-GCST010005.vcf	10	7753089	0.0805	0.344999924	7979	5829	outcome	TRUE	reported	textfile	0.051	1.50E-27	3301	exposure	TRUE	ITIH1	textfile	2	TRUE			0.034292648	3301	0.000112018	7979	TRUE	1.36E-17	0.035440732	121.2149191	357.9929764
rs2535627	C	T	C	T	0.366	0.0194	0.472		FALSE	FALSE	FALSE	ebi-a-GCST010005.vcf	3	52845105	0.0416	0.640200487	7979	5829	outcome	TRUE	reported	textfile	0.407	7.20E-55	3200	exposure	TRUE	ITIH3	textfile	2	TRUE			0.000252805	3200	2.73E-05	7979	TRUE	0.609910779	0.066767957	228.8004661	357.9929764
rs704	A	G	A	G	0.215	0.0269	0.467		FALSE	FALSE	FALSE	ebi-a-GCST010005.vcf	17	26694861	0.0419	0.520100175	7979	5829	outcome	TRUE	reported	textfile	0.024	1.20E-18	3301	exposure	TRUE	ITSN1	textfile	2	TRUE			0.023748375	3301	5.17E-05	7979	TRUE	8.28E-13	0.023011822	77.70411385	357.9929764
rs550057	T	C	T	C	-0.212	0.1062	0.246		FALSE	FALSE	FALSE	ebi-a-GCST010005.vcf	9	136146597	0.046	0.020859793	7979	5829	outcome	TRUE	reported	textfile	0.028	8.30E-14	3301	exposure	TRUE	JAG1	textfile	2	TRUE			0.017080141	3301	0.000667734	7979	TRUE	3.38E-07	0.016672786	55.93613147	357.9929764
rs7041	C	A	C	A	0.22	-0.0168	0.565		FALSE	FALSE	FALSE	ebi-a-GCST010005.vcf	4	72618334	0.0415	0.685399842	7979	5829	outcome	TRUE	reported	textfile	0.025	3.80E-19	3301	exposure	TRUE	JAG1	textfile	2	TRUE			0.022935399	3301	2.05E-05	7979	TRUE	8.49E-13	0.02379102	80.39935771	357.9929764
rs3775298	G	A	G	A	-0.268	-0.032	0.513		FALSE	FALSE	FALSE	ebi-a-GCST010005.vcf	4	187150478	0.0414	0.438900424	7979	5829	outcome	TRUE	reported	textfile	0.024	5.20E-28	3301	exposure	TRUE	JAK2	textfile	2	TRUE			0.03642102	3301	7.49E-05	7979	TRUE	4.89E-19	0.035887723	122.800635	357.9929764
rs6809081	C	T	C	T	0.235	0.0655	0.423		FALSE	FALSE	FALSE	ebi-a-GCST010005.vcf	3	194060475	0.0422	0.120199871	7979	5829	outcome	TRUE	reported	textfile	0.025	1.20E-20	3301	exposure	TRUE	JAK2	textfile	2	TRUE			0.026085211	3301	0.000301917	7979	TRUE	2.05E-12	0.026957642	91.3971114	357.9929764
rs704	A	G	A	G	0.392	0.0269	0.467		FALSE	FALSE	FALSE	ebi-a-GCST010005.vcf	17	26694861	0.0419	0.520100175	7979	5829	outcome	TRUE	reported	textfile	0.024	3.50E-61	3301	exposure	TRUE	JAK2	textfile	2	TRUE			0.074816154	3301	5.17E-05	7979	TRUE	7.67E-40	0.07649732	273.2690045	357.9929764
rs1042779	G	A	G	A	0.786	0.0137	0.369		FALSE	FALSE	FALSE	ebi-a-GCST010005.vcf	3	52821011	0.042	0.743400759	7979	5829	outcome	TRUE	reported	textfile	0.022	1.00E-200	3301	exposure	TRUE	JAKMIP3	textfile	2	TRUE			0.278976136	3301	1.33E-05	7979	TRUE	4.70E-175	0.287694006	1332.436526	357.9929764
rs12038333	A	G	A	G	-0.174	-0.0255	0.609		FALSE	FALSE	FALSE	ebi-a-GCST010005.vcf	1	196672454	0.0427	0.549700333	7979	5829	outcome	TRUE	reported	textfile	0.025	5.80E-12	3301	exposure	TRUE	JAM2	textfile	2	TRUE			0.014471231	3301	4.47E-05	7979	TRUE	3.47E-08	0.014418582	48.26278185	357.9929764
rs4795433	T	C	T	C	0.23	0.0349	0.51		FALSE	FALSE	FALSE	ebi-a-GCST010005.vcf	17	26716821	0.0416	0.402400026	7979	5829	outcome	TRUE	reported	textfile	0.024	2.70E-21	3301	exposure	TRUE	KCNIP1	textfile	2	TRUE			0.027084814	3301	8.82E-05	7979	TRUE	3.77E-14	0.02643942	89.59241815	357.9929764
rs74911261	A	G	A	G	-1.314	0.05	0.027		FALSE	FALSE	FALSE	ebi-a-GCST010005.vcf	11	108357137	0.1297	0.69990001	7979	5829	outcome	TRUE	reported	textfile	0.075	1.10E-69	3301	exposure	TRUE	KDELC2	textfile	2	TRUE			0.085123301	3301	1.86E-05	7979	TRUE	2.00E-46	0.090718807	329.1405857	357.9929764
rs635634	T	C	T	C	-0.582	0.0887	0.18		FALSE	FALSE	FALSE	ebi-a-GCST010005.vcf	9	136155000	0.0506	0.07952982	7979	5829	outcome	TRUE	reported	textfile	0.031	4.00E-80	3301	exposure	TRUE	KDR	textfile	2	TRUE			0.096528332	3301	0.00038507	7979	TRUE	4.21E-48	0.099991325	366.5202232	357.9929764
rs10972076	T	C	T	C	0.308	6.00E-04	0.625		FALSE	FALSE	FALSE	ebi-a-GCST010005.vcf	9	34356359	0.0425	0.988200001	7979	5829	outcome	TRUE	reported	textfile	0.025	2.20E-34	3301	exposure	TRUE	KIAA1161	textfile	2	TRUE			0.043984924	3301	2.50E-08	7979	TRUE	9.09E-25	0.0444675	153.5251627	357.9929764
rs1042445	T	C	T	C	-0.533	0.0368	0.215		FALSE	FALSE	FALSE	ebi-a-GCST010005.vcf	3	186395436	0.0494	0.456999789	7979	5829	outcome	TRUE	reported	textfile	0.029	2.60E-76	3301	exposure	TRUE	KIAA1324L	textfile	2	TRUE			0.092883617	3301	6.96E-05	7979	TRUE	1.43E-49	0.095894242	349.9094009	357.9929764
rs12792396	G	A	G	A	0.439	-0.0194	0.381		FALSE	FALSE	FALSE	ebi-a-GCST010005.vcf	11	33417110	0.044	0.660100406	7979	5829	outcome	TRUE	reported	textfile	0.606	7.10E-68	3200	exposure	TRUE	KIAA1549L	textfile	2	TRUE			0.000164072	3200	2.44E-05	7979	TRUE	0.706826663	0.090902256	319.7735513	357.9929764
rs7412	T	C	T	C	0.469	-0.0024	0.078		FALSE	FALSE	FALSE	ebi-a-GCST010005.vcf	19	45412079	0.0778	0.974900066	7979	5829	outcome	TRUE	reported	textfile	0.046	1.20E-24	3301	exposure	TRUE	KIN	textfile	2	TRUE			0.030547402	3301	1.19E-07	7979	TRUE	1.69E-17	0.031637431	107.7818233	357.9929764
rs6065904	A	G	A	G	0.219	0.0328	0.208		FALSE	FALSE	FALSE	ebi-a-GCST010005.vcf	20	44534651	0.05	0.511699509	7979	5829	outcome	TRUE	reported	textfile	0.03	3.20E-13	3301	exposure	TRUE	KITLG	textfile	2	TRUE			0.015896596	3301	5.39E-05	7979	TRUE	8.02E-09	0.015801807	52.96713639	357.9929764
rs704	A	G	A	G	0.377	0.0269	0.467		FALSE	FALSE	FALSE	ebi-a-GCST010005.vcf	17	26694861	0.0419	0.520100175	7979	5829	outcome	TRUE	reported	textfile	0.024	1.50E-56	3301	exposure	TRUE	KLHL13	textfile	2	TRUE			0.06959081	3301	5.17E-05	7979	TRUE	5.63E-37	0.070754943	251.1937571	357.9929764
rs1048328	A	G	A	G	-1.198	0.0367	0.083		FALSE	FALSE	FALSE	ebi-a-GCST010005.vcf	19	51527364	0.072	0.610500466	7979	5829	outcome	TRUE	reported	textfile	0.041	5.80E-186	3301	exposure	TRUE	KLK11	textfile	2	TRUE			0.205592378	3301	3.26E-05	7979	TRUE	1.56E-120	0.218469623	922.2050847	357.9929764
rs8103941	G	A	G	A	0.739	-0.008	0.245		FALSE	FALSE	FALSE	ebi-a-GCST010005.vcf	19	51546852	0.048	0.866899994	7979	5829	outcome	TRUE	reported	textfile	0.047	5.28E-50	996	exposure	TRUE	KLK12	textfile	2	TRUE			0.199178516	996	3.48E-06	7979	TRUE	7.91E-46	0.202037464	251.6725161	357.9929764
rs3760739	G	T	G	T	0.388	-0.0343	0.659		FALSE	FALSE	FALSE	ebi-a-GCST010005.vcf	19	51538561	0.043	0.425399524	7979	5829	outcome	TRUE	reported	textfile	0.311	3.90E-54	3200	exposure	TRUE	KLK13	textfile	2	TRUE			0.000486466	3200	7.98E-05	7979	TRUE	0.530537518	0.067660194	232.0798704	357.9929764
rs2739419	G	A	G	A	0.703	-0.0661	0.908		FALSE	FALSE	FALSE	ebi-a-GCST010005.vcf	19	51484562	0.0751	0.378699734	7979	5829	outcome	TRUE	reported	textfile	0.041	1.10E-66	3301	exposure	TRUE	KLK7	textfile	2	TRUE			0.081825012	3301	9.71E-05	7979	TRUE	6.03E-43	0.082568486	296.9087407	357.9929764
rs1260326	T	C	T	C	0.118	-0.0382	0.448		FALSE	FALSE	FALSE	ebi-a-GCST010005.vcf	2	27730940	0.0423	0.366100229	7979	5829	outcome	TRUE	reported	textfile	0.019	2.13E-10	6861	exposure	TRUE	KLKB1	textfile	2	TRUE			0.005591916	6861	0.000102226	7979	TRUE	8.31E-05	0.006886699	47.56342348	357.9929764
rs1511802	C	T	C	T	0.476	-0.0518	0.37		FALSE	FALSE	FALSE	ebi-a-GCST010005.vcf	4	187150806	0.0433	0.231100029	7979	5829	outcome	TRUE	reported	textfile	0.041	9.12E-29	996	exposure	TRUE	KLKB1	textfile	2	TRUE			0.119408271	996	0.000179377	7979	TRUE	6.26E-25	0.105629731	117.3965152	357.9929764
rs5030062	A	C	A	C	-0.347	-0.0358	0.609		FALSE	FALSE	FALSE	ebi-a-GCST010005.vcf	3	186454180	0.0418	0.391400161	7979	5829	outcome	TRUE	reported	textfile	0.019	5.74E-78	6861	exposure	TRUE	KLKB1	textfile	2	TRUE			0.046373437	6861	9.19E-05	7979	TRUE	5.74E-37	0.057343341	417.2441521	357.9929764
rs112689088	C	T	C	T	-0.671	-0.002	0.098		FALSE	FALSE	FALSE	ebi-a-GCST010005.vcf	17	34307457	0.0747	0.978799998	7979	5829	outcome	TRUE	reported	textfile	0.041	1.20E-59	3301	exposure	TRUE	KLRC3	textfile	2	TRUE			0.07509198	3301	8.99E-08	7979	TRUE	6.10E-42	0.079599007	285.3073015	357.9929764
rs7412	T	C	T	C	0.592	-0.0024	0.078		FALSE	FALSE	FALSE	ebi-a-GCST010005.vcf	19	45412079	0.0778	0.974900066	7979	5829	outcome	TRUE	reported	textfile	0.045	6.90E-39	3301	exposure	TRUE	KMT2C	textfile	2	TRUE			0.049845974	3301	1.19E-07	7979	TRUE	6.47E-28	0.050407938	175.123397	357.9929764
rs2304456	G	T	G	T	-1.366	-0.1046	0.103		FALSE	FALSE	FALSE	ebi-a-GCST010005.vcf	3	186445052	0.0669	0.117799921	7979	5829	outcome	TRUE	reported	textfile	0.058	2.89E-97	996	exposure	TRUE	KNG1	textfile	2	TRUE			0.358164618	996	0.000306365	7979	TRUE	4.82E-89	0.344795082	523.0826288	357.9929764
rs9013	G	A	G	A	-1.045	0.0017	0.158		FALSE	FALSE	FALSE	ebi-a-GCST010005.vcf	2	143798189	0.0565	0.975799969	7979	5829	outcome	TRUE	reported	textfile	0.05	1.00E-81	997	exposure	TRUE	KYNU	textfile	2	TRUE			0.305075394	997	1.13E-07	7979	TRUE	3.34E-76	0.290557276	407.5092739	357.9929764
rs4241818	C	T	C	T	-0.312	-0.0288	0.514		FALSE	FALSE	FALSE	ebi-a-GCST010005.vcf	4	187153786	0.0413	0.485900113	7979	5829	outcome	TRUE	reported	textfile	0.024	4.80E-38	3301	exposure	TRUE	LAMA4	textfile	2	TRUE			0.048731257	3301	6.10E-05	7979	TRUE	1.26E-25	0.048633841	168.6448908	357.9929764
rs4129858	G	A	G	A	-0.294	-0.0388	0.431		FALSE	FALSE	FALSE	ebi-a-GCST010005.vcf	1	183004334	0.0422	0.356800127	7979	5829	outcome	TRUE	reported	textfile	0.024	7.10E-34	3301	exposure	TRUE	LAMB1;LAMC1;LAMA1	textfile	2	TRUE			0.0435082	3301	0.000105963	7979	TRUE	2.28E-22	0.042394956	146.0528661	357.9929764
rs2276543	A	G	A	G	0.616	-0.0138	0.279		FALSE	FALSE	FALSE	ebi-a-GCST010005.vcf	1	183155305	0.0474	0.770500633	7979	5829	outcome	TRUE	reported	textfile	0.025	4.40E-133	3301	exposure	TRUE	LAMC2	textfile	2	TRUE			0.155429968	3301	1.06E-05	7979	TRUE	8.85E-89	0.152661979	594.3694916	357.9929764
rs2304456	G	T	G	T	0.456	-0.1046	0.103		FALSE	FALSE	FALSE	ebi-a-GCST010005.vcf	3	186445052	0.0669	0.117799921	7979	5829	outcome	TRUE	reported	textfile	0.07	1.44E-10	996	exposure	TRUE	LCMT1	textfile	2	TRUE			0.040944083	996	0.000306365	7979	TRUE	2.45E-08	0.03842283	39.71838575	357.9929764
rs429358	C	T	C	T	0.312	-0.0422	0.153		FALSE	FALSE	FALSE	ebi-a-GCST010005.vcf	19	45411941	0.0647	0.514499551	7979	5829	outcome	TRUE	reported	textfile	0.033	1.10E-20	3301	exposure	TRUE	LCN10	textfile	2	TRUE			0.02638081	3301	5.33E-05	7979	TRUE	3.94E-14	0.025229813	85.38746145	357.9929764
rs4988235	A	G	A	G	0.776	0.0406	0.711		FALSE	FALSE	FALSE	ebi-a-GCST010005.vcf	2	136608646	0.0481	0.398699784	7979	5829	outcome	TRUE	reported	textfile	0.024	1.00E-200	3301	exposure	TRUE	LCT	textfile	2	TRUE			0.240639386	3301	8.93E-05	7979	TRUE	4.02E-143	0.247469045	1084.872818	357.9929764
rs7949566	A	G	A	G	0.216	0.0244	0.426		FALSE	FALSE	FALSE	ebi-a-GCST010005.vcf	11	126285301	0.0418	0.559300233	7979	5829	outcome	TRUE	reported	textfile	0.019	8.46E-29	6861	exposure	TRUE	LDLR	textfile	2	TRUE			0.018494067	6861	4.27E-05	7979	TRUE	2.52E-15	0.022817023	160.1562531	357.9929764
rs34440547	T	C	T	C	-0.536	0.0462	0.208		FALSE	FALSE	FALSE	ebi-a-GCST010005.vcf	19	15582863	0.0511	0.365800252	7979	5829	outcome	TRUE	reported	textfile	0.029	6.20E-76	3301	exposure	TRUE	LDOC1	textfile	2	TRUE			0.093833765	3301	0.000102461	7979	TRUE	1.50E-49	0.094655988	344.9187262	357.9929764
rs248160	T	C	T	C	-0.312	-0.0084	0.67		FALSE	FALSE	FALSE	ebi-a-GCST010005.vcf	5	135293512	0.0428	0.84489998	7979	5829	outcome	TRUE	reported	textfile	0.633	3.70E-33	3200	exposure	TRUE	LECT2	textfile	2	TRUE			7.60E-05	3200	4.83E-06	7979	TRUE	0.755497746	0.043045517	143.851735	357.9929764
rs1169306	T	C	T	C	0.14	-0.0536	0.38		FALSE	FALSE	FALSE	ebi-a-GCST010005.vcf	12	121438311	0.0431	0.213099779	7979	5829	outcome	TRUE	reported	textfile	0.024	6.50E-09	3394	exposure	TRUE	LGALS3	textfile	2	TRUE			0.009932137	3394	0.000193844	7979	TRUE	2.69E-05	0.00923552	31.61890083	357.9929764
rs33988101	T	G	T	G	0.14	0.0212	0.48		FALSE	FALSE	FALSE	ebi-a-GCST010005.vcf	19	49218111	0.0418	0.611799334	7979	5829	outcome	TRUE	reported	textfile	0.024	3.50E-09	3394	exposure	TRUE	LGALS3	textfile	2	TRUE			0.009932137	3394	3.22E-05	7979	TRUE	4.21E-06	0.00978432	33.51634812	357.9929764
rs7928577	T	G	T	G	0.26	-0.0056	0.08		FALSE	FALSE	FALSE	ebi-a-GCST010005.vcf	11	126227723	0.0812	0.94510008	7979	5829	outcome	TRUE	reported	textfile	0.043	2.10E-09	3394	exposure	TRUE	LGALS3	textfile	2	TRUE			0.010663456	3394	5.96E-07	7979	TRUE	5.24E-07	0.00995072	34.09208301	357.9929764
rs9323280	A	C	A	C	0.77	0.0379	0.87		FALSE	FALSE	FALSE	ebi-a-GCST010005.vcf	14	55801687	0.072	0.598699644	7979	5829	outcome	TRUE	reported	textfile	0.046	5.60E-62	3394	exposure	TRUE	LGALS3	textfile	2	TRUE			0.076302653	3394	3.47E-05	7979	TRUE	8.36E-42	0.13411398	525.3747141	357.9929764
rs55945853	G	A	G	A	0.181	0.0118	0.51		FALSE	FALSE	FALSE	ebi-a-GCST010005.vcf	19	39230046	0.0422	0.780099501	7979	5829	outcome	TRUE	reported	textfile	0.438	7.70E-14	3200	exposure	TRUE	LGALS4	textfile	2	TRUE			5.34E-05	3200	9.80E-06	7979	TRUE	0.841849712	0.016373948	53.23556137	357.9929764
rs62055780	T	C	T	C	0.203	-0.0135	0.753		FALSE	FALSE	FALSE	ebi-a-GCST010005.vcf	17	25971795	0.05	0.78770028	7979	5829	outcome	TRUE	reported	textfile	0.244	7.90E-12	3200	exposure	TRUE	LGALS9	textfile	2	TRUE			0.000216391	3200	9.14E-06	7979	TRUE	0.576585378	0.015329006	49.78532145	357.9929764
rs75287599	T	C	T	C	-0.434	0.1188	0.078		FALSE	FALSE	FALSE	ebi-a-GCST010005.vcf	19	49517140	0.0801	0.137999973	7979	5829	outcome	TRUE	reported	textfile	0.046	2.40E-21	3301	exposure	TRUE	LHB	textfile	2	TRUE			0.026273532	3301	0.000275682	7979	TRUE	1.27E-12	0.02709162	91.8639996	357.9929764
rs4795433	T	C	T	C	-0.201	0.0349	0.51		FALSE	FALSE	FALSE	ebi-a-GCST010005.vcf	17	26716821	0.0416	0.402400026	7979	5829	outcome	TRUE	reported	textfile	0.024	1.40E-16	3301	exposure	TRUE	LIF	textfile	2	TRUE			0.020818551	3301	8.82E-05	7979	TRUE	5.21E-11	0.02019242	67.98762764	357.9929764
rs635634	T	C	T	C	-0.3	0.0887	0.18		FALSE	FALSE	FALSE	ebi-a-GCST010005.vcf	9	136155000	0.0506	0.07952982	7979	5829	outcome	TRUE	reported	textfile	0.032	6.00E-21	3301	exposure	TRUE	LIFR	textfile	2	TRUE			0.02595024	3301	0.00038507	7979	TRUE	5.14E-12	0.026568	90.04001512	357.9929764
rs2241384	A	G	A	G	-0.309	0.0179	0.17		FALSE	FALSE	FALSE	ebi-a-GCST010005.vcf	19	54849942	0.0552	0.745500605	7979	5829	outcome	TRUE	reported	textfile	0.033	3.40E-21	3301	exposure	TRUE	LILRA4	textfile	2	TRUE			0.025888996	3301	1.32E-05	7979	TRUE	1.79E-14	0.026944738	91.35215112	357.9929764
rs876036	C	T	C	T	-0.198	-0.0099	0.317		FALSE	FALSE	FALSE	ebi-a-GCST010005.vcf	7	50307710	0.0437	0.821400003	7979	5829	outcome	TRUE	reported	textfile	0.026	6.00E-14	3301	exposure	TRUE	LILRA4	textfile	2	TRUE			0.017275599	3301	6.43E-06	7979	TRUE	3.77E-10	0.016976194	56.97162704	357.9929764
rs759819	C	T	C	T	-0.543	-3.00E-04	0.33		FALSE	FALSE	FALSE	ebi-a-GCST010005.vcf	19	54815577	0.0464	0.994200003	7979	5829	outcome	TRUE	reported	textfile	0.024	2.50E-111	3301	exposure	TRUE	LILRA5	textfile	2	TRUE			0.134323095	3301	5.24E-09	7979	TRUE	6.38E-77	0.130382228	494.620721	357.9929764
rs11111026	T	G	T	G	-0.236	0.0211	0.182		FALSE	FALSE	FALSE	ebi-a-GCST010005.vcf	12	102192803	0.0546	0.698800167	7979	5829	outcome	TRUE	reported	textfile	0.032	1.50E-13	3301	exposure	TRUE	LILRB4	textfile	2	TRUE			0.016219591	3301	1.87E-05	7979	TRUE	2.28E-09	0.016583595	55.63185741	357.9929764
rs12975366	C	T	C	T	-1.161	0.0129	0.405		FALSE	FALSE	FALSE	ebi-a-GCST010005.vcf	19	54759361	0.043	0.763399726	7979	5829	outcome	TRUE	reported	textfile	0.015	1.00E-200	3301	exposure	TRUE	LILRB5	textfile	2	TRUE			0.644877801	3301	1.13E-05	7979	TRUE	0	0.649630526	6116.774616	357.9929764
rs10509554	T	C	T	C	1.017	-0.0318	0.307		FALSE	FALSE	FALSE	ebi-a-GCST010005.vcf	10	90525792	0.0469	0.498100526	7979	5829	outcome	TRUE	reported	textfile	0.021	1.00E-200	3301	exposure	TRUE	LIPN	textfile	2	TRUE			0.415519286	3301	5.76E-05	7979	TRUE	8.03E-294	0.440092038	2593.039807	357.9929764
rs2271893	A	G	A	G	0.263	0.0083	0.323		FALSE	FALSE	FALSE	ebi-a-GCST010005.vcf	2	97405440	0.0458	0.856999957	7979	5829	outcome	TRUE	reported	textfile	0.026	4.40E-24	3301	exposure	TRUE	LMAN2L	textfile	2	TRUE			0.030082725	3301	4.12E-06	7979	TRUE	5.99E-17	0.030250509	102.909493	357.9929764
rs55730499	C	T	C	T	-1.255	-0.0365	0.939		FALSE	FALSE	FALSE	ebi-a-GCST010005.vcf	6	161005610	0.0864	0.672499553	7979	5829	outcome	TRUE	reported	textfile	0.046	3.77E-167	6861	exposure	TRUE	LPA	textfile	2	TRUE			0.097896538	6861	2.24E-05	7979	TRUE	1.34E-83	0.180431714	1510.040282	357.9929764
rs9371533	A	G	A	G	0.825	0.0511	0.376		FALSE	FALSE	FALSE	ebi-a-GCST010005.vcf	6	150210681	0.0418	0.220900145	7979	5829	outcome	TRUE	reported	textfile	0.432	1.00E-200	3200	exposure	TRUE	LRP11	textfile	2	TRUE			0.001139113	3200	0.000187313	7979	TRUE	0.337505318	0.31938192	1500.670362	357.9929764
rs78770234	A	G	A	G	-0.682	0.1097	0.033		FALSE	FALSE	FALSE	ebi-a-GCST010005.vcf	4	3496683	0.1055	0.298499769	7979	5829	outcome	TRUE	reported	textfile	0.069	3.60E-23	3301	exposure	TRUE	LRPAP1	textfile	2	TRUE			0.028761668	3301	0.000135522	7979	TRUE	1.26E-14	0.029685144	100.9273322	357.9929764
rs2228243	G	A	G	A	0.75	-0.177	0.204		FALSE	FALSE	FALSE	ebi-a-GCST010005.vcf	3	186395113	0.0528	0.000799208	7979	5829	outcome	TRUE	reported	textfile	0.027	2.10E-165	3301	exposure	TRUE	LRPPRC	textfile	2	TRUE			0.189555349	3301	0.001406785	7979	TRUE	2.20E-95	0.182682	737.3726236	357.9929764
rs57514363	G	T	G	T	0.593	0.1585	0.113		FALSE	FALSE	FALSE	ebi-a-GCST010005.vcf	3	194087927	0.0701	0.023859976	7979	5829	outcome	TRUE	reported	textfile	0.038	5.90E-54	3301	exposure	TRUE	LRRC15	textfile	2	TRUE			0.06874314	3301	0.000640479	7979	TRUE	7.52E-32	0.070492262	250.1904635	357.9929764
rs998447	A	C	A	C	-0.137	-0.0178	0.538		FALSE	FALSE	FALSE	ebi-a-GCST010005.vcf	11	40310789	0.0413	0.665700679	7979	5829	outcome	TRUE	reported	textfile	0.442	2.20E-08	3200	exposure	TRUE	LRRC4C	textfile	2	TRUE			3.00E-05	3200	2.33E-05	7979	TRUE	0.975022371	0.009330295	30.11930583	357.9929764
rs704	A	G	A	G	0.304	0.0269	0.467		FALSE	FALSE	FALSE	ebi-a-GCST010005.vcf	17	26694861	0.0419	0.520100175	7979	5829	outcome	TRUE	reported	textfile	0.024	2.60E-36	3301	exposure	TRUE	LRRK2	textfile	2	TRUE			0.046378674	3301	5.17E-05	7979	TRUE	1.60E-24	0.046006718	159.0956303	357.9929764
rs429358	C	T	C	T	1.177	-0.0422	0.153		FALSE	FALSE	FALSE	ebi-a-GCST010005.vcf	19	45411941	0.0647	0.514499551	7979	5829	outcome	TRUE	reported	textfile	0.027	1.00E-200	3301	exposure	TRUE	LRRN1	textfile	2	TRUE			0.365493233	3301	5.33E-05	7979	TRUE	1.14E-245	0.359052341	1848.06615	357.9929764
rs6801789	C	T	C	T	0.246	0.0398	0.354		FALSE	FALSE	FALSE	ebi-a-GCST010005.vcf	3	3807592	0.0431	0.356599722	7979	5829	outcome	TRUE	reported	textfile	0.025	2.30E-22	3301	exposure	TRUE	LRRN1	textfile	2	TRUE			0.028513125	3301	0.000106887	7979	TRUE	1.03E-14	0.027678082	93.90921921	357.9929764
rs17646258	C	T	C	T	0.222	-0.0669	0.829		FALSE	FALSE	FALSE	ebi-a-GCST010005.vcf	3	116038249	0.0555	0.227599865	7979	5829	outcome	TRUE	reported	textfile	0.197	1.50E-12	3200	exposure	TRUE	LSAMP	textfile	2	TRUE			0.000396938	3200	0.000182116	7979	TRUE	0.75870466	0.013972901	45.31856965	357.9929764
rs570618	G	T	G	T	-0.18	-0.0275	0.611		FALSE	FALSE	FALSE	ebi-a-GCST010005.vcf	1	196657064	0.0427	0.520700506	7979	5829	outcome	TRUE	reported	textfile	0.025	1.10E-12	3301	exposure	TRUE	LTBR	textfile	2	TRUE			0.015470748	3301	5.20E-05	7979	TRUE	1.26E-08	0.015401599	51.60467021	357.9929764
rs540254	C	T	C	T	0.417	0.0138	0.353		FALSE	FALSE	FALSE	ebi-a-GCST010005.vcf	1	160767737	0.0437	0.752000276	7979	5829	outcome	TRUE	reported	textfile	0.045	7.78E-20	995	exposure	TRUE	LY9	textfile	2	TRUE			0.079593485	995	1.25E-05	7979	TRUE	1.76E-17	0.079429365	85.67876995	357.9929764
rs4761234	C	T	C	T	-0.474	-0.0123	0.473		FALSE	FALSE	FALSE	ebi-a-GCST010005.vcf	12	69732105	0.0414	0.766999357	7979	5829	outcome	TRUE	reported	textfile	0.024	3.80E-89	3301	exposure	TRUE	LYZ	textfile	2	TRUE			0.105734858	3301	1.11E-05	7979	TRUE	1.39E-58	0.112010422	416.1336943	357.9929764
rs704	A	G	A	G	0.2	0.0269	0.467		FALSE	FALSE	FALSE	ebi-a-GCST010005.vcf	17	26694861	0.0419	0.520100175	7979	5829	outcome	TRUE	reported	textfile	0.024	3.00E-16	3301	exposure	TRUE	LYZL2	textfile	2	TRUE			0.020616176	3301	5.17E-05	7979	TRUE	3.21E-11	0.01991288	67.02729765	357.9929764
rs967645	T	C	T	C	0.226	0.0321	0.509		FALSE	FALSE	FALSE	ebi-a-GCST010005.vcf	17	26713970	0.0417	0.441500297	7979	5829	outcome	TRUE	reported	textfile	0.024	9.50E-21	3301	exposure	TRUE	M6PR	textfile	2	TRUE			0.02617537	3301	7.43E-05	7979	TRUE	8.15E-14	0.025529726	86.42907564	357.9929764
rs4795433	T	C	T	C	0.178	0.0349	0.51		FALSE	FALSE	FALSE	ebi-a-GCST010005.vcf	17	26716821	0.0416	0.402400026	7979	5829	outcome	TRUE	reported	textfile	0.024	2.50E-13	3301	exposure	TRUE	MAD1L1	textfile	2	TRUE			0.016400367	3301	8.82E-05	7979	TRUE	8.10E-09	0.015835663	53.08244868	357.9929764
rs704	A	G	A	G	0.259	0.0269	0.467		FALSE	FALSE	FALSE	ebi-a-GCST010005.vcf	17	26694861	0.0419	0.520100175	7979	5829	outcome	TRUE	reported	textfile	0.024	1.40E-26	3301	exposure	TRUE	MAGEA10	textfile	2	TRUE			0.034097916	3301	5.17E-05	7979	TRUE	4.11E-18	0.033394398	113.974218	357.9929764
rs1289863	C	T	C	T	0.21	-0.004	0.692		FALSE	FALSE	FALSE	ebi-a-GCST010005.vcf	1	117854689	0.0432	0.925900034	7979	5829	outcome	TRUE	reported	textfile	0.665	1.50E-15	3200	exposure	TRUE	MAN1A2	textfile	2	TRUE			3.12E-05	3200	1.07E-06	7979	TRUE	0.828019262	0.018798595	61.26969158	357.9929764
rs3767879	C	T	C	T	0.172	-0.0171	0.465		FALSE	FALSE	FALSE	ebi-a-GCST010005.vcf	1	26070909	0.0437	0.69619997	7979	5829	outcome	TRUE	reported	textfile	0.494	9.30E-14	3200	exposure	TRUE	MAN1C1	textfile	2	TRUE			3.79E-05	3200	1.92E-05	7979	TRUE	0.932398223	0.014719519	47.77626607	357.9929764
rs2301790	G	A	G	A	0.334	-0.0019	0.484		FALSE	FALSE	FALSE	ebi-a-GCST010005.vcf	4	6600012	0.0419	0.963200058	7979	5829	outcome	TRUE	reported	textfile	0.024	1.00E-44	3301	exposure	TRUE	MAN2B2	textfile	2	TRUE			0.055451391	3301	2.58E-07	7979	TRUE	6.02E-31	0.055720883	194.6704008	357.9929764
rs429358	C	T	C	T	0.23	-0.0422	0.153		FALSE	FALSE	FALSE	ebi-a-GCST010005.vcf	19	45411941	0.0647	0.514499551	7979	5829	outcome	TRUE	reported	textfile	0.034	7.90E-12	3301	exposure	TRUE	MAN2B2	textfile	2	TRUE			0.013681469	3301	5.33E-05	7979	TRUE	1.02E-07	0.013710728	45.86047145	357.9929764
rs227370	C	T	C	T	-0.56	-0.0425	0.675		FALSE	FALSE	FALSE	ebi-a-GCST010005.vcf	4	103612043	0.0434	0.327600081	7979	5829	outcome	TRUE	reported	textfile	0.025	7.80E-113	3301	exposure	TRUE	MANBA	textfile	2	TRUE			0.132015702	3301	0.000120201	7979	TRUE	2.38E-71	0.137592	526.335572	357.9929764
rs1552074	T	C	T	C	0.391	-0.041	0.859		FALSE	FALSE	FALSE	ebi-a-GCST010005.vcf	3	51408051	0.0625	0.512399857	7979	5829	outcome	TRUE	reported	textfile	0.877	2.60E-28	3200	exposure	TRUE	MANF	textfile	2	TRUE			6.22E-05	3200	5.39E-05	7979	TRUE	0.979458793	0.037033588	122.9881041	357.9929764
rs2160588	A	G	A	G	0.502	0.0807	0.12		FALSE	FALSE	FALSE	ebi-a-GCST010005.vcf	12	12487447	0.065	0.214299916	7979	5829	outcome	TRUE	reported	textfile	0.037	8.70E-42	3301	exposure	TRUE	MANSC1	textfile	2	TRUE			0.052849475	3301	0.000193195	7979	TRUE	2.05E-26	0.053223245	185.4539453	357.9929764
rs36138811	C	T	C	T	0.637	-0.0084	0.232		FALSE	FALSE	FALSE	ebi-a-GCST010005.vcf	12	27927881	0.0497	0.865299993	7979	5829	outcome	TRUE	reported	textfile	0.028	7.40E-117	3301	exposure	TRUE	MANSC4	textfile	2	TRUE			0.135609596	3301	3.58E-06	7979	TRUE	5.31E-77	0.144596595	557.6598865	357.9929764
rs556990	T	C	T	C	-0.594	-0.0373	0.226		FALSE	FALSE	FALSE	ebi-a-GCST010005.vcf	13	113845059	0.052	0.473399724	7979	5829	outcome	TRUE	reported	textfile	0.048	2.17E-33	997	exposure	TRUE	MAP2K2	textfile	2	TRUE			0.133381418	997	6.45E-05	7979	TRUE	7.63E-29	0.123438969	140.1177667	357.9929764
rs2228243	G	A	G	A	0.866	-0.177	0.204		FALSE	FALSE	FALSE	ebi-a-GCST010005.vcf	3	186395113	0.0528	0.000799208	7979	5829	outcome	TRUE	reported	textfile	0.026	1.00E-200	3301	exposure	TRUE	MAP2K4	textfile	2	TRUE			0.251656331	3301	0.001406785	7979	TRUE	4.53E-136	0.24356171	1062.228199	357.9929764
rs6669284	A	G	A	G	0.326	-0.0416	0.349		FALSE	FALSE	FALSE	ebi-a-GCST010005.vcf	1	206890435	0.0434	0.338300002	7979	5829	outcome	TRUE	reported	textfile	0.044	3.90E-13	996	exposure	TRUE	MAPKAPK2	textfile	2	TRUE			0.052335694	996	0.000115164	7979	TRUE	4.06E-11	0.048291602	50.43756294	357.9929764
rs1926447	A	G	A	G	1.104	-0.0069	0.288		FALSE	FALSE	FALSE	ebi-a-GCST010005.vcf	13	46629944	0.0452	0.878300035	7979	5829	outcome	TRUE	reported	textfile	0.036	2.25E-145	989	exposure	TRUE	MAPKAPK3	textfile	2	TRUE			0.487922984	989	2.92E-06	7979	TRUE	4.79E-144	0.499851067	986.4121892	357.9929764
rs704	A	G	A	G	0.633	0.0269	0.467		FALSE	FALSE	FALSE	ebi-a-GCST010005.vcf	17	26694861	0.0419	0.520100175	7979	5829	outcome	TRUE	reported	textfile	0.022	6.20E-181	3301	exposure	TRUE	MAPKAPK5	textfile	2	TRUE			0.200604785	3301	5.17E-05	7979	TRUE	1.95E-116	0.199471799	822.0290872	357.9929764
rs259842	T	C	T	C	0.351	-0.071	0.379		FALSE	FALSE	FALSE	ebi-a-GCST010005.vcf	2	180738840	0.0441	0.107200053	7979	5829	outcome	TRUE	reported	textfile	0.044	3.55E-15	995	exposure	TRUE	MASP1	textfile	2	TRUE			0.060225875	995	0.000324832	7979	TRUE	4.99E-12	0.057992928	61.13221392	357.9929764
rs11697677	G	A	G	A	-0.23	0.0419	0.254		FALSE	FALSE	FALSE	ebi-a-GCST010005.vcf	20	43925554	0.0489	0.391799611	7979	5829	outcome	TRUE	reported	textfile	0.028	2.50E-16	3301	exposure	TRUE	MATN4	textfile	2	TRUE			0.020043072	3301	9.20E-05	7979	TRUE	1.35E-10	0.020047407	67.48938351	357.9929764
rs7899547	G	T	G	T	0.948	0.0024	0.653		FALSE	FALSE	FALSE	ebi-a-GCST010005.vcf	10	54536839	0.0444	0.957599918	7979	5829	outcome	TRUE	reported	textfile	0.02	1.00E-200	3301	exposure	TRUE	MBL2	textfile	2	TRUE			0.405131127	3301	3.66E-07	7979	TRUE	1.21E-288	0.407276476	2266.832749	357.9929764
rs11217234	A	G	A	G	-0.144	0.0125	0.718		FALSE	FALSE	FALSE	ebi-a-GCST010005.vcf	11	119177938	0.0477	0.792999658	7979	5829	outcome	TRUE	reported	textfile	0.026	4.32E-08	6861	exposure	TRUE	MCAM	textfile	2	TRUE			0.00445225	6861	8.61E-06	7979	TRUE	0.000104587	0.008397085	58.08333444	357.9929764
rs550057	C	T	C	T	0.151	-0.1062	0.76		FALSE	FALSE	FALSE	ebi-a-GCST010005.vcf	9	136146597	0.046	0.020859793	7979	5829	outcome	TRUE	reported	textfile	0.022	1.42E-11	6861	exposure	TRUE	MCAM	textfile	2	TRUE			0.006821424	6861	0.000667734	7979	TRUE	0.000545647	0.008317805	57.53034934	357.9929764
rs6119	G	A	G	A	0.687	-0.0195	0.099		FALSE	FALSE	FALSE	ebi-a-GCST010005.vcf	14	95054012	0.068	0.77409988	7979	5829	outcome	TRUE	reported	textfile	0.039	6.20E-70	3301	exposure	TRUE	MED1	textfile	2	TRUE			0.085972799	3301	1.03E-05	7979	TRUE	3.06E-47	0.084198326	303.3083299	357.9929764
rs635634	T	C	T	C	-0.38	0.0887	0.18		FALSE	FALSE	FALSE	ebi-a-GCST010005.vcf	9	136155000	0.0506	0.07952982	7979	5829	outcome	TRUE	reported	textfile	0.032	3.20E-33	3301	exposure	TRUE	MET	textfile	2	TRUE			0.040992728	3301	0.00038507	7979	TRUE	3.00E-19	0.04262688	146.88743	357.9929764
rs1354034	T	C	T	C	-0.277	-0.0048	0.38		FALSE	FALSE	FALSE	ebi-a-GCST010005.vcf	3	56849749	0.0422	0.909300019	7979	5829	outcome	TRUE	reported	textfile	0.045	1.22E-09	995	exposure	TRUE	METAP2	textfile	2	TRUE			0.036755456	995	1.62E-06	7979	TRUE	1.02E-08	0.036154705	37.24832403	357.9929764
rs2731673	C	T	C	T	0.276	-0.0412	0.752		FALSE	FALSE	FALSE	ebi-a-GCST010005.vcf	5	176839898	0.0483	0.393399678	7979	5829	outcome	TRUE	reported	textfile	0.028	3.20E-23	3301	exposure	TRUE	METTL1	textfile	2	TRUE			0.028609716	3301	9.12E-05	7979	TRUE	6.80E-15	0.028413039	96.4757845	357.9929764
rs704	A	G	A	G	0.226	0.0269	0.467		FALSE	FALSE	FALSE	ebi-a-GCST010005.vcf	17	26694861	0.0419	0.520100175	7979	5829	outcome	TRUE	reported	textfile	0.024	1.90E-20	3301	exposure	TRUE	METTL1	textfile	2	TRUE			0.02617537	3301	5.17E-05	7979	TRUE	4.81E-14	0.025426756	86.07138577	357.9929764
rs4920605	A	G	A	G	0.207	0.0435	0.554		FALSE	FALSE	FALSE	ebi-a-GCST010005.vcf	1	17315425	0.0413	0.292500087	7979	5829	outcome	TRUE	reported	textfile	0.024	1.30E-17	3301	exposure	TRUE	MFAP2	textfile	2	TRUE			0.022052182	3301	0.000139052	7979	TRUE	2.80E-11	0.021174605	71.36617114	357.9929764
rs1961839	A	G	A	G	-0.225	-0.0238	0.397		FALSE	FALSE	FALSE	ebi-a-GCST010005.vcf	15	89467454	0.0425	0.575200162	7979	5829	outcome	TRUE	reported	textfile	0.025	3.40E-19	3301	exposure	TRUE	MFGE8	textfile	2	TRUE			0.023964497	3301	3.93E-05	7979	TRUE	4.64E-13	0.024238339	81.9485769	357.9929764
rs704	A	G	A	G	0.401	0.0269	0.467		FALSE	FALSE	FALSE	ebi-a-GCST010005.vcf	17	26694861	0.0419	0.520100175	7979	5829	outcome	TRUE	reported	textfile	0.024	3.20E-64	3301	exposure	TRUE	MGA	textfile	2	TRUE			0.078019917	3301	5.17E-05	7979	TRUE	1.31E-41	0.080050275	287.0655337	357.9929764
rs28396798	T	C	T	C	0.195	-0.0308	0.547		FALSE	FALSE	FALSE	ebi-a-GCST010005.vcf	14	50075319	0.0412	0.454999584	7979	5829	outcome	TRUE	reported	textfile	0.024	1.30E-15	3301	exposure	TRUE	MGAT2	textfile	2	TRUE			0.019618222	3301	7.01E-05	7979	TRUE	1.49E-10	0.018844506	63.36205032	357.9929764
rs7135211	G	A	G	A	0.265	-0.0302	0.622		FALSE	FALSE	FALSE	ebi-a-GCST010005.vcf	12	15052758	0.0433	0.484699978	7979	5829	outcome	TRUE	reported	textfile	0.019	3.62E-44	6861	exposure	TRUE	MGP	textfile	2	TRUE			0.027578973	6861	6.10E-05	7979	TRUE	2.88E-22	0.033022042	234.2330408	357.9929764
rs2604877	C	T	C	T	1.442	-0.0808	0.068		FALSE	FALSE	FALSE	ebi-a-GCST010005.vcf	19	41275048	0.0879	0.358499868	7979	5829	outcome	TRUE	reported	textfile	0.042	1.00E-200	3301	exposure	TRUE	MIA	textfile	2	TRUE			0.26325062	3301	0.000105915	7979	TRUE	3.19E-159	0.263563546	1180.680468	357.9929764
rs4795433	T	C	T	C	0.346	0.0349	0.51		FALSE	FALSE	FALSE	ebi-a-GCST010005.vcf	17	26716821	0.0416	0.402400026	7979	5829	outcome	TRUE	reported	textfile	0.024	1.00E-47	3301	exposure	TRUE	MICALL2	textfile	2	TRUE			0.059267107	3301	8.82E-05	7979	TRUE	7.68E-31	0.059834057	209.9550136	357.9929764
rs1926447	A	G	A	G	0.348	-0.0069	0.288		FALSE	FALSE	FALSE	ebi-a-GCST010005.vcf	13	46629944	0.0452	0.878300035	7979	5829	outcome	TRUE	reported	textfile	0.048	1.04E-12	989	exposure	TRUE	MIF	textfile	2	TRUE			0.050562136	989	2.92E-06	7979	TRUE	1.74E-11	0.049666204	51.58244733	357.9929764
rs704	A	G	A	G	1.159	0.0269	0.467		FALSE	FALSE	FALSE	ebi-a-GCST010005.vcf	17	26694861	0.0419	0.520100175	7979	5829	outcome	TRUE	reported	textfile	0.014	1.00E-200	3301	exposure	TRUE	MINOS1;NBL1	textfile	2	TRUE			0.675054589	3301	5.17E-05	7979	TRUE	0	0.668714834	6659.188106	357.9929764
rs12478119	C	T	C	T	-0.241	-0.0303	0.199		FALSE	FALSE	FALSE	ebi-a-GCST010005.vcf	2	222067740	0.0499	0.543300369	7979	5829	outcome	TRUE	reported	textfile	0.032	5.60E-14	3301	exposure	TRUE	MLN	textfile	2	TRUE			0.016902403	3301	4.62E-05	7979	TRUE	2.13E-09	0.018516107	62.23702316	357.9929764
rs471994	G	A	G	A	0.32	0.0349	0.65		FALSE	FALSE	FALSE	ebi-a-GCST010005.vcf	11	102697731	0.0428	0.414300064	7979	5829	outcome	TRUE	reported	textfile	0.026	2.30E-35	3394	exposure	TRUE	MMP1	textfile	2	TRUE			0.042748744	3394	8.33E-05	7979	TRUE	1.27E-22	0.046592	165.763308	357.9929764
rs17860955	C	T	C	T	-0.869	0.042	0.022		FALSE	FALSE	FALSE	ebi-a-GCST010005.vcf	11	102649482	0.1515	0.781500032	7979	5829	outcome	TRUE	reported	textfile	0.087	1.40E-23	3301	exposure	TRUE	MMP10	textfile	2	TRUE			0.029354808	3301	9.63E-06	7979	TRUE	2.24E-16	0.032496088	110.8053347	357.9929764
rs61751507	T	C	T	C	-0.776	-0.0188	0.045		FALSE	FALSE	FALSE	ebi-a-GCST010005.vcf	10	101829514	0.0902	0.834900075	7979	5829	outcome	TRUE	reported	textfile	0.059	3.20E-40	3301	exposure	TRUE	MMP8	textfile	2	TRUE			0.04982428	3301	5.45E-06	7979	TRUE	1.91E-27	0.051757027	180.0661198	357.9929764
rs704	A	G	A	G	-0.215	0.0269	0.467		FALSE	FALSE	FALSE	ebi-a-GCST010005.vcf	17	26694861	0.0419	0.520100175	7979	5829	outcome	TRUE	reported	textfile	0.024	1.20E-18	3301	exposure	TRUE	MMP8	textfile	2	TRUE			0.023748375	3301	5.17E-05	7979	TRUE	8.28E-13	0.023011822	77.70411385	357.9929764
rs7240932	T	C	T	C	-0.203	0.026	0.86		FALSE	FALSE	FALSE	ebi-a-GCST010005.vcf	18	77174646	0.0654	0.690400345	7979	5829	outcome	TRUE	reported	textfile	0.037	2.85E-08	6861	exposure	TRUE	MMP8	textfile	2	TRUE			0.004369443	6861	1.98E-05	7979	TRUE	0.000177154	0.009923127	68.74489379	357.9929764
rs2511241	C	T	C	T	-0.294	-0.0556	0.073		FALSE	FALSE	FALSE	ebi-a-GCST010005.vcf	11	72945341	0.082	0.497999607	7979	5829	outcome	TRUE	reported	textfile	0.036	1.40E-16	6861	exposure	TRUE	MMP9	textfile	2	TRUE			0.009630001	6861	5.76E-05	7979	TRUE	3.44E-08	0.011698421	81.18925652	357.9929764
rs11810108	T	C	T	C	-0.152	-0.0435	0.746		FALSE	FALSE	FALSE	ebi-a-GCST010005.vcf	1	229668671	0.0503	0.387099847	7979	5829	outcome	TRUE	reported	textfile	0.022	2.02E-12	6861	exposure	TRUE	MPO	textfile	2	TRUE			0.006911447	6861	9.37E-05	7979	TRUE	7.75E-06	0.008755677	60.5856547	357.9929764
rs6044953	A	G	A	G	-0.133	0.0184	0.57		FALSE	FALSE	FALSE	ebi-a-GCST010005.vcf	20	17669186	0.0423	0.662599342	7979	5829	outcome	TRUE	reported	textfile	0.02	1.15E-11	6861	exposure	TRUE	MPO	textfile	2	TRUE			0.006406066	6861	2.37E-05	7979	TRUE	4.76E-06	0.008671148	59.99563377	357.9929764
rs704	A	G	A	G	0.313	0.0269	0.467		FALSE	FALSE	FALSE	ebi-a-GCST010005.vcf	17	26694861	0.0419	0.520100175	7979	5829	outcome	TRUE	reported	textfile	0.024	1.50E-38	3301	exposure	TRUE	MPP6	textfile	2	TRUE			0.049028798	3301	5.17E-05	7979	TRUE	6.38E-26	0.048771124	169.145345	357.9929764
rs704	A	G	A	G	0.653	0.0269	0.467		FALSE	FALSE	FALSE	ebi-a-GCST010005.vcf	17	26694861	0.0419	0.520100175	7979	5829	outcome	TRUE	reported	textfile	0.022	1.00E-194	3301	exposure	TRUE	MRM3	textfile	2	TRUE			0.210767501	3301	5.17E-05	7979	TRUE	2.45E-123	0.212275781	889.0139283	357.9929764
rs704	A	G	A	G	0.198	0.0269	0.467		FALSE	FALSE	FALSE	ebi-a-GCST010005.vcf	17	26694861	0.0419	0.520100175	7979	5829	outcome	TRUE	reported	textfile	0.024	6.30E-16	3301	exposure	TRUE	MSLN	textfile	2	TRUE			0.020214207	3301	5.17E-05	7979	TRUE	5.12E-11	0.019516614	65.66690416	357.9929764
rs9858542	A	G	A	G	-1.299	-0.0225	0.278		FALSE	FALSE	FALSE	ebi-a-GCST010005.vcf	3	49701983	0.0455	0.621399644	7979	5829	outcome	TRUE	reported	textfile	0.029	1.00E-200	994	exposure	TRUE	MST1	textfile	2	TRUE			0.669159324	994	3.07E-05	7979	TRUE	2.03E-253	0.677376758	2082.793975	357.9929764
rs704	A	G	A	G	0.4	0.0269	0.467		FALSE	FALSE	FALSE	ebi-a-GCST010005.vcf	17	26694861	0.0419	0.520100175	7979	5829	outcome	TRUE	reported	textfile	0.024	8.70E-64	3301	exposure	TRUE	MT1F	textfile	2	TRUE			0.077661458	3301	5.17E-05	7979	TRUE	2.06E-41	0.07965152	285.5118145	357.9929764
rs704	A	G	A	G	0.244	0.0269	0.467		FALSE	FALSE	FALSE	ebi-a-GCST010005.vcf	17	26694861	0.0419	0.520100175	7979	5829	outcome	TRUE	reported	textfile	0.024	1.40E-23	3301	exposure	TRUE	MTPAP	textfile	2	TRUE			0.03037923	3301	5.17E-05	7979	TRUE	3.38E-16	0.029638331	100.7633089	357.9929764
rs503366	C	T	C	T	0.165	0.0474	0.497		FALSE	FALSE	FALSE	ebi-a-GCST010005.vcf	6	153333550	0.0418	0.256100249	7979	5829	outcome	TRUE	reported	textfile	0.024	1.10E-11	3301	exposure	TRUE	MTRF1L	textfile	2	TRUE			0.014124887	3301	0.000161174	7979	TRUE	2.54E-07	0.01361201	45.52571734	357.9929764
rs704	A	G	A	G	0.444	0.0269	0.467		FALSE	FALSE	FALSE	ebi-a-GCST010005.vcf	17	26694861	0.0419	0.520100175	7979	5829	outcome	TRUE	reported	textfile	0.024	4.80E-80	3301	exposure	TRUE	MUC1	textfile	2	TRUE			0.093992448	3301	5.17E-05	7979	TRUE	1.47E-50	0.098138638	358.9901726	357.9929764
rs11086556	G	A	G	A	-0.476	0.0338	0.083		FALSE	FALSE	FALSE	ebi-a-GCST010005.vcf	20	36969972	0.0775	0.662300374	7979	5829	outcome	TRUE	reported	textfile	0.045	3.50E-26	3301	exposure	TRUE	MUL1	textfile	2	TRUE			0.03280358	3301	2.38E-05	7979	TRUE	7.28E-18	0.034489852	117.8465307	357.9929764
rs9900613	T	C	T	C	-0.229	-0.043	0.431		FALSE	FALSE	FALSE	ebi-a-GCST010005.vcf	17	74674857	0.0427	0.314500254	7979	5829	outcome	TRUE	reported	textfile	0.025	1.90E-20	3301	exposure	TRUE	MXRA7	textfile	2	TRUE			0.02480282	3301	0.000127112	7979	TRUE	1.03E-12	0.025721157	87.09426143	357.9929764
rs1126477	T	C	T	C	0.465	-0.0337	0.239		FALSE	FALSE	FALSE	ebi-a-GCST010005.vcf	3	46501268	0.0483	0.485900113	7979	5829	outcome	TRUE	reported	textfile	0.028	1.10E-61	3301	exposure	TRUE	MYCT1	textfile	2	TRUE			0.077150445	3301	6.10E-05	7979	TRUE	5.94E-41	0.078653574	281.6292891	357.9929764
rs10745925	C	T	C	T	-0.31	-0.0157	0.294		FALSE	FALSE	FALSE	ebi-a-GCST010005.vcf	12	102218899	0.0455	0.729899389	7979	5829	outcome	TRUE	reported	textfile	0.027	5.50E-31	3301	exposure	TRUE	NAAA	textfile	2	TRUE			0.038423539	3301	1.49E-05	7979	TRUE	5.16E-21	0.039893801	137.07822	357.9929764
rs9996608	T	C	T	C	-0.549	-3.00E-04	0.3		FALSE	FALSE	FALSE	ebi-a-GCST010005.vcf	4	76848231	0.0448	0.995100009	7979	5829	outcome	TRUE	reported	textfile	0.026	3.90E-101	3301	exposure	TRUE	NAAA	textfile	2	TRUE			0.119059065	3301	5.62E-09	7979	TRUE	1.24E-67	0.12658842	478.1425014	357.9929764
rs1534166	G	A	G	A	-0.283	-0.0082	0.276		FALSE	FALSE	FALSE	ebi-a-GCST010005.vcf	3	133537067	0.0447	0.854799973	7979	5829	outcome	TRUE	reported	textfile	0.028	2.10E-24	3301	exposure	TRUE	NAALAD2	textfile	2	TRUE			0.030035196	3301	4.22E-06	7979	TRUE	6.41E-17	0.032007409	109.0839353	357.9929764
rs79920061	A	G	A	G	-0.475	-0.0733	0.081		FALSE	FALSE	FALSE	ebi-a-GCST010005.vcf	6	25857920	0.0994	0.46060007	7979	5829	outcome	TRUE	reported	textfile	0.044	6.00E-27	3301	exposure	TRUE	NAALAD2	textfile	2	TRUE			0.03412104	3301	6.82E-05	7979	TRUE	6.28E-18	0.033590599	114.6671226	357.9929764
rs12599777	G	A	G	A	-0.418	0.0378	0.204		FALSE	FALSE	FALSE	ebi-a-GCST010005.vcf	16	5079466	0.0521	0.468400123	7979	5829	outcome	TRUE	reported	textfile	0.032	1.40E-39	3301	exposure	TRUE	NAGPA	textfile	2	TRUE			0.049177855	3301	6.60E-05	7979	TRUE	8.60E-26	0.056744764	198.4626954	357.9929764
rs704	A	G	A	G	0.247	0.0269	0.467		FALSE	FALSE	FALSE	ebi-a-GCST010005.vcf	17	26694861	0.0419	0.520100175	7979	5829	outcome	TRUE	reported	textfile	0.024	3.80E-24	3301	exposure	TRUE	NAP1L2	textfile	2	TRUE			0.031107472	3301	5.17E-05	7979	TRUE	1.43E-16	0.030371622	103.3344162	357.9929764
rs429358	C	T	C	T	0.349	-0.0422	0.153		FALSE	FALSE	FALSE	ebi-a-GCST010005.vcf	19	45411941	0.0647	0.514499551	7979	5829	outcome	TRUE	reported	textfile	0.033	1.20E-25	3301	exposure	TRUE	NAPB	textfile	2	TRUE			0.032791462	3301	5.33E-05	7979	TRUE	2.03E-17	0.031568627	107.539783	357.9929764
rs7658970	C	T	C	T	-0.184	-0.0808	0.706		FALSE	FALSE	FALSE	ebi-a-GCST010005.vcf	4	74713950	0.0461	0.079909792	7979	5829	outcome	TRUE	reported	textfile	0.027	4.40E-12	3301	exposure	TRUE	NAPB	textfile	2	TRUE			0.013882083	3301	0.000384959	7979	TRUE	1.84E-06	0.014054574	47.02698238	357.9929764
rs41290289	C	A	C	A	-0.381	0.117	0.056		FALSE	FALSE	FALSE	ebi-a-GCST010005.vcf	10	7769806	0.0889	0.188100089	7979	5829	outcome	TRUE	reported	textfile	0.054	1.70E-12	3301	exposure	TRUE	NAT1	textfile	2	TRUE			0.014865369	3301	0.000217087	7979	TRUE	1.92E-07	0.015347582	51.42085957	357.9929764
rs11074066	C	A	C	A	0.111	0.0821	0.563		FALSE	FALSE	FALSE	ebi-a-GCST010005.vcf	15	92944864	0.0421	0.05136059	7979	5829	outcome	TRUE	reported	textfile	0.019	2.92E-09	6861	exposure	TRUE	NCAM1	textfile	2	TRUE			0.004951335	6861	0.000476514	7979	TRUE	0.00313474	0.006062696	41.83768032	357.9929764
rs11214489	C	T	C	T	0.368	0.0989	0.818		FALSE	FALSE	FALSE	ebi-a-GCST010005.vcf	11	112975934	0.0541	0.067370536	7979	5829	outcome	TRUE	reported	textfile	0.024	3.01E-54	6861	exposure	TRUE	NCAM1	textfile	2	TRUE			0.033141729	6861	0.000418771	7979	TRUE	2.89E-23	0.040322767	288.1946641	357.9929764
rs2826851	A	G	A	G	-0.37	0.003	0.733		FALSE	FALSE	FALSE	ebi-a-GCST010005.vcf	21	22835946	0.0457	0.948499923	7979	5829	outcome	TRUE	reported	textfile	0.275	1.70E-42	3200	exposure	TRUE	NCAM2	textfile	2	TRUE			0.000565736	3200	5.40E-07	7979	TRUE	0.270729965	0.053585672	181.0697211	357.9929764
rs704	A	G	A	G	0.633	0.0269	0.467		FALSE	FALSE	FALSE	ebi-a-GCST010005.vcf	17	26694861	0.0419	0.520100175	7979	5829	outcome	TRUE	reported	textfile	0.022	3.60E-180	3301	exposure	TRUE	NDUFB4	textfile	2	TRUE			0.200604785	3301	5.17E-05	7979	TRUE	1.95E-116	0.199471799	822.0290872	357.9929764
rs10801553	C	A	C	A	0.871	-0.0258	0.613		FALSE	FALSE	FALSE	ebi-a-GCST010005.vcf	1	196655743	0.0426	0.544699529	7979	5829	outcome	TRUE	reported	textfile	0.021	1.00E-200	3301	exposure	TRUE	NDUFS4	textfile	2	TRUE			0.34273368	3301	4.60E-05	7979	TRUE	1.18E-225	0.359946326	1855.255236	357.9929764
rs2220253	T	C	T	C	0.148	0.0151	0.545		FALSE	FALSE	FALSE	ebi-a-GCST010005.vcf	1	72565460	0.0422	0.720800369	7979	5829	outcome	TRUE	reported	textfile	0.509	1.20E-09	3200	exposure	TRUE	NEGR1	textfile	2	TRUE			2.64E-05	3200	1.61E-05	7979	TRUE	0.956744938	0.010863289	35.12234172	357.9929764
rs61652119	A	G	A	G	1.11	-0.1358	0.049		FALSE	FALSE	FALSE	ebi-a-GCST010005.vcf	11	20955270	0.0926	0.142200132	7979	5829	outcome	TRUE	reported	textfile	0.055	1.30E-89	3301	exposure	TRUE	NELL1	textfile	2	TRUE			0.109895354	3301	0.000269539	7979	TRUE	1.44E-56	0.114829256	427.9645677	357.9929764
rs7298766	G	A	G	A	0.235	0.0509	0.306		FALSE	FALSE	FALSE	ebi-a-GCST010005.vcf	12	661656	0.0454	0.261900302	7979	5829	outcome	TRUE	reported	textfile	0.027	1.50E-18	3301	exposure	TRUE	NELL1	textfile	2	TRUE			0.022447398	3301	0.000157549	7979	TRUE	2.30E-11	0.023455604	79.23862677	357.9929764
rs629301	T	G	T	G	-0.233	-0.0147	0.776		FALSE	FALSE	FALSE	ebi-a-GCST010005.vcf	1	109818306	0.0506	0.771999466	7979	5829	outcome	TRUE	reported	textfile	0.03	7.10E-15	3301	exposure	TRUE	NEO1	textfile	2	TRUE			0.01795634	3301	1.06E-05	7979	TRUE	2.09E-10	0.018873462	63.46128623	357.9929764
rs6667532	G	A	G	A	0.823	0.0435	0.105		FALSE	FALSE	FALSE	ebi-a-GCST010005.vcf	1	204948659	0.0682	0.523400339	7979	5829	outcome	TRUE	reported	textfile	0.039	4.10E-100	3301	exposure	TRUE	NFASC	textfile	2	TRUE			0.118931722	3301	5.10E-05	7979	TRUE	5.34E-65	0.127303986	481.2395627	357.9929764
rs1863622	C	T	C	T	0.365	0.0304	0.216		FALSE	FALSE	FALSE	ebi-a-GCST010005.vcf	3	186396616	0.0498	0.541299966	7979	5829	outcome	TRUE	reported	textfile	0.03	3.00E-34	3301	exposure	TRUE	NGFR	textfile	2	TRUE			0.042943599	3301	4.67E-05	7979	TRUE	8.63E-23	0.045121709	155.8905661	357.9929764
rs2731674	G	T	G	T	-0.213	-0.0378	0.753		FALSE	FALSE	FALSE	ebi-a-GCST010005.vcf	5	176839890	0.0483	0.433099817	7979	5829	outcome	TRUE	reported	textfile	0.028	3.20E-14	3301	exposure	TRUE	NGFR	textfile	2	TRUE			0.01723887	3301	7.68E-05	7979	TRUE	2.59E-09	0.016876451	56.63114581	357.9929764
rs704	A	G	A	G	-0.238	0.0269	0.467		FALSE	FALSE	FALSE	ebi-a-GCST010005.vcf	17	26694861	0.0419	0.520100175	7979	5829	outcome	TRUE	reported	textfile	0.024	1.70E-22	3301	exposure	TRUE	NGFR	textfile	2	TRUE			0.028946255	3301	5.17E-05	7979	TRUE	1.84E-15	0.028198629	95.72663828	357.9929764
rs9651367	A	G	A	G	-0.355	-0.0042	0.281		FALSE	FALSE	FALSE	ebi-a-GCST010005.vcf	10	20223450	0.0456	0.92620005	7979	5829	outcome	TRUE	reported	textfile	0.045	1.17E-14	997	exposure	TRUE	NID1	textfile	2	TRUE			0.05886543	997	1.06E-06	7979	TRUE	2.32E-13	0.05092393	53.38803906	357.9929764
rs1151582	T	C	T	C	-0.394	-0.0184	0.457		FALSE	FALSE	FALSE	ebi-a-GCST010005.vcf	14	52482768	0.0416	0.658800621	7979	5829	outcome	TRUE	reported	textfile	0.023	2.60E-64	3301	exposure	TRUE	NID2	textfile	2	TRUE			0.08168566	3301	2.45E-05	7979	TRUE	2.67E-44	0.077043937	275.3846682	357.9929764
rs12912342	T	C	T	C	0.164	-0.0189	0.661		FALSE	FALSE	FALSE	ebi-a-GCST010005.vcf	15	85248216	0.0435	0.663700279	7979	5829	outcome	TRUE	reported	textfile	0.324	7.60E-11	3200	exposure	TRUE	NMB	textfile	2	TRUE			8.01E-05	3200	2.37E-05	7979	TRUE	0.8452376	0.012053658	39.01790537	357.9929764
rs1557570	G	T	G	T	-0.14	0.0048	0.67		FALSE	FALSE	FALSE	ebi-a-GCST010005.vcf	1	169507844	0.0435	0.912300053	7979	5829	outcome	TRUE	reported	textfile	0.019	6.33E-13	6861	exposure	TRUE	NOTCH1	textfile	2	TRUE			0.007853511	6861	1.53E-06	7979	TRUE	1.03E-07	0.00866712	59.96752179	357.9929764
rs8176743	T	C	T	C	0.355	0.1556	0.067		FALSE	FALSE	FALSE	ebi-a-GCST010005.vcf	9	136131415	0.0713	0.029050258	7979	5829	outcome	TRUE	reported	textfile	0.049	4.20E-13	3301	exposure	TRUE	NOTCH1	textfile	2	TRUE			0.015661264	3301	0.00059668	7979	TRUE	9.75E-07	0.015755898	52.81078737	357.9929764
rs58936256	C	T	C	T	0.209	-0.0607	0.215		FALSE	FALSE	FALSE	ebi-a-GCST010005.vcf	8	120422799	0.0504	0.228200189	7979	5829	outcome	TRUE	reported	textfile	0.03	4.20E-12	3301	exposure	TRUE	NOV	textfile	2	TRUE			0.014498565	3301	0.000181802	7979	TRUE	2.07E-07	0.014744522	49.37011532	357.9929764
rs12483377	A	G	A	G	1.424	-0.0491	0.09		FALSE	FALSE	FALSE	ebi-a-GCST010005.vcf	21	46931109	0.0764	0.520500319	7979	5829	outcome	TRUE	reported	textfile	0.035	1.00E-200	3301	exposure	TRUE	NPC2	textfile	2	TRUE			0.334117476	3301	5.18E-05	7979	TRUE	6.65E-218	0.332149709	1640.729822	357.9929764
rs704	A	G	A	G	0.423	0.0269	0.467		FALSE	FALSE	FALSE	ebi-a-GCST010005.vcf	17	26694861	0.0419	0.520100175	7979	5829	outcome	TRUE	reported	textfile	0.024	7.60E-72	3301	exposure	TRUE	NPFF	textfile	2	TRUE			0.086058602	3301	5.17E-05	7979	TRUE	4.37E-46	0.089074793	322.5926108	357.9929764
rs704	A	G	A	G	0.31	0.0269	0.467		FALSE	FALSE	FALSE	ebi-a-GCST010005.vcf	17	26694861	0.0419	0.520100175	7979	5829	outcome	TRUE	reported	textfile	0.024	7.40E-38	3301	exposure	TRUE	NPIPB3	textfile	2	TRUE			0.048138479	3301	5.17E-05	7979	TRUE	1.89E-25	0.047840694	165.756349	357.9929764
rs198379	T	C	T	C	-0.266	-0.0553	0.608		FALSE	FALSE	FALSE	ebi-a-GCST010005.vcf	1	11915467	0.0426	0.194600074	7979	5829	outcome	TRUE	reported	textfile	0.024	1.58E-41	6861	exposure	TRUE	NPPB	textfile	2	TRUE			0.017594255	6861	0.000211203	7979	TRUE	5.20E-13	0.033727404	239.4109749	357.9929764
rs62069681	C	T	C	T	0.514	-0.001	0.093		FALSE	FALSE	FALSE	ebi-a-GCST010005.vcf	17	78624702	0.0752	0.989800001	7979	5829	outcome	TRUE	reported	textfile	0.042	7.60E-35	3301	exposure	TRUE	NPTX1	textfile	2	TRUE			0.043427347	3301	2.22E-08	7979	TRUE	1.82E-24	0.044570394	153.8969773	357.9929764
rs9287090	A	G	A	G	0.213	0.0175	0.263		FALSE	FALSE	FALSE	ebi-a-GCST010005.vcf	1	169510380	0.0463	0.705499971	7979	5829	outcome	TRUE	reported	textfile	0.028	3.40E-14	3301	exposure	TRUE	NPTX2	textfile	2	TRUE			0.01723887	3301	1.79E-05	7979	TRUE	6.64E-10	0.017587837	59.06103098	357.9929764
rs12628473	A	G	A	G	-1.013	0.0117	0.987		FALSE	FALSE	FALSE	ebi-a-GCST010005.vcf	22	39240717	0.1399	0.933400007	7979	5829	outcome	TRUE	reported	textfile	0.027	4.60E-21	3200	exposure	TRUE	NPTXR	textfile	2	TRUE			0.305633846	3200	8.77E-07	7979	TRUE	9.73E-194	0.026333549	86.49233956	357.9929764
rs77944668	A	G	A	G	-0.75	-0.1393	0.193		FALSE	FALSE	FALSE	ebi-a-GCST010005.vcf	16	69718112	0.0528	0.008360072	7979	5829	outcome	TRUE	reported	textfile	0.028	1.60E-154	3301	exposure	TRUE	NQO1	textfile	2	TRUE			0.178632901	3301	0.000871798	7979	TRUE	4.27E-92	0.175219875	700.8539005	357.9929764
rs17863787	G	T	G	T	0.188	0.0344	0.306		FALSE	FALSE	FALSE	ebi-a-GCST010005.vcf	2	234611094	0.0439	0.432400313	7979	5829	outcome	TRUE	reported	textfile	0.027	3.20E-12	3301	exposure	TRUE	NR1D2	textfile	2	TRUE			0.014483376	3301	7.70E-05	7979	TRUE	6.04E-08	0.015011586	50.27797582	357.9929764
rs704	A	G	A	G	0.339	0.0269	0.467		FALSE	FALSE	FALSE	ebi-a-GCST010005.vcf	17	26694861	0.0419	0.520100175	7979	5829	outcome	TRUE	reported	textfile	0.024	2.90E-45	3301	exposure	TRUE	NR1H2	textfile	2	TRUE			0.057028651	3301	5.17E-05	7979	TRUE	3.52E-30	0.057210202	200.1893285	357.9929764
rs4937124	C	T	C	T	0.162	-0.0072	0.478		FALSE	FALSE	FALSE	ebi-a-GCST010005.vcf	11	126278563	0.0416	0.862000068	7979	5829	outcome	TRUE	reported	textfile	0.019	9.77E-17	6861	exposure	TRUE	NRCAM	textfile	2	TRUE			0.010487771	6861	3.76E-06	7979	TRUE	9.19E-10	0.013096596	91.02162407	357.9929764
rs10864728	G	A	G	A	0.189	-0.0514	0.601		FALSE	FALSE	FALSE	ebi-a-GCST010005.vcf	1	230304914	0.0418	0.21879984	7979	5829	outcome	TRUE	reported	textfile	0.025	5.40E-14	3301	exposure	TRUE	NRP1	textfile	2	TRUE			0.017029495	3301	0.000189519	7979	TRUE	1.39E-08	0.01713172	57.50266436	357.9929764
rs2506149	T	C	T	C	-0.281	-0.0682	0.358		FALSE	FALSE	FALSE	ebi-a-GCST010005.vcf	10	33480713	0.0427	0.110499929	7979	5829	outcome	TRUE	reported	textfile	0.026	6.90E-28	3301	exposure	TRUE	NRP1	textfile	2	TRUE			0.034195796	3301	0.000319694	7979	TRUE	3.02E-16	0.036296161	124.2508638	357.9929764
rs16837641	A	G	A	G	0.209	0.0179	0.322		FALSE	FALSE	FALSE	ebi-a-GCST010005.vcf	2	206634869	0.045	0.691600025	7979	5829	outcome	TRUE	reported	textfile	0.027	1.10E-14	3301	exposure	TRUE	NRP2	textfile	2	TRUE			0.017838795	3301	1.98E-05	7979	TRUE	3.49E-10	0.019072522	64.14363223	357.9929764
rs4241818	C	T	C	T	-0.184	-0.0288	0.514		FALSE	FALSE	FALSE	ebi-a-GCST010005.vcf	4	187153786	0.0413	0.485900113	7979	5829	outcome	TRUE	reported	textfile	0.025	6.90E-14	3301	exposure	TRUE	NRSN1	textfile	2	TRUE			0.016154745	3301	6.10E-05	7979	TRUE	6.80E-09	0.016914728	56.76179958	357.9929764
rs704	A	G	A	G	0.213	0.0269	0.467		FALSE	FALSE	FALSE	ebi-a-GCST010005.vcf	17	26694861	0.0419	0.520100175	7979	5829	outcome	TRUE	reported	textfile	0.024	3.00E-18	3301	exposure	TRUE	NRSN1	textfile	2	TRUE			0.023318854	3301	5.17E-05	7979	TRUE	1.37E-12	0.022585686	76.23192961	357.9929764
rs2731673	C	T	C	T	-0.241	-0.0412	0.752		FALSE	FALSE	FALSE	ebi-a-GCST010005.vcf	5	176839898	0.0483	0.393399678	7979	5829	outcome	TRUE	reported	textfile	0.028	6.20E-18	3301	exposure	TRUE	NRXN1	textfile	2	TRUE			0.021962967	3301	9.12E-05	7979	TRUE	1.48E-11	0.021663748	73.05127015	357.9929764
rs6542680	T	C	T	C	-0.384	0.0582	0.821		FALSE	FALSE	FALSE	ebi-a-GCST010005.vcf	2	3640142	0.0534	0.275199728	7979	5829	outcome	TRUE	reported	textfile	0.033	6.20E-32	3301	exposure	TRUE	NSDHL	textfile	2	TRUE			0.039426032	3301	0.000148888	7979	TRUE	6.80E-20	0.043339973	149.4559881	357.9929764
rs2511504	T	C	T	C	-0.381	-0.0253	0.588		FALSE	FALSE	FALSE	ebi-a-GCST010005.vcf	11	131196396	0.0419	0.545700058	7979	5829	outcome	TRUE	reported	textfile	0.404	1.70E-58	3200	exposure	TRUE	NTM	textfile	2	TRUE			0.000278028	3200	4.57E-05	7979	TRUE	0.635733871	0.070332246	241.93861	357.9929764
rs72809988	A	G	A	G	-0.579	-0.0704	0.11		FALSE	FALSE	FALSE	ebi-a-GCST010005.vcf	17	8986397	0.0676	0.29780021	7979	5829	outcome	TRUE	reported	textfile	0.038	1.60E-52	3301	exposure	TRUE	NTN1	textfile	2	TRUE			0.06574646	3301	0.000135942	7979	TRUE	9.94E-34	0.065640188	231.7597319	357.9929764
rs17288108	G	A	G	A	-0.278	0.0227	0.182		FALSE	FALSE	FALSE	ebi-a-GCST010005.vcf	12	96131895	0.0562	0.686699925	7979	5829	outcome	TRUE	reported	textfile	0.032	7.20E-18	3301	exposure	TRUE	NTN4	textfile	2	TRUE			0.022365763	3301	2.05E-05	7979	TRUE	1.66E-12	0.023011466	77.7028821	357.9929764
rs9944243	T	G	T	G	-0.221	0.0551	0.879		FALSE	FALSE	FALSE	ebi-a-GCST010005.vcf	15	88514162	0.0586	0.347100309	7979	5829	outcome	TRUE	reported	textfile	0.132	5.20E-10	3200	exposure	TRUE	NTRK3	textfile	2	TRUE			0.000875745	3200	0.000110821	7979	TRUE	0.36217938	0.01038936	33.57398497	357.9929764
rs74692061	G	A	G	A	-0.376	-0.0213	0.157		FALSE	FALSE	FALSE	ebi-a-GCST010005.vcf	5	102903643	0.0555	0.700999971	7979	5829	outcome	TRUE	reported	textfile	0.034	2.80E-28	3301	exposure	TRUE	NUDT12	textfile	2	TRUE			0.035745963	3301	1.85E-05	7979	TRUE	1.62E-19	0.03742251	128.2565421	357.9929764
rs2277413	G	A	G	A	-0.34	-0.0909	0.291		FALSE	FALSE	FALSE	ebi-a-GCST010005.vcf	12	9317784	0.046	0.047960091	7979	5829	outcome	TRUE	reported	textfile	0.027	3.40E-37	3301	exposure	TRUE	NUDT16L1	textfile	2	TRUE			0.045862624	3301	0.000489283	7979	TRUE	3.78E-21	0.047700953	165.2479268	357.9929764
rs28696943	G	A	G	A	-0.357	0.0088	0.167		FALSE	FALSE	FALSE	ebi-a-GCST010005.vcf	4	88310135	0.0594	0.882599953	7979	5829	outcome	TRUE	reported	textfile	0.032	2.30E-28	3301	exposure	TRUE	NUDT9	textfile	2	TRUE			0.036355571	3301	2.75E-06	7979	TRUE	2.37E-20	0.035459116	121.280108	357.9929764
rs117554512	T	C	T	C	0.682	0.0454	0.086		FALSE	FALSE	FALSE	ebi-a-GCST010005.vcf	11	120098329	0.0767	0.553700607	7979	5829	outcome	TRUE	reported	textfile	0.043	2.10E-56	3301	exposure	TRUE	OAF	textfile	2	TRUE			0.070849318	3301	4.39E-05	7979	TRUE	8.13E-38	0.073121214	260.2572072	357.9929764
rs4767027	C	T	C	T	-0.27	0.0191	0.654		FALSE	FALSE	FALSE	ebi-a-GCST010005.vcf	12	113359157	0.0429	0.655500459	7979	5829	outcome	TRUE	reported	textfile	0.026	6.20E-26	3301	exposure	TRUE	OAS1	textfile	2	TRUE			0.031654034	3301	2.48E-05	7979	TRUE	3.02E-17	0.032992207	112.5547202	357.9929764
rs4454354	C	T	C	T	0.358	-0.0336	0.786		FALSE	FALSE	FALSE	ebi-a-GCST010005.vcf	9	136089529	0.0496	0.498499813	7979	5829	outcome	TRUE	reported	textfile	0.03	2.70E-33	3301	exposure	TRUE	OBP2B	textfile	2	TRUE			0.041379747	3301	5.75E-05	7979	TRUE	8.11E-22	0.043115395	148.6466467	357.9929764
rs697449	T	G	T	G	0.799	0.0395	0.189		FALSE	FALSE	FALSE	ebi-a-GCST010005.vcf	9	138467959	0.0559	0.480499566	7979	5829	outcome	TRUE	reported	textfile	0.029	1.70E-172	3301	exposure	TRUE	OBP2B	textfile	2	TRUE			0.187057483	3301	6.26E-05	7979	TRUE	4.39E-107	0.195706934	802.738705	357.9929764
rs704	A	G	A	G	0.387	0.0269	0.467		FALSE	FALSE	FALSE	ebi-a-GCST010005.vcf	17	26694861	0.0419	0.520100175	7979	5829	outcome	TRUE	reported	textfile	0.024	1.10E-59	3301	exposure	TRUE	OCRL	textfile	2	TRUE			0.073058298	3301	5.17E-05	7979	TRUE	7.10E-39	0.074558303	265.7842658	357.9929764
rs11103667	C	T	C	T	-0.193	-0.0613	0.815		FALSE	FALSE	FALSE	ebi-a-GCST010005.vcf	9	137978360	0.0526	0.243800168	7979	5829	outcome	TRUE	reported	textfile	0.18	2.60E-09	3200	exposure	TRUE	OLFM1	textfile	2	TRUE			0.000359364	3200	0.00017023	7979	TRUE	0.777641075	0.011232436	36.3293978	357.9929764
rs704	A	G	A	G	-0.194	0.0269	0.467		FALSE	FALSE	FALSE	ebi-a-GCST010005.vcf	17	26694861	0.0419	0.520100175	7979	5829	outcome	TRUE	reported	textfile	0.025	2.60E-15	3301	exposure	TRUE	OPALIN	textfile	2	TRUE			0.017926079	3301	5.17E-05	7979	TRUE	7.31E-10	0.018736029	62.99034796	357.9929764
rs357253	T	C	T	C	0.209	-0.0468	0.232		FALSE	FALSE	FALSE	ebi-a-GCST010005.vcf	5	38907422	0.0514	0.363400064	7979	5829	outcome	TRUE	reported	textfile	0.029	8.30E-13	3301	exposure	TRUE	OSMR	textfile	2	TRUE			0.01549994	3301	0.000103916	7979	TRUE	2.81E-08	0.015565812	52.16358132	357.9929764
rs257309	G	A	G	A	-0.466	-0.0226	0.352		FALSE	FALSE	FALSE	ebi-a-GCST010005.vcf	5	102418604	0.0441	0.608000589	7979	5829	outcome	TRUE	reported	textfile	0.025	3.80E-79	3301	exposure	TRUE	PAM	textfile	2	TRUE			0.095284356	3301	3.29E-05	7979	TRUE	9.39E-52	0.09906483	362.7507116	357.9929764
rs2731673	C	T	C	T	-0.19	-0.0412	0.752		FALSE	FALSE	FALSE	ebi-a-GCST010005.vcf	5	176839898	0.0483	0.393399678	7979	5829	outcome	TRUE	reported	textfile	0.028	1.20E-11	3301	exposure	TRUE	PAM	textfile	2	TRUE			0.013765407	3301	9.12E-05	7979	TRUE	1.68E-07	0.013465011	45.02736594	357.9929764
rs2304456	G	T	G	T	1.005	-0.1046	0.12		FALSE	FALSE	FALSE	ebi-a-GCST010005.vcf	3	186445052	0.0669	0.117799921	7979	5829	outcome	TRUE	reported	textfile	0.033	2.90E-199	3301	exposure	TRUE	PARP16	textfile	2	TRUE			0.219444901	3301	0.000306365	7979	TRUE	3.91E-124	0.21331728	894.5584908	357.9929764
rs11080055	C	A	C	A	0.168	0.0509	0.508		FALSE	FALSE	FALSE	ebi-a-GCST010005.vcf	17	26649724	0.0425	0.231200091	7979	5829	outcome	TRUE	reported	textfile	0.024	4.20E-12	3301	exposure	TRUE	PAXIP1	textfile	2	TRUE			0.014635603	3301	0.000179779	7979	TRUE	1.74E-07	0.014108387	47.20962142	357.9929764
rs72818110	A	C	A	C	0.374	-0.0451	0.951		FALSE	FALSE	FALSE	ebi-a-GCST010005.vcf	10	72614896	0.1071	0.673599878	7979	5829	outcome	TRUE	reported	textfile	0.037	7.60E-11	3200	exposure	TRUE	PCBD1	textfile	2	TRUE			0.030960142	3200	2.22E-05	7979	TRUE	1.35E-16	0.013036163	42.24030219	357.9929764
rs1042445	T	C	T	C	1.098	0.0368	0.215		FALSE	FALSE	FALSE	ebi-a-GCST010005.vcf	3	186395436	0.0494	0.456999789	7979	5829	outcome	TRUE	reported	textfile	0.024	1.00E-200	3301	exposure	TRUE	PCDH10	textfile	2	TRUE			0.388174748	3301	6.96E-05	7979	TRUE	3.40E-266	0.40695163	2263.784029	357.9929764
rs704	A	G	A	G	0.176	0.0269	0.467		FALSE	FALSE	FALSE	ebi-a-GCST010005.vcf	17	26694861	0.0419	0.520100175	7979	5829	outcome	TRUE	reported	textfile	0.025	7.20E-13	3301	exposure	TRUE	PCDH10	textfile	2	TRUE			0.014800863	3301	5.17E-05	7979	TRUE	2.72E-08	0.015420534	51.66910781	357.9929764
rs61751507	T	C	T	C	0.886	-0.0188	0.045		FALSE	FALSE	FALSE	ebi-a-GCST010005.vcf	10	101829514	0.0902	0.834900075	7979	5829	outcome	TRUE	reported	textfile	0.058	1.80E-52	3301	exposure	TRUE	PCDHA7	textfile	2	TRUE			0.066061356	3301	5.45E-06	7979	TRUE	2.48E-36	0.067470406	238.6893365	357.9929764
rs6809081	C	T	C	T	0.18	0.0655	0.423		FALSE	FALSE	FALSE	ebi-a-GCST010005.vcf	3	194060475	0.0422	0.120199871	7979	5829	outcome	TRUE	reported	textfile	0.025	1.40E-12	3301	exposure	TRUE	PCDHA7	textfile	2	TRUE			0.015470748	3301	0.000301917	7979	TRUE	1.99E-07	0.015815801	53.01479833	357.9929764
rs704	A	G	A	G	0.295	0.0269	0.467		FALSE	FALSE	FALSE	ebi-a-GCST010005.vcf	17	26694861	0.0419	0.520100175	7979	5829	outcome	TRUE	reported	textfile	0.024	3.10E-34	3301	exposure	TRUE	PCDHB4	textfile	2	TRUE			0.043791694	3301	5.17E-05	7979	TRUE	3.67E-23	0.04332296	149.3946625	357.9929764
rs704	A	G	A	G	-0.227	0.0269	0.467		FALSE	FALSE	FALSE	ebi-a-GCST010005.vcf	17	26694861	0.0419	0.520100175	7979	5829	outcome	TRUE	reported	textfile	0.024	1.50E-20	3301	exposure	TRUE	PCDHGC5	textfile	2	TRUE			0.026401394	3301	5.17E-05	7979	TRUE	3.69E-14	0.02565227	86.85486257	357.9929764
rs9801017	A	G	A	G	0.211	-0.042	0.636		FALSE	FALSE	FALSE	ebi-a-GCST010005.vcf	7	100236202	0.0432	0.331999936	7979	5829	outcome	TRUE	reported	textfile	0.025	1.00E-16	3301	exposure	TRUE	PCOLCE	textfile	2	TRUE			0.021136102	3301	0.000118479	7979	TRUE	5.88E-11	0.020613579	69.4355121	357.9929764
rs9326248	T	G	T	G	-0.993	0.0532	0.239		FALSE	FALSE	FALSE	ebi-a-GCST010005.vcf	11	116999225	0.047	0.257800052	7979	5829	outcome	TRUE	reported	textfile	0.04	1.65E-105	995	exposure	TRUE	PCSK7	textfile	2	TRUE			0.382954107	995	0.00016059	7979	TRUE	7.60E-99	0.358683212	555.3767442	357.9929764
rs2706762	C	T	C	T	0.79	-0.0171	0.86		FALSE	FALSE	FALSE	ebi-a-GCST010005.vcf	2	70488470	0.0569	0.763499927	7979	5829	outcome	TRUE	reported	textfile	0.136	1.40E-121	3200	exposure	TRUE	PCYOX1	textfile	2	TRUE			0.010440941	3200	1.13E-05	7979	TRUE	2.16E-06	0.15028328	565.6072408	357.9929764
rs16923189	G	A	G	A	0.388	-0.044	0.298		FALSE	FALSE	FALSE	ebi-a-GCST010005.vcf	9	5510644	0.0466	0.345100032	7979	5829	outcome	TRUE	reported	textfile	0.026	7.90E-51	3301	exposure	TRUE	PDCD1LG2	textfile	2	TRUE			0.063236033	3301	0.000111749	7979	TRUE	1.15E-32	0.062986405	221.7600172	357.9929764
rs355772	A	G	A	G	-0.191	0.0238	0.387		FALSE	FALSE	FALSE	ebi-a-GCST010005.vcf	3	154036706	0.0438	0.586699881	7979	5829	outcome	TRUE	reported	textfile	0.025	4.20E-14	3301	exposure	TRUE	PDCD1LG2	textfile	2	TRUE			0.017385515	3301	3.70E-05	7979	TRUE	9.81E-10	0.017308848	58.10766707	357.9929764
rs4499344	A	G	A	G	0.354	0.0537	0.291		FALSE	FALSE	FALSE	ebi-a-GCST010005.vcf	19	33073431	0.0452	0.235300039	7979	5829	outcome	TRUE	reported	textfile	0.027	1.20E-39	3301	exposure	TRUE	PDCD5	textfile	2	TRUE			0.049526398	3301	0.000176911	7979	TRUE	7.81E-25	0.051710144	179.8941142	357.9929764
rs4834770	A	G	A	G	-0.314	0.004	0.434		FALSE	FALSE	FALSE	ebi-a-GCST010005.vcf	4	120241849	0.0415	0.9235	7979	5829	outcome	TRUE	reported	textfile	0.045	3.63E-12	995	exposure	TRUE	PDE5A	textfile	2	TRUE			0.046740788	995	1.16E-06	7979	TRUE	8.44E-11	0.048439032	50.54847774	357.9929764
rs3110081	C	T	C	T	0.194	-0.0311	0.821		FALSE	FALSE	FALSE	ebi-a-GCST010005.vcf	15	43995786	0.0553	0.573899703	7979	5829	outcome	TRUE	reported	textfile	0.191	1.50E-09	3200	exposure	TRUE	PDIA3	textfile	2	TRUE			0.000322491	3200	3.96E-05	7979	TRUE	0.577400685	0.011061898	35.77165167	357.9929764
rs2278668	C	T	C	T	-0.522	-0.0125	0.593		FALSE	FALSE	FALSE	ebi-a-GCST010005.vcf	3	122835232	0.042	0.765300505	7979	5829	outcome	TRUE	reported	textfile	0.023	4.00E-110	3301	exposure	TRUE	PDIA5	textfile	2	TRUE			0.135049847	3301	1.11E-05	7979	TRUE	4.25E-76	0.131528572	499.628133	357.9929764
rs12052479	A	C	A	C	-0.572	-0.0596	0.211		FALSE	FALSE	FALSE	ebi-a-GCST010005.vcf	2	173404804	0.0522	0.253900175	7979	5829	outcome	TRUE	reported	textfile	0.05	2.45E-28	991	exposure	TRUE	PDK1	textfile	2	TRUE			0.116864618	991	0.000163396	7979	TRUE	2.39E-24	0.10893853	120.9122043	357.9929764
rs704	A	G	A	G	0.458	0.0269	0.467		FALSE	FALSE	FALSE	ebi-a-GCST010005.vcf	17	26694861	0.0419	0.520100175	7979	5829	outcome	TRUE	reported	textfile	0.023	1.90E-85	3301	exposure	TRUE	PDK1	textfile	2	TRUE			0.107299731	3301	5.17E-05	7979	TRUE	3.48E-58	0.104425134	384.6674691	357.9929764
rs429358	C	T	C	T	0.353	-0.0422	0.153		FALSE	FALSE	FALSE	ebi-a-GCST010005.vcf	19	45411941	0.0647	0.514499551	7979	5829	outcome	TRUE	reported	textfile	0.033	3.10E-26	3301	exposure	TRUE	PDZK1IP1	textfile	2	TRUE			0.033522094	3301	5.33E-05	7979	TRUE	8.55E-18	0.03229641	110.1017472	357.9929764
rs12137505	G	A	G	A	-0.223	0.071	0.406		FALSE	FALSE	FALSE	ebi-a-GCST010005.vcf	1	156883546	0.044	0.106699897	7979	5829	outcome	TRUE	reported	textfile	0.025	8.10E-19	3301	exposure	TRUE	PEAR1	textfile	2	TRUE			0.023550344	3301	0.00032631	7979	TRUE	4.14E-11	0.023985689	81.0733895	357.9929764
rs8176743	T	C	T	C	0.398	0.1556	0.067		FALSE	FALSE	FALSE	ebi-a-GCST010005.vcf	9	136131415	0.0713	0.029050258	7979	5829	outcome	TRUE	reported	textfile	0.049	3.80E-16	3301	exposure	TRUE	PEAR1	textfile	2	TRUE			0.019606147	3301	0.00059668	7979	TRUE	1.82E-08	0.019803985	66.65334804	357.9929764
rs2670014	T	C	T	C	-0.465	0.0136	0.474		FALSE	FALSE	FALSE	ebi-a-GCST010005.vcf	8	57376781	0.0413	0.742200085	7979	5829	outcome	TRUE	reported	textfile	0.023	1.30E-87	3301	exposure	TRUE	PENK	textfile	2	TRUE			0.110240359	3301	1.36E-05	7979	TRUE	4.22E-61	0.107820164	398.6850027	357.9929764
rs941758	A	C	A	C	-0.494	-0.0816	0.708		FALSE	FALSE	FALSE	ebi-a-GCST010005.vcf	4	74718941	0.0456	0.073410807	7979	5829	outcome	TRUE	reported	textfile	0.025	6.60E-85	3301	exposure	TRUE	PF4V1	textfile	2	TRUE			0.105830624	3301	0.00040127	7979	TRUE	4.22E-53	0.100902053	370.2331586	357.9929764
rs872914	A	G	A	G	-0.181	-0.0772	0.708		FALSE	FALSE	FALSE	ebi-a-GCST010005.vcf	4	74718101	0.0457	0.091320862	7979	5829	outcome	TRUE	reported	textfile	0.026	6.20E-12	3301	exposure	TRUE	PGK1	textfile	2	TRUE			0.014477536	3301	0.000357608	7979	TRUE	8.36E-07	0.013545756	45.30108716	357.9929764
rs919791	A	G	A	G	-0.225	0.046	0.214		FALSE	FALSE	FALSE	ebi-a-GCST010005.vcf	19	15576817	0.0512	0.368900293	7979	5829	outcome	TRUE	reported	textfile	0.031	2.20E-13	3301	exposure	TRUE	PGK1	textfile	2	TRUE			0.015717344	3301	0.000101179	7979	TRUE	2.12E-08	0.017030655	57.15756156	357.9929764
rs8102493	C	T	C	T	-0.217	0.0659	0.333		FALSE	FALSE	FALSE	ebi-a-GCST010005.vcf	19	46530389	0.0468	0.159300082	7979	5829	outcome	TRUE	reported	textfile	0.026	5.10E-17	3301	exposure	TRUE	PGLYRP1	textfile	2	TRUE			0.020678347	3301	0.000248503	7979	TRUE	4.58E-10	0.02091797	70.48273801	357.9929764
rs55866012	T	G	T	G	0.486	0.0106	0.842		FALSE	FALSE	FALSE	ebi-a-GCST010005.vcf	19	15578008	0.0555	0.848000093	7979	5829	outcome	TRUE	reported	textfile	0.17	1.80E-47	3200	exposure	TRUE	PGLYRP2	textfile	2	TRUE			0.002549105	3200	4.57E-06	7979	TRUE	0.020784841	0.062845142	214.4563012	357.9929764
rs1126728	T	C	T	C	0.287	0.033	0.228		FALSE	FALSE	FALSE	ebi-a-GCST010005.vcf	1	64097432	0.0474	0.486400486	7979	5829	outcome	TRUE	reported	textfile	0.029	2.80E-23	3301	exposure	TRUE	PGM1	textfile	2	TRUE			0.028832327	3301	6.08E-05	7979	TRUE	2.66E-15	0.028996524	98.51615817	357.9929764
rs1061170	T	C	T	C	0.376	-0.0262	0.613		FALSE	FALSE	FALSE	ebi-a-GCST010005.vcf	1	196659237	0.0426	0.537900564	7979	5829	outcome	TRUE	reported	textfile	0.025	1.70E-52	3301	exposure	TRUE	PGRMC2	textfile	2	TRUE			0.064166997	3301	4.74E-05	7979	TRUE	4.20E-34	0.06707754	237.1995669	357.9929764
rs16989763	C	T	C	T	0.376	-0.0226	0.195		FALSE	FALSE	FALSE	ebi-a-GCST010005.vcf	20	43779963	0.0535	0.672900731	7979	5829	outcome	TRUE	reported	textfile	0.03	1.60E-35	3301	exposure	TRUE	PI3	textfile	2	TRUE			0.045451564	3301	2.24E-05	7979	TRUE	1.46E-24	0.044384995	153.2270825	357.9929764
rs1926446	A	C	A	C	0.689	0.0068	0.711		FALSE	FALSE	FALSE	ebi-a-GCST010005.vcf	13	46629995	0.0452	0.879899964	7979	5829	outcome	TRUE	reported	textfile	0.025	1.10E-170	3301	exposure	TRUE	PIR	textfile	2	TRUE			0.18714884	3301	2.84E-06	7979	TRUE	4.83E-110	0.195090393	799.5968737	357.9929764
rs893812	C	T	C	T	-0.236	0.0481	0.731		FALSE	FALSE	FALSE	ebi-a-GCST010005.vcf	2	42303114	0.0493	0.328499717	7979	5829	outcome	TRUE	reported	textfile	0.265	5.60E-18	3200	exposure	TRUE	PKDCC	textfile	2	TRUE			0.00024794	3200	0.000119318	7979	TRUE	0.817749138	0.021904011	71.61774464	357.9929764
rs967645	T	C	T	C	-0.178	0.0321	0.509		FALSE	FALSE	FALSE	ebi-a-GCST010005.vcf	17	26713970	0.0417	0.441500297	7979	5829	outcome	TRUE	reported	textfile	0.024	2.40E-13	3301	exposure	TRUE	PKLR	textfile	2	TRUE			0.016400367	3301	7.43E-05	7979	TRUE	6.48E-09	0.015836867	53.0865495	357.9929764
rs4970836	A	G	A	G	0.422	7.00E-04	0.771		FALSE	FALSE	FALSE	ebi-a-GCST010005.vcf	1	109821797	0.0506	0.988699991	7979	5829	outcome	TRUE	reported	textfile	0.029	3.80E-48	3301	exposure	TRUE	PLA2G12B	textfile	2	TRUE			0.060315464	3301	2.40E-08	7979	TRUE	1.02E-33	0.062884666	221.3777806	357.9929764
rs2227551	T	G	T	G	-0.244	0.0494	0.716		FALSE	FALSE	FALSE	ebi-a-GCST010005.vcf	10	75669190	0.0494	0.317099823	7979	5829	outcome	TRUE	reported	textfile	0.027	5.40E-20	3301	exposure	TRUE	PLAU	textfile	2	TRUE			0.024157367	3301	0.000125345	7979	TRUE	2.09E-12	0.024212577	81.85931572	357.9929764
rs2302524	T	C	T	C	0.22	-0.0817	0.82		FALSE	FALSE	FALSE	ebi-a-GCST010005.vcf	19	44156472	0.056	0.144500051	7979	5829	outcome	TRUE	reported	textfile	0.141	7.90E-13	3200	exposure	TRUE	PLAUR	textfile	2	TRUE			0.000760673	3200	0.000266755	7979	TRUE	0.590856374	0.01428768	46.35429599	357.9929764
rs382280	T	C	T	C	0.277	0.0813	0.121		FALSE	FALSE	FALSE	ebi-a-GCST010005.vcf	11	16857799	0.0624	0.192299874	7979	5829	outcome	TRUE	reported	textfile	0.04	4.80E-12	3301	exposure	TRUE	PLEKHA7	textfile	2	TRUE			0.014328133	3301	0.000212755	7979	TRUE	3.30E-07	0.016321639	54.73851069	357.9929764
rs7972001	T	C	T	C	-1.005	0.1969	0.034		FALSE	FALSE	FALSE	ebi-a-GCST010005.vcf	12	94623502	0.1129	0.081030776	7979	5829	outcome	TRUE	reported	textfile	0.123	7.77E-16	993	exposure	TRUE	PLXNC1	textfile	2	TRUE			0.063115265	993	0.000381152	7979	TRUE	1.93E-12	0.066346522	70.421634	357.9929764
rs78631861	G	A	G	A	0.273	-0.0028	0.907		FALSE	FALSE	FALSE	ebi-a-GCST010005.vcf	11	126291492	0.0743	0.970400027	7979	5829	outcome	TRUE	reported	textfile	0.035	4.67E-15	6861	exposure	TRUE	PMP2	textfile	2	TRUE			0.008792111	6861	1.78E-07	7979	TRUE	1.31E-08	0.012573191	87.33763229	357.9929764
rs7910135	C	A	C	A	-0.969	-0.0093	0.493		FALSE	FALSE	FALSE	ebi-a-GCST010005.vcf	10	118398046	0.0413	0.82259999	7979	5829	outcome	TRUE	reported	textfile	0.536	1.00E-200	3200	exposure	TRUE	PNLIPRP2	textfile	2	TRUE			0.00102093	3200	6.36E-06	7979	TRUE	0.159574469	0.469388482	2829.008255	357.9929764
rs1138545	T	C	T	C	-0.806	-0.0141	0.153		FALSE	FALSE	FALSE	ebi-a-GCST010005.vcf	9	117835899	0.0614	0.818100014	7979	5829	outcome	TRUE	reported	textfile	0.031	6.20E-146	3301	exposure	TRUE	POFUT2	textfile	2	TRUE			0.170062893	3301	6.61E-06	7979	TRUE	2.01E-98	0.168373958	667.9272394	357.9929764
rs4395853	T	C	T	C	-0.258	-0.0061	0.723		FALSE	FALSE	FALSE	ebi-a-GCST010005.vcf	8	27808770	0.0473	0.897599909	7979	5829	outcome	TRUE	reported	textfile	0.027	2.20E-21	3301	exposure	TRUE	POFUT2	textfile	2	TRUE			0.026932251	3301	2.08E-06	7979	TRUE	2.20E-15	0.026661678	90.36618889	357.9929764
rs75203710	C	T	C	T	0.394	-0.0267	0.07		FALSE	FALSE	FALSE	ebi-a-GCST010005.vcf	3	119121679	0.0787	0.734099621	7979	5829	outcome	TRUE	reported	textfile	0.048	3.80E-16	3301	exposure	TRUE	POGLUT1	textfile	2	TRUE			0.020014616	3301	1.44E-05	7979	TRUE	2.14E-11	0.020211727	68.05397644	357.9929764
rs670	T	C	T	C	-0.544	0.0828	0.167		FALSE	FALSE	FALSE	ebi-a-GCST010005.vcf	11	116708413	0.0535	0.122100094	7979	5829	outcome	TRUE	reported	textfile	0.032	8.10E-64	3301	exposure	TRUE	POMC	textfile	2	TRUE			0.080546265	3301	0.000300181	7979	TRUE	4.01E-40	0.082335906	295.9973643	357.9929764
rs729654	T	C	T	C	-0.256	-0.0202	0.473		FALSE	FALSE	FALSE	ebi-a-GCST010005.vcf	3	43147652	0.0425	0.634899522	7979	5829	outcome	TRUE	reported	textfile	0.024	9.30E-27	3301	exposure	TRUE	POMGNT2	textfile	2	TRUE			0.03333876	3301	2.83E-05	7979	TRUE	4.61E-18	0.032672449	111.4270006	357.9929764
rs662	C	T	C	T	0.849	0.0363	0.272		FALSE	FALSE	FALSE	ebi-a-GCST010005.vcf	7	94937446	0.0458	0.427800216	7979	5829	outcome	TRUE	reported	textfile	0.022	1.00E-200	6861	exposure	TRUE	PON1	textfile	2	TRUE			0.178391494	6861	7.87E-05	7979	TRUE	1.82E-158	0.285460262	2740.186206	357.9929764
rs962462	A	G	A	G	0.244	0.0178	0.714		FALSE	FALSE	FALSE	ebi-a-GCST010005.vcf	13	38089171	0.0433	0.68129939	7979	5829	outcome	TRUE	reported	textfile	0.343	8.60E-23	3200	exposure	TRUE	POSTN	textfile	2	TRUE			0.000158214	3200	2.12E-05	7979	TRUE	0.703167532	0.024314979	79.69713601	357.9929764
rs10823500	G	A	G	A	0.401	-0.0193	0.371		FALSE	FALSE	FALSE	ebi-a-GCST010005.vcf	10	72005190	0.0446	0.665400312	7979	5829	outcome	TRUE	reported	textfile	0.045	1.53E-18	995	exposure	TRUE	PPA1	textfile	2	TRUE			0.07404636	995	2.35E-05	7979	TRUE	3.71E-16	0.075048721	80.57006004	357.9929764
rs861442	G	A	G	A	-0.178	-0.024	0.641		FALSE	FALSE	FALSE	ebi-a-GCST010005.vcf	2	224902897	0.0429	0.575699696	7979	5829	outcome	TRUE	reported	textfile	0.026	3.10E-12	3301	exposure	TRUE	PPBP	textfile	2	TRUE			0.014008262	3301	3.92E-05	7979	TRUE	5.29E-08	0.014582181	48.81849455	357.9929764
rs8396	C	T	C	T	0.501	0.0233	0.286		FALSE	FALSE	FALSE	ebi-a-GCST010005.vcf	4	159630817	0.0452	0.605499794	7979	5829	outcome	TRUE	reported	textfile	0.046	3.40E-26	988	exposure	TRUE	PPID	textfile	2	TRUE			0.107385758	988	3.33E-05	7979	TRUE	4.01E-23	0.102510816	112.6204826	357.9929764
rs704	A	G	A	G	0.172	0.0269	0.467		FALSE	FALSE	FALSE	ebi-a-GCST010005.vcf	17	26694861	0.0419	0.520100175	7979	5829	outcome	TRUE	reported	textfile	0.025	2.10E-12	3301	exposure	TRUE	PPIL2	textfile	2	TRUE			0.014145149	3301	5.17E-05	7979	TRUE	5.80E-08	0.014727566	49.3124934	357.9929764
rs6695321	G	A	G	A	-0.269	-0.0211	0.378		FALSE	FALSE	FALSE	ebi-a-GCST010005.vcf	1	196675861	0.0427	0.62170019	7979	5829	outcome	TRUE	reported	textfile	0.025	2.60E-27	3301	exposure	TRUE	PPP2R3A	textfile	2	TRUE			0.033904873	3301	3.06E-05	7979	TRUE	2.56E-18	0.034026458	116.2074107	357.9929764
rs17266357	C	T	C	T	0.368	-0.0099	0.31		FALSE	FALSE	FALSE	ebi-a-GCST010005.vcf	4	102721809	0.0444	0.822999933	7979	5829	outcome	TRUE	reported	textfile	0.045	8.67E-16	997	exposure	TRUE	PPP3CA;PPP3R1	textfile	2	TRUE			0.062979148	997	6.23E-06	7979	TRUE	4.37E-14	0.057934387	61.18970322	357.9929764
rs62295996	A	G	A	G	0.27	-0.0054	0.202		FALSE	FALSE	FALSE	ebi-a-GCST010005.vcf	3	165482064	0.0507	0.915199976	7979	5829	outcome	TRUE	reported	textfile	0.031	2.10E-18	3301	exposure	TRUE	PPT1	textfile	2	TRUE			0.022477529	3301	1.42E-06	7979	TRUE	4.51E-13	0.023502377	79.40044013	357.9929764
rs7533094	A	G	A	G	-0.862	0.0201	0.042		FALSE	FALSE	FALSE	ebi-a-GCST010005.vcf	1	40559686	0.0954	0.832900073	7979	5829	outcome	TRUE	reported	textfile	0.06	2.30E-46	3301	exposure	TRUE	PPT1	textfile	2	TRUE			0.058880883	3301	5.56E-06	7979	TRUE	2.27E-32	0.059794237	209.8064007	357.9929764
rs10860794	A	C	A	C	-0.223	-0.016	0.294		FALSE	FALSE	FALSE	ebi-a-GCST010005.vcf	12	102217720	0.0455	0.72449935	7979	5829	outcome	TRUE	reported	textfile	0.027	1.50E-16	3301	exposure	TRUE	PRCP	textfile	2	TRUE			0.020258687	3301	1.55E-05	7979	TRUE	1.67E-11	0.0206439	69.53979982	357.9929764
rs2229437	G	T	G	T	0.291	-0.0571	0.181		FALSE	FALSE	FALSE	ebi-a-GCST010005.vcf	11	82564294	0.0544	0.293599965	7979	5829	outcome	TRUE	reported	textfile	0.032	2.80E-20	3301	exposure	TRUE	PRCP	textfile	2	TRUE			0.024454085	3301	0.000138094	7979	TRUE	1.81E-12	0.025106054	84.95782629	357.9929764
rs2232613	T	C	T	C	-0.542	0.0774	0.077		FALSE	FALSE	FALSE	ebi-a-GCST010005.vcf	20	36997655	0.0811	0.340000065	7979	5829	outcome	TRUE	reported	textfile	0.045	4.30E-33	3301	exposure	TRUE	PRDM1	textfile	2	TRUE			0.042121298	3301	0.00011417	7979	TRUE	1.43E-21	0.041756202	143.7564348	357.9929764
rs6671141	T	G	T	G	-0.413	0.1108	0.85		FALSE	FALSE	FALSE	ebi-a-GCST010005.vcf	1	173446934	0.054	0.040080211	7979	5829	outcome	TRUE	reported	textfile	0.169	8.80E-33	3200	exposure	TRUE	PRDX6	textfile	2	TRUE			0.001863966	3200	0.000527501	7979	TRUE	0.333845645	0.043495095	145.4224783	357.9929764
rs1138545	T	C	T	C	-1.255	-0.0141	0.153		FALSE	FALSE	FALSE	ebi-a-GCST010005.vcf	9	117835899	0.0614	0.818100014	7979	5829	outcome	TRUE	reported	textfile	0.027	1.00E-200	3301	exposure	TRUE	PRELP	textfile	2	TRUE			0.395735322	3301	6.61E-06	7979	TRUE	8.27E-278	0.40821813	2275.689197	357.9929764
rs4395853	T	C	T	C	-0.37	-0.0061	0.723		FALSE	FALSE	FALSE	ebi-a-GCST010005.vcf	8	27808770	0.0473	0.897599909	7979	5829	outcome	TRUE	reported	textfile	0.027	2.90E-43	3301	exposure	TRUE	PRELP	textfile	2	TRUE			0.053857965	3301	2.08E-06	7979	TRUE	7.57E-30	0.0548342	191.3929018	357.9929764
rs1051484	C	T	C	T	-0.453	0.0156	0.835		FALSE	FALSE	FALSE	ebi-a-GCST010005.vcf	6	105726036	0.0552	0.77740083	7979	5829	outcome	TRUE	reported	textfile	0.165	7.00E-44	3200	exposure	TRUE	PREP	textfile	2	TRUE			0.002351406	3200	1.00E-05	7979	TRUE	0.030218701	0.05654534	191.670045	357.9929764
rs1801020	G	A	G	A	0.261	-0.0345	0.75		FALSE	FALSE	FALSE	ebi-a-GCST010005.vcf	5	176836532	0.0483	0.474600291	7979	5829	outcome	TRUE	reported	textfile	0.028	1.70E-20	3301	exposure	TRUE	PRKCSH	textfile	2	TRUE			0.025662102	3301	6.40E-05	7979	TRUE	1.18E-13	0.025545375	86.48344414	357.9929764
rs704	A	G	A	G	0.178	0.0269	0.467		FALSE	FALSE	FALSE	ebi-a-GCST010005.vcf	17	26694861	0.0419	0.520100175	7979	5829	outcome	TRUE	reported	textfile	0.025	3.20E-13	3301	exposure	TRUE	PRLR	textfile	2	TRUE			0.015134037	3301	5.17E-05	7979	TRUE	1.85E-08	0.015772992	52.86900381	357.9929764
rs867186	G	A	G	A	0.838	0.1548	0.118		FALSE	FALSE	FALSE	ebi-a-GCST010005.vcf	20	33764554	0.0671	0.021060079	7979	5829	outcome	TRUE	reported	textfile	0.062	5.45E-38	997	exposure	TRUE	PROC	textfile	2	TRUE			0.155122659	997	0.000666757	7979	TRUE	3.65E-31	0.146173493	170.3421297	357.9929764
rs7644362	A	G	A	G	-1.001	0.0248	0.798		FALSE	FALSE	FALSE	ebi-a-GCST010005.vcf	3	71829242	0.0549	0.651000017	7979	5829	outcome	TRUE	reported	textfile	0.822	1.00E-200	3200	exposure	TRUE	PROK2	textfile	2	TRUE			0.000463495	3200	2.56E-05	7979	TRUE	0.431264388	0.323037106	1526.040313	357.9929764
rs6003389	A	G	A	G	-0.369	0.1385	0.06		FALSE	FALSE	FALSE	ebi-a-GCST010005.vcf	22	23259859	0.0793	0.080740233	7979	5829	outcome	TRUE	reported	textfile	0.053	4.90E-12	3301	exposure	TRUE	PRRG1	textfile	2	TRUE			0.014480511	3301	0.00038225	7979	TRUE	9.76E-07	0.015358961	51.45957731	357.9929764
rs77258096	A	C	A	C	-0.28	-0.1256	0.112		FALSE	FALSE	FALSE	ebi-a-GCST010005.vcf	16	75243772	0.0671	0.061229399	7979	5829	outcome	TRUE	reported	textfile	0.039	7.60E-13	3301	exposure	TRUE	PRSS2	textfile	2	TRUE			0.015384075	3301	0.00043904	7979	TRUE	5.44E-07	0.015594701	52.26192705	357.9929764
rs3810801	A	C	A	C	0.307	-0.0173	0.333		FALSE	FALSE	FALSE	ebi-a-GCST010005.vcf	16	2892370	0.0444	0.696299366	7979	5829	outcome	TRUE	reported	textfile	0.026	3.70E-33	3301	exposure	TRUE	PRSS22	textfile	2	TRUE			0.040548139	3301	1.90E-05	7979	TRUE	4.88E-22	0.041867479	144.156274	357.9929764
rs2239908	G	A	G	A	0.264	-0.0225	0.46		FALSE	FALSE	FALSE	ebi-a-GCST010005.vcf	17	26725265	0.0427	0.597500124	7979	5829	outcome	TRUE	reported	textfile	0.043	1.58E-09	993	exposure	TRUE	PRSS27	textfile	2	TRUE			0.036642474	993	3.48E-05	7979	TRUE	2.45E-08	0.034624973	35.54406016	357.9929764
rs7086891	G	A	G	A	0.619	0.0398	0.709		FALSE	FALSE	FALSE	ebi-a-GCST010005.vcf	10	73655350	0.048	0.407599835	7979	5829	outcome	TRUE	reported	textfile	0.265	3.60E-122	3200	exposure	TRUE	PSAP	textfile	2	TRUE			0.00170322	3200	8.62E-05	7979	TRUE	0.126215081	0.158106789	600.5815269	357.9929764
rs10023470	G	A	G	A	0.548	0.0423	0.184		FALSE	FALSE	FALSE	ebi-a-GCST010005.vcf	4	7434456	0.0555	0.445799934	7979	5829	outcome	TRUE	reported	textfile	0.031	2.60E-71	3301	exposure	TRUE	PSAPL1	textfile	2	TRUE			0.086526906	3301	7.28E-05	7979	TRUE	6.05E-46	0.090177688	326.9827385	357.9929764
rs1303	G	T	G	T	0.357	0.0242	0.259		FALSE	FALSE	FALSE	ebi-a-GCST010005.vcf	14	94844843	0.0477	0.612099465	7979	5829	outcome	TRUE	reported	textfile	0.027	4.90E-39	3301	exposure	TRUE	PSD	textfile	2	TRUE			0.05032696	3301	3.23E-05	7979	TRUE	5.97E-27	0.048919769	169.6873866	357.9929764
rs429358	C	T	C	T	0.663	-0.0422	0.153		FALSE	FALSE	FALSE	ebi-a-GCST010005.vcf	19	45411941	0.0647	0.514499551	7979	5829	outcome	TRUE	reported	textfile	0.032	1.90E-96	3301	exposure	TRUE	PSD	textfile	2	TRUE			0.115138387	3301	5.33E-05	7979	TRUE	1.04E-62	0.113928373	424.175303	357.9929764
rs1130742	T	C	T	C	-0.489	-0.0583	0.261		FALSE	FALSE	FALSE	ebi-a-GCST010005.vcf	19	45452812	0.0472	0.217499869	7979	5829	outcome	TRUE	reported	textfile	0.027	5.40E-72	3301	exposure	TRUE	PSD2	textfile	2	TRUE			0.090435961	3301	0.000191219	7979	TRUE	1.61E-46	0.092242839	335.2318637	357.9929764
rs7412	T	C	T	C	-0.504	-0.0024	0.078		FALSE	FALSE	FALSE	ebi-a-GCST010005.vcf	19	45412079	0.0778	0.974900066	7979	5829	outcome	TRUE	reported	textfile	0.046	2.20E-28	3301	exposure	TRUE	PSG5	textfile	2	TRUE			0.035110786	3301	1.19E-07	7979	TRUE	6.10E-20	0.036535629	125.1017108	357.9929764
rs704	A	G	A	G	0.286	0.0269	0.467		FALSE	FALSE	FALSE	ebi-a-GCST010005.vcf	17	26694861	0.0419	0.520100175	7979	5829	outcome	TRUE	reported	textfile	0.024	2.60E-32	3301	exposure	TRUE	PSMA1	textfile	2	TRUE			0.041269008	3301	5.17E-05	7979	TRUE	7.69E-22	0.040719848	140.0370677	357.9929764
rs756519	G	A	G	A	0.412	0.0204	0.531		FALSE	FALSE	FALSE	ebi-a-GCST010005.vcf	6	170850862	0.0436	0.640300734	7979	5829	outcome	TRUE	reported	textfile	0.401	8.10E-67	3200	exposure	TRUE	PSMB1	textfile	2	TRUE			0.000329977	3200	2.74E-05	7979	TRUE	0.536817542	0.084545752	295.3477092	357.9929764
rs7412	T	C	T	C	1.063	-0.0024	0.078		FALSE	FALSE	FALSE	ebi-a-GCST010005.vcf	19	45412079	0.0778	0.974900066	7979	5829	outcome	TRUE	reported	textfile	0.043	4.30E-137	3301	exposure	TRUE	PSME1	textfile	2	TRUE			0.156292826	3301	1.19E-07	7979	TRUE	1.48E-90	0.162525701	640.2253646	357.9929764
rs7019538	C	T	C	T	0.198	0.0148	0.524		FALSE	FALSE	FALSE	ebi-a-GCST010005.vcf	9	139861470	0.0431	0.730499629	7979	5829	outcome	TRUE	reported	textfile	0.025	7.80E-16	3301	exposure	TRUE	PTGDS	textfile	2	TRUE			0.018658984	3301	1.48E-05	7979	TRUE	1.09E-10	0.019556837	65.80494176	357.9929764
rs4233450	T	G	T	G	1.001	0.0655	0.829		FALSE	FALSE	FALSE	ebi-a-GCST010005.vcf	1	117490261	0.0543	0.227699984	7979	5829	outcome	TRUE	reported	textfile	0.028	1.00E-200	3301	exposure	TRUE	PTGFRN	textfile	2	TRUE			0.27923204	3301	0.000182375	7979	TRUE	1.84E-169	0.28408532	1309.091006	357.9929764
rs10843115	T	C	T	C	0.186	0.0063	0.271		FALSE	FALSE	FALSE	ebi-a-GCST010005.vcf	12	28307717	0.0456	0.890099998	7979	5829	outcome	TRUE	reported	textfile	0.028	1.40E-11	3301	exposure	TRUE	PTHLH	textfile	2	TRUE			0.013199482	3301	2.39E-06	7979	TRUE	3.81E-08	0.013669502	45.72066694	357.9929764
rs1973612	T	C	T	C	-0.246	-0.0254	0.511		FALSE	FALSE	FALSE	ebi-a-GCST010005.vcf	4	187169167	0.0415	0.541399687	7979	5829	outcome	TRUE	reported	textfile	0.025	1.20E-23	3301	exposure	TRUE	PTHLH	textfile	2	TRUE			0.028513125	3301	4.70E-05	7979	TRUE	2.69E-15	0.030243355	102.884398	357.9929764
rs2731674	G	T	G	T	-0.206	-0.0378	0.753		FALSE	FALSE	FALSE	ebi-a-GCST010005.vcf	5	176839890	0.0483	0.433099817	7979	5829	outcome	TRUE	reported	textfile	0.028	2.10E-13	3301	exposure	TRUE	PTHLH	textfile	2	TRUE			0.016142407	3301	7.68E-05	7979	TRUE	9.07E-09	0.015785428	52.91135588	357.9929764
rs1431093	A	C	A	C	0.22	0.038	0.419		FALSE	FALSE	FALSE	ebi-a-GCST010005.vcf	7	137016297	0.0416	0.360800391	7979	5829	outcome	TRUE	reported	textfile	0.025	7.90E-19	3301	exposure	TRUE	PTN	textfile	2	TRUE			0.022935399	3301	0.000104591	7979	TRUE	6.07E-12	0.023564895	79.61674963	357.9929764
rs227646	A	G	A	G	0.266	-0.0294	0.131		FALSE	FALSE	FALSE	ebi-a-GCST010005.vcf	20	24924073	0.0619	0.635300212	7979	5829	outcome	TRUE	reported	textfile	0.037	3.00E-13	3301	exposure	TRUE	PTPN4	textfile	2	TRUE			0.01542504	3301	2.83E-05	7979	TRUE	7.77E-09	0.016109585	54.01568981	357.9929764
rs704	A	G	A	G	-0.292	0.0269	0.467		FALSE	FALSE	FALSE	ebi-a-GCST010005.vcf	17	26694861	0.0419	0.520100175	7979	5829	outcome	TRUE	reported	textfile	0.024	1.40E-33	3301	exposure	TRUE	PTPRH	textfile	2	TRUE			0.042943599	3301	5.17E-05	7979	TRUE	1.02E-22	0.042446295	146.2375703	357.9929764
rs2179795	G	T	G	T	0.154	0.0198	0.725		FALSE	FALSE	FALSE	ebi-a-GCST010005.vcf	1	29642318	0.0476	0.678300286	7979	5829	outcome	TRUE	reported	textfile	0.299	3.80E-08	3200	exposure	TRUE	PTPRU	textfile	2	TRUE			8.29E-05	3200	2.17E-05	7979	TRUE	0.831637843	0.009456755	30.53143075	357.9929764
rs704	A	G	A	G	0.352	0.0269	0.467		FALSE	FALSE	FALSE	ebi-a-GCST010005.vcf	17	26694861	0.0419	0.520100175	7979	5829	outcome	TRUE	reported	textfile	0.024	6.20E-49	3301	exposure	TRUE	PUF60	textfile	2	TRUE			0.06121352	3301	5.17E-05	7979	TRUE	1.98E-32	0.061682137	216.866137	357.9929764
rs704	A	G	A	G	0.358	0.0269	0.467		FALSE	FALSE	FALSE	ebi-a-GCST010005.vcf	17	26694861	0.0419	0.520100175	7979	5829	outcome	TRUE	reported	textfile	0.024	7.80E-51	3301	exposure	TRUE	PXYLP1	textfile	2	TRUE			0.06318515	3301	5.17E-05	7979	TRUE	1.71E-33	0.063802859	224.8304571	357.9929764
rs28719835	T	C	T	C	-0.567	-0.0427	0.243		FALSE	FALSE	FALSE	ebi-a-GCST010005.vcf	4	17520066	0.0486	0.379800035	7979	5829	outcome	TRUE	reported	textfile	0.028	1.00E-94	3301	exposure	TRUE	QDPR	textfile	2	TRUE			0.110556913	3301	9.68E-05	7979	TRUE	3.62E-59	0.118276446	442.5355247	357.9929764
rs17850756	A	G	A	G	-0.288	0.0144	0.328		FALSE	FALSE	FALSE	ebi-a-GCST010005.vcf	19	46206262	0.0451	0.749400537	7979	5829	outcome	TRUE	reported	textfile	0.026	1.60E-28	3301	exposure	TRUE	QPCTL	textfile	2	TRUE			0.035858868	3301	1.28E-05	7979	TRUE	1.03E-19	0.036564369	125.2038547	357.9929764
rs12371	G	A	G	A	0.7	-0.0109	0.089		FALSE	FALSE	FALSE	ebi-a-GCST010005.vcf	1	180163390	0.0732	0.881200023	7979	5829	outcome	TRUE	reported	textfile	0.043	1.30E-60	3301	exposure	TRUE	QSOX1	textfile	2	TRUE			0.074356765	3301	2.78E-06	7979	TRUE	3.88E-41	0.07945742	284.7560062	357.9929764
rs10858248	G	A	G	A	-0.357	0.0242	0.502		FALSE	FALSE	FALSE	ebi-a-GCST010005.vcf	9	139108324	0.0424	0.567500175	7979	5829	outcome	TRUE	reported	textfile	0.024	1.50E-50	3301	exposure	TRUE	QSOX2	textfile	2	TRUE			0.062854809	3301	4.08E-05	7979	TRUE	1.61E-33	0.06372348	224.5317035	357.9929764
rs75627662	T	C	T	C	-0.322	-0.0059	0.203		FALSE	FALSE	FALSE	ebi-a-GCST010005.vcf	19	45413576	0.055	0.914399963	7979	5829	outcome	TRUE	reported	textfile	0.03	4.30E-27	3301	exposure	TRUE	RAB14	textfile	2	TRUE			0.033742691	3301	1.44E-06	7979	TRUE	4.80E-19	0.033550276	114.524696	357.9929764
rs967645	T	C	T	C	0.297	0.0321	0.509		FALSE	FALSE	FALSE	ebi-a-GCST010005.vcf	17	26713970	0.0417	0.441500297	7979	5829	outcome	TRUE	reported	textfile	0.024	2.90E-35	3301	exposure	TRUE	RAB35	textfile	2	TRUE			0.044361062	3301	7.43E-05	7979	TRUE	3.69E-23	0.04409021	152.1624789	357.9929764
rs9813363	G	A	G	A	0.278	-0.0343	0.825		FALSE	FALSE	FALSE	ebi-a-GCST010005.vcf	3	133604743	0.058	0.553500478	7979	5829	outcome	TRUE	reported	textfile	0.169	1.20E-17	3200	exposure	TRUE	RAB6B	textfile	2	TRUE			0.000845416	3200	4.38E-05	7979	TRUE	0.283220357	0.022315755	72.9947167	357.9929764
rs704	A	G	A	G	0.238	0.0269	0.467		FALSE	FALSE	FALSE	ebi-a-GCST010005.vcf	17	26694861	0.0419	0.520100175	7979	5829	outcome	TRUE	reported	textfile	0.024	1.60E-22	3301	exposure	TRUE	RABEPK	textfile	2	TRUE			0.028946255	3301	5.17E-05	7979	TRUE	1.84E-15	0.028198629	95.72663828	357.9929764
rs1926447	G	A	G	A	-0.425	0.0069	0.711		FALSE	FALSE	FALSE	ebi-a-GCST010005.vcf	13	46629944	0.0452	0.878300035	7979	5829	outcome	TRUE	reported	textfile	0.027	4.70E-58	3301	exposure	TRUE	RAET1E	textfile	2	TRUE			0.069858168	3301	2.92E-06	7979	TRUE	1.31E-38	0.074229289	264.517359	357.9929764
rs61696028	C	A	C	A	1.337	-0.0344	0.146		FALSE	FALSE	FALSE	ebi-a-GCST010005.vcf	3	158455703	0.0546	0.528900527	7979	5829	outcome	TRUE	reported	textfile	0.027	1.00E-200	3301	exposure	TRUE	RARRES1	textfile	2	TRUE			0.426368979	3301	4.98E-05	7979	TRUE	1.87E-305	0.445762506	2653.321952	357.9929764
rs9640161	A	C	A	C	0.347	0.0019	0.371		FALSE	FALSE	FALSE	ebi-a-GCST010005.vcf	7	150045910	0.0431	0.964300074	7979	5829	outcome	TRUE	reported	textfile	0.042	3.05E-16	987	exposure	TRUE	RARRES2	textfile	2	TRUE			0.064807484	987	2.44E-07	7979	TRUE	1.48E-14	0.056197048	58.6500517	357.9929764
rs704	A	G	A	G	0.26	0.0269	0.467		FALSE	FALSE	FALSE	ebi-a-GCST010005.vcf	17	26694861	0.0419	0.520100175	7979	5829	outcome	TRUE	reported	textfile	0.024	8.70E-27	3301	exposure	TRUE	RASA1	textfile	2	TRUE			0.034352666	3301	5.17E-05	7979	TRUE	3.03E-18	0.033652767	114.8867356	357.9929764
rs704	A	G	A	G	0.197	0.0269	0.467		FALSE	FALSE	FALSE	ebi-a-GCST010005.vcf	17	26694861	0.0419	0.520100175	7979	5829	outcome	TRUE	reported	textfile	0.025	7.80E-16	3301	exposure	TRUE	RCAN1	textfile	2	TRUE			0.018474459	3301	5.17E-05	7979	TRUE	3.87E-10	0.019319974	64.99224266	357.9929764
rs144436375	A	C	A	C	-0.935	-0.165	0.98		FALSE	FALSE	FALSE	ebi-a-GCST010005.vcf	12	21515500	0.0895	0.065129838	7979	5829	outcome	TRUE	reported	textfile	0.05	9.00E-27	3200	exposure	TRUE	RECQL	textfile	2	TRUE			0.098568364	3200	0.00042589	7979	TRUE	7.10E-48	0.03426962	113.4832734	357.9929764
rs11126696	G	A	G	A	0.265	0.0738	0.612		FALSE	FALSE	FALSE	ebi-a-GCST010005.vcf	2	79323888	0.0437	0.091360822	7979	5829	outcome	TRUE	reported	textfile	0.021	2.18E-40	6861	exposure	TRUE	REG1A	textfile	2	TRUE			0.0226895	6861	0.0003574	7979	TRUE	7.09E-16	0.033350695	236.6446831	357.9929764
rs2981746	T	C	T	C	0.202	0.0125	0.635		FALSE	FALSE	FALSE	ebi-a-GCST010005.vcf	10	124308434	0.0417	0.763999369	7979	5829	outcome	TRUE	reported	textfile	0.033	1.35E-09	6861	exposure	TRUE	REG1A	textfile	2	TRUE			0.005433104	6861	1.13E-05	7979	TRUE	1.87E-05	0.018914694	132.2371121	357.9929764
rs492602	C	T	C	T	-0.197	0.0362	0.494		FALSE	FALSE	FALSE	ebi-a-GCST010005.vcf	19	49206417	0.0413	0.380600189	7979	5829	outcome	TRUE	reported	textfile	0.019	4.10E-20	6861	exposure	TRUE	REG1A	textfile	2	TRUE			0.015431578	6861	9.63E-05	7979	TRUE	2.82E-12	0.019401706	135.7092915	357.9929764
rs429694	A	C	A	C	-0.487	0.0982	0.794		FALSE	FALSE	FALSE	ebi-a-GCST010005.vcf	2	79244586	0.0495	0.047149816	7979	5829	outcome	TRUE	reported	textfile	0.217	9.50E-63	3200	exposure	TRUE	REG3G	textfile	2	TRUE			0.001572449	3200	0.000493127	7979	TRUE	0.404089734	0.077584621	268.9846921	357.9929764
rs704	A	G	A	G	0.42	0.0269	0.467		FALSE	FALSE	FALSE	ebi-a-GCST010005.vcf	17	26694861	0.0419	0.520100175	7979	5829	outcome	TRUE	reported	textfile	0.024	5.40E-71	3301	exposure	TRUE	RELB	textfile	2	TRUE			0.084945565	3301	5.17E-05	7979	TRUE	1.83E-45	0.087815801	317.5941077	357.9929764
rs7952686	T	C	T	C	0.413	0.0381	0.204		FALSE	FALSE	FALSE	ebi-a-GCST010005.vcf	11	73128503	0.0514	0.458499641	7979	5829	outcome	TRUE	reported	textfile	0.029	3.10E-45	3301	exposure	TRUE	RELT	textfile	2	TRUE			0.057917616	3301	6.89E-05	7979	TRUE	2.18E-30	0.055395353	193.4664096	357.9929764
rs2795507	C	T	C	T	-0.277	-0.1197	0.796		FALSE	FALSE	FALSE	ebi-a-GCST010005.vcf	10	43352894	0.0526	0.022749927	7979	5829	outcome	TRUE	reported	textfile	0.031	1.10E-19	3301	exposure	TRUE	RET	textfile	2	TRUE			0.023630241	3301	0.000648777	7979	TRUE	4.00E-10	0.024919124	84.30909852	357.9929764
rs3733402	G	A	G	A	-0.139	0.0285	0.488		FALSE	FALSE	FALSE	ebi-a-GCST010005.vcf	4	187158034	0.0413	0.490499987	7979	5829	outcome	TRUE	reported	textfile	0.019	1.30E-13	6861	exposure	TRUE	RETN	textfile	2	TRUE			0.007742584	6861	5.97E-05	7979	TRUE	1.02E-06	0.009654936	66.86881707	357.9929764
rs62135410	A	G	A	G	-0.145	-0.0523	0.739		FALSE	FALSE	FALSE	ebi-a-GCST010005.vcf	2	43358009	0.0483	0.27870002	7979	5829	outcome	TRUE	reported	textfile	0.021	8.18E-12	6861	exposure	TRUE	RETN	textfile	2	TRUE			0.006902849	6861	0.000146962	7979	TRUE	1.56E-05	0.008110562	56.08522712	357.9929764
rs8078692	G	A	G	A	-0.142	0.024	0.544		FALSE	FALSE	FALSE	ebi-a-GCST010005.vcf	17	38215117	0.0418	0.566699723	7979	5829	outcome	TRUE	reported	textfile	0.024	2.32E-09	6861	exposure	TRUE	RETN	textfile	2	TRUE			0.005077881	6861	4.13E-05	7979	TRUE	8.01E-05	0.010003925	69.31029653	357.9929764
rs77881626	G	T	G	T	-0.597	-0.1652	0.048		FALSE	FALSE	FALSE	ebi-a-GCST010005.vcf	5	95017852	0.1175	0.159800083	7979	5829	outcome	TRUE	reported	textfile	0.057	2.10E-25	3301	exposure	TRUE	RFESD	textfile	2	TRUE			0.032181806	3301	0.000247741	7979	TRUE	1.25E-15	0.032572931	111.0761771	357.9929764
rs438811	T	C	T	C	-0.229	-0.014	0.232		FALSE	FALSE	FALSE	ebi-a-GCST010005.vcf	19	45416741	0.0531	0.791999669	7979	5829	outcome	TRUE	reported	textfile	0.029	2.30E-15	3301	exposure	TRUE	RFNG	textfile	2	TRUE			0.018550709	3301	8.71E-06	7979	TRUE	9.32E-11	0.018687455	62.82393427	357.9929764
rs10738948	C	T	C	T	-0.227	0.0074	0.608		FALSE	FALSE	FALSE	ebi-a-GCST010005.vcf	9	35833448	0.0426	0.861400065	7979	5829	outcome	TRUE	reported	textfile	0.025	2.20E-19	3301	exposure	TRUE	RGMA	textfile	2	TRUE			0.024381992	3301	3.78E-06	7979	TRUE	5.88E-14	0.024562431	83.07190957	357.9929764
rs646776	C	T	C	T	-0.324	0.0154	0.218		FALSE	FALSE	FALSE	ebi-a-GCST010005.vcf	1	109818530	0.0506	0.761500162	7979	5829	outcome	TRUE	reported	textfile	0.052	5.15E-10	996	exposure	TRUE	RGMA	textfile	2	TRUE			0.03758873	996	1.16E-05	7979	TRUE	9.81E-09	0.035791777	36.89765929	357.9929764
rs1563317	G	A	G	A	0.216	0.0129	0.553		FALSE	FALSE	FALSE	ebi-a-GCST010005.vcf	5	97768486	0.0416	0.757200688	7979	5829	outcome	TRUE	reported	textfile	0.025	1.20E-18	3301	exposure	TRUE	RGMB	textfile	2	TRUE			0.022127254	3301	1.21E-05	7979	TRUE	1.54E-12	0.023065887	77.89098448	357.9929764
rs704	A	G	A	G	0.256	0.0269	0.467		FALSE	FALSE	FALSE	ebi-a-GCST010005.vcf	17	26694861	0.0419	0.520100175	7979	5829	outcome	TRUE	reported	textfile	0.024	6.20E-26	3301	exposure	TRUE	RGS19	textfile	2	TRUE			0.03333876	3301	5.17E-05	7979	TRUE	1.01E-17	0.032625263	111.2606492	357.9929764
rs704	A	G	A	G	0.208	0.0269	0.467		FALSE	FALSE	FALSE	ebi-a-GCST010005.vcf	17	26694861	0.0419	0.520100175	7979	5829	outcome	TRUE	reported	textfile	0.024	1.70E-17	3301	exposure	TRUE	RHPN2	textfile	2	TRUE			0.022261007	3301	5.17E-05	7979	TRUE	4.71E-12	0.021537771	72.6171174	357.9929764
rs704	A	G	A	G	0.25	0.0269	0.467		FALSE	FALSE	FALSE	ebi-a-GCST010005.vcf	17	26694861	0.0419	0.520100175	7979	5829	outcome	TRUE	reported	textfile	0.024	7.10E-25	3301	exposure	TRUE	RIC3	textfile	2	TRUE			0.031843499	3301	5.17E-05	7979	TRUE	5.98E-17	0.031113875	105.9409057	357.9929764
rs1462977	G	A	G	A	-0.339	0.0085	0.323		FALSE	FALSE	FALSE	ebi-a-GCST010005.vcf	8	99115359	0.0449	0.850600042	7979	5829	outcome	TRUE	reported	textfile	0.026	2.20E-39	3301	exposure	TRUE	RIDA	textfile	2	TRUE			0.049005883	3301	4.49E-06	7979	TRUE	4.73E-27	0.05025978	174.5814389	357.9929764
rs704	A	G	A	G	0.25	0.0269	0.467		FALSE	FALSE	FALSE	ebi-a-GCST010005.vcf	17	26694861	0.0419	0.520100175	7979	5829	outcome	TRUE	reported	textfile	0.024	1.00E-24	3301	exposure	TRUE	RLBP1	textfile	2	TRUE			0.031843499	3301	5.17E-05	7979	TRUE	5.98E-17	0.031113875	105.9409057	357.9929764
rs11781016	C	A	C	A	0.317	0.0104	0.489		FALSE	FALSE	FALSE	ebi-a-GCST010005.vcf	8	87529297	0.0416	0.802499924	7979	5829	outcome	TRUE	reported	textfile	0.024	8.30E-39	3301	exposure	TRUE	RMDN1	textfile	2	TRUE			0.050226594	3301	7.83E-06	7979	TRUE	1.48E-27	0.050220182	174.4366179	357.9929764
rs17254387	A	G	A	G	0.23	0.0432	0.688		FALSE	FALSE	FALSE	ebi-a-GCST010005.vcf	14	21280678	0.0453	0.340100288	7979	5829	outcome	TRUE	reported	textfile	0.027	3.00E-17	3301	exposure	TRUE	RNASE1	textfile	2	TRUE			0.021522692	3301	0.000113994	7979	TRUE	3.54E-11	0.022710605	76.66335643	357.9929764
rs56204594	C	A	C	A	0.237	0.0429	0.464		FALSE	FALSE	FALSE	ebi-a-GCST010005.vcf	14	21433367	0.0427	0.3148002	7979	5829	outcome	TRUE	reported	textfile	0.024	3.20E-22	3301	exposure	TRUE	RNASE2	textfile	2	TRUE			0.028710489	3301	0.000126521	7979	TRUE	1.15E-14	0.02793891	94.81962078	357.9929764
rs12588573	T	C	T	C	-0.449	-0.0791	0.224		FALSE	FALSE	FALSE	ebi-a-GCST010005.vcf	14	21146584	0.0488	0.104799932	7979	5829	outcome	TRUE	reported	textfile	0.029	8.90E-54	3301	exposure	TRUE	RNASE4	textfile	2	TRUE			0.067740906	3301	0.000329254	7979	TRUE	3.94E-33	0.070086184	248.640593	357.9929764
rs11622942	T	G	T	G	0.997	-0.0092	0.233		FALSE	FALSE	FALSE	ebi-a-GCST010005.vcf	14	21250846	0.0472	0.844999983	7979	5829	outcome	TRUE	reported	textfile	0.024	1.00E-200	3301	exposure	TRUE	RNASE6	textfile	2	TRUE			0.343444705	3301	4.76E-06	7979	TRUE	2.18E-229	0.355280685	1817.955429	357.9929764
rs704	A	G	A	G	0.246	0.0269	0.467		FALSE	FALSE	FALSE	ebi-a-GCST010005.vcf	17	26694861	0.0419	0.520100175	7979	5829	outcome	TRUE	reported	textfile	0.024	4.70E-24	3301	exposure	TRUE	RNF128	textfile	2	TRUE			0.030863858	3301	5.17E-05	7979	TRUE	1.91E-16	0.030126196	102.4734566	357.9929764
rs704	A	G	A	G	0.375	0.0269	0.467		FALSE	FALSE	FALSE	ebi-a-GCST010005.vcf	17	26694861	0.0419	0.520100175	7979	5829	outcome	TRUE	reported	textfile	0.024	1.00E-55	3301	exposure	TRUE	RNF13	textfile	2	TRUE			0.068905147	3301	5.17E-05	7979	TRUE	1.33E-36	0.070006219	248.3355484	357.9929764
rs704	A	G	A	G	0.316	0.0269	0.467		FALSE	FALSE	FALSE	ebi-a-GCST010005.vcf	17	26694861	0.0419	0.520100175	7979	5829	outcome	TRUE	reported	textfile	0.024	2.80E-39	3301	exposure	TRUE	RNF8	textfile	2	TRUE			0.049926003	3301	5.17E-05	7979	TRUE	2.14E-26	0.049710514	172.5737124	357.9929764
rs59698324	C	T	C	T	0.371	-0.0936	0.725		FALSE	FALSE	FALSE	ebi-a-GCST010005.vcf	1	201965855	0.0482	0.052010377	7979	5829	outcome	TRUE	reported	textfile	0.295	3.80E-42	3200	exposure	TRUE	RNPEP	textfile	2	TRUE			0.000494323	3200	0.000472512	7979	TRUE	0.981085411	0.054884349	185.7128776	357.9929764
rs1408416	T	G	T	G	-0.44	0.0074	0.162		FALSE	FALSE	FALSE	ebi-a-GCST010005.vcf	1	64614495	0.0554	0.893600082	7979	5829	outcome	TRUE	reported	textfile	0.033	1.80E-40	3301	exposure	TRUE	ROR1	textfile	2	TRUE			0.051132914	3301	2.24E-06	7979	TRUE	2.38E-28	0.052564723	183.0320509	357.9929764
rs58992912	G	T	G	T	0.414	-0.206	0.043		FALSE	FALSE	FALSE	ebi-a-GCST010005.vcf	12	7591715	0.1134	0.069250035	7979	5829	outcome	TRUE	reported	textfile	0.06	3.70E-12	3301	exposure	TRUE	RPIA	textfile	2	TRUE			0.014226337	3301	0.000413513	7979	TRUE	1.54E-06	0.014106234	47.20231145	357.9929764
rs2712417	G	A	G	A	-0.345	-0.0068	0.618		FALSE	FALSE	FALSE	ebi-a-GCST010005.vcf	3	128345179	0.0424	0.873100024	7979	5829	outcome	TRUE	reported	textfile	0.025	3.10E-44	3301	exposure	TRUE	RPN1	textfile	2	TRUE			0.054576092	3301	3.22E-06	7979	TRUE	3.73E-30	0.056197892	196.4361421	357.9929764
rs9526137	G	A	G	A	0.208	-0.0352	0.325		FALSE	FALSE	FALSE	ebi-a-GCST010005.vcf	13	46641249	0.044	0.423499596	7979	5829	outcome	TRUE	reported	textfile	0.026	1.60E-15	3301	exposure	TRUE	RPRD1A	textfile	2	TRUE			0.019030627	3301	8.02E-05	7979	TRUE	3.53E-10	0.01898208	63.83357597	357.9929764
rs5754109	A	G	A	G	-0.476	-0.0498	0.283		FALSE	FALSE	FALSE	ebi-a-GCST010005.vcf	22	32872593	0.0461	0.279599892	7979	5829	outcome	TRUE	reported	textfile	0.026	1.30E-75	3301	exposure	TRUE	RRM1	textfile	2	TRUE			0.092227785	3301	0.000146269	7979	TRUE	4.84E-48	0.091949525	334.057955	357.9929764
rs704	A	G	A	G	0.231	0.0269	0.467		FALSE	FALSE	FALSE	ebi-a-GCST010005.vcf	17	26694861	0.0419	0.520100175	7979	5829	outcome	TRUE	reported	textfile	0.024	2.10E-21	3301	exposure	TRUE	RRM2B	textfile	2	TRUE			0.027314399	3301	5.17E-05	7979	TRUE	1.26E-14	0.02656428	90.02706295	357.9929764
rs2489623	C	A	C	A	0.27	0.0244	0.535		FALSE	FALSE	FALSE	ebi-a-GCST010005.vcf	6	127455821	0.0415	0.555699492	7979	5829	outcome	TRUE	reported	textfile	0.025	3.60E-28	3301	exposure	TRUE	RSPO3	textfile	2	TRUE			0.034148798	3301	4.33E-05	7979	TRUE	2.99E-18	0.036271395	124.1628935	357.9929764
rs75766	A	C	A	C	-0.35	-0.011	0.748		FALSE	FALSE	FALSE	ebi-a-GCST010005.vcf	22	20174853	0.048	0.818599924	7979	5829	outcome	TRUE	reported	textfile	0.028	4.80E-35	3301	exposure	TRUE	RTN4R	textfile	2	TRUE			0.04522104	3301	6.58E-06	7979	TRUE	6.54E-25	0.04618152	159.72938	357.9929764
rs438811	T	C	T	C	-1.244	-0.014	0.232		FALSE	FALSE	FALSE	ebi-a-GCST010005.vcf	19	45416741	0.0531	0.791999669	7979	5829	outcome	TRUE	reported	textfile	0.02	1.00E-200	3301	exposure	TRUE	S100A13	textfile	2	TRUE			0.539749771	3301	8.71E-06	7979	TRUE	0	0.551467549	4056.097697	357.9929764
rs58056804	A	G	A	G	0.505	-0.1234	0.05		FALSE	FALSE	FALSE	ebi-a-GCST010005.vcf	1	153524706	0.0932	0.185700041	7979	5829	outcome	TRUE	reported	textfile	0.057	4.50E-19	3301	exposure	TRUE	S100A4	textfile	2	TRUE			0.023240129	3301	0.000219717	7979	TRUE	2.01E-11	0.024227375	81.91058867	357.9929764
rs17020993	G	A	G	A	0.577	-0.0017	0.13		FALSE	FALSE	FALSE	ebi-a-GCST010005.vcf	1	207288392	0.057	0.976199993	7979	5829	outcome	TRUE	reported	textfile	0.036	1.00E-58	3301	exposure	TRUE	S100A5	textfile	2	TRUE			0.072243429	3301	1.12E-07	7979	TRUE	2.51E-40	0.07530854	268.6765083	357.9929764
rs3014860	A	G	A	G	-1.208	-0.0035	0.948		FALSE	FALSE	FALSE	ebi-a-GCST010005.vcf	1	153314782	0.112	0.974900066	7979	5829	outcome	TRUE	reported	textfile	0.96	1.80E-114	3200	exposure	TRUE	S100A7	textfile	2	TRUE			0.000494878	3200	1.22E-07	7979	TRUE	0.295467516	0.143871756	537.4216772	357.9929764
rs1260326	T	C	T	C	0.106	-0.0382	0.448		FALSE	FALSE	FALSE	ebi-a-GCST010005.vcf	2	27730940	0.0423	0.366100229	7979	5829	outcome	TRUE	reported	textfile	0.019	1.14E-08	6861	exposure	TRUE	SAA1	textfile	2	TRUE			0.004517285	6861	0.000102226	7979	TRUE	0.000513719	0.005557236	38.33008909	357.9929764
rs4655761	C	T	C	T	-0.125	0.0259	0.35		FALSE	FALSE	FALSE	ebi-a-GCST010005.vcf	1	66120335	0.0426	0.542700223	7979	5829	outcome	TRUE	reported	textfile	0.02	2.48E-10	6861	exposure	TRUE	SAA1	textfile	2	TRUE			0.005662822	6861	4.63E-05	7979	TRUE	3.11E-05	0.007109375	49.11236132	357.9929764
rs10866867	G	T	G	T	0.254	-0.0025	0.722		FALSE	FALSE	FALSE	ebi-a-GCST010005.vcf	8	27808994	0.0475	0.958099911	7979	5829	outcome	TRUE	reported	textfile	0.027	7.90E-21	3301	exposure	TRUE	SCARA5	textfile	2	TRUE			0.026125264	3301	3.47E-07	7979	TRUE	4.23E-15	0.025898787	87.71172531	357.9929764
rs8071756	G	A	G	A	0.59	0.0624	0.224		FALSE	FALSE	FALSE	ebi-a-GCST010005.vcf	17	1574342	0.0507	0.218200127	7979	5829	outcome	TRUE	reported	textfile	0.049	9.36E-31	997	exposure	TRUE	SCARF1	textfile	2	TRUE			0.127178633	997	0.000189859	7979	TRUE	1.27E-26	0.121016269	136.9890968	357.9929764
rs738086	T	G	T	G	0.3	0.0455	0.811		FALSE	FALSE	FALSE	ebi-a-GCST010005.vcf	22	20775556	0.0557	0.41409978	7979	5829	outcome	TRUE	reported	textfile	0.032	4.80E-21	3301	exposure	TRUE	SCARF2	textfile	2	TRUE			0.02595024	3301	8.36E-05	7979	TRUE	1.28E-13	0.02759022	93.60265358	357.9929764
rs1378892	C	T	C	T	0.486	0.0811	0.764		FALSE	FALSE	FALSE	ebi-a-GCST010005.vcf	15	51964865	0.0502	0.10659995	7979	5829	outcome	TRUE	reported	textfile	0.028	1.00E-68	3301	exposure	TRUE	SCG3	textfile	2	TRUE			0.083679939	3301	0.000327079	7979	TRUE	1.37E-41	0.085174167	307.1508996	357.9929764
rs2744874	T	C	T	C	-0.27	-0.0214	0.866		FALSE	FALSE	FALSE	ebi-a-GCST010005.vcf	22	43715862	0.0622	0.730999366	7979	5829	outcome	TRUE	reported	textfile	0.138	3.80E-14	3200	exposure	TRUE	SCUBE1	textfile	2	TRUE			0.00119556	3200	1.48E-05	7979	TRUE	0.141979532	0.016919215	55.0388646	357.9929764
rs704	A	G	A	G	0.353	0.0269	0.467		FALSE	FALSE	FALSE	ebi-a-GCST010005.vcf	17	26694861	0.0419	0.520100175	7979	5829	outcome	TRUE	reported	textfile	0.024	2.20E-49	3301	exposure	TRUE	SEC11C	textfile	2	TRUE			0.061540384	3301	5.17E-05	7979	TRUE	1.32E-32	0.062033102	218.1816891	357.9929764
rs1800594	G	A	G	A	-0.185	-0.0058	0.32		FALSE	FALSE	FALSE	ebi-a-GCST010005.vcf	1	169510524	0.0438	0.895300032	7979	5829	outcome	TRUE	reported	textfile	0.026	2.30E-12	3301	exposure	TRUE	SEC13	textfile	2	TRUE			0.01511472	3301	2.20E-06	7979	TRUE	3.70E-09	0.01489472	49.88063944	357.9929764
rs4789763	G	A	G	A	0.281	-0.0525	0.493		FALSE	FALSE	FALSE	ebi-a-GCST010005.vcf	17	80289284	0.0418	0.209400156	7979	5829	outcome	TRUE	reported	textfile	0.025	3.80E-30	3301	exposure	TRUE	SECTM1	textfile	2	TRUE			0.036883255	3301	0.000197715	7979	TRUE	2.93E-18	0.039472762	135.5720443	357.9929764
rs516246	T	C	T	C	-0.221	0.0394	0.507		FALSE	FALSE	FALSE	ebi-a-GCST010005.vcf	19	49206172	0.0413	0.340800325	7979	5829	outcome	TRUE	reported	textfile	0.024	6.30E-20	3301	exposure	TRUE	SECTM1	textfile	2	TRUE			0.025058682	3301	0.000114078	7979	TRUE	6.23E-13	0.024415714	82.56328052	357.9929764
rs2519093	T	C	T	C	-1.167	0.0873	0.178		FALSE	FALSE	FALSE	ebi-a-GCST010005.vcf	9	136141870	0.0506	0.08460967	7979	5829	outcome	TRUE	reported	textfile	0.025	1.00E-200	3301	exposure	TRUE	SELE	textfile	2	TRUE			0.397775372	3301	0.000373015	7979	TRUE	2.14E-267	0.398532302	2185.916331	357.9929764
rs7412	T	C	T	C	-1.005	-0.0024	0.078		FALSE	FALSE	FALSE	ebi-a-GCST010005.vcf	19	45412079	0.0778	0.974900066	7979	5829	outcome	TRUE	reported	textfile	0.043	1.80E-120	3301	exposure	TRUE	SELENOS	textfile	2	TRUE			0.14205944	3301	1.19E-07	7979	TRUE	1.33E-81	0.145273916	560.7160669	357.9929764
rs4987358	T	G	T	G	-0.517	-0.0203	0.274		FALSE	FALSE	FALSE	ebi-a-GCST010005.vcf	1	169665551	0.0473	0.668499366	7979	5829	outcome	TRUE	reported	textfile	0.026	6.80E-87	3301	exposure	TRUE	SELL	textfile	2	TRUE			0.107026351	3301	2.31E-05	7979	TRUE	7.78E-59	0.106340394	392.5621766	357.9929764
rs2519093	C	T	C	T	0.47	-0.0873	0.818		FALSE	FALSE	FALSE	ebi-a-GCST010005.vcf	9	136141870	0.0506	0.08460967	7979	5829	outcome	TRUE	reported	textfile	0.025	1.16E-78	6861	exposure	TRUE	SELP	textfile	2	TRUE			0.04900422	6861	0.000373015	7979	TRUE	7.87E-36	0.065773417	482.901979	357.9929764
rs6136	G	T	G	T	-0.807	-0.0184	0.108		FALSE	FALSE	FALSE	ebi-a-GCST010005.vcf	1	169563951	0.0695	0.791500147	7979	5829	outcome	TRUE	reported	textfile	0.037	3.00E-105	3301	exposure	TRUE	SELP	textfile	2	TRUE			0.126025915	3301	8.79E-06	7979	TRUE	9.25E-71	0.125477447	473.3441093	357.9929764
rs73191242	G	A	G	A	0.209	-0.0278	0.795		FALSE	FALSE	FALSE	ebi-a-GCST010005.vcf	12	109013956	0.0529	0.599900191	7979	5829	outcome	TRUE	reported	textfile	0.202	2.10E-12	3200	exposure	TRUE	SELPLG	textfile	2	TRUE			0.000334631	3200	3.46E-05	7979	TRUE	0.553242887	0.014237822	46.19020247	357.9929764
rs2228243	G	A	G	A	0.335	-0.177	0.208		FALSE	FALSE	FALSE	ebi-a-GCST010005.vcf	3	186395113	0.0528	0.000799208	7979	5829	outcome	TRUE	reported	textfile	0.053	3.27E-10	997	exposure	TRUE	SEMA3A	textfile	2	TRUE			0.038602701	997	0.001406785	7979	TRUE	1.57E-06	0.036974995	38.20266352	357.9929764
rs704	A	G	A	G	0.355	0.0269	0.467		FALSE	FALSE	FALSE	ebi-a-GCST010005.vcf	17	26694861	0.0419	0.520100175	7979	5829	outcome	TRUE	reported	textfile	0.024	7.80E-50	3301	exposure	TRUE	SEMA3A	textfile	2	TRUE			0.062196206	3301	5.17E-05	7979	TRUE	5.84E-33	0.062738018	220.826966	357.9929764
rs1019016	T	G	T	G	0.175	0.0915	0.581		FALSE	FALSE	FALSE	ebi-a-GCST010005.vcf	7	80570562	0.043	0.033370291	7979	5829	outcome	TRUE	reported	textfile	0.025	1.60E-12	3301	exposure	TRUE	SEMA3C	textfile	2	TRUE			0.014635603	3301	0.000567308	7979	TRUE	2.34E-06	0.014910639	49.93475635	357.9929764
rs2016575	C	T	C	T	-0.269	-0.0482	0.816		FALSE	FALSE	FALSE	ebi-a-GCST010005.vcf	3	52477080	0.0555	0.385199753	7979	5829	outcome	TRUE	reported	textfile	0.032	1.90E-17	3301	exposure	TRUE	SEMA3G	textfile	2	TRUE			0.020970939	3301	9.45E-05	7979	TRUE	4.87E-11	0.02172914	73.27667181	357.9929764
rs45464494	C	T	C	T	1.278	-0.0869	0.929		FALSE	FALSE	FALSE	ebi-a-GCST010005.vcf	9	91994433	0.0721	0.227899829	7979	5829	outcome	TRUE	reported	textfile	0.085	1.50E-187	3200	exposure	TRUE	SEMA4D	textfile	2	TRUE			0.066021058	3200	0.000182075	7979	TRUE	1.03E-32	0.215459559	878.2717021	357.9929764
rs17329170	A	G	A	G	1.432	-0.0791	0.101		FALSE	FALSE	FALSE	ebi-a-GCST010005.vcf	5	9547242	0.0769	0.303600163	7979	5829	outcome	TRUE	reported	textfile	0.032	1.00E-200	3301	exposure	TRUE	SEMA5A	textfile	2	TRUE			0.377730622	3301	0.000132618	7979	TRUE	5.25E-254	0.372389217	1957.442512	357.9929764
rs8176743	T	C	T	C	0.458	0.1556	0.067		FALSE	FALSE	FALSE	ebi-a-GCST010005.vcf	9	136131415	0.0713	0.029050258	7979	5829	outcome	TRUE	reported	textfile	0.049	5.50E-21	3301	exposure	TRUE	SEMA6A	textfile	2	TRUE			0.025799126	3301	0.00059668	7979	TRUE	3.01E-11	0.026225115	88.84666782	357.9929764
rs684782	T	C	T	C	0.37	0.0013	0.324		FALSE	FALSE	FALSE	ebi-a-GCST010005.vcf	1	57397082	0.0447	0.976400066	7979	5829	outcome	TRUE	reported	textfile	0.026	4.20E-46	3301	exposure	TRUE	10-Sep	textfile	2	TRUE			0.057836338	3301	1.06E-07	7979	TRUE	2.64E-32	0.059968771	210.4578764	357.9929764
rs2749534	G	A	G	A	0.427	0.0301	0.201		FALSE	FALSE	FALSE	ebi-a-GCST010005.vcf	14	94809760	0.0495	0.543100247	7979	5829	outcome	TRUE	reported	textfile	0.054	5.55E-15	997	exposure	TRUE	SERPINA1	textfile	2	TRUE			0.059125759	997	4.64E-05	7979	TRUE	7.27E-13	0.05856371	61.8957355	357.9929764
rs17090881	C	A	C	A	0.288	0.0147	0.835		FALSE	FALSE	FALSE	ebi-a-GCST010005.vcf	14	94913209	0.06	0.806399965	7979	5829	outcome	TRUE	reported	textfile	0.146	1.80E-20	3200	exposure	TRUE	SERPINA11	textfile	2	TRUE			0.00121527	3200	7.52E-06	7979	TRUE	0.124779778	0.022855219	74.80057453	357.9929764
rs704	A	G	A	G	-0.19	0.0269	0.467		FALSE	FALSE	FALSE	ebi-a-GCST010005.vcf	17	26694861	0.0419	0.520100175	7979	5829	outcome	TRUE	reported	textfile	0.025	9.10E-15	3301	exposure	TRUE	SERPINA12	textfile	2	TRUE			0.017207069	3301	5.17E-05	7979	TRUE	1.68E-09	0.017971374	60.37254101	357.9929764
rs6575449	T	C	T	C	-0.432	0.0262	0.186		FALSE	FALSE	FALSE	ebi-a-GCST010005.vcf	14	95097303	0.0555	0.636999366	7979	5829	outcome	TRUE	reported	textfile	0.054	1.90E-15	995	exposure	TRUE	SERPINA3	textfile	2	TRUE			0.060548723	995	2.79E-05	7979	TRUE	2.77E-13	0.05651124	59.4767674	357.9929764
rs10135681	C	T	C	T	0.277	0.0522	0.395		FALSE	FALSE	FALSE	ebi-a-GCST010005.vcf	14	95007744	0.0426	0.220699831	7979	5829	outcome	TRUE	reported	textfile	0.042	8.42E-11	997	exposure	TRUE	SERPINA4	textfile	2	TRUE			0.041884722	997	0.000188192	7979	TRUE	8.23E-09	0.036672626	37.87836139	357.9929764
rs10139745	A	G	A	G	0.617	-0.0192	0.221		FALSE	FALSE	FALSE	ebi-a-GCST010005.vcf	14	95035374	0.0491	0.695499785	7979	5829	outcome	TRUE	reported	textfile	0.028	4.90E-110	3301	exposure	TRUE	SERPINA4	textfile	2	TRUE			0.128303178	3301	1.92E-05	7979	TRUE	1.33E-71	0.131078075	497.6587164	357.9929764
rs11064498	G	A	G	A	-0.26	0.0483	0.145		FALSE	FALSE	FALSE	ebi-a-GCST010005.vcf	12	7171507	0.0609	0.427100421	7979	5829	outcome	TRUE	reported	textfile	0.035	1.20E-13	3301	exposure	TRUE	SERPINA9	textfile	2	TRUE			0.016452192	3301	7.88E-05	7979	TRUE	6.59E-09	0.01676142	56.23856275	357.9929764
rs2000999	A	G	A	G	-0.458	-0.0113	0.187		FALSE	FALSE	FALSE	ebi-a-GCST010005.vcf	16	72108093	0.0504	0.821700025	7979	5829	outcome	TRUE	reported	textfile	0.054	8.26E-17	996	exposure	TRUE	SERPIND1	textfile	2	TRUE			0.067485815	996	6.30E-06	7979	TRUE	5.03E-15	0.063781261	67.71769372	357.9929764
rs62088172	T	C	T	C	-0.445	0.0434	0.345		FALSE	FALSE	FALSE	ebi-a-GCST010005.vcf	17	1666253	0.0465	0.349800157	7979	5829	outcome	TRUE	reported	textfile	0.025	1.80E-70	3301	exposure	TRUE	SERPINF1	textfile	2	TRUE			0.087625559	3301	0.000109191	7979	TRUE	5.56E-46	0.089497399	324.2735584	357.9929764
rs11229075	C	A	C	A	-0.602	-0.046	0.261		FALSE	FALSE	FALSE	ebi-a-GCST010005.vcf	11	57391023	0.0468	0.325700181	7979	5829	outcome	TRUE	reported	textfile	0.026	1.10E-119	3301	exposure	TRUE	SERPING1	textfile	2	TRUE			0.139787883	3301	0.000121097	7979	TRUE	5.38E-76	0.139800242	536.1556952	357.9929764
rs3820897	C	T	C	T	-0.276	0.058	0.821		FALSE	FALSE	FALSE	ebi-a-GCST010005.vcf	2	3642361	0.0522	0.266399865	7979	5829	outcome	TRUE	reported	textfile	0.033	7.90E-17	3301	exposure	TRUE	SF1	textfile	2	TRUE			0.020763266	3301	0.000154742	7979	TRUE	1.47E-10	0.022389498	75.5545816	357.9929764
rs967645	T	C	T	C	0.186	0.0321	0.509		FALSE	FALSE	FALSE	ebi-a-GCST010005.vcf	17	26713970	0.0417	0.441500297	7979	5829	outcome	TRUE	reported	textfile	0.024	2.10E-14	3301	exposure	TRUE	SFRP2	textfile	2	TRUE			0.017880733	3301	7.43E-05	7979	TRUE	1.19E-09	0.017292395	58.05146141	357.9929764
rs1130866	A	G	A	G	-0.686	0.0219	0.466		FALSE	FALSE	FALSE	ebi-a-GCST010005.vcf	2	85893741	0.0417	0.599000245	7979	5829	outcome	TRUE	reported	textfile	0.539	3.50E-189	3200	exposure	TRUE	SFTPB	textfile	2	TRUE			0.000506258	3200	3.46E-05	7979	TRUE	0.427098902	0.234209982	978.0795062	357.9929764
rs704	A	G	A	G	-0.346	0.0269	0.467		FALSE	FALSE	FALSE	ebi-a-GCST010005.vcf	17	26694861	0.0419	0.520100175	7979	5829	outcome	TRUE	reported	textfile	0.024	3.00E-47	3301	exposure	TRUE	SH2D1A	textfile	2	TRUE			0.059267107	3301	5.17E-05	7979	TRUE	2.21E-31	0.059597259	209.0714407	357.9929764
rs6010042	G	A	G	A	-0.327	0.0947	0.748		FALSE	FALSE	FALSE	ebi-a-GCST010005.vcf	22	51098764	0.052	0.06849991	7979	5829	outcome	TRUE	reported	textfile	0.219	6.60E-33	3200	exposure	TRUE	SHANK3	textfile	2	TRUE			0.000696668	3200	0.000415598	7979	TRUE	0.773968021	0.040311378	134.330847	357.9929764
rs10896045	G	A	G	A	-0.179	-0.006	0.697		FALSE	FALSE	FALSE	ebi-a-GCST010005.vcf	11	65555524	0.0455	0.894899983	7979	5829	outcome	TRUE	reported	textfile	0.026	1.30E-11	3301	exposure	TRUE	SHISA3	textfile	2	TRUE			0.014163865	3301	2.18E-06	7979	TRUE	1.17E-08	0.013533542	45.25967768	357.9929764
rs8067462	C	A	C	A	-0.3	-0.0109	0.607		FALSE	FALSE	FALSE	ebi-a-GCST010005.vcf	17	18263571	0.0445	0.806399965	7979	5829	outcome	TRUE	reported	textfile	0.37	1.00E-31	3200	exposure	TRUE	SHMT1	textfile	2	TRUE			0.000205528	3200	7.52E-06	7979	TRUE	0.579639785	0.04293918	143.4804296	357.9929764
rs1042779	G	A	G	A	0.812	0.0137	0.369		FALSE	FALSE	FALSE	ebi-a-GCST010005.vcf	3	52821011	0.042	0.743400759	7979	5829	outcome	TRUE	reported	textfile	0.022	1.00E-200	3301	exposure	TRUE	SIGIRR	textfile	2	TRUE			0.292254639	3301	1.33E-05	7979	TRUE	1.64E-185	0.307041995	1461.750258	357.9929764
rs9287090	A	G	A	G	0.555	0.0175	0.263		FALSE	FALSE	FALSE	ebi-a-GCST010005.vcf	1	169510380	0.0463	0.705499971	7979	5829	outcome	TRUE	reported	textfile	0.027	9.30E-97	3301	exposure	TRUE	SIGLEC11	textfile	2	TRUE			0.113536843	3301	1.79E-05	7979	TRUE	7.50E-63	0.119409588	447.350123	357.9929764
rs704	A	G	A	G	-0.466	0.0269	0.467		FALSE	FALSE	FALSE	ebi-a-GCST010005.vcf	17	26694861	0.0419	0.520100175	7979	5829	outcome	TRUE	reported	textfile	0.023	1.30E-88	3301	exposure	TRUE	SIGLEC12	textfile	2	TRUE			0.110662494	3301	5.17E-05	7979	TRUE	3.88E-60	0.108105034	399.8660399	357.9929764
rs3820897	C	T	C	T	-0.478	0.058	0.821		FALSE	FALSE	FALSE	ebi-a-GCST010005.vcf	2	3642361	0.0522	0.266399865	7979	5829	outcome	TRUE	reported	textfile	0.032	2.50E-49	3301	exposure	TRUE	SIGLEC14	textfile	2	TRUE			0.063350579	3301	0.000154742	7979	TRUE	2.94E-32	0.06715556	237.4953251	357.9929764
rs2124910	T	C	T	C	0.653	-0.0653	0.407		FALSE	FALSE	FALSE	ebi-a-GCST010005.vcf	19	52025247	0.0423	0.122299871	7979	5829	outcome	TRUE	reported	textfile	0.043	2.75E-46	993	exposure	TRUE	SIGLEC6	textfile	2	TRUE			0.188779459	993	0.000298659	7979	TRUE	2.35E-40	0.205828477	256.8412678	357.9929764
rs3848788	A	G	A	G	0.745	-0.0511	0.305		FALSE	FALSE	FALSE	ebi-a-GCST010005.vcf	20	1543066	0.0444	0.249999995	7979	5829	outcome	TRUE	reported	textfile	0.024	1.00E-200	3301	exposure	TRUE	SIRPB1	textfile	2	TRUE			0.226056502	3301	0.000166021	7979	TRUE	5.13E-131	0.235302849	1015.12618	357.9929764
rs6043409	G	A	G	A	0.263	0.0153	0.652		FALSE	FALSE	FALSE	ebi-a-GCST010005.vcf	20	1616206	0.045	0.734600129	7979	5829	outcome	TRUE	reported	textfile	0.026	8.10E-24	3301	exposure	TRUE	SIRPG	textfile	2	TRUE			0.030082725	3301	1.45E-05	7979	TRUE	1.24E-16	0.031388339	106.9057229	357.9929764
rs1552641	A	G	A	G	0.261	-0.018	0.249		FALSE	FALSE	FALSE	ebi-a-GCST010005.vcf	3	126264060	0.0489	0.713299632	7979	5829	outcome	TRUE	reported	textfile	0.029	9.10E-20	3301	exposure	TRUE	SIRT2	textfile	2	TRUE			0.023964497	3301	1.70E-05	7979	TRUE	2.15E-13	0.025477118	86.24631911	357.9929764
rs35524242	G	A	G	A	-0.795	0.1096	0.056		FALSE	FALSE	FALSE	ebi-a-GCST010005.vcf	10	7772035	0.0892	0.21909981	7979	5829	outcome	TRUE	reported	textfile	0.053	6.80E-52	3301	exposure	TRUE	SIRT2	textfile	2	TRUE			0.0638479	3301	0.000189221	7979	TRUE	3.42E-32	0.066822739	236.234021	357.9929764
rs11581248	T	C	T	C	-1.26	-0.0503	0.142		FALSE	FALSE	FALSE	ebi-a-GCST010005.vcf	1	160720074	0.0612	0.411500152	7979	5829	outcome	TRUE	reported	textfile	0.03	1.00E-200	3301	exposure	TRUE	SLAMF7	textfile	2	TRUE			0.348410034	3301	8.47E-05	7979	TRUE	5.29E-229	0.386853667	2081.444803	357.9929764
rs704	A	G	A	G	0.376	0.0269	0.467		FALSE	FALSE	FALSE	ebi-a-GCST010005.vcf	17	26694861	0.0419	0.520100175	7979	5829	outcome	TRUE	reported	textfile	0.024	3.50E-56	3301	exposure	TRUE	SLAMF7	textfile	2	TRUE			0.069247649	3301	5.17E-05	7979	TRUE	8.66E-37	0.070380083	249.7621768	357.9929764
rs1409338	G	A	G	A	0.195	-0.0086	0.711		FALSE	FALSE	FALSE	ebi-a-GCST010005.vcf	10	20227267	0.0459	0.851199971	7979	5829	outcome	TRUE	reported	textfile	0.027	1.10E-12	3301	exposure	TRUE	SLC22A16	textfile	2	TRUE			0.015564905	3301	4.40E-06	7979	TRUE	2.58E-09	0.015626678	52.37079206	357.9929764
rs704	A	G	A	G	0.495	0.0269	0.467		FALSE	FALSE	FALSE	ebi-a-GCST010005.vcf	17	26694861	0.0419	0.520100175	7979	5829	outcome	TRUE	reported	textfile	0.023	1.80E-101	3301	exposure	TRUE	SLC35G2	textfile	2	TRUE			0.123116015	3301	5.17E-05	7979	TRUE	1.86E-67	0.121978836	458.3126179	357.9929764
rs4665710	C	A	C	A	-0.279	-0.0324	0.794		FALSE	FALSE	FALSE	ebi-a-GCST010005.vcf	2	21221035	0.0484	0.503200426	7979	5829	outcome	TRUE	reported	textfile	0.03	2.00E-20	3301	exposure	TRUE	SLC5A8	textfile	2	TRUE			0.025547262	3301	5.62E-05	7979	TRUE	1.12E-13	0.025463971	86.20064999	357.9929764
rs708100	A	G	A	G	-0.193	0.0466	0.509		FALSE	FALSE	FALSE	ebi-a-GCST010005.vcf	17	26688663	0.0418	0.264200114	7979	5829	outcome	TRUE	reported	textfile	0.024	1.50E-15	3301	exposure	TRUE	SLC6A14	textfile	2	TRUE			0.019225558	3301	0.00015578	7979	TRUE	8.35E-10	0.018618466	62.58760336	357.9929764
rs62282371	T	G	T	G	0.345	0.0166	0.887		FALSE	FALSE	FALSE	ebi-a-GCST010005.vcf	3	164911694	0.0647	0.798000016	7979	5829	outcome	TRUE	reported	textfile	0.125	3.70E-19	3200	exposure	TRUE	SLITRK3	textfile	2	TRUE			0.002376328	3200	8.25E-06	7979	TRUE	0.028277621	0.02385999	78.16936686	357.9929764
rs4584622	T	C	T	C	0.33	0.0115	0.702		FALSE	FALSE	FALSE	ebi-a-GCST010005.vcf	12	72672823	0.0462	0.80399991	7979	5829	outcome	TRUE	reported	textfile	0.027	2.00E-34	3301	exposure	TRUE	SMIM9	textfile	2	TRUE			0.043319645	3301	7.77E-06	7979	TRUE	7.65E-24	0.045562889	157.4875583	357.9929764
rs1958078	C	A	C	A	0.377	0.0093	0.834		FALSE	FALSE	FALSE	ebi-a-GCST010005.vcf	14	70354858	0.0546	0.864500005	7979	5829	outcome	TRUE	reported	textfile	0.033	1.80E-30	3301	exposure	TRUE	SMOC1	textfile	2	TRUE			0.038055929	3301	3.64E-06	7979	TRUE	3.29E-21	0.039353815	135.1467753	357.9929764
rs28385609	T	C	T	C	-1.076	0.0478	0.145		FALSE	FALSE	FALSE	ebi-a-GCST010005.vcf	6	123122464	0.0584	0.41339955	7979	5829	outcome	TRUE	reported	textfile	0.03	1.00E-200	3301	exposure	TRUE	SMPDL3A	textfile	2	TRUE			0.280545381	3301	8.40E-05	7979	TRUE	5.15E-173	0.287070559	1328.386402	357.9929764
rs36020076	A	G	A	G	-0.568	0.0469	0.211		FALSE	FALSE	FALSE	ebi-a-GCST010005.vcf	19	15580290	0.0511	0.359199729	7979	5829	outcome	TRUE	reported	textfile	0.029	1.10E-84	3301	exposure	TRUE	SMR3A	textfile	2	TRUE			0.104170279	3301	0.000105589	7979	TRUE	2.36E-55	0.107420242	397.0282481	357.9929764
rs2245801	C	T	C	T	-0.251	0.0163	0.788		FALSE	FALSE	FALSE	ebi-a-GCST010005.vcf	4	90757840	0.0516	0.751799444	7979	5829	outcome	TRUE	reported	textfile	0.03	1.20E-16	3301	exposure	TRUE	SNCA	textfile	2	TRUE			0.020778002	3301	1.25E-05	7979	TRUE	7.88E-12	0.02104939	70.93507811	357.9929764
rs6437234	T	C	T	C	0.833	-0.0845	0.15		FALSE	FALSE	FALSE	ebi-a-GCST010005.vcf	2	242019288	0.0575	0.141599917	7979	5829	outcome	TRUE	reported	textfile	0.031	2.10E-156	3301	exposure	TRUE	SOCS3	textfile	2	TRUE			0.179567303	3301	0.000270658	7979	TRUE	2.24E-98	0.176941695	709.2215075	357.9929764
rs1801020	G	A	G	A	0.632	-0.0345	0.75		FALSE	FALSE	FALSE	ebi-a-GCST010005.vcf	5	176836532	0.0483	0.474600291	7979	5829	outcome	TRUE	reported	textfile	0.026	5.10E-128	3301	exposure	TRUE	SOD2	textfile	2	TRUE			0.151898349	3301	6.40E-05	7979	TRUE	1.33E-84	0.149784	581.1904457	357.9929764
rs704	A	G	A	G	-0.388	0.0269	0.467		FALSE	FALSE	FALSE	ebi-a-GCST010005.vcf	17	26694861	0.0419	0.520100175	7979	5829	outcome	TRUE	reported	textfile	0.024	4.60E-60	3301	exposure	TRUE	SPACA3	textfile	2	TRUE			0.073408596	3301	5.17E-05	7979	TRUE	4.56E-39	0.074944115	267.2710265	357.9929764
rs72622926	C	T	C	T	0.213	0.0148	0.192		FALSE	FALSE	FALSE	ebi-a-GCST010005.vcf	3	46485773	0.0531	0.779900143	7979	5829	outcome	TRUE	reported	textfile	0.031	1.20E-11	3301	exposure	TRUE	SPACA3	textfile	2	TRUE			0.014108557	3301	9.74E-06	7979	TRUE	1.98E-08	0.01407673	47.10217815	357.9929764
rs7681694	A	G	A	G	0.532	0.0428	0.337		FALSE	FALSE	FALSE	ebi-a-GCST010005.vcf	4	88462729	0.0443	0.334600049	7979	5829	outcome	TRUE	reported	textfile	0.024	2.70E-105	3301	exposure	TRUE	SPARCL1	textfile	2	TRUE			0.12963438	3301	0.000117001	7979	TRUE	5.47E-70	0.126472671	477.642	357.9929764
rs77303550	T	C	T	C	-0.213	0.0618	0.196		FALSE	FALSE	FALSE	ebi-a-GCST010005.vcf	16	72079657	0.0534	0.247699996	7979	5829	outcome	TRUE	reported	textfile	0.031	1.20E-11	3301	exposure	TRUE	SPARCL1	textfile	2	TRUE			0.014108557	3301	0.000167873	7979	TRUE	2.77E-07	0.014298857	47.85621844	357.9929764
rs9890200	C	A	C	A	-0.253	0.0514	0.376		FALSE	FALSE	FALSE	ebi-a-GCST010005.vcf	17	48624523	0.0432	0.233500062	7979	5829	outcome	TRUE	reported	textfile	0.025	8.70E-24	3301	exposure	TRUE	SPATA20	textfile	2	TRUE			0.030109357	3301	0.000177436	7979	TRUE	5.12E-15	0.030036095	102.1574903	357.9929764
rs11941335	T	C	T	C	1	0.0042	0.021		FALSE	FALSE	FALSE	ebi-a-GCST010005.vcf	4	57689460	0.148	0.977500009	7979	5829	outcome	TRUE	reported	textfile	0.083	2.20E-33	3301	exposure	TRUE	SPINK2	textfile	2	TRUE			0.042146414	3301	1.01E-07	7979	TRUE	9.75E-24	0.041118	141.4650416	357.9929764
rs1432688	G	A	G	A	1.058	-0.1831	0.924		FALSE	FALSE	FALSE	ebi-a-GCST010005.vcf	5	147603178	0.0716	0.010580106	7979	5829	outcome	TRUE	reported	textfile	0.043	7.60E-135	3301	exposure	TRUE	SPINK6	textfile	2	TRUE			0.155053423	3301	0.000819134	7979	TRUE	3.18E-78	0.157212435	615.3909299	357.9929764
rs9439082	A	G	A	G	-0.354	0.0518	0.46		FALSE	FALSE	FALSE	ebi-a-GCST010005.vcf	1	39344055	0.0411	0.207899766	7979	5829	outcome	TRUE	reported	textfile	0.024	1.20E-47	3301	exposure	TRUE	SPINT1	textfile	2	TRUE			0.061867946	3301	0.00019909	7979	TRUE	4.61E-31	0.062256989	219.0214202	357.9929764
rs71354995	G	A	G	A	-0.991	0.0035	0.243		FALSE	FALSE	FALSE	ebi-a-GCST010005.vcf	19	38791841	0.0473	0.940699905	7979	5829	outcome	TRUE	reported	textfile	0.023	1.00E-200	3301	exposure	TRUE	SPINT2	textfile	2	TRUE			0.360099103	3301	6.86E-07	7979	TRUE	2.78E-245	0.361309564	1866.256616	357.9929764
rs6017591	C	T	C	T	0.543	0.0059	0.541		FALSE	FALSE	FALSE	ebi-a-GCST010005.vcf	20	44141041	0.0416	0.887300038	7979	5829	outcome	TRUE	reported	textfile	0.023	6.00E-127	3301	exposure	TRUE	SPINT3	textfile	2	TRUE			0.144532407	3301	2.52E-06	7979	TRUE	1.22E-82	0.146433218	565.9582766	357.9929764
rs1245540	T	C	T	C	0.218	-0.0024	0.449		FALSE	FALSE	FALSE	ebi-a-GCST010005.vcf	10	73849752	0.0418	0.953300015	7979	5829	outcome	TRUE	reported	textfile	0.024	3.30E-19	3301	exposure	TRUE	SPOCK2	textfile	2	TRUE			0.02439946	3301	4.13E-07	7979	TRUE	3.55E-14	0.02351478	79.44335269	357.9929764
rs704	A	G	A	G	-0.186	0.0269	0.467		FALSE	FALSE	FALSE	ebi-a-GCST010005.vcf	17	26694861	0.0419	0.520100175	7979	5829	outcome	TRUE	reported	textfile	0.025	3.20E-14	3301	exposure	TRUE	SPOCK3	textfile	2	TRUE			0.016502017	3301	5.17E-05	7979	TRUE	3.81E-09	0.01722265	57.81321889	357.9929764
rs10832169	A	G	A	G	0.375	-0.0171	0.491		FALSE	FALSE	FALSE	ebi-a-GCST010005.vcf	11	14066486	0.0414	0.679100421	7979	5829	outcome	TRUE	reported	textfile	0.024	1.30E-55	3301	exposure	TRUE	SPON1	textfile	2	TRUE			0.068905147	3301	2.14E-05	7979	TRUE	2.74E-37	0.070289719	249.4172505	357.9929764
rs28664709	A	G	A	G	-0.212	-0.0254	0.611		FALSE	FALSE	FALSE	ebi-a-GCST010005.vcf	1	196671217	0.0427	0.551400302	7979	5829	outcome	TRUE	reported	textfile	0.025	4.40E-17	3301	exposure	TRUE	SPTAN1	textfile	2	TRUE			0.021332635	3301	4.44E-05	7979	TRUE	1.17E-11	0.02136449	72.0201256	357.9929764
rs9643300	T	C	T	C	-0.257	-0.0087	0.563		FALSE	FALSE	FALSE	ebi-a-GCST010005.vcf	8	134503148	0.0419	0.835100031	7979	5829	outcome	TRUE	reported	textfile	0.025	1.40E-25	3301	exposure	TRUE	ST3GAL1	textfile	2	TRUE			0.031039172	3301	5.40E-06	7979	TRUE	2.11E-17	0.032500203	110.819837	357.9929764
rs72934623	A	G	A	G	-1.878	0.0205	0.053		FALSE	FALSE	FALSE	ebi-a-GCST010005.vcf	3	98509705	0.0964	0.831199934	7979	5829	outcome	TRUE	reported	textfile	0.045	1.00E-200	3301	exposure	TRUE	ST3GAL6	textfile	2	TRUE			0.345523656	3301	5.67E-06	7979	TRUE	4.33E-231	0.35403567	1808.09314	357.9929764
rs704	A	G	A	G	0.27	0.0269	0.467		FALSE	FALSE	FALSE	ebi-a-GCST010005.vcf	17	26694861	0.0419	0.520100175	7979	5829	outcome	TRUE	reported	textfile	0.024	7.40E-29	3301	exposure	TRUE	ST6GALNAC1	textfile	2	TRUE			0.036946487	3301	5.17E-05	7979	TRUE	1.37E-19	0.036291224	124.2333268	357.9929764
rs7412	T	C	T	C	-0.329	-0.0024	0.078		FALSE	FALSE	FALSE	ebi-a-GCST010005.vcf	19	45412079	0.0778	0.974900066	7979	5829	outcome	TRUE	reported	textfile	0.046	1.10E-12	3301	exposure	TRUE	STAR	textfile	2	TRUE			0.015269029	3301	1.19E-07	7979	TRUE	2.19E-09	0.01556852	52.17279911	357.9929764
rs429358	C	T	C	T	0.259	-0.0422	0.153		FALSE	FALSE	FALSE	ebi-a-GCST010005.vcf	19	45411941	0.0647	0.514499551	7979	5829	outcome	TRUE	reported	textfile	0.034	1.20E-14	3301	exposure	TRUE	STIM1	textfile	2	TRUE			0.017285688	3301	5.33E-05	7979	TRUE	1.59E-09	0.017386188	58.37189814	357.9929764
rs967645	T	C	T	C	0.17	0.0321	0.509		FALSE	FALSE	FALSE	ebi-a-GCST010005.vcf	17	26713970	0.0417	0.441500297	7979	5829	outcome	TRUE	reported	textfile	0.024	2.60E-12	3301	exposure	TRUE	STK16	textfile	2	TRUE			0.014980893	3301	7.43E-05	7979	TRUE	3.28E-08	0.014445318	48.3535877	357.9929764
rs6770670	C	T	C	T	-0.473	-0.0232	0.294		FALSE	FALSE	FALSE	ebi-a-GCST010005.vcf	3	49686682	0.0456	0.61149935	7979	5829	outcome	TRUE	reported	textfile	0.026	8.30E-77	3301	exposure	TRUE	STOM	textfile	2	TRUE			0.091174573	3301	3.24E-05	7979	TRUE	1.99E-49	0.092876172	337.7692032	357.9929764
rs662	C	T	C	T	0.533	0.0363	0.283		FALSE	FALSE	FALSE	ebi-a-GCST010005.vcf	7	94937446	0.0458	0.427800216	7979	5829	outcome	TRUE	reported	textfile	0.026	1.30E-93	3301	exposure	TRUE	STX10	textfile	2	TRUE			0.112993211	3301	7.87E-05	7979	TRUE	6.54E-61	0.115289566	429.9036885	357.9929764
rs704	A	G	A	G	-0.308	0.0269	0.467		FALSE	FALSE	FALSE	ebi-a-GCST010005.vcf	17	26694861	0.0419	0.520100175	7979	5829	outcome	TRUE	reported	textfile	0.024	2.10E-37	3301	exposure	TRUE	STX1A	textfile	2	TRUE			0.04754878	3301	5.17E-05	7979	TRUE	3.87E-25	0.047225386	163.518787	357.9929764
rs2304456	G	T	G	T	0.516	-0.1046	0.12		FALSE	FALSE	FALSE	ebi-a-GCST010005.vcf	3	186445052	0.0669	0.117799921	7979	5829	outcome	TRUE	reported	textfile	0.037	3.60E-45	3301	exposure	TRUE	STX7	textfile	2	TRUE			0.055671962	3301	0.000306365	7979	TRUE	4.75E-27	0.056233267	196.5671623	357.9929764
rs7614709	A	G	A	G	0.231	0.0373	0.215		FALSE	FALSE	FALSE	ebi-a-GCST010005.vcf	3	186393786	0.0492	0.448900408	7979	5829	outcome	TRUE	reported	textfile	0.03	1.20E-14	3301	exposure	TRUE	SULF2	textfile	2	TRUE			0.017654818	3301	7.20E-05	7979	TRUE	1.48E-09	0.018012006	60.51154051	357.9929764
rs7971133	T	C	T	C	-0.23	0.0265	0.24		FALSE	FALSE	FALSE	ebi-a-GCST010005.vcf	12	57770098	0.0532	0.61860012	7979	5829	outcome	TRUE	reported	textfile	0.028	4.60E-16	3301	exposure	TRUE	SULF2	textfile	2	TRUE			0.020043072	3301	3.11E-05	7979	TRUE	3.71E-11	0.01929792	64.9165933	357.9929764
rs429358	C	T	C	T	-0.404	-0.0422	0.153		FALSE	FALSE	FALSE	ebi-a-GCST010005.vcf	19	45411941	0.0647	0.514499551	7979	5829	outcome	TRUE	reported	textfile	0.033	2.90E-34	3301	exposure	TRUE	SULT1E1	textfile	2	TRUE			0.043456741	3301	5.33E-05	7979	TRUE	5.81E-23	0.042302649	145.7208167	357.9929764
rs73165060	A	C	A	C	0.39	-0.0054	0.202		FALSE	FALSE	FALSE	ebi-a-GCST010005.vcf	3	165481418	0.0507	0.915000013	7979	5829	outcome	TRUE	reported	textfile	0.03	9.30E-38	3301	exposure	TRUE	SULT1E1	textfile	2	TRUE			0.048731257	3301	1.42E-06	7979	TRUE	4.10E-27	0.049035823	170.1106989	357.9929764
rs28578007	C	T	C	T	0.256	-0.0281	0.524		FALSE	FALSE	FALSE	ebi-a-GCST010005.vcf	9	139838690	0.0425	0.509000255	7979	5829	outcome	TRUE	reported	textfile	0.025	2.30E-25	3301	exposure	TRUE	SUMF1	textfile	2	TRUE			0.030805519	3301	5.48E-05	7979	TRUE	2.23E-16	0.032692503	111.4977048	357.9929764
rs2956633	A	G	A	G	-0.994	0.1644	0.973		FALSE	FALSE	FALSE	ebi-a-GCST010005.vcf	11	18246638	0.1213	0.175199959	7979	5829	outcome	TRUE	reported	textfile	0.075	2.60E-40	3301	exposure	TRUE	SURF1	textfile	2	TRUE			0.050552085	3301	0.00023022	7979	TRUE	5.95E-25	0.051913388	180.6398942	357.9929764
rs145662369	T	G	T	G	0.701	0.1499	0.024		FALSE	FALSE	FALSE	ebi-a-GCST010005.vcf	1	156873435	0.1543	0.33119975	7979	5829	outcome	TRUE	reported	textfile	0.082	1.30E-17	3301	exposure	TRUE	SVEP1	textfile	2	TRUE			0.021672562	3301	0.000118299	7979	TRUE	3.19E-11	0.023021154	77.73636811	357.9929764
rs704	A	G	A	G	0.275	0.0269	0.467		FALSE	FALSE	FALSE	ebi-a-GCST010005.vcf	17	26694861	0.0419	0.520100175	7979	5829	outcome	TRUE	reported	textfile	0.024	7.10E-30	3301	exposure	TRUE	SYTL4	textfile	2	TRUE			0.038274686	3301	5.17E-05	7979	TRUE	2.80E-20	0.037647789	129.0588348	357.9929764
rs2532497	A	G	A	G	1.258	0.0209	0.274		FALSE	FALSE	FALSE	ebi-a-GCST010005.vcf	12	6564210	0.0453	0.643700728	7979	5829	outcome	TRUE	reported	textfile	0.016	1.00E-200	3301	exposure	TRUE	TAPBPL	textfile	2	TRUE			0.65203691	3301	2.67E-05	7979	TRUE	0	0.629619922	5608.066547	357.9929764
rs429358	C	T	C	T	-1.337	-0.0422	0.153		FALSE	FALSE	FALSE	ebi-a-GCST010005.vcf	19	45411941	0.0647	0.514499551	7979	5829	outcome	TRUE	reported	textfile	0.025	1.00E-200	3301	exposure	TRUE	TBCA	textfile	2	TRUE			0.464370699	3301	5.33E-05	7979	TRUE	0	0.463305709	2847.888559	357.9929764
rs492602	G	A	G	A	0.23	0.0362	0.507		FALSE	FALSE	FALSE	ebi-a-GCST010005.vcf	19	49206417	0.0413	0.380600189	7979	5829	outcome	TRUE	reported	textfile	0.024	1.80E-21	3301	exposure	TRUE	TCN1	textfile	2	TRUE			0.027084814	3301	9.63E-05	7979	TRUE	4.40E-14	0.026444816	89.61119897	357.9929764
rs4820885	C	T	C	T	-0.725	-0.0215	0.549		FALSE	FALSE	FALSE	ebi-a-GCST010005.vcf	22	31012756	0.0423	0.612199541	7979	5829	outcome	TRUE	reported	textfile	0.021	1.00E-200	3301	exposure	TRUE	TCN2	textfile	2	TRUE			0.265402296	3301	3.24E-05	7979	TRUE	1.86E-163	0.260288449	1160.846537	357.9929764
rs6769392	A	G	A	G	1.322	-0.0404	0.248		FALSE	FALSE	FALSE	ebi-a-GCST010005.vcf	3	46617719	0.0477	0.396699817	7979	5829	outcome	TRUE	reported	textfile	0.017	1.00E-200	3301	exposure	TRUE	TDGF1	textfile	2	TRUE			0.647027965	3301	8.99E-05	7979	TRUE	0	0.651872151	6177.403583	357.9929764
rs35030851	T	G	T	G	0.557	-0.1484	0.047		FALSE	FALSE	FALSE	ebi-a-GCST010005.vcf	9	27197486	0.0931	0.110800061	7979	5829	outcome	TRUE	reported	textfile	0.057	1.40E-22	3301	exposure	TRUE	TEK	textfile	2	TRUE			0.028131058	3301	0.000318413	7979	TRUE	2.54E-13	0.027792726	94.30931577	357.9929764
rs8176749	T	C	T	C	0.906	0.1548	0.087		FALSE	FALSE	FALSE	ebi-a-GCST010005.vcf	9	136131188	0.0714	0.030180053	7979	5829	outcome	TRUE	reported	textfile	0.07	1.12E-35	995	exposure	TRUE	TEK	textfile	2	TRUE			0.144347279	995	0.000588912	7979	TRUE	6.43E-29	0.130399649	148.9038624	357.9929764
rs4241818	C	T	C	T	0.172	-0.0288	0.514		FALSE	FALSE	FALSE	ebi-a-GCST010005.vcf	4	187153786	0.0413	0.485900113	7979	5829	outcome	TRUE	reported	textfile	0.025	3.30E-12	3301	exposure	TRUE	TEX29	textfile	2	TRUE			0.014145149	3301	6.10E-05	7979	TRUE	6.85E-08	0.014780403	49.49206237	357.9929764
rs78501968	A	G	A	G	0.419	0.143	0.059		FALSE	FALSE	FALSE	ebi-a-GCST010005.vcf	1	57431251	0.0953	0.133199931	7979	5829	outcome	TRUE	reported	textfile	0.052	1.30E-15	3301	exposure	TRUE	TEX29	textfile	2	TRUE			0.019300781	3301	0.000282179	7979	TRUE	2.80E-09	0.019493942	65.58910596	357.9929764
rs4854760	A	G	A	G	-0.227	-7.00E-04	0.735		FALSE	FALSE	FALSE	ebi-a-GCST010005.vcf	3	133498741	0.0435	0.987099996	7979	5829	outcome	TRUE	reported	textfile	0.346	6.10E-16	3200	exposure	TRUE	TF	textfile	2	TRUE			0.000134574	3200	3.25E-08	7979	TRUE	0.585334326	0.020073122	65.50881033	357.9929764
rs855791	G	A	G	A	-0.202	0.0435	0.555		FALSE	FALSE	FALSE	ebi-a-GCST010005.vcf	22	37462936	0.0424	0.305399977	7979	5829	outcome	TRUE	reported	textfile	0.025	1.90E-16	3301	exposure	TRUE	TFRC	textfile	2	TRUE			0.01940572	3301	0.000131932	7979	TRUE	5.03E-10	0.020155136	67.85951066	357.9929764
rs1800470	A	G	A	G	0.259	0.0247	0.621		FALSE	FALSE	FALSE	ebi-a-GCST010005.vcf	19	41858921	0.0429	0.565300019	7979	5829	outcome	TRUE	reported	textfile	0.618	4.50E-26	3200	exposure	TRUE	TGFB1	textfile	2	TRUE			5.49E-05	3200	4.16E-05	7979	TRUE	0.963250771	0.031576234	104.2733568	357.9929764
rs13159365	T	C	T	C	-0.446	0.0156	0.507		FALSE	FALSE	FALSE	ebi-a-GCST010005.vcf	5	135389433	0.0424	0.712800507	7979	5829	outcome	TRUE	reported	textfile	0.024	5.00E-78	3301	exposure	TRUE	TGFBI	textfile	2	TRUE			0.094760712	3301	1.70E-05	7979	TRUE	5.70E-52	0.099438506	364.2701074	357.9929764
rs73043857	G	A	G	A	0.808	0.0775	0.102		FALSE	FALSE	FALSE	ebi-a-GCST010005.vcf	6	169624900	0.0688	0.259899833	7979	5829	outcome	TRUE	reported	textfile	0.038	6.90E-99	3301	exposure	TRUE	THBS2	textfile	2	TRUE			0.120529777	3301	0.000159044	7979	TRUE	5.55E-64	0.119599462	448.1580913	357.9929764
rs2519093	T	C	T	C	-0.286	0.0873	0.178		FALSE	FALSE	FALSE	ebi-a-GCST010005.vcf	9	136141870	0.0506	0.08460967	7979	5829	outcome	TRUE	reported	textfile	0.032	2.70E-19	3301	exposure	TRUE	THSD1	textfile	2	TRUE			0.023640654	3301	0.000373015	7979	TRUE	5.63E-11	0.023936127	80.90175797	357.9929764
rs10935473	T	G	T	G	-0.273	-0.0136	0.444		FALSE	FALSE	FALSE	ebi-a-GCST010005.vcf	3	98416900	0.0417	0.743799702	7979	5829	outcome	TRUE	reported	textfile	0.025	9.30E-29	3301	exposure	TRUE	TIE1	textfile	2	TRUE			0.034885256	3301	1.33E-05	7979	TRUE	3.47E-19	0.036797054	126.031053	357.9929764
rs2275180	G	A	G	A	0.254	-0.0159	0.623		FALSE	FALSE	FALSE	ebi-a-GCST010005.vcf	1	43773033	0.0431	0.713199451	7979	5829	outcome	TRUE	reported	textfile	0.025	4.80E-24	3301	exposure	TRUE	TIE1	textfile	2	TRUE			0.03034061	3301	1.71E-05	7979	TRUE	1.03E-16	0.030305875	103.1037299	357.9929764
rs8176743	T	C	T	C	1.112	0.1556	0.067		FALSE	FALSE	FALSE	ebi-a-GCST010005.vcf	9	136131415	0.0713	0.029050258	7979	5829	outcome	TRUE	reported	textfile	0.045	3.00E-132	3301	exposure	TRUE	TIE1	textfile	2	TRUE			0.15618808	3301	0.00059668	7979	TRUE	1.45E-80	0.154595204	603.2726338	357.9929764
rs144276707	G	A	G	A	-0.218	-0.0624	0.887		FALSE	FALSE	FALSE	ebi-a-GCST010005.vcf	4	187165700	0.068	0.359199729	7979	5829	outcome	TRUE	reported	textfile	0.029	6.87E-14	6861	exposure	TRUE	TIMP1	textfile	2	TRUE			0.008171332	6861	0.000105552	7979	TRUE	1.06E-06	0.009526756	65.97252415	357.9929764
rs2376999	A	G	A	G	0.418	-0.1475	0.884		FALSE	FALSE	FALSE	ebi-a-GCST010005.vcf	17	76890864	0.0644	0.022120248	7979	5829	outcome	TRUE	reported	textfile	0.135	3.30E-29	3200	exposure	TRUE	TIMP2	textfile	2	TRUE			0.002988867	3200	0.000657184	7979	TRUE	0.164707352	0.035833796	118.8555232	357.9929764
rs2097326	G	A	G	A	0.931	0.017	0.279		FALSE	FALSE	FALSE	ebi-a-GCST010005.vcf	22	33165020	0.0467	0.715699972	7979	5829	outcome	TRUE	reported	textfile	0.04	4.42E-97	992	exposure	TRUE	TIMP3	textfile	2	TRUE			0.353670146	992	1.66E-05	7979	TRUE	1.07E-90	0.348713552	530.0684784	357.9929764
rs454615	C	T	C	T	0.49	-0.1994	0.831		FALSE	FALSE	FALSE	ebi-a-GCST010005.vcf	3	12077010	0.0582	0.000614299	7979	5829	outcome	TRUE	reported	textfile	0.032	1.70E-53	3301	exposure	TRUE	TIMP4	textfile	2	TRUE			0.066357569	3301	0.001469353	7979	TRUE	1.48E-27	0.067438808	238.5694674	357.9929764
rs4986790	G	A	G	A	-0.902	-0.1263	0.056		FALSE	FALSE	FALSE	ebi-a-GCST010005.vcf	9	120475302	0.09	0.16060017	7979	5829	outcome	TRUE	reported	textfile	0.051	2.80E-70	3301	exposure	TRUE	TLR4;LY96	textfile	2	TRUE			0.086606106	3301	0.000246817	7979	TRUE	7.35E-44	0.086020724	310.4910307	357.9929764
rs651007	T	C	T	C	-0.364	0.0836	0.226		FALSE	FALSE	FALSE	ebi-a-GCST010005.vcf	9	136153875	0.0488	0.08664031	7979	5829	outcome	TRUE	reported	textfile	0.052	3.40E-12	997	exposure	TRUE	TLR4;LY96	textfile	2	TRUE			0.046934866	997	0.000367768	7979	TRUE	2.31E-09	0.046353461	48.36350933	357.9929764
rs12710327	T	C	T	C	-0.608	0.0019	0.223		FALSE	FALSE	FALSE	ebi-a-GCST010005.vcf	20	23569689	0.0503	0.970600029	7979	5829	outcome	TRUE	reported	textfile	0.027	1.10E-109	3301	exposure	TRUE	TMED10	textfile	2	TRUE			0.133229776	3301	1.79E-07	7979	TRUE	4.11E-76	0.128104102	484.7085908	357.9929764
rs11230521	A	G	A	G	0.618	-0.0781	0.231		FALSE	FALSE	FALSE	ebi-a-GCST010005.vcf	11	60698732	0.0522	0.134800033	7979	5829	outcome	TRUE	reported	textfile	0.027	2.00E-112	3301	exposure	TRUE	TMEM132A	textfile	2	TRUE			0.137042838	3301	0.000280543	7979	TRUE	3.74E-72	0.135689195	517.9139856	357.9929764
rs73159540	T	C	T	C	-0.274	-0.0052	0.112		FALSE	FALSE	FALSE	ebi-a-GCST010005.vcf	12	129559421	0.0681	0.938699961	7979	5829	outcome	TRUE	reported	textfile	0.039	2.70E-12	3301	exposure	TRUE	TMEM132B	textfile	2	TRUE			0.014741437	3301	7.31E-07	7979	TRUE	4.84E-09	0.014933517	50.01253669	357.9929764
rs61943549	T	C	T	C	-0.486	0.0249	0.948		FALSE	FALSE	FALSE	ebi-a-GCST010005.vcf	12	130092229	0.1077	0.81709998	7979	5829	outcome	TRUE	reported	textfile	0.051	1.00E-18	3200	exposure	TRUE	TMEM132D	textfile	2	TRUE			0.027611719	3200	6.70E-06	7979	TRUE	3.05E-15	0.023287036	76.24751998	357.9929764
rs4806666	T	C	T	C	-0.997	-0.0742	0.438		FALSE	FALSE	FALSE	ebi-a-GCST010005.vcf	19	55888095	0.0424	0.080049754	7979	5829	outcome	TRUE	reported	textfile	0.018	1.00E-200	3301	exposure	TRUE	TMEM190	textfile	2	TRUE			0.481853812	3301	0.000383769	7979	TRUE	0	0.489362559	3161.552505	357.9929764
rs8105422	G	A	G	A	-0.216	0.026	0.373		FALSE	FALSE	FALSE	ebi-a-GCST010005.vcf	19	15585889	0.0429	0.544100343	7979	5829	outcome	TRUE	reported	textfile	0.025	1.00E-17	3301	exposure	TRUE	TMEM2	textfile	2	TRUE			0.022127254	3301	4.60E-05	7979	TRUE	4.81E-12	0.021822971	73.60015453	357.9929764
rs2228243	G	A	G	A	0.447	-0.177	0.204		FALSE	FALSE	FALSE	ebi-a-GCST010005.vcf	3	186395113	0.0528	0.000799208	7979	5829	outcome	TRUE	reported	textfile	0.029	1.90E-52	3301	exposure	TRUE	TMEM87B	textfile	2	TRUE			0.067179219	3301	0.001406785	7979	TRUE	3.85E-28	0.064891569	228.9331163	357.9929764
rs2731673	C	T	C	T	-0.335	-0.0412	0.752		FALSE	FALSE	FALSE	ebi-a-GCST010005.vcf	5	176839898	0.0483	0.393399678	7979	5829	outcome	TRUE	reported	textfile	0.028	8.70E-34	3301	exposure	TRUE	TMEM87B	textfile	2	TRUE			0.041585746	3301	9.12E-05	7979	TRUE	1.59E-21	0.041859027	144.1259007	357.9929764
rs4241818	C	T	C	T	-0.352	-0.0288	0.514		FALSE	FALSE	FALSE	ebi-a-GCST010005.vcf	4	187153786	0.0413	0.485900113	7979	5829	outcome	TRUE	reported	textfile	0.024	1.30E-48	3301	exposure	TRUE	TMEM87B	textfile	2	TRUE			0.06121352	3301	6.10E-05	7979	TRUE	2.83E-32	0.06190343	217.6955132	357.9929764
rs3197999	A	G	A	G	-0.533	-0.0225	0.288		FALSE	FALSE	FALSE	ebi-a-GCST010005.vcf	3	49721532	0.046	0.625299383	7979	5829	outcome	TRUE	reported	textfile	0.026	3.30E-96	3301	exposure	TRUE	TMPRSS11D	textfile	2	TRUE			0.112993211	3301	3.00E-05	7979	TRUE	4.29E-62	0.116508308	435.0475635	357.9929764
rs1138545	T	C	T	C	0.853	-0.0141	0.153		FALSE	FALSE	FALSE	ebi-a-GCST010005.vcf	9	117835899	0.0614	0.818100014	7979	5829	outcome	TRUE	reported	textfile	0.031	2.80E-167	3301	exposure	TRUE	TNC	textfile	2	TRUE			0.186664625	3301	6.61E-06	7979	TRUE	2.64E-109	0.188583156	766.7277745	357.9929764
rs11994699	A	G	A	G	-0.351	-0.0028	0.723		FALSE	FALSE	FALSE	ebi-a-GCST010005.vcf	8	27808239	0.0476	0.952799894	7979	5829	outcome	TRUE	reported	textfile	0.027	2.40E-39	3301	exposure	TRUE	TNC	textfile	2	TRUE			0.048731257	3301	4.34E-07	7979	TRUE	3.10E-27	0.049347175	171.2468799	357.9929764
rs289828	T	C	T	C	-0.548	-0.0064	0.622		FALSE	FALSE	FALSE	ebi-a-GCST010005.vcf	2	152137181	0.0423	0.879200042	7979	5829	outcome	TRUE	reported	textfile	0.024	5.50E-118	3301	exposure	TRUE	TNFAIP6	textfile	2	TRUE			0.136469066	3301	2.87E-06	7979	TRUE	1.32E-77	0.141212551	542.4627531	357.9929764
rs884205	C	A	C	A	-0.224	-0.0084	0.756		FALSE	FALSE	FALSE	ebi-a-GCST010005.vcf	18	60054857	0.0485	0.862900062	7979	5829	outcome	TRUE	reported	textfile	0.029	2.00E-14	3301	exposure	TRUE	TNFRSF11A	textfile	2	TRUE			0.017763711	3301	3.76E-06	7979	TRUE	1.74E-10	0.018511331	62.22066948	357.9929764
rs570618	G	T	G	T	-0.183	-0.0275	0.611		FALSE	FALSE	FALSE	ebi-a-GCST010005.vcf	1	196657064	0.0427	0.520700506	7979	5829	outcome	TRUE	reported	textfile	0.025	5.20E-13	3301	exposure	TRUE	TNFRSF11B	textfile	2	TRUE			0.015982426	3301	5.20E-05	7979	TRUE	6.99E-09	0.015919264	53.36721899	357.9929764
rs5746017	C	A	C	A	-0.475	-0.2629	0.041		FALSE	FALSE	FALSE	ebi-a-GCST010005.vcf	1	12251341	0.1223	0.031600212	7979	5829	outcome	TRUE	reported	textfile	0.06	3.00E-15	3301	exposure	TRUE	TNFRSF1B	textfile	2	TRUE			0.018643574	3301	0.000578945	7979	TRUE	4.39E-08	0.017742699	59.59045873	357.9929764
rs142552223	G	A	G	A	0.81	0.0643	0.97		FALSE	FALSE	FALSE	ebi-a-GCST010005.vcf	3	172234017	0.1135	0.571299705	7979	5829	outcome	TRUE	reported	textfile	0.096	3.40E-17	3394	exposure	TRUE	TNFSF11	textfile	2	TRUE			0.02055659	3394	4.02E-05	7979	TRUE	1.66E-11	0.03818502	134.6658043	357.9929764
rs7813952	C	T	C	T	0.22	0.071	0.58		FALSE	FALSE	FALSE	ebi-a-GCST010005.vcf	8	120123822	0.0418	0.08918052	7979	5829	outcome	TRUE	reported	textfile	0.027	2.10E-16	3394	exposure	TRUE	TNFSF11	textfile	2	TRUE			0.019197451	3394	0.000361549	7979	TRUE	4.24E-09	0.02358048	81.91662141	357.9929764
rs3197999	A	G	A	G	-0.385	-0.0225	0.288		FALSE	FALSE	FALSE	ebi-a-GCST010005.vcf	3	49721532	0.046	0.625299383	7979	5829	outcome	TRUE	reported	textfile	0.026	4.40E-48	3301	exposure	TRUE	TNS2	textfile	2	TRUE			0.062322645	3301	3.00E-05	7979	TRUE	1.84E-33	0.060788851	213.5221887	357.9929764
rs438811	T	C	T	C	-0.267	-0.014	0.232		FALSE	FALSE	FALSE	ebi-a-GCST010005.vcf	19	45416741	0.0531	0.791999669	7979	5829	outcome	TRUE	reported	textfile	0.029	2.20E-20	3301	exposure	TRUE	TOM1L1	textfile	2	TRUE			0.025051059	3301	8.71E-06	7979	TRUE	3.81E-14	0.025403978	85.99226819	357.9929764
rs2148299	G	T	G	T	0.215	-0.0061	0.712		FALSE	FALSE	FALSE	ebi-a-GCST010005.vcf	10	20225654	0.0459	0.894299937	7979	5829	outcome	TRUE	reported	textfile	0.027	5.50E-15	3301	exposure	TRUE	TOR1AIP1	textfile	2	TRUE			0.018858141	3301	2.21E-06	7979	TRUE	4.01E-11	0.018957427	63.7490707	357.9929764
rs704	A	G	A	G	0.369	0.0269	0.467		FALSE	FALSE	FALSE	ebi-a-GCST010005.vcf	17	26694861	0.0419	0.520100175	7979	5829	outcome	TRUE	reported	textfile	0.024	4.10E-54	3301	exposure	TRUE	TOR1AIP1	textfile	2	TRUE			0.066864075	3301	5.17E-05	7979	TRUE	1.72E-35	0.067783941	239.8791787	357.9929764
rs72708013	G	T	G	T	-0.523	-0.0654	0.055		FALSE	FALSE	FALSE	ebi-a-GCST010005.vcf	1	169481731	0.0821	0.425700343	7979	5829	outcome	TRUE	reported	textfile	0.054	3.00E-22	3301	exposure	TRUE	TOR1AIP1	textfile	2	TRUE			0.027647587	3301	7.95E-05	7979	TRUE	1.64E-14	0.02843334	96.54673322	357.9929764
rs704	A	G	A	G	0.173	0.0269	0.467		FALSE	FALSE	FALSE	ebi-a-GCST010005.vcf	17	26694861	0.0419	0.520100175	7979	5829	outcome	TRUE	reported	textfile	0.025	1.90E-12	3301	exposure	TRUE	TP53	textfile	2	TRUE			0.014307746	3301	5.17E-05	7979	TRUE	4.80E-08	0.014899315	49.89625905	357.9929764
rs8050745	A	G	A	G	-0.371	0.1133	0.073		FALSE	FALSE	FALSE	ebi-a-GCST010005.vcf	16	67311767	0.0817	0.165700188	7979	5829	outcome	TRUE	reported	textfile	0.047	1.90E-15	3301	exposure	TRUE	TPPP2	textfile	2	TRUE			0.018537179	3301	0.00024103	7979	TRUE	4.42E-09	0.018628608	62.62234567	357.9929764
rs704	A	G	A	G	-0.177	0.0269	0.467		FALSE	FALSE	FALSE	ebi-a-GCST010005.vcf	17	26694861	0.0419	0.520100175	7979	5829	outcome	TRUE	reported	textfile	0.025	5.60E-13	3301	exposure	TRUE	TPSG1	textfile	2	TRUE			0.014967008	3301	5.17E-05	7979	TRUE	2.24E-08	0.015596265	52.26725364	357.9929764
rs313829	G	A	G	A	0.231	0.0217	0.689		FALSE	FALSE	FALSE	ebi-a-GCST010005.vcf	7	65552497	0.046	0.63730012	7979	5829	outcome	TRUE	reported	textfile	0.026	1.10E-18	3301	exposure	TRUE	TPST1	textfile	2	TRUE			0.023368229	3301	2.79E-05	7979	TRUE	6.61E-13	0.022868283	77.2080834	357.9929764
rs2283824	A	G	A	G	0.243	-0.0258	0.417		FALSE	FALSE	FALSE	ebi-a-GCST010005.vcf	22	26924456	0.043	0.549300507	7979	5829	outcome	TRUE	reported	textfile	0.025	6.00E-23	3301	exposure	TRUE	TPST2	textfile	2	TRUE			0.027841167	3301	4.51E-05	7979	TRUE	5.66E-15	0.028710923	97.51714171	357.9929764
rs3789204	G	T	G	T	-0.374	-6.00E-04	0.693		FALSE	FALSE	FALSE	ebi-a-GCST010005.vcf	6	41254741	0.0473	0.989500003	7979	5829	outcome	TRUE	reported	textfile	0.267	1.40E-54	3200	exposure	TRUE	TREM1	textfile	2	TRUE			0.000613163	3200	2.02E-08	7979	TRUE	0.239431752	0.059517518	202.3823148	357.9929764
rs62396317	A	G	A	G	0.211	-0.0105	0.878		FALSE	FALSE	FALSE	ebi-a-GCST010005.vcf	6	41095817	0.0618	0.864999985	7979	5829	outcome	TRUE	reported	textfile	0.154	2.90E-08	3200	exposure	TRUE	TREML1	textfile	2	TRUE			0.000586665	3200	3.62E-06	7979	TRUE	0.286217287	0.009537823	30.7956813	357.9929764
rs17107803	C	A	C	A	0.576	6.00E-04	0.049		FALSE	FALSE	FALSE	ebi-a-GCST010005.vcf	1	53530617	0.0831	0.994599989	7979	5829	outcome	TRUE	reported	textfile	0.057	3.30E-24	3301	exposure	TRUE	TST	textfile	2	TRUE			0.030024361	3301	6.54E-09	7979	TRUE	2.88E-17	0.03092086	105.2627301	357.9929764
rs9858428	T	G	T	G	1.077	0.0409	0.11		FALSE	FALSE	FALSE	ebi-a-GCST010005.vcf	3	49877585	0.0699	0.558799489	7979	5829	outcome	TRUE	reported	textfile	0.035	1.00E-200	3301	exposure	TRUE	TXNDC12	textfile	2	TRUE			0.223011633	3301	4.29E-05	7979	TRUE	3.85E-132	0.227114098	969.4178768	357.9929764
rs78165052	C	T	C	T	-0.307	0.038	0.875		FALSE	FALSE	FALSE	ebi-a-GCST010005.vcf	5	134250596	0.0651	0.559499883	7979	5829	outcome	TRUE	reported	textfile	0.148	3.60E-17	3200	exposure	TRUE	TXNDC15	textfile	2	TRUE			0.001343665	3200	4.27E-05	7979	TRUE	0.149946392	0.020616969	67.32102146	357.9929764
rs74001662	G	A	G	A	0.298	-0.0058	0.348		FALSE	FALSE	FALSE	ebi-a-GCST010005.vcf	17	80347063	0.0442	0.896100047	7979	5829	outcome	TRUE	reported	textfile	0.026	2.90E-31	3301	exposure	TRUE	TXNDC5	textfile	2	TRUE			0.038295281	3301	2.16E-06	7979	TRUE	2.00E-21	0.040298545	138.5273498	357.9929764
rs2093847	T	C	T	C	-0.586	-0.0532	0.107		FALSE	FALSE	FALSE	ebi-a-GCST010005.vcf	10	13276534	0.0619	0.390100045	7979	5829	outcome	TRUE	reported	textfile	0.038	3.10E-53	3301	exposure	TRUE	UCMA	textfile	2	TRUE			0.067238257	3301	9.26E-05	7979	TRUE	4.69E-35	0.065623662	231.6972868	357.9929764
rs6468316	T	C	T	C	0.141	-0.0017	0.417		FALSE	FALSE	FALSE	ebi-a-GCST010005.vcf	8	35237788	0.0434	0.969399966	7979	5829	outcome	TRUE	reported	textfile	0.46	9.50E-09	3200	exposure	TRUE	UNC5D	textfile	2	TRUE			2.94E-05	3200	1.92E-07	7979	TRUE	0.811890241	0.00966658	31.21546831	357.9929764
rs10794029	G	A	G	A	-0.233	-0.0272	0.794		FALSE	FALSE	FALSE	ebi-a-GCST010005.vcf	10	127561568	0.0542	0.615699782	7979	5829	outcome	TRUE	reported	textfile	0.031	7.60E-14	3301	exposure	TRUE	UROS	textfile	2	TRUE			0.01683574	3301	3.16E-05	7979	TRUE	1.62E-09	0.017759452	59.64774336	357.9929764
rs56100731	C	T	C	T	0.363	-0.0857	0.93		FALSE	FALSE	FALSE	ebi-a-GCST010005.vcf	19	6857245	0.0992	0.387600207	7979	5829	outcome	TRUE	reported	textfile	0.055	5.60E-14	3200	exposure	TRUE	VAV1	textfile	2	TRUE			0.013437974	3200	9.36E-05	7979	TRUE	3.38E-07	0.017156324	55.82365216	357.9929764
rs3184504	C	T	C	T	-0.187	-0.0191	0.517		FALSE	FALSE	FALSE	ebi-a-GCST010005.vcf	12	111884608	0.0414	0.64470049	7979	5829	outcome	TRUE	reported	textfile	0.024	1.90E-14	3301	exposure	TRUE	VCAM1	textfile	2	TRUE			0.018070032	3301	2.67E-05	7979	TRUE	3.32E-10	0.017464288	58.63877021	357.9929764
rs4734879	G	A	G	A	-0.313	-0.0219	0.269		FALSE	FALSE	FALSE	ebi-a-GCST010005.vcf	8	106583124	0.046	0.633299288	7979	5829	outcome	TRUE	reported	textfile	0.028	7.40E-30	3301	exposure	TRUE	VEGFA	textfile	2	TRUE			0.036495883	3301	2.84E-05	7979	TRUE	1.04E-19	0.038529052	132.20092	357.9929764
rs6921438	A	G	A	G	-0.702	0.0165	0.497		FALSE	FALSE	FALSE	ebi-a-GCST010005.vcf	6	43925607	0.042	0.693700488	7979	5829	outcome	TRUE	reported	textfile	0.022	1.00E-200	3301	exposure	TRUE	VEGFA	textfile	2	TRUE			0.235845553	3301	1.93E-05	7979	TRUE	2.24E-142	0.24639313	1078.614018	357.9929764
rs7412	T	C	T	C	1.694	-0.0024	0.078		FALSE	FALSE	FALSE	ebi-a-GCST010005.vcf	19	45412079	0.0778	0.974900066	7979	5829	outcome	TRUE	reported	textfile	0.036	1.00E-200	3301	exposure	TRUE	VPS29	textfile	2	TRUE			0.401620682	3301	1.19E-07	7979	TRUE	2.56E-285	0.412745485	2318.666474	357.9929764
rs10762477	G	A	G	A	0.271	-0.0173	0.148		FALSE	FALSE	FALSE	ebi-a-GCST010005.vcf	10	73531069	0.0594	0.770699363	7979	5829	outcome	TRUE	reported	textfile	0.035	1.70E-14	3301	exposure	TRUE	VSIR	textfile	2	TRUE			0.017848376	3301	1.06E-05	7979	TRUE	2.38E-10	0.018521233	62.25457811	357.9929764
rs12092641	C	T	C	T	0.464	0.1384	0.052		FALSE	FALSE	FALSE	ebi-a-GCST010005.vcf	1	57426950	0.0937	0.139799945	7979	5829	outcome	TRUE	reported	textfile	0.056	7.40E-17	3301	exposure	TRUE	VTN	textfile	2	TRUE			0.020386026	3301	0.000273423	7979	TRUE	7.98E-10	0.021226463	71.54474408	357.9929764
rs704	A	G	A	G	1.02	0.0269	0.467		FALSE	FALSE	FALSE	ebi-a-GCST010005.vcf	17	26694861	0.0419	0.520100175	7979	5829	outcome	TRUE	reported	textfile	0.017	1.00E-200	3301	exposure	TRUE	VTN	textfile	2	TRUE			0.521814756	3301	5.17E-05	7979	TRUE	0	0.517934009	3544.461394	357.9929764
rs11595697	C	T	C	T	-0.431	0.0017	0.903		FALSE	FALSE	FALSE	ebi-a-GCST010005.vcf	10	115905775	0.0686	0.979799988	7979	5829	outcome	TRUE	reported	textfile	0.115	7.80E-25	3200	exposure	TRUE	VWA2	textfile	2	TRUE			0.004372976	3200	7.70E-08	7979	TRUE	0.001629956	0.032541984	107.5697978	357.9929764
rs79259707	C	A	C	A	0.34	-0.0422	0.868		FALSE	FALSE	FALSE	ebi-a-GCST010005.vcf	7	49812564	0.063	0.502700133	7979	5829	outcome	TRUE	reported	textfile	0.141	1.30E-22	3200	exposure	TRUE	VWC2	textfile	2	TRUE			0.001814898	3200	5.62E-05	7979	TRUE	0.093319854	0.026489971	87.02008751	357.9929764
rs612169	G	A	G	A	0.417	0.144	0.354		FALSE	FALSE	FALSE	ebi-a-GCST010005.vcf	9	136143442	0.0425	0.000699504	7979	5829	outcome	TRUE	reported	textfile	0.044	1.15E-20	996	exposure	TRUE	VWF	textfile	2	TRUE			0.082872438	996	0.001437087	7979	TRUE	1.64E-14	0.079531264	85.88458629	357.9929764
rs941923	C	T	C	T	0.255	0.0035	0.766		FALSE	FALSE	FALSE	ebi-a-GCST010005.vcf	14	100813077	0.0495	0.943099903	7979	5829	outcome	TRUE	reported	textfile	0.773	6.60E-18	3200	exposure	TRUE	WARS	textfile	2	TRUE			3.40E-05	3200	6.27E-07	7979	TRUE	0.809667544	0.023310682	76.32679125	357.9929764
rs704	A	G	A	G	0.243	0.0269	0.467		FALSE	FALSE	FALSE	ebi-a-GCST010005.vcf	17	26694861	0.0419	0.520100175	7979	5829	outcome	TRUE	reported	textfile	0.024	1.80E-23	3301	exposure	TRUE	WDR1	textfile	2	TRUE			0.03013822	3301	5.17E-05	7979	TRUE	4.50E-16	0.029395891	99.91410963	357.9929764
rs400345	C	T	C	T	0.451	-0.0144	0.791		FALSE	FALSE	FALSE	ebi-a-GCST010005.vcf	16	84328494	0.0551	0.793600623	7979	5829	outcome	TRUE	reported	textfile	0.182	5.50E-54	3200	exposure	TRUE	WFDC1	textfile	2	TRUE			0.001916456	3200	8.56E-06	7979	TRUE	0.050830547	0.0672521	230.5791471	357.9929764
rs35017113	C	T	C	T	0.229	-0.0664	0.843		FALSE	FALSE	FALSE	ebi-a-GCST010005.vcf	20	43692684	0.0585	0.256199926	7979	5829	outcome	TRUE	reported	textfile	0.169	4.70E-12	3200	exposure	TRUE	WFDC5	textfile	2	TRUE			0.000573812	3200	0.000161478	7979	TRUE	0.590934076	0.013881238	45.01709072	357.9929764
rs7225465	A	G	A	G	-0.653	-0.0013	0.682		FALSE	FALSE	FALSE	ebi-a-GCST010005.vcf	17	48916159	0.0447	0.976400066	7979	5829	outcome	TRUE	reported	textfile	0.024	9.30E-166	3301	exposure	TRUE	WFIKKN2	textfile	2	TRUE			0.183272996	3301	1.06E-07	7979	TRUE	4.25E-108	0.184955757	748.6330292	357.9929764
rs2239908	G	A	G	A	-0.288	-0.0225	0.46		FALSE	FALSE	FALSE	ebi-a-GCST010005.vcf	17	26725265	0.0427	0.597500124	7979	5829	outcome	TRUE	reported	textfile	0.044	1.10E-10	993	exposure	TRUE	WISP1	textfile	2	TRUE			0.041440505	993	3.48E-05	7979	TRUE	2.65E-09	0.041206579	42.59073863	357.9929764
rs35472615	A	G	A	G	0.511	-0.0481	0.274		FALSE	FALSE	FALSE	ebi-a-GCST010005.vcf	8	134197537	0.0469	0.304899702	7979	5829	outcome	TRUE	reported	textfile	0.026	1.70E-84	3301	exposure	TRUE	WISP1	textfile	2	TRUE			0.104815464	3301	0.00013184	7979	TRUE	2.53E-55	0.103886468	382.453165	357.9929764
rs4656599	T	C	T	C	0.43	-0.0872	0.19		FALSE	FALSE	FALSE	ebi-a-GCST010005.vcf	1	168503386	0.0531	0.100499986	7979	5829	outcome	TRUE	reported	textfile	0.031	2.00E-43	3301	exposure	TRUE	XCL1	textfile	2	TRUE			0.055107848	3301	0.000337954	7979	TRUE	1.46E-26	0.05691222	199.0837097	357.9929764
rs4241818	C	T	C	T	-0.192	-0.0288	0.514		FALSE	FALSE	FALSE	ebi-a-GCST010005.vcf	4	187153786	0.0413	0.485900113	7979	5829	outcome	TRUE	reported	textfile	0.025	5.40E-15	3301	exposure	TRUE	XG	textfile	2	TRUE			0.017564833	3301	6.10E-05	7979	TRUE	1.34E-09	0.018417549	61.89953288	357.9929764
rs11150189	A	G	A	G	0.2	-0.0338	0.69		FALSE	FALSE	FALSE	ebi-a-GCST010005.vcf	16	79734227	0.0447	0.44939993	7979	5829	outcome	TRUE	reported	textfile	0.027	6.90E-14	3394	exposure	TRUE	XPNPEP2	textfile	2	TRUE			0.0159187	3394	7.17E-05	7979	TRUE	7.72E-09	0.017112	59.05444364	357.9929764
