# Supplementary material for: Potential therapeutic targets for membranous nephropathy: proteome-wide Mendelian randomization and colocalization analysis
Source: Front Immunol. 2024 Apr 19;15:1342912. doi: 10.3389/fimmu.2024.1342912 (PMC11069303; doi:10.3389/fimmu.2024.1342912)
Supplement: Supplementary Table 4 — MR analysis results. [file Table_4.csv]

id.exposure	id.outcome	outcome	exposure	method	nsnp	b	se	pval	lo_ci	up_ci	or	or_lci95	or_uci95	p_fdr
CD27	ebi-a-GCST010005	outcome	exposure	Wald ratio	1	-0.242465753	0.072328767	0.00080151	-0.384230137	-0.10070137	0.78469062	0.680974692	0.904203015	0.017900394
HRG	ebi-a-GCST010005	outcome	exposure	Wald ratio	1	-0.175769613	0.052432969	0.00080151	-0.278538232	-0.073000993	0.838811213	0.75688933	0.929599907	0.017900394
VWF	ebi-a-GCST010005	outcome	exposure	Wald ratio	1	0.345323741	0.101918465	0.000703439	0.145563549	0.545083933	1.412447113	1.156691239	1.72475314	0.017900394
ABO	ebi-a-GCST010005	outcome	exposure	Wald ratio	1	0.109707242	0.032742681	0.000806401	0.045531587	0.173882897	1.115951319	1.046584063	1.189916215	0.090639488
CD209	ebi-a-GCST010005	outcome	exposure	Wald ratio	1	0.171359807	0.051143201	0.000806401	0.071119134	0.271600481	1.186917734	1.073709133	1.312062703	0.090639488
LRPPRC	ebi-a-GCST010005	outcome	exposure	Wald ratio	1	-0.236	0.0704	0.00080151	-0.373984	-0.098016	0.789780674	0.68798792	0.906634397	0.090639488
MAP2K4	ebi-a-GCST010005	outcome	exposure	Wald ratio	1	-0.204387991	0.060969977	0.00080151	-0.323889145	-0.084886836	0.815146041	0.723330422	0.918616233	0.090639488
TIMP4	ebi-a-GCST010005	outcome	exposure	Wald ratio	1	-0.406938776	0.11877551	0.000612277	-0.639738776	-0.174138776	0.665684945	0.527430184	0.840180293	0.090639488
IL16	ebi-a-GCST010005	outcome	exposure	Wald ratio	1	-0.366519824	0.119236417	0.002112862	-0.600223201	-0.132816446	0.693142396	0.548689154	0.875625802	0.197904713
FGF2	ebi-a-GCST010005	outcome	exposure	Wald ratio	1	0.177457627	0.076779661	0.020818593	0.026969492	0.327945763	1.194177456	1.02733646	1.388113683	0.28213125
PROC	ebi-a-GCST010005	outcome	exposure	Wald ratio	1	0.184725537	0.080071599	0.021054571	0.027785203	0.341665871	1.202888246	1.028174812	1.407290003	0.28213125
CTSC	ebi-a-GCST010005	outcome	exposure	Wald ratio	1	-0.221382289	0.078401728	0.004747406	-0.375049676	-0.067714903	0.801410251	0.687255138	0.934526867	0.526962086
AP1G2	ebi-a-GCST010005	outcome	exposure	Wald ratio	1	-0.574626866	0.225373134	0.010782528	-1.016358209	-0.132895522	0.562914872	0.361910546	0.875556563	0.598430281
DHX8	ebi-a-GCST010005	outcome	exposure	Wald ratio	1	0.154889179	0.0589309	0.008580811	0.039384615	0.270393742	1.167528567	1.040170472	1.31048034	0.602801982
NQO1	ebi-a-GCST010005	outcome	exposure	Wald ratio	1	0.185733333	0.0704	0.008333326	0.047749333	0.323717333	1.204101124	1.048907696	1.382256534	0.602801982
SPINK6	ebi-a-GCST010005	outcome	exposure	Wald ratio	1	-0.173062382	0.067674858	0.010549955	-0.305705104	-0.04041966	0.841085145	0.736603809	0.960386319	0.658786085
CD200	ebi-a-GCST010005	outcome	exposure	Wald ratio	1	-0.254878049	0.148780488	0.08669143	-0.546487805	0.036731707	0.775011006	0.578979733	1.037414653	0.684809732
ENG	ebi-a-GCST010005	outcome	exposure	Wald ratio	1	-0.155970149	0.091044776	0.08669143	-0.33441791	0.022477612	0.85558473	0.715754598	1.022732137	0.684809732
ICAM2	ebi-a-GCST010005	outcome	exposure	Wald ratio	1	-0.207960199	0.121393035	0.08669143	-0.445890547	0.029970149	0.812239364	0.640253846	1.030423775	0.684809732
KNG1	ebi-a-GCST010005	outcome	exposure	Wald ratio	1	0.076573939	0.04897511	0.117928537	-0.019417277	0.172565154	1.07958201	0.980770024	1.188349243	0.684809732
LCMT1	ebi-a-GCST010005	outcome	exposure	Wald ratio	1	-0.229385965	0.146710526	0.117928537	-0.516938596	0.058166667	0.795021624	0.596343404	1.05989163	0.684809732
MASP1	ebi-a-GCST010005	outcome	exposure	Wald ratio	1	-0.202279202	0.125641026	0.107402807	-0.448535613	0.043977208	0.816866825	0.63856257	1.044958538	0.684809732
SIGLEC6	ebi-a-GCST010005	outcome	exposure	Wald ratio	1	-0.1	0.064777948	0.122652489	-0.226964778	0.026964778	0.904837418	0.796948852	1.027331617	0.684809732
AMBP	ebi-a-GCST010005	outcome	exposure	Wald ratio	1	-0.663247863	0.378632479	0.079826611	-1.405367521	0.078871795	0.515175395	0.245276895	1.082065587	0.718439497
CD5L	ebi-a-GCST010005	outcome	exposure	Wald ratio	1	-0.297894737	0.147017544	0.042738867	-0.586049123	-0.009740351	0.742379481	0.556521696	0.990306933	0.718439497
ADAM15	ebi-a-GCST010005	outcome	exposure	Wald ratio	1	0.1525	0.26125	0.559400596	-0.35955	0.66455	1.164742462	0.697990351	1.943615697	0.719229337
B2M	ebi-a-GCST010005	outcome	exposure	Wald ratio	1	0.2075	0.343333333	0.545598386	-0.465433333	0.880433333	1.230597717	0.627862972	2.411944656	0.719229337
CDH13	ebi-a-GCST010005	outcome	exposure	Wald ratio	1	0.117307692	0.200961538	0.559400596	-0.276576923	0.511192308	1.124465366	0.75837528	1.667277919	0.719229337
COL18A1	ebi-a-GCST010005	outcome	exposure	Wald ratio	1	0.345783133	0.26626506	0.194066634	-0.176096386	0.867662651	1.413096128	0.838537157	2.381338324	0.719229337
EFEMP1	ebi-a-GCST010005	outcome	exposure	Wald ratio	1	-0.17920354	0.212389381	0.398809121	-0.595486726	0.237079646	0.835935736	0.551294172	1.267542068	0.719229337
FGF23	ebi-a-GCST010005	outcome	exposure	Wald ratio	1	-0.164189189	0.279054054	0.556278786	-0.711135135	0.382756757	0.848581464	0.491086431	1.466321314	0.719229337
IGFBP1	ebi-a-GCST010005	outcome	exposure	Wald ratio	1	-0.27388535	0.278980892	0.326230339	-0.820687898	0.272917197	0.760419252	0.440128787	1.313791455	0.719229337
LDLR	ebi-a-GCST010005	outcome	exposure	Wald ratio	1	0.112962963	0.193518519	0.559400596	-0.266333333	0.492259259	1.119590466	0.76618369	1.636008215	0.719229337
MGP	ebi-a-GCST010005	outcome	exposure	Wald ratio	1	-0.113962264	0.163396226	0.485515224	-0.434218868	0.20629434	0.892291627	0.647770464	1.229114928	0.719229337
NPPB	ebi-a-GCST010005	outcome	exposure	Wald ratio	1	0.207894737	0.160150376	0.194245393	-0.106	0.521789474	1.231083575	0.899424648	1.685040289	0.719229337
PON1	ebi-a-GCST010005	outcome	exposure	Wald ratio	1	0.042756184	0.053945819	0.428024652	-0.062977621	0.148489988	1.043683397	0.938964487	1.160081183	0.719229337
TIMP1	ebi-a-GCST010005	outcome	exposure	Wald ratio	1	0.286238532	0.311926606	0.358803672	-0.325137615	0.897614679	1.331410001	0.72242793	2.45374316	0.719229337
APOBEC3G	ebi-a-GCST010005	outcome	exposure	Wald ratio	1	0.529795918	0.294285714	0.071816849	-0.047004082	1.106595918	1.698585623	0.954083503	3.024046752	0.724697292
CCL27	ebi-a-GCST010005	outcome	exposure	Wald ratio	1	0.430841121	0.225856698	0.056444719	-0.011838006	0.873520249	1.538551088	0.988231787	2.395328181	0.724697292
EBI3	ebi-a-GCST010005	outcome	exposure	Wald ratio	1	0.08122021	0.043088656	0.059435812	-0.003233556	0.165673975	1.084609712	0.996771667	1.180188268	0.724697292
PRDX6	ebi-a-GCST010005	outcome	exposure	Wald ratio	1	-0.268280872	0.130750605	0.040184062	-0.524552058	-0.012009685	0.76469297	0.591820406	0.988062143	0.724697292
RECQL	ebi-a-GCST010005	outcome	exposure	Wald ratio	1	0.176470588	0.095721925	0.065245041	-0.011144385	0.364085561	1.192999338	0.988917484	1.439197349	0.724697292
REG3G	ebi-a-GCST010005	outcome	exposure	Wald ratio	1	-0.20164271	0.10164271	0.04727386	-0.400862423	-0.002422998	0.81738692	0.669742196	0.997579935	0.724697292
RNPEP	ebi-a-GCST010005	outcome	exposure	Wald ratio	1	-0.252291105	0.129919137	0.052148152	-0.506932615	0.002350404	0.777018511	0.602340358	1.002353169	0.724697292
SHANK3	ebi-a-GCST010005	outcome	exposure	Wald ratio	1	-0.289602446	0.159021407	0.068583474	-0.601284404	0.022079511	0.748561102	0.548107193	1.022325067	0.724697292
TIMP2	ebi-a-GCST010005	outcome	exposure	Wald ratio	1	-0.352870813	0.154066986	0.021999722	-0.654842105	-0.050899522	0.702667963	0.519524086	0.950374158	0.724697292
ADH7	ebi-a-GCST010005	outcome	exposure	Wald ratio	1	0.322942643	0.1840399	0.079303355	-0.037775561	0.683660848	1.381186128	0.962929035	1.981117041	0.733556032
CAT	ebi-a-GCST010005	outcome	exposure	Inverse variance weighted	2	-0.041617193	0.080649839	0.605838161	-0.199690878	0.116456492	0.959236913	0.81898388	1.123508627	0.748745254
DYNLRB1	ebi-a-GCST010005	outcome	exposure	Inverse variance weighted	2	0.080674854	0.071621286	0.259992483	-0.059702867	0.221052575	1.084018375	0.942044404	1.247389011	0.748745254
F11	ebi-a-GCST010005	outcome	exposure	Inverse variance weighted	2	0.018842343	0.058828221	0.748745254	-0.09646097	0.134145657	1.01902098	0.908045338	1.143559374	0.748745254
CST3	ebi-a-GCST010005	outcome	exposure	Wald ratio	1	-0.054707379	0.129770992	0.673339909	-0.309058524	0.199643766	0.94676215	0.734137804	1.22096773	0.757507398
LPA	ebi-a-GCST010005	outcome	exposure	Wald ratio	1	0.029083665	0.068844622	0.672693886	-0.105851793	0.164019124	1.029510725	0.899557959	1.178236847	0.757507398
APOL1	ebi-a-GCST010005	outcome	exposure	Weighted mode	4	0.046925432	0.048307326	0.403000804	-0.047756927	0.141607792	1.048043856	0.953365496	1.152124687	0.802873632
CRP	ebi-a-GCST010005	outcome	exposure	Weighted mode	3	-0.142118937	0.216735659	0.579350205	-0.566920828	0.282682954	0.86751807	0.567269472	1.326684475	0.802873632
GPNMB	ebi-a-GCST010005	outcome	exposure	Weighted mode	3	-0.139174941	0.133037887	0.405299498	-0.3999292	0.121579319	0.870075804	0.670367506	1.129278936	0.802873632
IL6ST	ebi-a-GCST010005	outcome	exposure	Weighted mode	5	0.191703889	0.160125415	0.297322684	-0.122141925	0.505549703	1.211311781	0.885022753	1.657896621	0.802873632
JAK2	ebi-a-GCST010005	outcome	exposure	Weighted mode	3	0.082863781	0.099273153	0.491707126	-0.111711599	0.277439161	1.086393811	0.894302138	1.319745824	0.802873632
NGFR	ebi-a-GCST010005	outcome	exposure	Weighted mode	3	0.087436991	0.137047852	0.588773997	-0.181176798	0.35605078	1.091373496	0.834287845	1.427680044	0.802873632
PTHLH	ebi-a-GCST010005	outcome	exposure	Weighted mode	3	0.102651099	0.159261213	0.585279451	-0.209500879	0.414803077	1.108104723	0.810988927	1.514072555	0.802873632
RETN	ebi-a-GCST010005	outcome	exposure	Weighted mode	3	-0.186616512	0.261905249	0.550046523	-0.6999508	0.326717777	0.829761879	0.496609736	1.386410145	0.802873632
TIE1	ebi-a-GCST010005	outcome	exposure	Weighted mode	3	0.131060392	0.063091785	0.173379188	0.007400494	0.254720291	1.140036629	1.007427945	1.290100717	0.802873632
TMEM87B	ebi-a-GCST010005	outcome	exposure	Weighted mode	3	0.097337951	0.124478809	0.516112456	-0.146640515	0.341316417	1.102232812	0.863604375	1.406798306	0.802873632
TOR1AIP1	ebi-a-GCST010005	outcome	exposure	Weighted mode	3	0.085147481	0.113619789	0.53176785	-0.137547306	0.307842267	1.088877643	0.871493123	1.360486378	0.802873632
CCL4	ebi-a-GCST010005	outcome	exposure	Wald ratio	1	-0.100232558	0.144651163	0.488355964	-0.383748837	0.183283721	0.904627015	0.681302524	1.201155153	0.823394124
CX3CL1	ebi-a-GCST010005	outcome	exposure	Wald ratio	1	-0.152777778	0.234444444	0.514621327	-0.612288889	0.306733333	0.858320438	0.542108622	1.358978525	0.823394124
FST	ebi-a-GCST010005	outcome	exposure	Wald ratio	1	-0.272857143	0.302142857	0.366487001	-0.865057143	0.319342857	0.761201523	0.421027493	1.376223092	0.823394124
IL6R	ebi-a-GCST010005	outcome	exposure	Wald ratio	1	-0.042222222	0.051851852	0.415481292	-0.143851852	0.059407407	0.958656722	0.866016037	1.061207496	0.823394124
XPNPEP2	ebi-a-GCST010005	outcome	exposure	Wald ratio	1	-0.169	0.2235	0.449557993	-0.60706	0.26906	0.844508903	0.544950671	1.308733663	0.823394124
TIE1	ebi-a-GCST010005	outcome	exposure	Weighted median	3	0.115351003	0.060110171	0.054985209	-0.002464933	0.233166939	1.122267288	0.997538103	1.262592238	0.824778139
C1QTNF1	ebi-a-GCST010005	outcome	exposure	Weighted mode	3	-0.022217331	0.080579191	0.808639177	-0.180152545	0.135717883	0.978027656	0.835142805	1.145358723	0.844605268
GRN	ebi-a-GCST010005	outcome	exposure	Weighted mode	3	-0.02124869	0.071289521	0.793769074	-0.160976152	0.118478771	0.978975472	0.851312373	1.125782974	0.844605268
ITIH1	ebi-a-GCST010005	outcome	exposure	Weighted mode	3	-0.021275634	0.066055129	0.777935161	-0.150743688	0.108192419	0.978949095	0.860068116	1.11426213	0.844605268
MMP8	ebi-a-GCST010005	outcome	exposure	Weighted mode	3	0.024357819	0.109491196	0.844605268	-0.190244924	0.238960562	1.024656894	0.826756617	1.269928453	0.844605268
ALPI	ebi-a-GCST010005	outcome	exposure	Wald ratio	1	-0.418110236	0.181102362	0.020960476	-0.773070866	-0.063149606	0.658289657	0.461593398	0.938803012	0.845256858
ATP4B	ebi-a-GCST010005	outcome	exposure	Wald ratio	1	0.550568182	0.249431818	0.027293855	0.061681818	1.039454545	1.734238101	1.063623865	2.827674226	0.845256858
CD36	ebi-a-GCST010005	outcome	exposure	Wald ratio	1	0.263527397	0.122089041	0.030890122	0.024232877	0.502821918	1.301512952	1.024528879	1.653380397	0.845256858
CDH5	ebi-a-GCST010005	outcome	exposure	Wald ratio	1	0.131455004	0.059966358	0.028368976	0.013920942	0.248989066	1.140486589	1.014018289	1.282728008	0.845256858
CHST15	ebi-a-GCST010005	outcome	exposure	Wald ratio	1	-0.327777778	0.141975309	0.020960476	-0.606049383	-0.049506173	0.720523118	0.545501686	0.951699283	0.845256858
FAM177A1	ebi-a-GCST010005	outcome	exposure	Wald ratio	1	-0.42310757	0.183266932	0.020960476	-0.782310757	-0.063904382	0.65500817	0.457347969	0.938094694	0.845256858
IFI16	ebi-a-GCST010005	outcome	exposure	Wald ratio	1	-0.282394366	0.116314554	0.015188596	-0.510370892	-0.05441784	0.753976283	0.600272901	0.947036314	0.845256858
IL11RA	ebi-a-GCST010005	outcome	exposure	Wald ratio	1	-0.40433925	0.182051282	0.026349714	-0.761159763	-0.047518738	0.667417661	0.467124359	0.953592605	0.845256858
LRRC15	ebi-a-GCST010005	outcome	exposure	Wald ratio	1	0.267284992	0.118212479	0.023755812	0.035588533	0.49898145	1.30641271	1.036229384	1.647042821	0.845256858
RET	ebi-a-GCST010005	outcome	exposure	Wald ratio	1	0.432129964	0.189891697	0.022866044	0.059942238	0.80431769	1.540535316	1.061775215	2.235170898	0.845256858
SEMA6A	ebi-a-GCST010005	outcome	exposure	Wald ratio	1	0.339737991	0.155676856	0.02908532	0.034611354	0.644864629	1.40457953	1.035217297	1.905729031	0.845256858
TNFRSF1B	ebi-a-GCST010005	outcome	exposure	Wald ratio	1	0.553473684	0.257473684	0.031584331	0.048825263	1.058122105	1.739284261	1.050036855	2.880955775	0.845256858
SEMA3C	ebi-a-GCST010005	outcome	exposure	Wald ratio	1	0.522857143	0.245714286	0.033344797	0.041257143	1.004457143	1.686840315	1.042120045	2.73042464	0.851807997
A1CF	ebi-a-GCST010005	outcome	exposure	Wald ratio	1	-0.224946237	0.143870968	0.117928537	-0.506933333	0.05704086	0.798559151	0.602339925	1.058699068	0.854102813
ABL2	ebi-a-GCST010005	outcome	exposure	Wald ratio	1	-0.16377551	0.212755102	0.44142793	-0.58077551	0.25322449	0.848932577	0.559464328	1.288172426	0.854102813
ADA2	ebi-a-GCST010005	outcome	exposure	Wald ratio	1	-0.068373151	0.049146758	0.164163664	-0.164700796	0.027954494	0.933911918	0.848147435	1.028348887	0.854102813
ADAM23	ebi-a-GCST010005	outcome	exposure	Wald ratio	1	-0.141898148	0.103009259	0.168349036	-0.343796296	0.06	0.86770963	0.709073354	1.061836547	0.854102813
ADGRF5	ebi-a-GCST010005	outcome	exposure	Wald ratio	1	-0.112210797	0.06503856	0.084474063	-0.239686375	0.015264781	0.893855816	0.786874606	1.015381883	0.854102813
ALCAM	ebi-a-GCST010005	outcome	exposure	Wald ratio	1	0.290849673	0.216666667	0.179471809	-0.133816993	0.71551634	1.337563497	0.874750135	2.04524245	0.854102813
ANGPTL1	ebi-a-GCST010005	outcome	exposure	Wald ratio	1	0.09350348	0.1	0.349770364	-0.10249652	0.28950348	1.098014425	0.902581291	1.33576409	0.854102813
ANXA2	ebi-a-GCST010005	outcome	exposure	Wald ratio	1	0.088350515	0.059896907	0.140200975	-0.029047423	0.205748454	1.092370948	0.971370398	1.228444154	0.854102813
APMAP	ebi-a-GCST010005	outcome	exposure	Wald ratio	1	-0.138047138	0.209090909	0.509109167	-0.54786532	0.271771044	0.871057631	0.578182729	1.312286511	0.854102813
APOA5	ebi-a-GCST010005	outcome	exposure	Wald ratio	1	0.1284	0.1668	0.44142793	-0.198528	0.455328	1.137007715	0.819936812	1.576690453	0.854102813
ARHGAP30	ebi-a-GCST010005	outcome	exposure	Wald ratio	1	0.098897059	0.154044118	0.520870084	-0.203029412	0.400823529	1.103952652	0.816254234	1.493053765	0.854102813
ARL1	ebi-a-GCST010005	outcome	exposure	Wald ratio	1	0.139273927	0.213531353	0.514245642	-0.279247525	0.55779538	1.14943892	0.756352664	1.746817183	0.854102813
ASAP2	ebi-a-GCST010005	outcome	exposure	Wald ratio	1	0.044098361	0.068688525	0.520870084	-0.090531148	0.178727869	1.045085145	0.913445882	1.195695314	0.854102813
ASCC1	ebi-a-GCST010005	outcome	exposure	Wald ratio	1	-0.17027027	0.217567568	0.433856934	-0.596702703	0.256162162	0.84343683	0.550624218	1.291962218	0.854102813
ATP1B2	ebi-a-GCST010005	outcome	exposure	Wald ratio	1	0.130555556	0.146527778	0.372931713	-0.156638889	0.41775	1.139461242	0.855012758	1.518540992	0.854102813
ATP2A3	ebi-a-GCST010005	outcome	exposure	Wald ratio	1	-0.146428571	0.223214286	0.511824124	-0.583928571	0.291071429	0.863787429	0.557703081	1.337860142	0.854102813
AURKB	ebi-a-GCST010005	outcome	exposure	Wald ratio	1	0.156395349	0.243604651	0.520870084	-0.321069767	0.633860465	1.169288389	0.725372642	1.884873039	0.854102813
AZGP1	ebi-a-GCST010005	outcome	exposure	Wald ratio	1	0.182386364	0.236931818	0.44142793	-0.282	0.646772727	1.200077771	0.754273685	1.909368821	0.854102813
BACH1	ebi-a-GCST010005	outcome	exposure	Wald ratio	1	0.15173913	0.180869565	0.401501685	-0.202765217	0.506243478	1.163856582	0.816469912	1.659047228	0.854102813
BATF3	ebi-a-GCST010005	outcome	exposure	Wald ratio	1	0.205957447	0.178297872	0.248036677	-0.143506383	0.555421277	1.228700918	0.86631527	1.742674978	0.854102813
BMP7	ebi-a-GCST010005	outcome	exposure	Wald ratio	1	-0.139130435	0.199516908	0.485592192	-0.530183575	0.251922705	0.870114528	0.588496927	1.286496594	0.854102813
BST1	ebi-a-GCST010005	outcome	exposure	Wald ratio	1	-0.069076593	0.041302792	0.094436866	-0.150030064	0.011876879	0.933255197	0.8606821	1.011947689	0.854102813
C1QBP	ebi-a-GCST010005	outcome	exposure	Wald ratio	1	0.186627907	0.24244186	0.44142793	-0.28855814	0.661813953	1.205178763	0.749343237	1.938305143	0.854102813
C2orf66	ebi-a-GCST010005	outcome	exposure	Wald ratio	1	-0.077971014	0.121449275	0.520870084	-0.316011594	0.160069565	0.924991237	0.729050997	1.173592509	0.854102813
C5orf63	ebi-a-GCST010005	outcome	exposure	Wald ratio	1	-0.161077844	0.250898204	0.520870084	-0.652838323	0.330682635	0.851225805	0.520566143	1.391917976	0.854102813
C6orf89	ebi-a-GCST010005	outcome	exposure	Wald ratio	1	-0.169741697	0.188929889	0.368952352	-0.54004428	0.200560886	0.843882766	0.582722449	1.222088018	0.854102813
CA5A	ebi-a-GCST010005	outcome	exposure	Wald ratio	1	0.167281106	0.211059908	0.428024652	-0.246396313	0.580958525	1.18208651	0.7816124	1.787751215	0.854102813
CAMK1D	ebi-a-GCST010005	outcome	exposure	Wald ratio	1	0.091496599	0.142517007	0.520870084	-0.187836735	0.370829932	1.095813049	0.828750002	1.448936635	0.854102813
CBLN4	ebi-a-GCST010005	outcome	exposure	Wald ratio	1	-0.21146789	0.235321101	0.368846855	-0.672697248	0.249761468	0.80939527	0.510330233	1.283719172	0.854102813
CBR3	ebi-a-GCST010005	outcome	exposure	Wald ratio	1	0.104450262	0.057068063	0.067208793	-0.007403141	0.216303665	1.110100178	0.992624194	1.241479315	0.854102813
CCL23	ebi-a-GCST010005	outcome	exposure	Wald ratio	1	0.06255144	0.082990398	0.451017966	-0.100109739	0.22521262	1.064549218	0.904738127	1.252589013	0.854102813
CCL3	ebi-a-GCST010005	outcome	exposure	Wald ratio	1	0.075910364	0.083473389	0.363141147	-0.087697479	0.239518207	1.078865865	0.916037956	1.270636819	0.854102813
CCL3L1	ebi-a-GCST010005	outcome	exposure	Wald ratio	1	0.116935484	0.119556452	0.32803596	-0.117395161	0.351266129	1.124046908	0.889233733	1.420865409	0.854102813
CD200R1	ebi-a-GCST010005	outcome	exposure	Wald ratio	1	0.238636364	0.246590909	0.333173269	-0.244681818	0.721954545	1.26951681	0.78295362	2.058452621	0.854102813
CD22	ebi-a-GCST010005	outcome	exposure	Wald ratio	1	0.152777778	0.237777778	0.520533424	-0.313266667	0.618822222	1.165066047	0.731054939	1.856739927	0.854102813
CD34	ebi-a-GCST010005	outcome	exposure	Wald ratio	1	0.106746032	0.166269841	0.520870084	-0.219142857	0.432634921	1.11265164	0.803206966	1.541313416	0.854102813
CD55	ebi-a-GCST010005	outcome	exposure	Wald ratio	1	0.074856046	0.092706334	0.419405303	-0.106848369	0.256560461	1.077728996	0.898661928	1.292476907	0.854102813
CD59	ebi-a-GCST010005	outcome	exposure	Wald ratio	1	0.095303867	0.144198895	0.508663914	-0.187325967	0.377933702	1.099993056	0.829173409	1.459266193	0.854102813
CDC25B	ebi-a-GCST010005	outcome	exposure	Wald ratio	1	0.129326923	0.201442308	0.520870084	-0.2655	0.524153846	1.138062122	0.766822443	1.689029065	0.854102813
CDH12	ebi-a-GCST010005	outcome	exposure	Wald ratio	1	-0.215228426	0.212182741	0.310413834	-0.631106599	0.200649746	0.806357226	0.532002761	1.222196618	0.854102813
CDH3	ebi-a-GCST010005	outcome	exposure	Wald ratio	1	0.117508418	0.14006734	0.401501685	-0.157023569	0.392040404	1.124691097	0.854683915	1.479997508	0.854102813
CFB	ebi-a-GCST010005	outcome	exposure	Wald ratio	1	0.177857143	0.176071429	0.312427268	-0.167242857	0.522957143	1.194654644	0.845994131	1.687009007	0.854102813
CGA;LHB	ebi-a-GCST010005	outcome	exposure	Wald ratio	1	-0.176331361	0.118195266	0.135734584	-0.407994083	0.055331361	0.838340144	0.664982814	1.056890769	0.854102813
CHGA	ebi-a-GCST010005	outcome	exposure	Wald ratio	1	0.153110048	0.198086124	0.439553831	-0.235138756	0.541358852	1.165453228	0.790461161	1.718340246	0.854102813
CHI3L1	ebi-a-GCST010005	outcome	exposure	Wald ratio	1	-0.066893866	0.0406037	0.09945901	-0.146477118	0.012689387	0.935294463	0.863745496	1.012770238	0.854102813
CHI3L2	ebi-a-GCST010005	outcome	exposure	Wald ratio	1	0.143850267	0.224064171	0.520870084	-0.295315508	0.583016043	1.154711198	0.744296719	1.791433331	0.854102813
CHIT1	ebi-a-GCST010005	outcome	exposure	Wald ratio	1	-0.068306011	0.046903461	0.145306755	-0.160236794	0.023624772	0.933974623	0.85194203	1.023906048	0.854102813
CHKB	ebi-a-GCST010005	outcome	exposure	Wald ratio	1	-0.111618257	0.173858921	0.520870084	-0.452381743	0.229145228	0.894385618	0.636111293	1.257524654	0.854102813
CHL1	ebi-a-GCST010005	outcome	exposure	Wald ratio	1	-0.183173077	0.205769231	0.373365529	-0.586480769	0.220134615	0.832624035	0.556281527	1.246244483	0.854102813
CHST1	ebi-a-GCST010005	outcome	exposure	Wald ratio	1	-0.17025641	0.242564103	0.482739815	-0.645682051	0.305169231	0.84344852	0.524304817	1.356854605	0.854102813
CKAP2	ebi-a-GCST010005	outcome	exposure	Wald ratio	1	0.182386364	0.236931818	0.44142793	-0.282	0.646772727	1.200077771	0.754273685	1.909368821	0.854102813
CLEC2D	ebi-a-GCST010005	outcome	exposure	Wald ratio	1	0.093402778	0.145486111	0.520870084	-0.19175	0.378555556	1.097903857	0.825513221	1.460173925	0.854102813
CLMP	ebi-a-GCST010005	outcome	exposure	Wald ratio	1	0.158634538	0.169076305	0.348119915	-0.17275502	0.490024096	1.17190958	0.841343702	1.632355553	0.854102813
COCH	ebi-a-GCST010005	outcome	exposure	Wald ratio	1	0.151470588	0.126260504	0.230268608	-0.096	0.398941176	1.163544079	0.908464016	1.490245955	0.854102813
COL15A1	ebi-a-GCST010005	outcome	exposure	Wald ratio	1	0.204918033	0.182377049	0.261184664	-0.152540984	0.562377049	1.227424452	0.858523708	1.754838885	0.854102813
COL1A1	ebi-a-GCST010005	outcome	exposure	Wald ratio	1	-0.214234875	0.150177936	0.153712447	-0.50858363	0.080113879	0.807158781	0.601346705	1.083410438	0.854102813
COLEC10	ebi-a-GCST010005	outcome	exposure	Wald ratio	1	0.137440758	0.123696682	0.266520526	-0.105004739	0.379886256	1.147333734	0.900320256	1.462118273	0.854102813
COLEC11	ebi-a-GCST010005	outcome	exposure	Wald ratio	1	-0.057058824	0.052352941	0.275762642	-0.159670588	0.045552941	0.944538507	0.852424541	1.046606412	0.854102813
COPS2	ebi-a-GCST010005	outcome	exposure	Wald ratio	1	0.041448382	0.064560863	0.520870084	-0.085090909	0.167987673	1.042319358	0.918428787	1.182922029	0.854102813
COX8A	ebi-a-GCST010005	outcome	exposure	Wald ratio	1	-0.082428115	0.086368477	0.339892686	-0.25171033	0.0868541	0.920877633	0.777469915	1.09073753	0.854102813
CPA2	ebi-a-GCST010005	outcome	exposure	Wald ratio	1	-0.139393939	0.155151515	0.368952352	-0.443490909	0.16470303	0.869885279	0.641792068	1.179042927	0.854102813
CPVL	ebi-a-GCST010005	outcome	exposure	Wald ratio	1	0.122272727	0.190454545	0.520870084	-0.251018182	0.495563636	1.130062259	0.778008226	1.641423144	0.854102813
CREB3L4	ebi-a-GCST010005	outcome	exposure	Wald ratio	1	0.1765625	0.16484375	0.284128943	-0.14653125	0.49965625	1.193108994	0.863698741	1.64815462	0.854102813
CREG1	ebi-a-GCST010005	outcome	exposure	Wald ratio	1	0.328617363	0.180064309	0.068001029	-0.024308682	0.681543408	1.389046254	0.975984395	1.976926584	0.854102813
CTF1	ebi-a-GCST010005	outcome	exposure	Wald ratio	1	-0.05281602	0.08097622	0.514245642	-0.211529412	0.105897372	0.948554511	0.809345476	1.111707778	0.854102813
CTSH	ebi-a-GCST010005	outcome	exposure	Wald ratio	1	-0.106015693	0.064690497	0.101251999	-0.232809067	0.020777681	0.899410533	0.792304836	1.02099504	0.854102813
CTXN3	ebi-a-GCST010005	outcome	exposure	Wald ratio	1	0.149444444	0.232777778	0.520870084	-0.3068	0.605688889	1.161188959	0.735797746	1.832514173	0.854102813
CYTH2	ebi-a-GCST010005	outcome	exposure	Wald ratio	1	0.162048193	0.252409639	0.520870084	-0.332674699	0.656771084	1.175916911	0.717003398	1.928555128	0.854102813
DBNL	ebi-a-GCST010005	outcome	exposure	Wald ratio	1	-0.116129032	0.166532258	0.485592192	-0.442532258	0.210274194	0.890360331	0.642407618	1.234016373	0.854102813
DCK	ebi-a-GCST010005	outcome	exposure	Wald ratio	1	-0.134824281	0.206709265	0.514245642	-0.539974441	0.270325879	0.873869454	0.582763147	1.31039141	0.854102813
DCUN1D5	ebi-a-GCST010005	outcome	exposure	Wald ratio	1	0.126377953	0.164173228	0.44142793	-0.195401575	0.44815748	1.134710954	0.822504295	1.5654252	0.854102813
DEFB105A;DEFB105B	ebi-a-GCST010005	outcome	exposure	Wald ratio	1	0.098175182	0.152919708	0.520870084	-0.201547445	0.39789781	1.103156022	0.817464792	1.488691893	0.854102813
DKK3	ebi-a-GCST010005	outcome	exposure	Wald ratio	1	0.100297619	0.130952381	0.443730396	-0.156369048	0.356964286	1.105499887	0.855243507	1.428984834	0.854102813
DKK4	ebi-a-GCST010005	outcome	exposure	Wald ratio	1	-0.089130435	0.123333333	0.469876997	-0.330863768	0.152602899	0.914726254	0.718303018	1.164862319	0.854102813
DKKL1	ebi-a-GCST010005	outcome	exposure	Wald ratio	1	-0.151123596	0.235393258	0.520870084	-0.612494382	0.310247191	0.859741432	0.541997233	1.363762182	0.854102813
DLL1	ebi-a-GCST010005	outcome	exposure	Wald ratio	1	-0.280628272	0.22408377	0.210447293	-0.719832461	0.158575916	0.755309053	0.486833813	1.171840883	0.854102813
DNAJB9	ebi-a-GCST010005	outcome	exposure	Wald ratio	1	0.082012195	0.127743902	0.520870084	-0.168365854	0.332390244	1.085469047	0.845044615	1.394296858	0.854102813
DPEP2	ebi-a-GCST010005	outcome	exposure	Wald ratio	1	0.183928571	0.215625	0.393658156	-0.238696429	0.606553571	1.201929968	0.787653955	1.834099401	0.854102813
DPP7	ebi-a-GCST010005	outcome	exposure	Wald ratio	1	0.09962963	0.155185185	0.520870084	-0.204533333	0.403792593	1.104761671	0.815027574	1.497493324	0.854102813
DPT	ebi-a-GCST010005	outcome	exposure	Wald ratio	1	0.123798077	0.101923077	0.224510049	-0.075971154	0.323567308	1.131787314	0.926842942	1.382049176	0.854102813
DUSP4	ebi-a-GCST010005	outcome	exposure	Wald ratio	1	0.233908046	0.23908046	0.327893642	-0.234689655	0.702505747	1.2635283	0.790816237	2.01880499	0.854102813
DYNAP	ebi-a-GCST010005	outcome	exposure	Wald ratio	1	-0.194545455	0.252727273	0.44142793	-0.689890909	0.3008	0.823208759	0.501630789	1.350939127	0.854102813
EDN2	ebi-a-GCST010005	outcome	exposure	Wald ratio	1	-0.080538922	0.125449102	0.520870084	-0.326419162	0.165341317	0.922618993	0.721502698	1.179795735	0.854102813
EFNB1	ebi-a-GCST010005	outcome	exposure	Wald ratio	1	0.15	0.194859813	0.44142793	-0.231925234	0.531925234	1.161834243	0.793005411	1.702206301	0.854102813
EFNB3	ebi-a-GCST010005	outcome	exposure	Wald ratio	1	0.087055016	0.135598706	0.520870084	-0.178718447	0.352828479	1.090956698	0.836341341	1.423087033	0.854102813
EGF	ebi-a-GCST010005	outcome	exposure	Wald ratio	1	0.246792453	0.166037736	0.137182963	-0.078641509	0.572226415	1.279913443	0.924371243	1.772208334	0.854102813
ELL	ebi-a-GCST010005	outcome	exposure	Wald ratio	1	0.167788462	0.2	0.401501685	-0.224211538	0.559788462	1.182686401	0.799146066	1.750302205	0.854102813
EMC1	ebi-a-GCST010005	outcome	exposure	Wald ratio	1	0.229213483	0.128089888	0.073538562	-0.021842697	0.480269663	1.257610489	0.978394128	1.616510256	0.854102813
ENPP5	ebi-a-GCST010005	outcome	exposure	Wald ratio	1	-0.061977186	0.056020279	0.268581617	-0.171776933	0.04782256	0.939904329	0.842167012	1.048984507	0.854102813
ENPP7	ebi-a-GCST010005	outcome	exposure	Wald ratio	1	0.049949341	0.043363728	0.249374843	-0.035043566	0.134942249	1.051217842	0.965563349	1.144470688	0.854102813
ENTPD5	ebi-a-GCST010005	outcome	exposure	Wald ratio	1	0.15336091	0.081075491	0.058546745	-0.005547053	0.312268873	1.165745632	0.994468304	1.366522064	0.854102813
EPHA1	ebi-a-GCST010005	outcome	exposure	Wald ratio	1	0.076590909	0.091931818	0.404772928	-0.103595455	0.256777273	1.079600331	0.901589958	1.292757162	0.854102813
EPHB2	ebi-a-GCST010005	outcome	exposure	Wald ratio	1	0.114542484	0.132189542	0.38621501	-0.14454902	0.373633987	1.12136028	0.865412489	1.453005234	0.854102813
ERAP2	ebi-a-GCST010005	outcome	exposure	Wald ratio	1	0.082984791	0.040209125	0.039033858	0.004174905	0.161794677	1.086525283	1.004183632	1.175618835	0.854102813
ERLEC1	ebi-a-GCST010005	outcome	exposure	Wald ratio	1	-0.338461538	0.237980769	0.15496175	-0.804903846	0.127980769	0.712866197	0.447130918	1.136531146	0.854102813
ERLIN1	ebi-a-GCST010005	outcome	exposure	Wald ratio	1	0.138659794	0.215979381	0.520870084	-0.284659794	0.561979381	1.148733227	0.752270138	1.754141181	0.854102813
ERO1A	ebi-a-GCST010005	outcome	exposure	Wald ratio	1	0.109795918	0.171020408	0.520870084	-0.225404082	0.444995918	1.116050282	0.798193618	1.560483826	0.854102813
ERVV-1	ebi-a-GCST010005	outcome	exposure	Wald ratio	1	0.139593909	0.216751269	0.519557211	-0.285238579	0.564426396	1.149806777	0.751834861	1.758438846	0.854102813
EXTL2	ebi-a-GCST010005	outcome	exposure	Wald ratio	1	0.176862745	0.165098039	0.284053031	-0.146729412	0.500454902	1.193467273	0.863527606	1.649471448	0.854102813
FAM171B	ebi-a-GCST010005	outcome	exposure	Wald ratio	1	-0.195209581	0.146407186	0.182422439	-0.482167665	0.091748503	0.822662226	0.61744353	1.096089124	0.854102813
FARS2	ebi-a-GCST010005	outcome	exposure	Wald ratio	1	-0.148318804	0.154296389	0.336421917	-0.450739726	0.154102117	0.862156212	0.637156656	1.166610011	0.854102813
FAS	ebi-a-GCST010005	outcome	exposure	Wald ratio	1	-0.221763085	0.125895317	0.078155848	-0.468517906	0.024991736	0.801105135	0.625929267	1.025306647	0.854102813
FCGR2A;FCGR2B	ebi-a-GCST010005	outcome	exposure	Wald ratio	1	-0.062631154	0.036077482	0.08256067	-0.133343019	0.00808071	0.939289863	0.875164843	1.008113447	0.854102813
FCN1	ebi-a-GCST010005	outcome	exposure	Wald ratio	1	0.115437393	0.081132075	0.154784578	-0.043581475	0.274456261	1.122364244	0.95735455	1.31581502	0.854102813
FCN2	ebi-a-GCST010005	outcome	exposure	Wald ratio	1	0.144110276	0.148370927	0.331406982	-0.146696742	0.434917293	1.155011471	0.863555818	1.544835285	0.854102813
FCRL3	ebi-a-GCST010005	outcome	exposure	Wald ratio	1	0.138666667	0.079428571	0.080845127	-0.017013333	0.294346667	1.148741122	0.983130576	1.342249136	0.854102813
FCRL4	ebi-a-GCST010005	outcome	exposure	Wald ratio	1	0.072197705	0.052338923	0.167763249	-0.030386584	0.174781995	1.07486783	0.970070447	1.190986547	0.854102813
FCRL6	ebi-a-GCST010005	outcome	exposure	Wald ratio	1	0.073727422	0.085550082	0.388795261	-0.093950739	0.241405583	1.076513332	0.910327605	1.273037253	0.854102813
FGF19	ebi-a-GCST010005	outcome	exposure	Wald ratio	1	-0.212222222	0.23	0.356160796	-0.663022222	0.238577778	0.808784948	0.515291653	1.269442437	0.854102813
FKBP6	ebi-a-GCST010005	outcome	exposure	Wald ratio	1	0.025865385	0.040288462	0.520870084	-0.0531	0.104830769	1.026202796	0.948285179	1.11052266	0.854102813
FLNA	ebi-a-GCST010005	outcome	exposure	Wald ratio	1	-0.183428571	0.238285714	0.44142793	-0.650468571	0.283611429	0.832411332	0.521801218	1.32791684	0.854102813
FLRT2	ebi-a-GCST010005	outcome	exposure	Wald ratio	1	-0.235744681	0.196595745	0.230475768	-0.62107234	0.149582979	0.789982346	0.537367887	1.161349834	0.854102813
FNDC5	ebi-a-GCST010005	outcome	exposure	Wald ratio	1	-0.267901235	0.211111111	0.204438978	-0.681679012	0.145876543	0.764983331	0.50576709	1.157053333	0.854102813
FRK	ebi-a-GCST010005	outcome	exposure	Wald ratio	1	0.159883721	0.248255814	0.519557211	-0.326697674	0.646465116	1.173374424	0.721301778	1.908781569	0.854102813
FRZB	ebi-a-GCST010005	outcome	exposure	Wald ratio	1	-0.105123675	0.110070671	0.339549287	-0.320862191	0.110614841	0.900213182	0.725523228	1.116964615	0.854102813
FTL;FTH1	ebi-a-GCST010005	outcome	exposure	Wald ratio	1	0.107251908	0.1	0.283486947	-0.088748092	0.303251908	1.113214647	0.91507606	1.35425557	0.854102813
FUT3	ebi-a-GCST010005	outcome	exposure	Wald ratio	1	-0.050762016	0.051817116	0.327264836	-0.152323564	0.050799531	0.950504848	0.858710388	1.052111956	0.854102813
FUT5	ebi-a-GCST010005	outcome	exposure	Wald ratio	1	-0.115172414	0.075	0.124628616	-0.262172414	0.031827586	0.891212473	0.769378361	1.0323395	0.854102813
FUT9	ebi-a-GCST010005	outcome	exposure	Wald ratio	1	-0.049267399	0.076739927	0.520870084	-0.199677656	0.101142857	0.951926551	0.818994709	1.106434693	0.854102813
GBP6	ebi-a-GCST010005	outcome	exposure	Wald ratio	1	0.103861004	0.161776062	0.520870084	-0.213220077	0.420942085	1.109446235	0.8079783	1.523396048	0.854102813
GDF5	ebi-a-GCST010005	outcome	exposure	Wald ratio	1	0.031985731	0.049821641	0.520870084	-0.065664685	0.129636147	1.032502773	0.936444816	1.138414093	0.854102813
GEM	ebi-a-GCST010005	outcome	exposure	Wald ratio	1	0.029690949	0.046247241	0.520870084	-0.060953642	0.120335541	1.03013612	0.940866855	1.127875236	0.854102813
GLTPD2	ebi-a-GCST010005	outcome	exposure	Wald ratio	1	0.137078652	0.162921348	0.400135472	-0.182247191	0.456404494	1.146918352	0.833395307	1.578388665	0.854102813
GOLM1	ebi-a-GCST010005	outcome	exposure	Wald ratio	1	-0.142537313	0.154477612	0.356160796	-0.445313433	0.160238806	0.867155197	0.640623452	1.173791146	0.854102813
GORAB	ebi-a-GCST010005	outcome	exposure	Wald ratio	1	-0.136548223	0.212690355	0.520870084	-0.55342132	0.280324873	0.872364251	0.574979253	1.323559731	0.854102813
GOSR1	ebi-a-GCST010005	outcome	exposure	Wald ratio	1	0.103461538	0.161153846	0.520870084	-0.2124	0.419323077	1.109003139	0.808641176	1.520931653	0.854102813
GPC1	ebi-a-GCST010005	outcome	exposure	Wald ratio	1	0.150471698	0.164622642	0.360695768	-0.172188679	0.473132075	1.162382407	0.841820324	1.605013352	0.854102813
GPD1L	ebi-a-GCST010005	outcome	exposure	Wald ratio	1	0.101509434	0.158113208	0.520870084	-0.208392453	0.411411321	1.10684036	0.811888346	1.50894589	0.854102813
GPR135	ebi-a-GCST010005	outcome	exposure	Wald ratio	1	0.068274112	0.106345178	0.520870084	-0.140162437	0.27671066	1.070658748	0.869217031	1.318784739	0.854102813
GPX7	ebi-a-GCST010005	outcome	exposure	Wald ratio	1	0.081172291	0.098046181	0.407727956	-0.110998224	0.273342806	1.08455774	0.894940339	1.314350735	0.854102813
GRAMD1C	ebi-a-GCST010005	outcome	exposure	Wald ratio	1	-0.1	0.155762082	0.520870084	-0.40529368	0.20529368	0.904837418	0.666780962	1.227885618	0.854102813
GRB14	ebi-a-GCST010005	outcome	exposure	Wald ratio	1	0.116450216	0.181385281	0.520870084	-0.239064935	0.471965368	1.123501577	0.787363753	1.603141863	0.854102813
GRB7	ebi-a-GCST010005	outcome	exposure	Wald ratio	1	0.127488152	0.198578199	0.520870084	-0.261725118	0.516701422	1.135971409	0.769722577	1.676488491	0.854102813
GSTA4	ebi-a-GCST010005	outcome	exposure	Wald ratio	1	0.269101124	0.23988764	0.261956052	-0.201078652	0.739280899	1.308787484	0.817848104	2.094428867	0.854102813
GSTO1	ebi-a-GCST010005	outcome	exposure	Wald ratio	1	-0.050054885	0.046542261	0.282163597	-0.141277717	0.041167947	0.951177218	0.868248151	1.042027096	0.854102813
GSTP1	ebi-a-GCST010005	outcome	exposure	Wald ratio	1	-0.247191011	0.250561798	0.323864722	-0.738292135	0.243910112	0.780991501	0.477929458	1.276229608	0.854102813
HMGN1	ebi-a-GCST010005	outcome	exposure	Wald ratio	1	-0.054038179	0.072540382	0.456308433	-0.196217327	0.088140969	0.947395935	0.821833608	1.09214207	0.854102813
HP	ebi-a-GCST010005	outcome	exposure	Wald ratio	1	0.057882624	0.061104718	0.343501569	-0.061882624	0.177647871	1.059590618	0.939993213	1.194404663	0.854102813
HS6ST1	ebi-a-GCST010005	outcome	exposure	Wald ratio	1	-0.141578947	0.220526316	0.520870084	-0.573810526	0.290652632	0.867986648	0.56337459	1.337299967	0.854102813
HSPA1L	ebi-a-GCST010005	outcome	exposure	Wald ratio	1	0.072506739	0.112938005	0.520870084	-0.148851752	0.293865229	1.075200051	0.86169685	1.341603082	0.854102813
HSPA6	ebi-a-GCST010005	outcome	exposure	Wald ratio	1	0.143850267	0.224064171	0.520870084	-0.295315508	0.583016043	1.154711198	0.744296719	1.791433331	0.854102813
ICOSLG	ebi-a-GCST010005	outcome	exposure	Wald ratio	1	0.102256944	0.080555556	0.204299665	-0.055631944	0.260145833	1.107668044	0.945887211	1.297119236	0.854102813
IDO1	ebi-a-GCST010005	outcome	exposure	Wald ratio	1	0.2192	0.1824	0.229458703	-0.138304	0.576704	1.245080268	0.870833918	1.780161339	0.854102813
IDUA	ebi-a-GCST010005	outcome	exposure	Wald ratio	1	-0.051315789	0.074506579	0.490985816	-0.197348684	0.094717105	0.94997863	0.820904347	1.099347811	0.854102813
IGF1	ebi-a-GCST010005	outcome	exposure	Wald ratio	1	0.10875	0.1471875	0.459995959	-0.1797375	0.3972375	1.114883595	0.835489499	1.487709219	0.854102813
IGF1R	ebi-a-GCST010005	outcome	exposure	Wald ratio	1	-0.406880734	0.232110092	0.079608113	-0.861816514	0.048055046	0.665723584	0.4223941	1.049228409	0.854102813
IGFL3	ebi-a-GCST010005	outcome	exposure	Wald ratio	1	0.120627803	0.187892377	0.520870084	-0.247641256	0.488896861	1.128204919	0.780639943	1.630516541	0.854102813
IGFLR1	ebi-a-GCST010005	outcome	exposure	Wald ratio	1	0.085164051	0.082596291	0.302499516	-0.076724679	0.247052782	1.088895687	0.926144806	1.280246685	0.854102813
IL12RB1	ebi-a-GCST010005	outcome	exposure	Wald ratio	1	0.067239102	0.059709379	0.260120572	-0.049791281	0.184269485	1.069551179	0.951427985	1.202339792	0.854102813
IL13RA1	ebi-a-GCST010005	outcome	exposure	Wald ratio	1	-0.15	0.215104167	0.485592192	-0.571604167	0.271604167	0.860707976	0.564618969	1.312067538	0.854102813
IL19	ebi-a-GCST010005	outcome	exposure	Wald ratio	1	-0.071516646	0.064364982	0.266520526	-0.19767201	0.054638718	0.93098078	0.82063897	1.056158974	0.854102813
IL1R2	ebi-a-GCST010005	outcome	exposure	Wald ratio	1	-0.078908189	0.105210918	0.453254705	-0.285121588	0.127305211	0.924124766	0.751922824	1.135763612	0.854102813
IL1RN	ebi-a-GCST010005	outcome	exposure	Wald ratio	1	-0.372774869	0.221465969	0.092333453	-0.806848168	0.061298429	0.68882029	0.446262396	1.063216162	0.854102813
IL21	ebi-a-GCST010005	outcome	exposure	Wald ratio	1	-0.155826558	0.171815718	0.364438494	-0.492585366	0.180932249	0.855707593	0.611044576	1.198333989	0.854102813
IL27	ebi-a-GCST010005	outcome	exposure	Wald ratio	1	-0.174585635	0.244751381	0.475648826	-0.654298343	0.305127072	0.839804934	0.519806661	1.356797403	0.854102813
IL31	ebi-a-GCST010005	outcome	exposure	Wald ratio	1	0.059910913	0.093318486	0.520870084	-0.122993318	0.242815145	1.061741955	0.884269571	1.274832943	0.854102813
IL36A	ebi-a-GCST010005	outcome	exposure	Wald ratio	1	0.080298507	0.125074627	0.520870084	-0.164847761	0.325444776	1.083610485	0.848022796	1.384646367	0.854102813
IL3RA	ebi-a-GCST010005	outcome	exposure	Wald ratio	1	-0.101748252	0.058974359	0.084474063	-0.217337995	0.013841492	0.903256916	0.804657953	1.013937729	0.854102813
IL5	ebi-a-GCST010005	outcome	exposure	Wald ratio	1	-0.093079585	0.144982699	0.520870084	-0.377245675	0.191086505	0.911120986	0.685747582	1.210564168	0.854102813
INSR	ebi-a-GCST010005	outcome	exposure	Wald ratio	1	-0.155094991	0.087392055	0.075946848	-0.32638342	0.016193437	0.856333829	0.721528486	1.016325261	0.854102813
ISG15	ebi-a-GCST010005	outcome	exposure	Wald ratio	1	0.107722008	0.167953668	0.521276272	-0.221467181	0.436911197	1.113738092	0.801342221	1.547918611	0.854102813
ISM1	ebi-a-GCST010005	outcome	exposure	Wald ratio	1	0.135175879	0.210552764	0.520870084	-0.277507538	0.547859296	1.144738102	0.757669854	1.729546606	0.854102813
ITSN1	ebi-a-GCST010005	outcome	exposure	Wald ratio	1	0.125116279	0.194883721	0.520870084	-0.256855814	0.507088372	1.133280222	0.773479731	1.660449539	0.854102813
KCNIP1	ebi-a-GCST010005	outcome	exposure	Wald ratio	1	0.15173913	0.180869565	0.401501685	-0.202765217	0.506243478	1.163856582	0.816469912	1.659047228	0.854102813
KIAA1324L	ebi-a-GCST010005	outcome	exposure	Wald ratio	1	-0.069043152	0.092682927	0.456308433	-0.250701689	0.112615385	0.933286406	0.778254499	1.119201388	0.854102813
KITLG	ebi-a-GCST010005	outcome	exposure	Wald ratio	1	0.149771689	0.228310502	0.511824124	-0.297716895	0.597260274	1.161569014	0.742511519	1.817133526	0.854102813
KLHL13	ebi-a-GCST010005	outcome	exposure	Wald ratio	1	0.071352785	0.111140584	0.520870084	-0.146482759	0.289188329	1.073960036	0.863740624	1.335343189	0.854102813
KLK7	ebi-a-GCST010005	outcome	exposure	Wald ratio	1	-0.094025605	0.106827881	0.378772755	-0.30340825	0.115357041	0.910259455	0.738297625	1.122274064	0.854102813
LAMA4	ebi-a-GCST010005	outcome	exposure	Wald ratio	1	0.092307692	0.132371795	0.485592192	-0.167141026	0.35175641	1.096702217	0.846080284	1.421562204	0.854102813
LAMB1;LAMC1;LAMA1	ebi-a-GCST010005	outcome	exposure	Wald ratio	1	0.131972789	0.143537415	0.357870035	-0.149360544	0.413306122	1.141077269	0.861258537	1.511807753	0.854102813
LCN10	ebi-a-GCST010005	outcome	exposure	Wald ratio	1	-0.13525641	0.207371795	0.514245642	-0.541705128	0.271192308	0.873491911	0.581755439	1.311527263	0.854102813
LCT	ebi-a-GCST010005	outcome	exposure	Wald ratio	1	0.052319588	0.061984536	0.398627584	-0.069170103	0.173809278	1.053712442	0.933167932	1.189828618	0.854102813
LDOC1	ebi-a-GCST010005	outcome	exposure	Wald ratio	1	-0.08619403	0.095335821	0.365937294	-0.273052239	0.100664179	0.917416208	0.76105303	1.105905193	0.854102813
LHB	ebi-a-GCST010005	outcome	exposure	Wald ratio	1	-0.273732719	0.184562212	0.138035607	-0.635474654	0.088009217	0.760535325	0.529684012	1.091998186	0.854102813
LIF	ebi-a-GCST010005	outcome	exposure	Wald ratio	1	-0.173631841	0.206965174	0.401501685	-0.579283582	0.2320199	0.840606318	0.560299632	1.261144826	0.854102813
LIFR	ebi-a-GCST010005	outcome	exposure	Wald ratio	1	-0.295666667	0.168666667	0.079608113	-0.626253333	0.03492	0.744035398	0.534590988	1.035536863	0.854102813
LIPN	ebi-a-GCST010005	outcome	exposure	Wald ratio	1	-0.031268437	0.046116028	0.497747359	-0.121655851	0.059118977	0.969215365	0.885453044	1.060901457	0.854102813
LRPAP1	ebi-a-GCST010005	outcome	exposure	Wald ratio	1	-0.16085044	0.154692082	0.298427984	-0.464046921	0.142346041	0.8514194	0.628734053	1.152975556	0.854102813
LRRK2	ebi-a-GCST010005	outcome	exposure	Wald ratio	1	0.088486842	0.137828947	0.520870084	-0.181657895	0.358631579	1.092519877	0.833886569	1.431369358	0.854102813
LTBR	ebi-a-GCST010005	outcome	exposure	Wald ratio	1	0.152777778	0.237222222	0.519557211	-0.312177778	0.617733333	1.165066047	0.73185141	1.854719243	0.854102813
LYZL2	ebi-a-GCST010005	outcome	exposure	Wald ratio	1	0.1345	0.2095	0.520870084	-0.27612	0.54512	1.143964659	0.758721879	1.724815348	0.854102813
M6PR	ebi-a-GCST010005	outcome	exposure	Wald ratio	1	0.142035398	0.184513274	0.44142793	-0.219610619	0.503681416	1.152617448	0.802831344	1.654802086	0.854102813
MAD1L1	ebi-a-GCST010005	outcome	exposure	Wald ratio	1	0.196067416	0.233707865	0.401501685	-0.262	0.654134831	1.216608921	0.769511024	1.923477665	0.854102813
MAGEA10	ebi-a-GCST010005	outcome	exposure	Wald ratio	1	0.103861004	0.161776062	0.520870084	-0.213220077	0.420942085	1.109446235	0.8079783	1.523396048	0.854102813
MANBA	ebi-a-GCST010005	outcome	exposure	Wald ratio	1	0.075892857	0.0775	0.327450209	-0.076007143	0.227792857	1.078846977	0.926809586	1.255825163	0.854102813
MANSC1	ebi-a-GCST010005	outcome	exposure	Wald ratio	1	0.160756972	0.129482072	0.214406899	-0.093027888	0.414541833	1.174399522	0.911168089	1.513677064	0.854102813
MAPKAPK2	ebi-a-GCST010005	outcome	exposure	Wald ratio	1	-0.127607362	0.133128834	0.337797917	-0.388539877	0.133325153	0.880198911	0.678046183	1.142621465	0.854102813
MAPKAPK5	ebi-a-GCST010005	outcome	exposure	Wald ratio	1	0.042496051	0.066192733	0.520870084	-0.087241706	0.172233807	1.043411935	0.916455556	1.187955553	0.854102813
MATN4	ebi-a-GCST010005	outcome	exposure	Wald ratio	1	-0.182173913	0.212608696	0.391527393	-0.598886957	0.23453913	0.833456379	0.549422827	1.264325945	0.854102813
MET	ebi-a-GCST010005	outcome	exposure	Wald ratio	1	-0.233421053	0.133157895	0.079608113	-0.494410526	0.027568421	0.791820105	0.609930339	1.027951946	0.854102813
MFAP2	ebi-a-GCST010005	outcome	exposure	Wald ratio	1	0.210144928	0.199516908	0.29221783	-0.180908213	0.601198068	1.233856867	0.834511953	1.82430313	0.854102813
MGA	ebi-a-GCST010005	outcome	exposure	Wald ratio	1	0.067082294	0.104488778	0.520870084	-0.137715711	0.271880299	1.069383479	0.871346371	1.312429893	0.854102813
MGAT2	ebi-a-GCST010005	outcome	exposure	Wald ratio	1	-0.157948718	0.211282051	0.454717867	-0.572061538	0.256164103	0.85389357	0.564360787	1.291964725	0.854102813
MIA	ebi-a-GCST010005	outcome	exposure	Wald ratio	1	-0.056033287	0.060957004	0.357977169	-0.175509015	0.063442441	0.945507662	0.839029833	1.065498155	0.854102813
MICALL2	ebi-a-GCST010005	outcome	exposure	Wald ratio	1	0.100867052	0.120231214	0.401501685	-0.134786127	0.336520231	1.106129574	0.873902796	1.400067194	0.854102813
MINOS1;NBL1	ebi-a-GCST010005	outcome	exposure	Wald ratio	1	0.023209664	0.036151855	0.520870084	-0.047647972	0.094067299	1.023481104	0.953469376	1.098633681	0.854102813
MMP9	ebi-a-GCST010005	outcome	exposure	Wald ratio	1	0.189115646	0.278911565	0.497740765	-0.35755102	0.735782313	1.208180666	0.699387015	2.08711413	0.854102813
MPP6	ebi-a-GCST010005	outcome	exposure	Wald ratio	1	0.085942492	0.133865815	0.520870084	-0.176434505	0.348319489	1.089743658	0.838253679	1.416684792	0.854102813
MRM3	ebi-a-GCST010005	outcome	exposure	Wald ratio	1	0.041194487	0.064165391	0.520870084	-0.084569678	0.166958652	1.042054752	0.918907625	1.181705404	0.854102813
MSLN	ebi-a-GCST010005	outcome	exposure	Wald ratio	1	0.135858586	0.211616162	0.520870084	-0.278909091	0.550626263	1.145519889	0.756608683	1.734338829	0.854102813
MT1F	ebi-a-GCST010005	outcome	exposure	Wald ratio	1	0.06725	0.10475	0.520870084	-0.13806	0.27256	1.069562835	0.871046427	1.313322256	0.854102813
MTPAP	ebi-a-GCST010005	outcome	exposure	Wald ratio	1	0.110245902	0.171721311	0.520870084	-0.226327869	0.446819672	1.116552599	0.797456598	1.563332361	0.854102813
MTRF1L	ebi-a-GCST010005	outcome	exposure	Wald ratio	1	0.287272727	0.253333333	0.25680659	-0.209260606	0.783806061	1.332787651	0.811183809	2.189790902	0.854102813
MUC1	ebi-a-GCST010005	outcome	exposure	Wald ratio	1	0.060585586	0.094369369	0.520870084	-0.124378378	0.24554955	1.062458525	0.883045652	1.278323622	0.854102813
MXRA7	ebi-a-GCST010005	outcome	exposure	Wald ratio	1	0.187772926	0.186462882	0.313922395	-0.177694323	0.553240175	1.206559506	0.837198297	1.738878169	0.854102813
MYCT1	ebi-a-GCST010005	outcome	exposure	Wald ratio	1	-0.072473118	0.103870968	0.485350712	-0.276060215	0.131113978	0.930090749	0.75876724	1.140097721	0.854102813
NAGPA	ebi-a-GCST010005	outcome	exposure	Wald ratio	1	-0.090430622	0.124641148	0.468128277	-0.334727273	0.153866029	0.913537711	0.715533205	1.166334621	0.854102813
NAP1L2	ebi-a-GCST010005	outcome	exposure	Wald ratio	1	0.108906883	0.169635628	0.520870084	-0.223578947	0.441392713	1.115058514	0.799651759	1.5548712	0.854102813
NAT1	ebi-a-GCST010005	outcome	exposure	Wald ratio	1	-0.307086614	0.233333333	0.188145351	-0.764419948	0.150246719	0.735586886	0.465603927	1.162120925	0.854102813
NDUFB4	ebi-a-GCST010005	outcome	exposure	Wald ratio	1	0.042496051	0.066192733	0.520870084	-0.087241706	0.172233807	1.043411935	0.916455556	1.187955553	0.854102813
NOV	ebi-a-GCST010005	outcome	exposure	Wald ratio	1	-0.290430622	0.241148325	0.228448503	-0.76308134	0.182220096	0.747941418	0.466227606	1.199878253	0.854102813
NPC2	ebi-a-GCST010005	outcome	exposure	Wald ratio	1	-0.034480337	0.053651685	0.520438149	-0.13963764	0.070676966	0.966107336	0.869673313	1.073234479	0.854102813
NPFF	ebi-a-GCST010005	outcome	exposure	Wald ratio	1	0.063593381	0.099054374	0.520870084	-0.130553191	0.257739953	1.065658993	0.87760981	1.294002273	0.854102813
NPIPB3	ebi-a-GCST010005	outcome	exposure	Wald ratio	1	0.086774194	0.13516129	0.520870084	-0.178141935	0.351690323	1.090650376	0.83682364	1.421468259	0.854102813
NR1D2	ebi-a-GCST010005	outcome	exposure	Wald ratio	1	0.182978723	0.233510638	0.433275391	-0.274702128	0.640659574	1.200788859	0.759798412	1.897732162	0.854102813
NR1H2	ebi-a-GCST010005	outcome	exposure	Wald ratio	1	0.079351032	0.12359882	0.520870084	-0.162902655	0.32160472	1.082584278	0.849673896	1.379339443	0.854102813
NRXN1	ebi-a-GCST010005	outcome	exposure	Wald ratio	1	0.170954357	0.200414938	0.393658156	-0.221858921	0.563767635	1.186436595	0.801028365	1.757280836	0.854102813
NSDHL	ebi-a-GCST010005	outcome	exposure	Wald ratio	1	-0.1515625	0.1390625	0.275762642	-0.424125	0.121	0.85936417	0.654342084	1.128624912	0.854102813
NTN1	ebi-a-GCST010005	outcome	exposure	Wald ratio	1	0.121588946	0.116753022	0.297680609	-0.107246978	0.35042487	1.129289808	0.898303785	1.419670597	0.854102813
NUDT16L1	ebi-a-GCST010005	outcome	exposure	Wald ratio	1	0.267352941	0.135294118	0.048144929	0.002176471	0.532529412	1.306501483	1.002178841	1.703235047	0.854102813
OCRL	ebi-a-GCST010005	outcome	exposure	Wald ratio	1	0.069509044	0.108268734	0.520870084	-0.142697674	0.281715762	1.071981756	0.86701615	1.325401937	0.854102813
OPALIN	ebi-a-GCST010005	outcome	exposure	Wald ratio	1	-0.138659794	0.215979381	0.520870084	-0.561979381	0.284659794	0.870524136	0.570079541	1.329309712	0.854102813
OSMR	ebi-a-GCST010005	outcome	exposure	Wald ratio	1	-0.223923445	0.245933014	0.362555805	-0.705952153	0.258105263	0.799376328	0.493638331	1.294475072	0.854102813
PARP16	ebi-a-GCST010005	outcome	exposure	Wald ratio	1	-0.104079602	0.066567164	0.117928537	-0.234551244	0.02639204	0.901153561	0.790925703	1.026743394	0.854102813
PAXIP1	ebi-a-GCST010005	outcome	exposure	Wald ratio	1	0.30297619	0.25297619	0.231054448	-0.192857143	0.798809524	1.353882229	0.824599766	2.222893051	0.854102813
PCDHB4	ebi-a-GCST010005	outcome	exposure	Wald ratio	1	0.091186441	0.142033898	0.520870084	-0.1872	0.369572881	1.095473227	0.829277864	1.447116392	0.854102813
PCDHGC5	ebi-a-GCST010005	outcome	exposure	Wald ratio	1	-0.118502203	0.184581498	0.520870084	-0.480281938	0.243277533	0.888249859	0.618608958	1.275422547	0.854102813
PCOLCE	ebi-a-GCST010005	outcome	exposure	Wald ratio	1	-0.199052133	0.204739336	0.330940008	-0.600341232	0.202236967	0.819507169	0.548624396	1.224138054	0.854102813
PDCD5	ebi-a-GCST010005	outcome	exposure	Wald ratio	1	0.151694915	0.127683616	0.234812491	-0.098564972	0.401954802	1.163805123	0.906136817	1.494743772	0.854102813
PDZK1IP1	ebi-a-GCST010005	outcome	exposure	Wald ratio	1	-0.119546742	0.183286119	0.514245642	-0.478787535	0.239694051	0.887322531	0.6195341	1.270860272	0.854102813
PF4V1	ebi-a-GCST010005	outcome	exposure	Wald ratio	1	0.165182186	0.092307692	0.073538562	-0.015740891	0.346105263	1.179608007	0.98438235	1.413551403	0.854102813
PGLYRP1	ebi-a-GCST010005	outcome	exposure	Wald ratio	1	-0.303686636	0.215668203	0.159095641	-0.726396313	0.119023041	0.738092122	0.483648772	1.126395872	0.854102813
PGM1	ebi-a-GCST010005	outcome	exposure	Wald ratio	1	0.114982578	0.165156794	0.486302002	-0.208724739	0.438689895	1.121853893	0.811618612	1.550674342	0.854102813
PKLR	ebi-a-GCST010005	outcome	exposure	Wald ratio	1	-0.180337079	0.234269663	0.44142793	-0.639505618	0.278831461	0.834988707	0.527553172	1.321584586	0.854102813
PLAU	ebi-a-GCST010005	outcome	exposure	Wald ratio	1	-0.202459016	0.202459016	0.317310508	-0.599278689	0.194360656	0.816719954	0.549207643	1.214534233	0.854102813
PLEKHA7	ebi-a-GCST010005	outcome	exposure	Wald ratio	1	0.293501805	0.225270758	0.192614157	-0.148028881	0.735032491	1.3411156	0.862406208	2.085549753	0.854102813
POMC	ebi-a-GCST010005	outcome	exposure	Wald ratio	1	-0.152205882	0.098345588	0.121703322	-0.344963235	0.040551471	0.858811448	0.708246391	1.041384909	0.854102813
PPIL2	ebi-a-GCST010005	outcome	exposure	Wald ratio	1	0.156395349	0.243604651	0.520870084	-0.321069767	0.633860465	1.169288389	0.725372642	1.884873039	0.854102813
PRDM1	ebi-a-GCST010005	outcome	exposure	Wald ratio	1	-0.142804428	0.149630996	0.339892686	-0.436081181	0.150472325	0.866923598	0.646565235	1.162383135	0.854102813
PRKCSH	ebi-a-GCST010005	outcome	exposure	Wald ratio	1	-0.132183908	0.185057471	0.475050524	-0.494896552	0.230528736	0.876179844	0.60963397	1.259265653	0.854102813
PRLR	ebi-a-GCST010005	outcome	exposure	Wald ratio	1	0.151123596	0.235393258	0.520870084	-0.310247191	0.612494382	1.163140408	0.733265677	1.845027868	0.854102813
PRRG1	ebi-a-GCST010005	outcome	exposure	Wald ratio	1	-0.375338753	0.214905149	0.080718524	-0.796552846	0.045875339	0.687056497	0.450880543	1.046943889	0.854102813
PSAPL1	ebi-a-GCST010005	outcome	exposure	Wald ratio	1	0.077189781	0.101277372	0.445963226	-0.121313869	0.275693431	1.080247067	0.885755905	1.317443914	0.854102813
PSD2	ebi-a-GCST010005	outcome	exposure	Wald ratio	1	0.119222904	0.096523517	0.216767431	-0.06996319	0.308408998	1.126621019	0.932428142	1.361257627	0.854102813
PSMA1	ebi-a-GCST010005	outcome	exposure	Wald ratio	1	0.094055944	0.146503497	0.520870084	-0.193090909	0.381202797	1.098621206	0.824407025	1.464044479	0.854102813
PTGFRN	ebi-a-GCST010005	outcome	exposure	Wald ratio	1	0.065434565	0.054245754	0.227716674	-0.040887113	0.171756244	1.067622876	0.959937488	1.187388365	0.854102813
PTN	ebi-a-GCST010005	outcome	exposure	Wald ratio	1	0.172727273	0.189090909	0.360999853	-0.197890909	0.543345455	1.188541913	0.820459353	1.721757299	0.854102813
PTPRH	ebi-a-GCST010005	outcome	exposure	Wald ratio	1	-0.092123288	0.143493151	0.520870084	-0.373369863	0.189123288	0.911992705	0.688410568	1.208189898	0.854102813
PUF60	ebi-a-GCST010005	outcome	exposure	Wald ratio	1	0.076420455	0.119034091	0.520870084	-0.156886364	0.309727273	1.079416324	0.85480119	1.363053322	0.854102813
PXYLP1	ebi-a-GCST010005	outcome	exposure	Wald ratio	1	0.075139665	0.117039106	0.520870084	-0.154256983	0.304536313	1.078034704	0.857051745	1.355996099	0.854102813
QDPR	ebi-a-GCST010005	outcome	exposure	Wald ratio	1	0.075308642	0.085714286	0.379617749	-0.092691358	0.243308642	1.078216883	0.911474776	1.275462225	0.854102813
RAB35	ebi-a-GCST010005	outcome	exposure	Wald ratio	1	0.108080808	0.14040404	0.44142793	-0.167111111	0.383272727	1.114137773	0.846105594	1.467078088	0.854102813
RABEPK	ebi-a-GCST010005	outcome	exposure	Wald ratio	1	0.11302521	0.17605042	0.520870084	-0.232033613	0.458084034	1.119660159	0.79291947	1.581041858	0.854102813
RASA1	ebi-a-GCST010005	outcome	exposure	Wald ratio	1	0.103461538	0.161153846	0.520870084	-0.2124	0.419323077	1.109003139	0.808641176	1.520931653	0.854102813
RCAN1	ebi-a-GCST010005	outcome	exposure	Wald ratio	1	0.136548223	0.212690355	0.520870084	-0.280324873	0.55342132	1.146310155	0.755538248	1.739193187	0.854102813
RELB	ebi-a-GCST010005	outcome	exposure	Wald ratio	1	0.064047619	0.099761905	0.520870084	-0.131485714	0.259580952	1.066143166	0.876791801	1.296386725	0.854102813
RELT	ebi-a-GCST010005	outcome	exposure	Wald ratio	1	0.092251816	0.124455206	0.458544821	-0.151680387	0.336184019	1.096640939	0.859262868	1.399596554	0.854102813
RFESD	ebi-a-GCST010005	outcome	exposure	Wald ratio	1	0.276716918	0.19681742	0.159736761	-0.109045226	0.662479062	1.318792992	0.896689863	1.939594755	0.854102813
RGS19	ebi-a-GCST010005	outcome	exposure	Wald ratio	1	0.105078125	0.163671875	0.520870084	-0.21571875	0.425875	1.110797388	0.805961947	1.530929397	0.854102813
RHPN2	ebi-a-GCST010005	outcome	exposure	Wald ratio	1	0.129326923	0.201442308	0.520870084	-0.2655	0.524153846	1.138062122	0.766822443	1.689029065	0.854102813
RIC3	ebi-a-GCST010005	outcome	exposure	Wald ratio	1	0.1076	0.1676	0.520870084	-0.220896	0.436096	1.113602215	0.801800063	1.546657267	0.854102813
RLBP1	ebi-a-GCST010005	outcome	exposure	Wald ratio	1	0.1076	0.1676	0.520870084	-0.220896	0.436096	1.113602215	0.801800063	1.546657267	0.854102813
RNASE1	ebi-a-GCST010005	outcome	exposure	Wald ratio	1	0.187826087	0.196956522	0.340264694	-0.198208696	0.57386087	1.20662365	0.820198663	1.775107296	0.854102813
RNASE2	ebi-a-GCST010005	outcome	exposure	Wald ratio	1	0.181012658	0.180168776	0.315049112	-0.172118143	0.53414346	1.198430349	0.841879705	1.705986371	0.854102813
RNASE4	ebi-a-GCST010005	outcome	exposure	Wald ratio	1	0.176169265	0.108685969	0.105038735	-0.036855234	0.389193764	1.192639914	0.963815653	1.475790479	0.854102813
RNF128	ebi-a-GCST010005	outcome	exposure	Wald ratio	1	0.109349593	0.170325203	0.520870084	-0.224487805	0.443186992	1.115552272	0.79892532	1.557663578	0.854102813
RNF13	ebi-a-GCST010005	outcome	exposure	Wald ratio	1	0.071733333	0.111733333	0.520870084	-0.147264	0.290730667	1.074368808	0.863066098	1.337404328	0.854102813
RNF8	ebi-a-GCST010005	outcome	exposure	Wald ratio	1	0.085126582	0.132594937	0.520870084	-0.174759494	0.345012658	1.088854888	0.83965894	1.412007793	0.854102813
RPIA	ebi-a-GCST010005	outcome	exposure	Wald ratio	1	-0.497584541	0.273913043	0.069281681	-1.034454106	0.039285024	0.60799748	0.35542035	1.040066886	0.854102813
RPRD1A	ebi-a-GCST010005	outcome	exposure	Wald ratio	1	-0.169230769	0.211538462	0.423710797	-0.583846154	0.245384615	0.844314039	0.557749047	1.278112801	0.854102813
RRM1	ebi-a-GCST010005	outcome	exposure	Wald ratio	1	0.104621849	0.096848739	0.280026281	-0.085201681	0.294445378	1.110290673	0.918327057	1.342381638	0.854102813
RRM2B	ebi-a-GCST010005	outcome	exposure	Wald ratio	1	0.116450216	0.181385281	0.520870084	-0.239064935	0.471965368	1.123501577	0.787363753	1.603141863	0.854102813
S100A4	ebi-a-GCST010005	outcome	exposure	Wald ratio	1	-0.244356436	0.184554455	0.185491642	-0.606083168	0.117370297	0.783208421	0.545483256	1.124535765	0.854102813
SCARF2	ebi-a-GCST010005	outcome	exposure	Wald ratio	1	0.151666667	0.185666667	0.413999225	-0.21224	0.515573333	1.163772248	0.808770569	1.67459833	0.854102813
SCG3	ebi-a-GCST010005	outcome	exposure	Wald ratio	1	0.166872428	0.103292181	0.106194271	-0.035580247	0.369325103	1.181603516	0.965045289	1.446757872	0.854102813
SEC11C	ebi-a-GCST010005	outcome	exposure	Wald ratio	1	0.076203966	0.118696884	0.520870084	-0.156441926	0.308849858	1.079182668	0.85518118	1.361857884	0.854102813
SELE	ebi-a-GCST010005	outcome	exposure	Wald ratio	1	-0.074807198	0.04335904	0.084474063	-0.159790917	0.010176521	0.927922374	0.852321976	1.010228478	0.854102813
SEMA3G	ebi-a-GCST010005	outcome	exposure	Wald ratio	1	0.179182156	0.206319703	0.385137927	-0.225204461	0.583568773	1.196238627	0.79835297	1.792423784	0.854102813
SEMA5A	ebi-a-GCST010005	outcome	exposure	Wald ratio	1	-0.05523743	0.053701117	0.303663643	-0.16049162	0.05001676	0.946260451	0.851724961	1.051288716	0.854102813
SERPINA12	ebi-a-GCST010005	outcome	exposure	Wald ratio	1	-0.141578947	0.220526316	0.520870084	-0.573810526	0.290652632	0.867986648	0.56337459	1.337299967	0.854102813
SERPINA9	ebi-a-GCST010005	outcome	exposure	Wald ratio	1	-0.185769231	0.234230769	0.427717554	-0.644861538	0.273323077	0.830465219	0.524735193	1.314324804	0.854102813
SERPINF1	ebi-a-GCST010005	outcome	exposure	Wald ratio	1	-0.09752809	0.104494382	0.35064789	-0.302337079	0.107280899	0.907076862	0.739088892	1.11324692	0.854102813
SERPING1	ebi-a-GCST010005	outcome	exposure	Wald ratio	1	0.07641196	0.077740864	0.325653713	-0.075960133	0.228784053	1.079407155	0.926853157	1.257070549	0.854102813
SF1	ebi-a-GCST010005	outcome	exposure	Wald ratio	1	-0.210144928	0.189130435	0.266520526	-0.58084058	0.160550725	0.810466779	0.559427925	1.17415733	0.854102813
SFRP2	ebi-a-GCST010005	outcome	exposure	Wald ratio	1	0.172580645	0.224193548	0.44142793	-0.26683871	0.612	1.188367653	0.765796577	1.844115945	0.854102813
SH2D1A	ebi-a-GCST010005	outcome	exposure	Wald ratio	1	-0.077745665	0.121098266	0.520870084	-0.315098266	0.159606936	0.925199708	0.729717164	1.173049697	0.854102813
SIGLEC12	ebi-a-GCST010005	outcome	exposure	Wald ratio	1	-0.057725322	0.089914163	0.520870084	-0.233957082	0.118506438	0.943909183	0.791395781	1.125814122	0.854102813
SIGLEC14	ebi-a-GCST010005	outcome	exposure	Wald ratio	1	-0.121338912	0.109205021	0.266520526	-0.335380753	0.092702929	0.885733723	0.715065771	1.097135759	0.854102813
SIRPB1	ebi-a-GCST010005	outcome	exposure	Wald ratio	1	-0.068590604	0.059597315	0.249773007	-0.185401342	0.048220134	0.933708858	0.830770793	1.049401639	0.854102813
SLC35G2	ebi-a-GCST010005	outcome	exposure	Wald ratio	1	0.054343434	0.084646465	0.520870084	-0.111563636	0.220250505	1.055847154	0.894434471	1.246388918	0.854102813
SLC5A8	ebi-a-GCST010005	outcome	exposure	Wald ratio	1	0.116129032	0.173476703	0.503226648	-0.223885305	0.456143369	1.123140784	0.799406817	1.577976562	0.854102813
SLC6A14	ebi-a-GCST010005	outcome	exposure	Wald ratio	1	-0.241450777	0.216580311	0.264922191	-0.665948187	0.183046632	0.785487467	0.513786132	1.200870406	0.854102813
SMR3A	ebi-a-GCST010005	outcome	exposure	Wald ratio	1	-0.082570423	0.089964789	0.358719278	-0.258901408	0.093760563	0.920746594	0.771899122	1.098296742	0.854102813
SOCS3	ebi-a-GCST010005	outcome	exposure	Wald ratio	1	-0.101440576	0.069027611	0.141679546	-0.236734694	0.033853541	0.903534869	0.78920064	1.034433094	0.854102813
SOD2	ebi-a-GCST010005	outcome	exposure	Wald ratio	1	-0.054588608	0.076424051	0.475050524	-0.204379747	0.095202532	0.946874605	0.815152761	1.099881593	0.854102813
SPATA20	ebi-a-GCST010005	outcome	exposure	Wald ratio	1	-0.203162055	0.170750988	0.234119185	-0.537833992	0.131509881	0.81614597	0.584011858	1.140549178	0.854102813
SPINT1	ebi-a-GCST010005	outcome	exposure	Wald ratio	1	-0.146327684	0.116101695	0.207546508	-0.373887006	0.081231638	0.863874579	0.688054654	1.084622108	0.854102813
SPOCK3	ebi-a-GCST010005	outcome	exposure	Wald ratio	1	-0.144623656	0.225268817	0.520870084	-0.586150538	0.296903226	0.8653479	0.556465259	1.345685066	0.854102813
ST6GALNAC1	ebi-a-GCST010005	outcome	exposure	Wald ratio	1	0.09962963	0.155185185	0.520870084	-0.204533333	0.403792593	1.104761671	0.815027574	1.497493324	0.854102813
STIM1	ebi-a-GCST010005	outcome	exposure	Wald ratio	1	-0.162934363	0.24980695	0.514245642	-0.652555985	0.326687259	0.849646955	0.52071314	1.386367835	0.854102813
STK16	ebi-a-GCST010005	outcome	exposure	Wald ratio	1	0.188823529	0.245294118	0.44142793	-0.291952941	0.6696	1.207827788	0.746803679	1.953455782	0.854102813
STX10	ebi-a-GCST010005	outcome	exposure	Wald ratio	1	0.068105066	0.085928705	0.428024652	-0.100315197	0.236525328	1.070477773	0.904552261	1.266839642	0.854102813
STX1A	ebi-a-GCST010005	outcome	exposure	Wald ratio	1	-0.087337662	0.136038961	0.520870084	-0.353974026	0.179298701	0.916367621	0.701893198	1.19637805	0.854102813
SUMF1	ebi-a-GCST010005	outcome	exposure	Wald ratio	1	-0.109765625	0.166015625	0.508499149	-0.43515625	0.215625	0.896044121	0.64716354	1.240637053	0.854102813
SURF1	ebi-a-GCST010005	outcome	exposure	Wald ratio	1	-0.165392354	0.122032193	0.175316455	-0.404575453	0.073790744	0.847561095	0.667260034	1.076581501	0.854102813
SVEP1	ebi-a-GCST010005	outcome	exposure	Wald ratio	1	0.213837375	0.220114123	0.331307256	-0.217586305	0.645261056	1.23842124	0.804458173	1.906484663	0.854102813
SYTL4	ebi-a-GCST010005	outcome	exposure	Wald ratio	1	0.097818182	0.152363636	0.520870084	-0.200814545	0.396450909	1.102762265	0.818064131	1.486539461	0.854102813
TBCA	ebi-a-GCST010005	outcome	exposure	Wald ratio	1	0.031563201	0.048391922	0.514245642	-0.063284966	0.126411369	1.032066601	0.938675945	1.134748872	0.854102813
TCN1	ebi-a-GCST010005	outcome	exposure	Wald ratio	1	0.157391304	0.179565217	0.38075104	-0.194556522	0.50933913	1.170453528	0.823199648	1.664191018	0.854102813
TDGF1	ebi-a-GCST010005	outcome	exposure	Wald ratio	1	-0.030559758	0.036081694	0.397017324	-0.101279879	0.040160363	0.969902471	0.903680076	1.040977695	0.854102813
TFRC	ebi-a-GCST010005	outcome	exposure	Wald ratio	1	-0.215346535	0.20990099	0.304918266	-0.626752475	0.196059406	0.806261994	0.534324218	1.216599176	0.854102813
THBS2	ebi-a-GCST010005	outcome	exposure	Wald ratio	1	0.095915842	0.085148515	0.259973617	-0.070975248	0.262806931	1.10066643	0.931484948	1.300575593	0.854102813
TMEM132A	ebi-a-GCST010005	outcome	exposure	Wald ratio	1	-0.126375405	0.084466019	0.134609729	-0.291928803	0.039177994	0.881283947	0.746821706	1.039955573	0.854102813
TMEM190	ebi-a-GCST010005	outcome	exposure	Wald ratio	1	0.07442327	0.042527583	0.080118314	-0.008930792	0.157777332	1.077262682	0.991108969	1.170905443	0.854102813
TNFRSF11B	ebi-a-GCST010005	outcome	exposure	Wald ratio	1	0.150273224	0.233333333	0.519557211	-0.307060109	0.607606557	1.162151727	0.735606383	1.836031699	0.854102813
TP53	ebi-a-GCST010005	outcome	exposure	Wald ratio	1	0.155491329	0.242196532	0.520870084	-0.319213873	0.630196532	1.168231807	0.726720107	1.877979626	0.854102813
TPPP2	ebi-a-GCST010005	outcome	exposure	Wald ratio	1	-0.305390836	0.220215633	0.165508581	-0.737013477	0.126231806	0.736835337	0.478540957	1.134545132	0.854102813
TPSG1	ebi-a-GCST010005	outcome	exposure	Wald ratio	1	-0.151977401	0.236723164	0.520870084	-0.615954802	0.312	0.859007693	0.540124937	1.366154693	0.854102813
UCMA	ebi-a-GCST010005	outcome	exposure	Wald ratio	1	0.090784983	0.105631399	0.390091893	-0.11625256	0.297822526	1.095033529	0.890250354	1.346922722	0.854102813
WDR1	ebi-a-GCST010005	outcome	exposure	Wald ratio	1	0.110699588	0.172427984	0.520870084	-0.227259259	0.448658436	1.117059279	0.7967142	1.566209605	0.854102813
XG	ebi-a-GCST010005	outcome	exposure	Wald ratio	1	0.15	0.215104167	0.485592192	-0.271604167	0.571604167	1.161834243	0.762155888	1.771105923	0.854102813
APOL1	ebi-a-GCST010005	outcome	exposure	MR Egger	4	0.124278691	0.142093692	0.474010893	-0.154224946	0.402782327	1.132331397	0.857079203	1.495981222	0.854639049
C1QTNF1	ebi-a-GCST010005	outcome	exposure	MR Egger	3	-0.141173394	0.139332963	0.495823132	-0.414266002	0.131919214	0.868338734	0.660825147	1.141016137	0.854639049
CRP	ebi-a-GCST010005	outcome	exposure	MR Egger	3	-0.725927951	1.033589793	0.610202527	-2.751763945	1.299908043	0.483875348	0.063815195	3.668959265	0.854639049
GPNMB	ebi-a-GCST010005	outcome	exposure	MR Egger	3	-0.209310778	0.170183589	0.434593398	-0.542870611	0.124249056	0.811143111	0.581077807	1.132297841	0.854639049
GRN	ebi-a-GCST010005	outcome	exposure	MR Egger	3	-0.061792674	0.143218386	0.740687176	-0.34250071	0.218915362	0.940077769	0.709992615	1.244725921	0.854639049
IL6ST	ebi-a-GCST010005	outcome	exposure	MR Egger	5	0.287902524	0.442199939	0.561424799	-0.578809356	1.154614404	1.333627302	0.560565403	3.172799764	0.854639049
ITIH1	ebi-a-GCST010005	outcome	exposure	MR Egger	3	0.080546823	0.169214723	0.717170913	-0.251114034	0.412207679	1.083879595	0.777933656	1.51014803	0.854639049
JAK2	ebi-a-GCST010005	outcome	exposure	MR Egger	3	-0.188058384	0.358365958	0.692344714	-0.890455662	0.514338893	0.828566331	0.410468675	1.672532414	0.854639049
MMP8	ebi-a-GCST010005	outcome	exposure	MR Egger	3	0.080384561	0.171517425	0.720989591	-0.255789593	0.416558714	1.083703737	0.774304871	1.516733052	0.854639049
RETN	ebi-a-GCST010005	outcome	exposure	MR Egger	3	12.7860531	10.54475582	0.43902959	-7.881668298	33.4537745	357200.7043	0.000377603	3.37901E+14	0.854639049
TIE1	ebi-a-GCST010005	outcome	exposure	MR Egger	3	0.185373147	0.0911475	0.290924745	0.006724047	0.364022246	1.203667501	1.006746704	1.439106229	0.854639049
TMEM87B	ebi-a-GCST010005	outcome	exposure	MR Egger	3	-2.031670767	0.593528106	0.180945404	-3.194985854	-0.868355679	0.131116273	0.040967105	0.419641007	0.854639049
TOR1AIP1	ebi-a-GCST010005	outcome	exposure	MR Egger	3	0.226928955	0.281070367	0.567594327	-0.323968964	0.777826874	1.254740721	0.723272689	2.176736798	0.854639049
NFASC	ebi-a-GCST010005	outcome	exposure	Wald ratio	1	0.052855407	0.082867558	0.523584406	-0.109565006	0.21527582	1.054277193	0.896223902	1.240203923	0.855390803
CD33	ebi-a-GCST010005	outcome	exposure	Wald ratio	1	0.030084746	0.047775424	0.528883192	-0.063555085	0.123724576	1.030541864	0.938422425	1.13170413	0.859053047
RARRES1	ebi-a-GCST010005	outcome	exposure	Wald ratio	1	-0.025729245	0.040837696	0.528670619	-0.105771129	0.05431264	0.974598932	0.899630523	1.055814641	0.859053047
CASP3	ebi-a-GCST010005	outcome	exposure	Wald ratio	1	0.09040404	0.151767677	0.551393113	-0.207060606	0.387868687	1.094616464	0.812970378	1.473836238	0.859932137
CSMD1	ebi-a-GCST010005	outcome	exposure	Wald ratio	1	-0.132984293	0.217277487	0.540505873	-0.558848168	0.292879581	0.875478843	0.57186738	1.340281386	0.859932137
CST6	ebi-a-GCST010005	outcome	exposure	Wald ratio	1	-0.142211055	0.239698492	0.55298615	-0.612020101	0.32759799	0.86743816	0.542254354	1.387631019	0.859932137
CTRB1	ebi-a-GCST010005	outcome	exposure	Wald ratio	1	-0.044667697	0.072797527	0.539487542	-0.18735085	0.098015456	0.956315215	0.829152777	1.102979833	0.859932137
DHX38	ebi-a-GCST010005	outcome	exposure	Wald ratio	1	0.125	0.209313725	0.550380738	-0.285254902	0.535254902	1.133148453	0.751822589	1.70788353	0.859932137
FAM213A	ebi-a-GCST010005	outcome	exposure	Wald ratio	1	-0.138829787	0.225531915	0.538180972	-0.58087234	0.303212766	0.870376165	0.559410158	1.354202562	0.859932137
GCK	ebi-a-GCST010005	outcome	exposure	Wald ratio	1	0.134210526	0.224736842	0.550380738	-0.306273684	0.574694737	1.143633559	0.73618511	1.776588117	0.859932137
GPHA2	ebi-a-GCST010005	outcome	exposure	Wald ratio	1	-0.057758621	0.092456897	0.532162312	-0.238974138	0.123456897	0.943877753	0.787435247	1.131401236	0.859932137
JAM2	ebi-a-GCST010005	outcome	exposure	Wald ratio	1	0.146551724	0.245402299	0.550380738	-0.334436782	0.62754023	1.157834817	0.715741091	1.872997764	0.859932137
MLN	ebi-a-GCST010005	outcome	exposure	Wald ratio	1	0.125726141	0.207053942	0.543708618	-0.280099585	0.531551867	1.133971578	0.75570848	1.701570873	0.859932137
NDUFS4	ebi-a-GCST010005	outcome	exposure	Wald ratio	1	-0.029621125	0.0489093	0.544757951	-0.125483352	0.066241102	0.970813281	0.882070449	1.0684843	0.859932137
OAF	ebi-a-GCST010005	outcome	exposure	Wald ratio	1	0.066568915	0.112463343	0.553906465	-0.153859238	0.286997067	1.06883462	0.857392701	1.332420306	0.859932137
PGRMC2	ebi-a-GCST010005	outcome	exposure	Wald ratio	1	-0.069680851	0.113297872	0.538539218	-0.291744681	0.152382979	0.93269144	0.746959225	1.16460617	0.859932137
SPTAN1	ebi-a-GCST010005	outcome	exposure	Wald ratio	1	0.119811321	0.201415094	0.551945229	-0.274962264	0.514584906	1.127284136	0.759600787	1.672943928	0.859932137
TMEM2	ebi-a-GCST010005	outcome	exposure	Wald ratio	1	-0.12037037	0.198611111	0.544474509	-0.509648148	0.268907407	0.886592008	0.600706901	1.308533975	0.859932137
TPST2	ebi-a-GCST010005	outcome	exposure	Wald ratio	1	-0.10617284	0.176954733	0.548506236	-0.453004115	0.240658436	0.899269205	0.635715518	1.272086462	0.859932137
AGT	ebi-a-GCST010005	outcome	exposure	Wald ratio	1	0.172835821	0.14	0.217001164	-0.101564179	0.447235821	1.188670934	0.903423197	1.563983076	0.860789147
ANG	ebi-a-GCST010005	outcome	exposure	Wald ratio	1	0.097022333	0.077419355	0.210131064	-0.054719603	0.248764268	1.101884981	0.946750577	1.282439685	0.860789147
C7	ebi-a-GCST010005	outcome	exposure	Wald ratio	1	0.145496536	0.111316397	0.191194392	-0.072683603	0.363676674	1.156613728	0.929895	1.438609	0.860789147
CGA;CGB3;CGB7	ebi-a-GCST010005	outcome	exposure	Wald ratio	1	0.221875	0.165625	0.180368059	-0.10275	0.5465	1.248415316	0.902352533	1.727197236	0.860789147
SCARF1	ebi-a-GCST010005	outcome	exposure	Wald ratio	1	0.105762712	0.085932203	0.218409187	-0.062664407	0.274189831	1.111558086	0.93925863	1.315464494	0.860789147
RSPO3	ebi-a-GCST010005	outcome	exposure	Wald ratio	1	0.09037037	0.153703704	0.556564641	-0.210888889	0.39162963	1.094579608	0.809864047	1.479389688	0.86167859
TXNDC12	ebi-a-GCST010005	outcome	exposure	Wald ratio	1	0.037975859	0.064902507	0.558465954	-0.089233055	0.165184773	1.038706157	0.914632389	1.179611058	0.862246886
NGFR	ebi-a-GCST010005	outcome	exposure	MR Egger	3	0.13783122	0.456576585	0.813355541	-0.757058888	1.032721327	1.147781811	0.469043911	2.808698832	0.86252629
PTHLH	ebi-a-GCST010005	outcome	exposure	MR Egger	3	0.219678216	1.001434243	0.86252629	-1.7431329	2.182489331	1.245675827	0.174971373	8.868355076	0.86252629
GNLY	ebi-a-GCST010005	outcome	exposure	Wald ratio	1	0.038501292	0.066666667	0.563588651	-0.092165375	0.169167959	1.039252071	0.911954323	1.184319039	0.867772114
QSOX2	ebi-a-GCST010005	outcome	exposure	Wald ratio	1	-0.067787115	0.118767507	0.568165922	-0.300571429	0.164997199	0.934459385	0.740395017	1.179389815	0.872429641
CSGALNACT2	ebi-a-GCST010005	outcome	exposure	Wald ratio	1	-0.137244898	0.245408163	0.57599005	-0.618244898	0.343755102	0.871756709	0.538889414	1.41023323	0.877253138
MFGE8	ebi-a-GCST010005	outcome	exposure	Wald ratio	1	0.105777778	0.188888889	0.575479438	-0.264444444	0.476	1.111574832	0.767632294	1.609623016	0.877253138
PPBP	ebi-a-GCST010005	outcome	exposure	Wald ratio	1	0.134831461	0.241011236	0.575861087	-0.337550562	0.607213483	1.144343901	0.713515897	1.835310144	0.877253138
AHSG	ebi-a-GCST010005	outcome	exposure	Wald ratio	1	0.04416	0.07952	0.5786676	-0.1116992	0.2000192	1.045149565	0.894313226	1.221426209	0.87743967
ERMAP	ebi-a-GCST010005	outcome	exposure	Wald ratio	1	0.126714801	0.228519856	0.579235084	-0.321184116	0.574613718	1.135093245	0.725289702	1.776444187	0.87743967
IGF2R	ebi-a-GCST010005	outcome	exposure	Wald ratio	1	-0.039265851	0.072191324	0.586500852	-0.180760845	0.102229143	0.961495061	0.834634942	1.107637251	0.886057738
B3GALT6	ebi-a-GCST010005	outcome	exposure	Wald ratio	1	0.436900369	0.26900369	0.104345365	-0.090346863	0.964147601	1.54790185	0.913614231	2.622551245	0.890948885
CBR1	ebi-a-GCST010005	outcome	exposure	Wald ratio	1	-0.053333333	0.099670782	0.592584193	-0.248688066	0.142021399	0.948063938	0.779823189	1.152601313	0.892848033
APOL1	ebi-a-GCST010005	outcome	exposure	Weighted median	4	0.038111805	0.044753323	0.394437684	-0.049604708	0.125828319	1.038847375	0.951605512	1.13408745	0.894512972
IL6ST	ebi-a-GCST010005	outcome	exposure	Weighted median	5	0.096687339	0.135984532	0.477073585	-0.169842343	0.363217021	1.101515919	0.843797837	1.43794789	0.894512972
ITIH1	ebi-a-GCST010005	outcome	exposure	Weighted median	3	-0.055819945	0.057822069	0.33435732	-0.1691512	0.05751131	0.9457094	0.844381223	1.05919725	0.894512972
JAK2	ebi-a-GCST010005	outcome	exposure	Weighted median	3	0.096901524	0.083602531	0.246426003	-0.066959437	0.260762485	1.101751872	0.935233137	1.297919353	0.894512972
PTHLH	ebi-a-GCST010005	outcome	exposure	Weighted median	3	0.10530572	0.131755372	0.424144417	-0.15293481	0.36354625	1.111050228	0.858185665	1.438421382	0.894512972
RETN	ebi-a-GCST010005	outcome	exposure	Weighted median	3	-0.172879121	0.220059952	0.432101804	-0.604196626	0.258438385	0.841239297	0.546513305	1.294906362	0.894512972
TOR1AIP1	ebi-a-GCST010005	outcome	exposure	Weighted median	3	0.081038017	0.092804761	0.38254879	-0.100859314	0.262935349	1.084412122	0.904060212	1.300742622	0.894512972
CCL7	ebi-a-GCST010005	outcome	exposure	Wald ratio	1	0.0613	0.0569	0.281333469	-0.050224	0.172824	1.063217832	0.951016373	1.188656883	0.897587733
CCL8	ebi-a-GCST010005	outcome	exposure	Wald ratio	1	0.130425532	0.12106383	0.281333469	-0.106859574	0.367710638	1.139313094	0.898651858	1.444424018	0.897587733
IMPDH2	ebi-a-GCST010005	outcome	exposure	Wald ratio	1	0.126315789	0.117042607	0.2804856	-0.103087719	0.355719298	1.134640419	0.902047843	1.427206873	0.897587733
PCSK7	ebi-a-GCST010005	outcome	exposure	Wald ratio	1	-0.053575025	0.047331319	0.257670216	-0.146344411	0.039194361	0.947834827	0.863860129	1.039972594	0.897587733
ANXA1	ebi-a-GCST010005	outcome	exposure	Wald ratio	1	0.069987063	0.133117723	0.599059724	-0.190923674	0.330897801	1.072494307	0.826195646	1.392217501	0.90019135
INHBC	ebi-a-GCST010005	outcome	exposure	Wald ratio	1	0.126900585	0.242690058	0.601049714	-0.34877193	0.602573099	1.135304146	0.705554028	1.82681333	0.900773171
IL17RD	ebi-a-GCST010005	outcome	exposure	Wald ratio	1	-0.04978355	0.096103896	0.604445698	-0.238147186	0.138580087	0.951435341	0.788086687	1.148641669	0.90345341
CPZ	ebi-a-GCST010005	outcome	exposure	Wald ratio	1	0.109230769	0.213846154	0.609497155	-0.309907692	0.528369231	1.115419725	0.733514662	1.696164	0.904022905
KLK11	ebi-a-GCST010005	outcome	exposure	Wald ratio	1	-0.030634391	0.060100167	0.610246082	-0.148430718	0.087161937	0.969830087	0.86205973	1.09107335	0.904022905
STOM	ebi-a-GCST010005	outcome	exposure	Wald ratio	1	0.049048626	0.09640592	0.610912097	-0.139906977	0.238004228	1.05027142	0.86943911	1.268714557	0.904022905
TCN2	ebi-a-GCST010005	outcome	exposure	Wald ratio	1	0.029655172	0.058344828	0.611261039	-0.08470069	0.144011034	1.030099266	0.918787246	1.154896852	0.904022905
ADH1B	ebi-a-GCST010005	outcome	exposure	Wald ratio	1	0.053333333	0.108333333	0.622501843	-0.159	0.265666667	1.05478118	0.852996359	1.304300219	0.904920459
CRYBB2	ebi-a-GCST010005	outcome	exposure	Wald ratio	1	0.113065327	0.231155779	0.624749356	-0.34	0.566130653	1.119705077	0.711770323	1.761438233	0.904920459
DOCK9	ebi-a-GCST010005	outcome	exposure	Wald ratio	1	0.075757576	0.154882155	0.624749356	-0.227811448	0.379326599	1.078701039	0.796274385	1.461300217	0.904920459
IL15RA	ebi-a-GCST010005	outcome	exposure	Wald ratio	1	0.044793713	0.090569745	0.620898736	-0.132722986	0.222310413	1.0458121	0.875707642	1.24895901	0.904920459
PPP2R3A	ebi-a-GCST010005	outcome	exposure	Wald ratio	1	0.078438662	0.158736059	0.621203639	-0.232684015	0.389561338	1.08159701	0.792403922	1.476333041	0.904920459
TMPRSS11D	ebi-a-GCST010005	outcome	exposure	Wald ratio	1	0.042213884	0.08630394	0.624749356	-0.126941839	0.211369606	1.043117561	0.880784899	1.23536887	0.904920459
TNS2	ebi-a-GCST010005	outcome	exposure	Wald ratio	1	0.058441558	0.119480519	0.624749356	-0.17574026	0.292623377	1.060183025	0.838835834	1.339938043	0.904920459
UROS	ebi-a-GCST010005	outcome	exposure	Wald ratio	1	0.116738197	0.232618026	0.615776543	-0.339193133	0.572669528	1.123825171	0.712344858	1.772993796	0.904920459
ACP1	ebi-a-GCST010005	outcome	exposure	Wald ratio	1	-0.016895715	0.035731609	0.636319715	-0.086929669	0.053138238	0.983246217	0.916741569	1.054575417	0.907886132
AGRP	ebi-a-GCST010005	outcome	exposure	Wald ratio	1	0.084165652	0.120219245	0.483864033	-0.151464068	0.319795371	1.087809076	0.859448763	1.376845994	0.907886132
ALPL	ebi-a-GCST010005	outcome	exposure	Wald ratio	1	-0.062650602	0.08935743	0.483225886	-0.237791165	0.11248996	0.939271596	0.788367313	1.119061021	0.907886132
C1R	ebi-a-GCST010005	outcome	exposure	Wald ratio	1	-0.075	0.078717949	0.340707261	-0.229287179	0.079287179	0.927743486	0.795100164	1.082515154	0.907886132
C1S	ebi-a-GCST010005	outcome	exposure	Wald ratio	1	0.039886578	0.080718336	0.621203639	-0.118321361	0.198094518	1.040692731	0.888410506	1.219077613	0.907886132
CA13	ebi-a-GCST010005	outcome	exposure	Wald ratio	1	-0.091666667	0.128763441	0.476526831	-0.344043011	0.160709677	0.912409235	0.708898437	1.174343981	0.907886132
CAPN1;CAPNS1	ebi-a-GCST010005	outcome	exposure	Wald ratio	1	-0.072984749	0.106535948	0.493298756	-0.281795207	0.135825708	0.929615007	0.75442817	1.145482228	0.907886132
CDON	ebi-a-GCST010005	outcome	exposure	Wald ratio	1	0.064053076	0.089746683	0.475406721	-0.111850422	0.239956574	1.066148984	0.894177997	1.271193946	0.907886132
CFP	ebi-a-GCST010005	outcome	exposure	Wald ratio	1	-0.061647059	0.100235294	0.538539218	-0.258108235	0.134814118	0.940214669	0.772511615	1.144324055	0.907886132
CMPK1	ebi-a-GCST010005	outcome	exposure	Wald ratio	1	-0.083333333	0.158148148	0.598240752	-0.393303704	0.226637037	0.920044415	0.67482377	1.254374494	0.907886132
CNDP1	ebi-a-GCST010005	outcome	exposure	Wald ratio	1	0.070857143	0.127142857	0.577320173	-0.178342857	0.320057143	1.073427868	0.836655521	1.37720646	0.907886132
CPB2	ebi-a-GCST010005	outcome	exposure	Wald ratio	1	-0.042756184	0.051943463	0.410434496	-0.144565371	0.059053004	0.958144973	0.865398339	1.060831467	0.907886132
CST5	ebi-a-GCST010005	outcome	exposure	Wald ratio	1	0.063231198	0.074791086	0.39786655	-0.083359331	0.209821727	1.0652731	0.920020495	1.233458148	0.907886132
CST7	ebi-a-GCST010005	outcome	exposure	Wald ratio	1	0.063433814	0.063695937	0.319306134	-0.061410223	0.188277851	1.065488963	0.940437372	1.207168881	0.907886132
ESR1	ebi-a-GCST010005	outcome	exposure	Wald ratio	1	-0.084018265	0.112785388	0.456308433	-0.305077626	0.137041096	0.919414463	0.737066157	1.146875279	0.907886132
F7	ebi-a-GCST010005	outcome	exposure	Wald ratio	1	-0.041213768	0.060688406	0.497071666	-0.160163043	0.077735507	0.959623971	0.852004864	1.080836747	0.907886132
FN1	ebi-a-GCST010005	outcome	exposure	Wald ratio	1	-0.062025316	0.06511955	0.340851677	-0.189659634	0.065609001	0.939859093	0.82724065	1.067809124	0.907886132
GP6	ebi-a-GCST010005	outcome	exposure	Wald ratio	1	-0.071689498	0.085235921	0.40030792	-0.238751903	0.095372907	0.930819873	0.787610262	1.100069002	0.907886132
IGFBP3	ebi-a-GCST010005	outcome	exposure	Wald ratio	1	0.081308411	0.110046729	0.459995959	-0.134383178	0.297	1.08470538	0.874255006	1.345815299	0.907886132
IL17RA	ebi-a-GCST010005	outcome	exposure	Wald ratio	1	0.032102564	0.05025641	0.522968982	-0.0664	0.130605128	1.03262341	0.935756487	1.139517729	0.907886132
MAP2K2	ebi-a-GCST010005	outcome	exposure	Wald ratio	1	0.062794613	0.087542088	0.473184262	-0.108787879	0.234377104	1.064808119	0.896920653	1.264121108	0.907886132
MST1	ebi-a-GCST010005	outcome	exposure	Wald ratio	1	0.017321016	0.035026944	0.620949227	-0.051331794	0.085973826	1.017471895	0.949963426	1.089777804	0.907886132
PPID	ebi-a-GCST010005	outcome	exposure	Wald ratio	1	0.046506986	0.090219561	0.606212943	-0.130323353	0.223337325	1.047605398	0.877811542	1.250242241	0.907886132
PRSS27	ebi-a-GCST010005	outcome	exposure	Wald ratio	1	-0.085227273	0.161742424	0.598240752	-0.402242424	0.231787879	0.918303555	0.668818588	1.260852247	0.907886132
SERPINA1	ebi-a-GCST010005	outcome	exposure	Wald ratio	1	0.070491803	0.115925059	0.54313388	-0.156721311	0.297704918	1.073035774	0.854942288	1.346764323	0.907886132
SERPINA3	ebi-a-GCST010005	outcome	exposure	Wald ratio	1	-0.060648148	0.128472222	0.636875346	-0.312453704	0.191157407	0.941154328	0.731649501	1.210650002	0.907886132
IL23R	ebi-a-GCST010005	outcome	exposure	Wald ratio	1	0.09952381	0.207142857	0.630900503	-0.30647619	0.50552381	1.104644771	0.736036043	1.657853693	0.911480932
CPA4	ebi-a-GCST010005	outcome	exposure	Wald ratio	1	0.016638079	0.03593482	0.643359235	-0.053794168	0.087070326	1.016777263	0.947627138	1.090973401	0.912429808
CRISP2	ebi-a-GCST010005	outcome	exposure	Wald ratio	1	0.034210526	0.073157895	0.64005214	-0.109178947	0.1776	1.034802437	0.896569964	1.194347487	0.912429808
DNAJC30	ebi-a-GCST010005	outcome	exposure	Wald ratio	1	-0.073259053	0.158774373	0.644509135	-0.384456825	0.237938719	0.929360045	0.680820341	1.268631447	0.912429808
POMGNT2	ebi-a-GCST010005	outcome	exposure	Wald ratio	1	0.07890625	0.166015625	0.634577351	-0.246484375	0.404296875	1.08210287	0.781543573	1.498248674	0.912429808
PTPN4	ebi-a-GCST010005	outcome	exposure	Wald ratio	1	-0.110526316	0.232706767	0.634815761	-0.566631579	0.345578947	0.895362768	0.567433578	1.412807624	0.912429808
TAPBPL	ebi-a-GCST010005	outcome	exposure	Wald ratio	1	0.016613672	0.036009539	0.644534137	-0.053965024	0.087192369	1.016752447	0.947465245	1.091106554	0.912429808
TPST1	ebi-a-GCST010005	outcome	exposure	Wald ratio	1	0.093939394	0.199134199	0.637113003	-0.296363636	0.484242424	1.098493169	0.743517009	1.622945039	0.912429808
VCAM1	ebi-a-GCST010005	outcome	exposure	Wald ratio	1	0.102139037	0.221390374	0.644545612	-0.331786096	0.536064171	1.10753745	0.717640812	1.709266227	0.912429808
CFI	ebi-a-GCST010005	outcome	exposure	Wald ratio	1	-0.063782051	0.139102564	0.646575057	-0.336423077	0.208858974	0.938209459	0.714320829	1.232271204	0.913002971
NRCAM	ebi-a-GCST010005	outcome	exposure	Wald ratio	1	-0.044444444	0.256790123	0.862590964	-0.547753086	0.458864198	0.956528739	0.578247624	1.582275811	0.913331609
CXCL11	ebi-a-GCST010005	outcome	exposure	Wald ratio	1	0.08111588	0.178969957	0.650377797	-0.269665236	0.431896996	1.084496561	0.763635089	1.540176462	0.916070982
GNRH2	ebi-a-GCST010005	outcome	exposure	Wald ratio	1	0.10625	0.235833333	0.652328302	-0.355983333	0.568483333	1.112099867	0.700484295	1.765587212	0.916521264
OAS1	ebi-a-GCST010005	outcome	exposure	Wald ratio	1	-0.070740741	0.158888889	0.65615973	-0.382162963	0.240681481	0.931703414	0.682383841	1.272115778	0.919605408
NID2	ebi-a-GCST010005	outcome	exposure	Wald ratio	1	0.046700508	0.105583756	0.658266565	-0.160243655	0.25364467	1.047808152	0.851936185	1.288713804	0.920263208
ART3	ebi-a-GCST010005	outcome	exposure	Wald ratio	1	0.064497041	0.148224852	0.663468257	-0.226023669	0.355017751	1.066622423	0.797699221	1.426205971	0.920664594
IL7R	ebi-a-GCST010005	outcome	exposure	Wald ratio	1	-0.044705882	0.102588235	0.662996489	-0.245778824	0.156367059	0.956278699	0.782095187	1.16925531	0.920664594
MUL1	ebi-a-GCST010005	outcome	exposure	Wald ratio	1	-0.071008403	0.162815126	0.662743114	-0.39012605	0.248109244	0.931454065	0.676971537	1.281599931	0.920664594
FUT10	ebi-a-GCST010005	outcome	exposure	Wald ratio	1	0.04	0.093555556	0.668976267	-0.143368889	0.223368889	1.040810774	0.866434392	1.250281704	0.923746099
SELL	ebi-a-GCST010005	outcome	exposure	Wald ratio	1	0.03926499	0.091489362	0.667795529	-0.140054159	0.218584139	1.040046049	0.869311153	1.244313708	0.923746099
GGH	ebi-a-GCST010005	outcome	exposure	Wald ratio	1	0.043804756	0.103754693	0.672882387	-0.159554443	0.247163955	1.044778348	0.852523552	1.280389022	0.924596336
PI3	ebi-a-GCST010005	outcome	exposure	Wald ratio	1	-0.060106383	0.142287234	0.672711253	-0.338989362	0.218776596	0.941664351	0.712490029	1.244553207	0.924596336
PPA1	ebi-a-GCST010005	outcome	exposure	Wald ratio	1	-0.048129676	0.111221945	0.66520699	-0.266124688	0.169865337	0.953010197	0.766343567	1.185145245	0.92851809
SPON1	ebi-a-GCST010005	outcome	exposure	Wald ratio	1	-0.0456	0.1104	0.679574759	-0.261984	0.170784	0.955424055	0.769523336	1.186234495	0.93151467
ADAMTS13	ebi-a-GCST010005	outcome	exposure	Wald ratio	1	-0.033256881	0.084288991	0.693169245	-0.198463303	0.131949541	0.967290049	0.819989862	1.141050742	0.93308993
C1QTNF5	ebi-a-GCST010005	outcome	exposure	Wald ratio	1	0.06504065	0.170731707	0.703238583	-0.269593496	0.399674797	1.067202406	0.763689874	1.49133963	0.93308993
CEL	ebi-a-GCST010005	outcome	exposure	Wald ratio	1	0.068175182	0.175766423	0.698109462	-0.276327007	0.412677372	1.070552834	0.758564834	1.510857503	0.93308993
CTSF	ebi-a-GCST010005	outcome	exposure	Wald ratio	1	0.072340426	0.190638298	0.70434312	-0.301310638	0.445991489	1.075021246	0.739847912	1.562038173	0.93308993
FCER2	ebi-a-GCST010005	outcome	exposure	Wald ratio	1	0.055882353	0.138235294	0.686024978	-0.215058824	0.326823529	1.057473268	0.806493998	1.386556769	0.93308993
FLRT3	ebi-a-GCST010005	outcome	exposure	Wald ratio	1	-0.042792793	0.113288288	0.705628506	-0.264837838	0.179252252	0.958109897	0.767330372	1.196322481	0.93308993
IL18R1	ebi-a-GCST010005	outcome	exposure	Wald ratio	1	0.021562156	0.05379538	0.688554128	-0.083876788	0.1270011	1.021796299	0.919544548	1.135418267	0.93308993
KDELC2	ebi-a-GCST010005	outcome	exposure	Wald ratio	1	-0.03805175	0.09870624	0.699863294	-0.231515982	0.155412481	0.962663121	0.793330017	1.168139697	0.93308993
LILRB4	ebi-a-GCST010005	outcome	exposure	Wald ratio	1	-0.08940678	0.231355932	0.699165732	-0.542864407	0.364050847	0.914473509	0.581081413	1.439147389	0.93308993
NPTX2	ebi-a-GCST010005	outcome	exposure	Wald ratio	1	0.082159624	0.217370892	0.705453057	-0.343887324	0.508206573	1.085629089	0.709008812	1.662307293	0.93308993
NRP2	ebi-a-GCST010005	outcome	exposure	Wald ratio	1	0.085645933	0.215311005	0.690793999	-0.336363636	0.507655502	1.089420532	0.71436329	1.661391497	0.93308993
NTN4	ebi-a-GCST010005	outcome	exposure	Wald ratio	1	-0.081654676	0.202158273	0.686275527	-0.477884892	0.31457554	0.921590151	0.620093571	1.369677814	0.93308993
NUDT12	ebi-a-GCST010005	outcome	exposure	Wald ratio	1	0.056648936	0.147606383	0.701138708	-0.232659574	0.345957447	1.05828422	0.792423289	1.413342472	0.93308993
PRSS22	ebi-a-GCST010005	outcome	exposure	Wald ratio	1	-0.056351792	0.144625407	0.696803036	-0.33981759	0.227114007	0.945206562	0.711900169	1.254972935	0.93308993
SIGLEC11	ebi-a-GCST010005	outcome	exposure	Wald ratio	1	0.031531532	0.083423423	0.705453057	-0.131978378	0.195041441	1.032033917	0.876359943	1.215361352	0.93308993
ARSK	ebi-a-GCST010005	outcome	exposure	Wald ratio	1	0.064081633	0.185714286	0.730053064	-0.299918367	0.428081633	1.06617943	0.740878698	1.534311326	0.938043901
ART4	ebi-a-GCST010005	outcome	exposure	Wald ratio	1	0.021216216	0.058378378	0.716286738	-0.093205405	0.135637838	1.02144288	0.911006355	1.145267046	0.938043901
ASPH	ebi-a-GCST010005	outcome	exposure	Wald ratio	1	-0.070934256	0.206920415	0.731741881	-0.47649827	0.334629758	0.931523132	0.620954002	1.397422904	0.938043901
C15orf48	ebi-a-GCST010005	outcome	exposure	Wald ratio	1	0.053429603	0.15234657	0.725805247	-0.245169675	0.352028881	1.054882728	0.782571744	1.42194959	0.938043901
CA6	ebi-a-GCST010005	outcome	exposure	Wald ratio	1	-0.022599705	0.062333826	0.716934162	-0.144774003	0.099574594	0.977653756	0.865217808	1.104700871	0.938043901
CCL21	ebi-a-GCST010005	outcome	exposure	Wald ratio	1	-0.037726524	0.105107084	0.719644337	-0.243736409	0.168283361	0.962976256	0.783694182	1.183271856	0.938043901
CCNH	ebi-a-GCST010005	outcome	exposure	Wald ratio	1	0.071966527	0.209205021	0.730846286	-0.338075314	0.482008368	1.074619373	0.713141576	1.619323336	0.938043901
CTSZ	ebi-a-GCST010005	outcome	exposure	Wald ratio	1	0.043370166	0.125690608	0.730053064	-0.202983425	0.289723757	1.044324396	0.816291771	1.33605836	0.938043901
DKK1	ebi-a-GCST010005	outcome	exposure	Wald ratio	1	-0.087912088	0.23956044	0.713639548	-0.557450549	0.381626374	0.915841387	0.572667191	1.464664746	0.938043901
GXYLT1	ebi-a-GCST010005	outcome	exposure	Wald ratio	1	0.044475921	0.128895184	0.730053064	-0.20815864	0.297110482	1.045479802	0.812078198	1.345963995	0.938043901
IL25	ebi-a-GCST010005	outcome	exposure	Wald ratio	1	0.022926829	0.064146341	0.720781562	-0.1028	0.148653659	1.023191669	0.902307417	1.16027107	0.938043901
POGLUT1	ebi-a-GCST010005	outcome	exposure	Wald ratio	1	-0.067766497	0.199746193	0.734411595	-0.459269036	0.323736041	0.934478651	0.63174526	1.382282393	0.938043901
PTGDS	ebi-a-GCST010005	outcome	exposure	Wald ratio	1	0.074747475	0.217676768	0.731306984	-0.35189899	0.501393939	1.077611992	0.703351164	1.651021091	0.938043901
SIRPG	ebi-a-GCST010005	outcome	exposure	Wald ratio	1	0.058174905	0.171102662	0.733856528	-0.277186312	0.393536122	1.059900361	0.757913276	1.482212823	0.938043901
TGFBI	ebi-a-GCST010005	outcome	exposure	Wald ratio	1	-0.034977578	0.095067265	0.71292951	-0.221309417	0.15135426	0.965627067	0.801468654	1.163408734	0.938043901
GRID2	ebi-a-GCST010005	outcome	exposure	Wald ratio	1	0.052592593	0.157407407	0.738290784	-0.255925926	0.361111111	1.05400015	0.774199315	1.434922888	0.940860364
JAKMIP3	ebi-a-GCST010005	outcome	exposure	Wald ratio	1	0.017430025	0.053435115	0.744280247	-0.087302799	0.12216285	1.017582815	0.916399569	1.129938097	0.942084456
PENK	ebi-a-GCST010005	outcome	exposure	Wald ratio	1	-0.029247312	0.088817204	0.741930591	-0.203329032	0.144834409	0.971176251	0.816009704	1.155848156	0.942084456
SIGIRR	ebi-a-GCST010005	outcome	exposure	Wald ratio	1	0.016871921	0.051724138	0.744280247	-0.084507389	0.118251232	1.017015056	0.918964865	1.125526844	0.942084456
APCS	ebi-a-GCST010005	outcome	exposure	Wald ratio	1	0.049940263	0.161648746	0.757364818	-0.266891278	0.366771804	1.051208298	0.765756321	1.443068579	0.942477872
BPI	ebi-a-GCST010005	outcome	exposure	Wald ratio	1	0.030590062	0.094875776	0.747132824	-0.15536646	0.216546584	1.031062746	0.856101393	1.241780931	0.942477872
CA10	ebi-a-GCST010005	outcome	exposure	Wald ratio	1	-0.051006711	0.169798658	0.763875681	-0.383812081	0.281798658	0.950272293	0.681259437	1.325511812	0.942477872
CNTN5	ebi-a-GCST010005	outcome	exposure	Wald ratio	1	-0.036920981	0.11866485	0.75569676	-0.269504087	0.195662125	0.963752287	0.763758158	1.216115941	0.942477872
FJX1	ebi-a-GCST010005	outcome	exposure	Wald ratio	1	-0.057575758	0.191666667	0.763875681	-0.433242424	0.318090909	0.944050369	0.648403284	1.37450121	0.942477872
GAL	ebi-a-GCST010005	outcome	exposure	Wald ratio	1	-0.07032967	0.239010989	0.768564681	-0.538791209	0.398131868	0.932086488	0.583453099	1.489040374	0.942477872
GZMB	ebi-a-GCST010005	outcome	exposure	Wald ratio	1	-0.021674141	0.073393124	0.767752738	-0.165524664	0.122176383	0.978559056	0.847448962	1.129953388	0.942477872
LAMC2	ebi-a-GCST010005	outcome	exposure	Wald ratio	1	-0.022402597	0.076948052	0.77094483	-0.173220779	0.128415584	0.977846477	0.84095193	1.137025435	0.942477872
LILRB5	ebi-a-GCST010005	outcome	exposure	Wald ratio	1	-0.011111111	0.037037037	0.764177156	-0.083703704	0.061481481	0.988950389	0.919703721	1.063410804	0.942477872
LYZ	ebi-a-GCST010005	outcome	exposure	Wald ratio	1	0.025949367	0.087341772	0.766389058	-0.145240506	0.197139241	1.026288983	0.864814275	1.217913612	0.942477872
NEO1	ebi-a-GCST010005	outcome	exposure	Wald ratio	1	0.063090129	0.217167382	0.771423169	-0.36255794	0.488738197	1.065122833	0.695893992	1.630257858	0.942477872
PDIA5	ebi-a-GCST010005	outcome	exposure	Wald ratio	1	0.02394636	0.08045977	0.765993935	-0.133754789	0.18164751	1.024235377	0.87480455	1.199191416	0.942477872
QPCTL	ebi-a-GCST010005	outcome	exposure	Wald ratio	1	-0.05	0.156597222	0.749506262	-0.356930556	0.256930556	0.951229425	0.699821095	1.292955335	0.942477872
RGMB	ebi-a-GCST010005	outcome	exposure	Wald ratio	1	0.059722222	0.192592593	0.756487837	-0.317759259	0.437203704	1.061541633	0.727777973	1.548371454	0.942477872
SNCA	ebi-a-GCST010005	outcome	exposure	Wald ratio	1	-0.064940239	0.205577689	0.752084884	-0.46787251	0.337992032	0.937123465	0.62633337	1.402129331	0.942477872
VSIR	ebi-a-GCST010005	outcome	exposure	Wald ratio	1	-0.063837638	0.219188192	0.770863343	-0.493446494	0.365771218	0.938157308	0.610518615	1.441625387	0.942477872
MED1	ebi-a-GCST010005	outcome	exposure	Wald ratio	1	-0.028384279	0.098981077	0.774292489	-0.222387191	0.165618632	0.97201477	0.800605317	1.180122954	0.943931407
ADAMTS5	ebi-a-GCST010005	outcome	exposure	Wald ratio	1	-0.020596459	0.052842498	0.696706095	-0.124167754	0.082974837	0.9796142	0.883231663	1.086514468	0.946904226
ETHE1	ebi-a-GCST010005	outcome	exposure	Wald ratio	1	-0.041208791	0.121703297	0.734910742	-0.279747253	0.19732967	0.959628747	0.755974788	1.218145561	0.946904226
FETUB	ebi-a-GCST010005	outcome	exposure	Wald ratio	1	-0.056390977	0.166541353	0.734910742	-0.38281203	0.270030075	0.945169524	0.681941072	1.310003849	0.946904226
TIMP3	ebi-a-GCST010005	outcome	exposure	Wald ratio	1	0.018259936	0.050161117	0.715838821	-0.080055854	0.116575725	1.018427668	0.923064788	1.123642595	0.946904226
COLEC12	ebi-a-GCST010005	outcome	exposure	Wald ratio	1	0.067326733	0.241089109	0.780044702	-0.405207921	0.539861386	1.069644909	0.666838147	1.715769016	0.948730351
MMP10	ebi-a-GCST010005	outcome	exposure	Wald ratio	1	-0.048331415	0.17433832	0.781605254	-0.390034522	0.293371692	0.952817956	0.677033501	1.340941114	0.948730351
LY9	ebi-a-GCST010005	outcome	exposure	Wald ratio	1	0.033093525	0.104796163	0.752162308	-0.172306954	0.238494005	1.033647207	0.841720764	1.269336096	0.950846692
CUZD1	ebi-a-GCST010005	outcome	exposure	Wald ratio	1	0.016990291	0.064441748	0.792046942	-0.109315534	0.143296117	1.017135447	0.896447513	1.154071491	0.951133293
GSTM1	ebi-a-GCST010005	outcome	exposure	Wald ratio	1	-0.052747253	0.194505495	0.786247641	-0.433978022	0.328483516	0.948619743	0.647926495	1.388860347	0.951133293
RFNG	ebi-a-GCST010005	outcome	exposure	Wald ratio	1	0.061135371	0.231877729	0.792046942	-0.393344978	0.515615721	1.06304281	0.674795918	1.674669313	0.951133293
S100A13	ebi-a-GCST010005	outcome	exposure	Wald ratio	1	0.011254019	0.042684887	0.792046942	-0.07240836	0.094916399	1.011317584	0.930150982	1.099566926	0.951133293
TOM1L1	ebi-a-GCST010005	outcome	exposure	Wald ratio	1	0.052434457	0.198876404	0.792046942	-0.337363296	0.44223221	1.053833488	0.713649527	1.556177058	0.951133293
C1QTNF1	ebi-a-GCST010005	outcome	exposure	Weighted median	3	0.028360357	0.073639131	0.700143936	-0.115972339	0.172693052	1.02876634	0.890499855	1.188501242	0.95264491
CRP	ebi-a-GCST010005	outcome	exposure	Weighted median	3	0.011227566	0.189061804	0.95264491	-0.359333569	0.381788701	1.011290831	0.698141434	1.46490252	0.95264491
GPNMB	ebi-a-GCST010005	outcome	exposure	Weighted median	3	-0.013019731	0.109259401	0.905145834	-0.227168158	0.201128696	0.987064659	0.796786785	1.222782128	0.95264491
GRN	ebi-a-GCST010005	outcome	exposure	Weighted median	3	-0.004016976	0.062913986	0.9490907	-0.127328389	0.119294436	0.995991081	0.880444497	1.126701611	0.95264491
MMP8	ebi-a-GCST010005	outcome	exposure	Weighted median	3	-0.029106258	0.098204327	0.766936325	-0.221586739	0.163374223	0.971313249	0.80124642	1.177477247	0.95264491
NGFR	ebi-a-GCST010005	outcome	exposure	Weighted median	3	0.053774453	0.107500831	0.616917638	-0.156927175	0.264476082	1.055246568	0.854766305	1.302748264	0.95264491
TMEM87B	ebi-a-GCST010005	outcome	exposure	Weighted median	3	0.012063436	0.101594675	0.905480686	-0.187062126	0.211188999	1.012136493	0.829392208	1.235145774	0.95264491
RMDN1	ebi-a-GCST010005	outcome	exposure	Wald ratio	1	0.032807571	0.131230284	0.802587349	-0.224403785	0.290018927	1.033351673	0.798992448	1.336452783	0.96069046
SMIM9	ebi-a-GCST010005	outcome	exposure	Wald ratio	1	0.034848485	0.14	0.803424406	-0.239551515	0.309248485	1.035462809	0.786980731	1.362400864	0.96069046
EDAR	ebi-a-GCST010005	outcome	exposure	Wald ratio	1	-0.026136364	0.108181818	0.809092727	-0.238172727	0.1859	0.974202235	0.788066559	1.204301824	0.965414252
ECM1	ebi-a-GCST010005	outcome	exposure	Wald ratio	1	0.013191991	0.04958775	0.790213598	-0.084	0.110383981	1.013279389	0.919431256	1.116706783	0.968040145
HBA1;HBB	ebi-a-GCST010005	outcome	exposure	Wald ratio	1	-0.030623306	0.136585366	0.822596743	-0.298330623	0.237084011	0.969840837	0.742055958	1.267547601	0.968040145
PPP3CA;PPP3R1	ebi-a-GCST010005	outcome	exposure	Wald ratio	1	-0.026902174	0.120652174	0.823556541	-0.263380435	0.209576087	0.973456466	0.768449497	1.233155199	0.968040145
SERPIND1	ebi-a-GCST010005	outcome	exposure	Wald ratio	1	0.024672489	0.110043668	0.822596743	-0.1910131	0.240358079	1.024979374	0.826121766	1.271704439	0.968040145
PMP2	ebi-a-GCST010005	outcome	exposure	Wald ratio	1	-0.01025641	0.272161172	0.969938787	-0.543692308	0.523179487	0.989796007	0.580600534	1.687384146	0.969938787
DAPK2	ebi-a-GCST010005	outcome	exposure	Wald ratio	1	0.024933687	0.109549072	0.819954961	-0.189782493	0.239649867	1.025247131	0.827139023	1.270804122	0.972182886
HSP90B1	ebi-a-GCST010005	outcome	exposure	Wald ratio	1	0.009298086	0.040109389	0.816679235	-0.069316317	0.087912489	1.009341447	0.933031499	1.091892565	0.972182886
RTN4R	ebi-a-GCST010005	outcome	exposure	Wald ratio	1	0.031428571	0.137142857	0.818739379	-0.237371429	0.300228571	1.031927664	0.788698289	1.350167382	0.972182886
CSF1	ebi-a-GCST010005	outcome	exposure	Wald ratio	1	-0.024	0.281333333	0.932016486	-0.575413333	0.527413333	0.97628571	0.562472332	1.694543416	0.972958245
HAVCR1	ebi-a-GCST010005	outcome	exposure	Wald ratio	1	0.003043478	0.089782609	0.972958245	-0.172930435	0.179017391	1.003048114	0.841196131	1.196041545	0.972958245
HSPB1	ebi-a-GCST010005	outcome	exposure	Wald ratio	1	-0.005	0.126388889	0.968443567	-0.252722222	0.242722222	0.995012479	0.776683597	1.274714488	0.972958245
ADGRF1	ebi-a-GCST010005	outcome	exposure	Inverse variance weighted	2	0.021158606	0.079779474	0.790844871	-0.135209162	0.177526375	1.021384037	0.873533183	1.194259556	0.975447628
ADM	ebi-a-GCST010005	outcome	exposure	Inverse variance weighted	2	-0.019016393	0.141670335	0.893220794	-0.29669025	0.258657464	0.981163278	0.743274206	1.295190079	0.975447628
AP4M1	ebi-a-GCST010005	outcome	exposure	Inverse variance weighted	2	-0.16302536	0.160304265	0.309165532	-0.47722172	0.151171	0.849569643	0.620504936	1.163195548	0.975447628
APOL1	ebi-a-GCST010005	outcome	exposure	Inverse variance weighted	4	0.030647684	0.043320355	0.479276853	-0.054260212	0.115555581	1.031122159	0.947185605	1.122496902	0.975447628
B4GALT1	ebi-a-GCST010005	outcome	exposure	Inverse variance weighted	2	0.143011305	0.228572324	0.531530096	-0.304990449	0.591013059	1.153742845	0.737130414	1.805816889	0.975447628
BGLAP	ebi-a-GCST010005	outcome	exposure	Inverse variance weighted	2	0.011439227	0.096477412	0.905616855	-0.177656502	0.200534955	1.011504905	0.837229961	1.222056329	0.975447628
C1orf56	ebi-a-GCST010005	outcome	exposure	Inverse variance weighted	2	0.013139276	0.126847751	0.917500244	-0.235482315	0.261760867	1.013225976	0.790189637	1.29921582	0.975447628
C1QTNF1	ebi-a-GCST010005	outcome	exposure	Inverse variance weighted	3	0.033123639	0.078507828	0.673086976	-0.120751703	0.186998982	1.033678335	0.886253986	1.205626058	0.975447628
CAMK1	ebi-a-GCST010005	outcome	exposure	Inverse variance weighted	2	-0.01314608	0.036250509	0.716869806	-0.084197078	0.057904918	0.986939953	0.919250075	1.059614241	0.975447628
CCDC126	ebi-a-GCST010005	outcome	exposure	Inverse variance weighted	2	-0.043417439	0.119794806	0.717029431	-0.278215259	0.191380381	0.957511604	0.757133824	1.210919976	0.975447628
CCL11	ebi-a-GCST010005	outcome	exposure	Inverse variance weighted	2	0.04566463	0.114392544	0.689751469	-0.178544756	0.269874016	1.046723313	0.836486618	1.309799427	0.975447628
CCL15	ebi-a-GCST010005	outcome	exposure	Inverse variance weighted	2	-0.071811992	0.046105163	0.119335351	-0.162178112	0.018554127	0.930705859	0.850289745	1.018727325	0.975447628
CCL17	ebi-a-GCST010005	outcome	exposure	Inverse variance weighted	2	0.208833602	0.159341783	0.189992384	-0.103476292	0.521143497	1.23223994	0.9016974	1.683952143	0.975447628
CCL25	ebi-a-GCST010005	outcome	exposure	Inverse variance weighted	2	0.010538428	0.077640693	0.892032118	-0.141637331	0.162714186	1.010594153	0.867935973	1.176700325	0.975447628
CCL28	ebi-a-GCST010005	outcome	exposure	Inverse variance weighted	2	-0.145001205	0.147586645	0.325862503	-0.43427103	0.144268619	0.86502125	0.647736675	1.155194374	0.975447628
CD109	ebi-a-GCST010005	outcome	exposure	Inverse variance weighted	2	0.066732433	0.170457541	0.695435033	-0.267364347	0.400829214	1.069009409	0.765394152	1.493062253	0.975447628
CD3E	ebi-a-GCST010005	outcome	exposure	Inverse variance weighted	2	0.05066621	0.108333572	0.640008394	-0.161667591	0.263000011	1.051971697	0.850723946	1.300826733	0.975447628
CD63	ebi-a-GCST010005	outcome	exposure	Inverse variance weighted	2	-0.024162224	0.152442507	0.874062371	-0.322949537	0.274625089	0.976127345	0.724010389	1.316037185	0.975447628
CDH15	ebi-a-GCST010005	outcome	exposure	Inverse variance weighted	2	0.116780213	0.119733816	0.329395639	-0.117898066	0.351458492	1.12387239	0.888786646	1.421138757	0.975447628
CDH7	ebi-a-GCST010005	outcome	exposure	Inverse variance weighted	2	0.052006388	0.107176412	0.627505414	-0.15805938	0.262072155	1.053382471	0.853799082	1.299620313	0.975447628
CDSN	ebi-a-GCST010005	outcome	exposure	Inverse variance weighted	2	-0.043765632	0.115280467	0.704209085	-0.269715348	0.182184083	0.957178263	0.763596823	1.199835043	0.975447628
CGREF1	ebi-a-GCST010005	outcome	exposure	Inverse variance weighted	2	0.146664972	0.120160482	0.222246688	-0.088849572	0.382179516	1.157965947	0.914983202	1.465475137	0.975447628
CHIC2	ebi-a-GCST010005	outcome	exposure	Inverse variance weighted	2	0.096619005	0.151867233	0.524641475	-0.201040771	0.394278781	1.10144065	0.817879085	1.483314011	0.975447628
CRP	ebi-a-GCST010005	outcome	exposure	Inverse variance weighted	3	-0.017036812	0.161218596	0.915840037	-0.333025259	0.298951636	0.983107494	0.716752089	1.348444406	0.975447628
CXCL16	ebi-a-GCST010005	outcome	exposure	Inverse variance weighted	2	-0.483994476	0.515789217	0.348060923	-1.494941341	0.52695239	0.616316607	0.224261759	1.693762507	0.975447628
DUSP13	ebi-a-GCST010005	outcome	exposure	Inverse variance weighted	2	0.056761404	0.102371866	0.579262072	-0.143887453	0.257410261	1.05840325	0.865985207	1.293575721	0.975447628
FAM189A2	ebi-a-GCST010005	outcome	exposure	Inverse variance weighted	2	-0.086358167	0.160680554	0.590955081	-0.401292053	0.228575719	0.917265638	0.669454516	1.256808686	0.975447628
FAM20A	ebi-a-GCST010005	outcome	exposure	Inverse variance weighted	2	-0.085458322	0.150880788	0.571124401	-0.381184667	0.210268023	0.918091406	0.683051741	1.234008759	0.975447628
FAM3D	ebi-a-GCST010005	outcome	exposure	Inverse variance weighted	2	0.016973153	0.155646239	0.913163184	-0.288093476	0.322039783	1.017118016	0.749691511	1.379939672	0.975447628
FLT4	ebi-a-GCST010005	outcome	exposure	Inverse variance weighted	2	-0.035667208	0.079791424	0.654871064	-0.1920584	0.120723983	0.964961371	0.825258672	1.128313436	0.975447628
GDF11	ebi-a-GCST010005	outcome	exposure	Inverse variance weighted	2	0.126956545	0.19202705	0.508523266	-0.249416473	0.503329564	1.13536768	0.779255367	1.654219942	0.975447628
GLCE	ebi-a-GCST010005	outcome	exposure	Inverse variance weighted	2	0.051390176	0.067675315	0.447635032	-0.081253441	0.184033794	1.052733565	0.921959999	1.202056445	0.975447628
GNRH1	ebi-a-GCST010005	outcome	exposure	Inverse variance weighted	2	0.139467095	0.136875721	0.308235104	-0.128809319	0.407743508	1.149660975	0.879141585	1.503421496	0.975447628
GP1BA	ebi-a-GCST010005	outcome	exposure	Inverse variance weighted	2	0.321669537	0.258882896	0.214041402	-0.185740938	0.829080012	1.379428851	0.830488715	2.291209886	0.975447628
GPC5	ebi-a-GCST010005	outcome	exposure	Inverse variance weighted	2	0.119393288	0.052593235	0.023199918	0.016310548	0.222476028	1.126812993	1.016444291	1.249165875	0.975447628
GPNMB	ebi-a-GCST010005	outcome	exposure	Inverse variance weighted	3	-0.021992192	0.101900801	0.829128354	-0.221717762	0.177733377	0.978247873	0.801141445	1.194506796	0.975447628
GRN	ebi-a-GCST010005	outcome	exposure	Inverse variance weighted	3	0.009972801	0.06209777	0.872409738	-0.111738828	0.131684429	1.010022695	0.894277788	1.140748275	0.975447628
GRP	ebi-a-GCST010005	outcome	exposure	Inverse variance weighted	2	0.135809725	0.154566787	0.37959242	-0.167141178	0.438760629	1.14546392	0.846080155	1.55078403	0.975447628
H6PD	ebi-a-GCST010005	outcome	exposure	Inverse variance weighted	2	0.053200478	0.069616966	0.444754976	-0.083248776	0.189649733	1.054641057	0.920122215	1.208826111	0.975447628
HFE2	ebi-a-GCST010005	outcome	exposure	Inverse variance weighted	2	0.046910792	0.110153209	0.670203606	-0.168989498	0.262811081	1.048028512	0.844517772	1.300580992	0.975447628
HNRNPC	ebi-a-GCST010005	outcome	exposure	Inverse variance weighted	2	-0.051699518	0.152634495	0.734824811	-0.350863128	0.247464093	0.949614166	0.704080116	1.280773373	0.975447628
ICAM1	ebi-a-GCST010005	outcome	exposure	Inverse variance weighted	2	0.0821623	0.08015484	0.305342064	-0.074941187	0.239265787	1.085631993	0.927798051	1.270316125	0.975447628
IGLL1	ebi-a-GCST010005	outcome	exposure	Inverse variance weighted	2	0.088032643	0.175184726	0.615306546	-0.255329419	0.431394705	1.092023768	0.774661268	1.539403041	0.975447628
IL6ST	ebi-a-GCST010005	outcome	exposure	Inverse variance weighted	5	0.067832943	0.129062153	0.5991776	-0.185128878	0.320794763	1.070186511	0.83099718	1.37822269	0.975447628
IMPDH1	ebi-a-GCST010005	outcome	exposure	Inverse variance weighted	2	0.086311103	0.065724314	0.189105648	-0.042508551	0.215130758	1.090145423	0.95838227	1.240024029	0.975447628
ITIH1	ebi-a-GCST010005	outcome	exposure	Inverse variance weighted	3	-0.05594656	0.055784998	0.31591097	-0.165285156	0.053392036	0.945589667	0.847651956	1.054843101	0.975447628
JAG1	ebi-a-GCST010005	outcome	exposure	Inverse variance weighted	2	-0.259127837	0.21022661	0.217720566	-0.671171992	0.152916318	0.771724362	0.511109211	1.165227466	0.975447628
JAK2	ebi-a-GCST010005	outcome	exposure	Inverse variance weighted	3	0.122494047	0.078947637	0.120761318	-0.032243321	0.277231415	1.130312391	0.968270953	1.319471681	0.975447628
LILRA4	ebi-a-GCST010005	outcome	exposure	Inverse variance weighted	2	-0.015208584	0.138855889	0.912783853	-0.287366125	0.256948958	0.984906483	0.750236998	1.292979129	0.975447628
LRRN1	ebi-a-GCST010005	outcome	exposure	Inverse variance weighted	2	-0.018141552	0.05645334	0.747941532	-0.128790099	0.092506995	0.982022015	0.879158482	1.096920815	0.975447628
MAN2B2	ebi-a-GCST010005	outcome	exposure	Inverse variance weighted	2	-0.035181316	0.114572512	0.758793186	-0.259743439	0.189380808	0.965430353	0.771249433	1.208501072	0.975447628
METTL1	ebi-a-GCST010005	outcome	exposure	Inverse variance weighted	2	-0.02285903	0.133927796	0.864474016	-0.28535751	0.239639449	0.977400258	0.75174545	1.270790883	0.975447628
MMP8	ebi-a-GCST010005	outcome	exposure	Inverse variance weighted	3	-0.024870302	0.095355818	0.794234573	-0.211767707	0.162027102	0.975436416	0.809152637	1.17589211	0.975447628
MPO	ebi-a-GCST010005	outcome	exposure	Inverse variance weighted	2	0.065499516	0.229308737	0.775154639	-0.383945609	0.51494464	1.06769222	0.681168475	1.673545852	0.975447628
NAAA	ebi-a-GCST010005	outcome	exposure	Inverse variance weighted	2	0.012375846	0.071321051	0.862240317	-0.127413413	0.152165105	1.012452743	0.880369641	1.164352461	0.975447628
NAALAD2	ebi-a-GCST010005	outcome	exposure	Inverse variance weighted	2	0.074466497	0.126069744	0.554736867	-0.172630201	0.321563195	1.07730925	0.841448724	1.379282167	0.975447628
NAPB	ebi-a-GCST010005	outcome	exposure	Inverse variance weighted	2	0.077228029	0.267785602	0.773044395	-0.44763175	0.602087808	1.080288385	0.639140004	1.825927008	0.975447628
NELL1	ebi-a-GCST010005	outcome	exposure	Inverse variance weighted	2	-0.069074507	0.123357351	0.575510457	-0.310854914	0.172705901	0.933257144	0.73282019	1.188516512	0.975447628
NGFR	ebi-a-GCST010005	outcome	exposure	Inverse variance weighted	3	0.040582627	0.097390324	0.676897264	-0.150302408	0.231467662	1.041417355	0.86044773	1.260448565	0.975447628
NOTCH1	ebi-a-GCST010005	outcome	exposure	Inverse variance weighted	2	0.299037378	0.215459356	0.165165607	-0.12326296	0.721337716	1.348560029	0.884031167	2.057183297	0.975447628
NRP1	ebi-a-GCST010005	outcome	exposure	Inverse variance weighted	2	0.077658414	0.240214094	0.746476888	-0.393161209	0.548478037	1.080753426	0.674919936	1.730617078	0.975447628
NRSN1	ebi-a-GCST010005	outcome	exposure	Inverse variance weighted	2	0.139423688	0.147939421	0.345968592	-0.150537577	0.429384953	1.149611073	0.860245404	1.536312329	0.975447628
OBP2B	ebi-a-GCST010005	outcome	exposure	Inverse variance weighted	2	0.020322177	0.06245165	0.744873382	-0.102083057	0.142727412	1.020530079	0.902954552	1.153415352	0.975447628
PAM	ebi-a-GCST010005	outcome	exposure	Inverse variance weighted	2	0.068988274	0.088689012	0.436647302	-0.10484219	0.242818739	1.071423646	0.900466614	1.274837524	0.975447628
PCDHA7	ebi-a-GCST010005	outcome	exposure	Inverse variance weighted	2	0.039878678	0.14069918	0.776845546	-0.235891714	0.315649071	1.040684509	0.789866201	1.371148995	0.975447628
PDCD1LG2	ebi-a-GCST010005	outcome	exposure	Inverse variance weighted	2	-0.115814061	0.106394268	0.276358262	-0.324346827	0.092718705	0.890640812	0.722999443	1.097153068	0.975447628
PDK1	ebi-a-GCST010005	outcome	exposure	Inverse variance weighted	2	0.081520931	0.064609421	0.207038789	-0.045113533	0.208155396	1.084935927	0.95588895	1.23140451	0.975447628
PEAR1	ebi-a-GCST010005	outcome	exposure	Inverse variance weighted	2	0.070430233	0.353022708	0.841866763	-0.621494275	0.762354741	1.072969709	0.537141201	2.14331724	0.975447628
PGK1	ebi-a-GCST010005	outcome	exposure	Inverse variance weighted	2	0.078356928	0.313784651	0.802807278	-0.536660987	0.693374844	1.081508611	0.584697308	2.000455379	0.975447628
POFUT2	ebi-a-GCST010005	outcome	exposure	Inverse variance weighted	2	0.018399239	0.070347369	0.793669664	-0.119481604	0.156280082	1.018569548	0.887380332	1.169153616	0.975447628
PPT1	ebi-a-GCST010005	outcome	exposure	Inverse variance weighted	2	-0.022462473	0.095344902	0.813749469	-0.209338481	0.164413535	0.97778793	0.81112064	1.178701648	0.975447628
PRCP	ebi-a-GCST010005	outcome	exposure	Inverse variance weighted	2	-0.073929289	0.13783548	0.591710517	-0.34408683	0.196228251	0.928737363	0.708867375	1.216804611	0.975447628
PRELP	ebi-a-GCST010005	outcome	exposure	Inverse variance weighted	2	0.011905944	0.045692452	0.794426464	-0.077651262	0.101463149	1.011977102	0.925287053	1.106789132	0.975447628
PSD	ebi-a-GCST010005	outcome	exposure	Inverse variance weighted	2	-0.017927131	0.078805789	0.820046669	-0.172386478	0.136532216	0.982232604	0.841653829	1.146291806	0.975447628
PTHLH	ebi-a-GCST010005	outcome	exposure	Inverse variance weighted	3	0.107615563	0.119552	0.368036735	-0.126706357	0.341937484	1.113619547	0.880992332	1.407672293	0.975447628
RETN	ebi-a-GCST010005	outcome	exposure	Inverse variance weighted	3	-0.032067968	0.17710827	0.856317182	-0.379200177	0.315064241	0.968440757	0.684408596	1.370347341	0.975447628
RGMA	ebi-a-GCST010005	outcome	exposure	Inverse variance weighted	2	-0.041421223	0.120042853	0.730054048	-0.276705215	0.193862769	0.959424913	0.758277993	1.213929683	0.975447628
SELP	ebi-a-GCST010005	outcome	exposure	Inverse variance weighted	2	-0.058575818	0.101727741	0.564743831	-0.25796219	0.140810554	0.943106734	0.772624445	1.151206536	0.975447628
SEMA3A	ebi-a-GCST010005	outcome	exposure	Inverse variance weighted	2	-0.141287282	0.289859211	0.625950688	-0.709411337	0.426836772	0.868239846	0.491933695	1.53240251	0.975447628
SERPINA4	ebi-a-GCST010005	outcome	exposure	Inverse variance weighted	2	0.015254522	0.089618395	0.864839942	-0.160397533	0.190906577	1.015371466	0.851805101	1.210346372	0.975447628
SIRT2	ebi-a-GCST010005	outcome	exposure	Inverse variance weighted	2	-0.119675136	0.096259926	0.213775787	-0.308344592	0.068994319	0.887208612	0.734662116	1.071430122	0.975447628
SLAMF7	ebi-a-GCST010005	outcome	exposure	Inverse variance weighted	2	0.044969081	0.044525717	0.312515667	-0.042301325	0.132239487	1.045995518	0.958580892	1.141381632	0.975447628
SPACA3	ebi-a-GCST010005	outcome	exposure	Inverse variance weighted	2	-0.047397805	0.099092127	0.632422044	-0.241618374	0.146822765	0.953707933	0.785355832	1.15814868	0.975447628
SPARCL1	ebi-a-GCST010005	outcome	exposure	Inverse variance weighted	2	0.043629069	0.110860703	0.693914372	-0.173657908	0.260916046	1.04459481	0.840584405	1.298118679	0.975447628
SULF2	ebi-a-GCST010005	outcome	exposure	Inverse variance weighted	2	0.034515279	0.156680613	0.825644777	-0.272578723	0.341609281	1.035117844	0.761413486	1.407210366	0.975447628
SULT1E1	ebi-a-GCST010005	outcome	exposure	Inverse variance weighted	2	0.03314356	0.100932029	0.74262811	-0.164683218	0.230970337	1.033698926	0.848162344	1.259821869	0.975447628
TEK	ebi-a-GCST010005	outcome	exposure	Inverse variance weighted	2	0.091329475	0.168679918	0.588206711	-0.239283165	0.421942115	1.095629929	0.787191946	1.524920253	0.975447628
TEX29	ebi-a-GCST010005	outcome	exposure	Inverse variance weighted	2	0.100698894	0.253992036	0.691762194	-0.397125497	0.598523284	1.105943585	0.672249655	1.819430034	0.975447628
TIE1	ebi-a-GCST010005	outcome	exposure	Inverse variance weighted	3	0.105965799	0.055829496	0.05769274	-0.003460012	0.215391611	1.111783852	0.996545967	1.240347536	0.975447628
TMEM87B	ebi-a-GCST010005	outcome	exposure	Inverse variance weighted (multiplicative random effects)	3	-0.085856329	0.169321822	0.612112696	-0.417727101	0.246014443	0.917726072	0.658541919	1.278918045	0.975447628
TNC	ebi-a-GCST010005	outcome	exposure	Inverse variance weighted	2	-0.011143066	0.063579984	0.860874868	-0.135759835	0.113473703	0.988918788	0.873052284	1.120162431	0.975447628
TOR1AIP1	ebi-a-GCST010005	outcome	exposure	Inverse variance weighted	3	0.072144534	0.084491626	0.393179194	-0.093459053	0.237748121	1.074810679	0.91077531	1.268389671	0.975447628
VEGFA	ebi-a-GCST010005	outcome	exposure	Inverse variance weighted	2	-0.010215559	0.055413229	0.85373705	-0.118825488	0.09839437	0.989836443	0.887962747	1.103397847	0.975447628
VTN	ebi-a-GCST010005	outcome	exposure	Inverse variance weighted	2	0.037176684	0.053112623	0.48395261	-0.066924057	0.141277424	1.03787638	0.935266226	1.151744125	0.975447628
WISP1	ebi-a-GCST010005	outcome	exposure	Inverse variance weighted	2	-0.046407477	0.078038407	0.552060847	-0.199362756	0.106547802	0.954652884	0.819252651	1.112431101	0.975447628
AFM	ebi-a-GCST010005	outcome	exposure	Wald ratio	1	-0.008584687	0.144199536	0.952527274	-0.291215777	0.274046404	0.991452056	0.747354399	1.315275835	0.975996476
CCL1	ebi-a-GCST010005	outcome	exposure	Wald ratio	1	0.008992806	0.166546763	0.956938606	-0.317438849	0.33542446	1.009033363	0.728011198	1.398533882	0.975996476
F5	ebi-a-GCST010005	outcome	exposure	Wald ratio	1	-0.004142012	0.090059172	0.963316534	-0.180657988	0.172373964	0.995866554	0.834720794	1.188122066	0.975996476
IL18RAP	ebi-a-GCST010005	outcome	exposure	Wald ratio	1	0.012371134	0.092371134	0.893459057	-0.168676289	0.193418557	1.012447973	0.844782325	1.21339056	0.975996476
KYNU	ebi-a-GCST010005	outcome	exposure	Wald ratio	1	-0.001626794	0.054066986	0.975996476	-0.107598086	0.104344498	0.998374528	0.897988438	1.109982775	0.975996476
MAPKAPK3	ebi-a-GCST010005	outcome	exposure	Wald ratio	1	-0.00625	0.040942029	0.878670454	-0.086496377	0.073996377	0.993769491	0.917138872	1.076802904	0.975996476
METAP2	ebi-a-GCST010005	outcome	exposure	Wald ratio	1	0.01732852	0.15234657	0.909440672	-0.281270758	0.315927798	1.01747953	0.754823933	1.371531225	0.975996476
NID1	ebi-a-GCST010005	outcome	exposure	Wald ratio	1	0.011830986	0.128450704	0.926614407	-0.239932394	0.263594366	1.011901249	0.786681043	1.301600116	0.975996476
PDE5A	ebi-a-GCST010005	outcome	exposure	Wald ratio	1	-0.012738854	0.132165605	0.923214374	-0.271783439	0.246305732	0.987341942	0.762019267	1.279290634	0.975996476
RARRES2	ebi-a-GCST010005	outcome	exposure	Wald ratio	1	0.005475504	0.124207493	0.964837824	-0.237971182	0.24892219	1.005490522	0.788225406	1.282642227	0.975996476
ERAP1	ebi-a-GCST010005	outcome	exposure	Wald ratio	1	0.011954262	0.054469854	0.826287336	-0.094806653	0.118715177	1.012026	0.909548776	1.126049148	0.977628385
ARFIP1	ebi-a-GCST010005	outcome	exposure	Wald ratio	1	-0.038493724	0.179916318	0.830583328	-0.391129707	0.314142259	0.962237744	0.67629243	1.369084488	0.979783494
ST3GAL6	ebi-a-GCST010005	outcome	exposure	Wald ratio	1	-0.010915868	0.051331203	0.831595599	-0.111525027	0.089693291	0.989143494	0.894469006	1.093838742	0.979783494
CAST	ebi-a-GCST010005	outcome	exposure	Wald ratio	1	0.028101644	0.134828102	0.834896575	-0.236161435	0.292364723	1.02850022	0.789653186	1.339591509	0.980287837
ST3GAL1	ebi-a-GCST010005	outcome	exposure	Wald ratio	1	0.03385214	0.163035019	0.835512231	-0.285696498	0.353400778	1.034431644	0.75149066	1.423901698	0.980287837
ISLR2	ebi-a-GCST010005	outcome	exposure	Wald ratio	1	0.047368421	0.231578947	0.837927275	-0.406526316	0.501263158	1.04850823	0.66595957	1.650805182	0.981073185
CD300C	ebi-a-GCST010005	outcome	exposure	Inverse variance weighted	2	0.006983731	0.092048597	0.939522487	-0.17343152	0.187398982	1.007008175	0.840774726	1.206108405	0.982327402
GOT1	ebi-a-GCST010005	outcome	exposure	Inverse variance weighted	2	-0.006404256	0.109066468	0.953176057	-0.220174533	0.207366021	0.993616208	0.802378744	1.230432854	0.982327402
IBSP	ebi-a-GCST010005	outcome	exposure	Inverse variance weighted	2	0.009195203	0.188294458	0.961051452	-0.359861934	0.37825234	1.009237609	0.697772658	1.459731245	0.982327402
TLR4;LY96	ebi-a-GCST010005	outcome	exposure	Inverse variance weighted	2	0.00824162	0.177065435	0.962875374	-0.338806632	0.355289873	1.008275676	0.712620234	1.426594125	0.982327402
AGER	ebi-a-GCST010005	outcome	exposure	Inverse variance weighted	2	-0.005374452	0.17917211	0.976070218	-0.356551788	0.345802883	0.994639964	0.700086214	1.413124038	0.98583092
CSF2RB	ebi-a-GCST010005	outcome	exposure	Wald ratio	1	0.025949367	0.133227848	0.845569606	-0.235177215	0.287075949	1.026288983	0.790430761	1.332525414	0.985913109
RNASE6	ebi-a-GCST010005	outcome	exposure	Wald ratio	1	-0.009227683	0.047342026	0.845459292	-0.102018054	0.083562688	0.990814761	0.903013248	1.087153365	0.985913109
C17orf78	ebi-a-GCST010005	outcome	exposure	Wald ratio	1	-0.028020566	0.188174807	0.881626936	-0.396843188	0.340802057	0.972368369	0.672439464	1.40607489	0.987671173
C1QC	ebi-a-GCST010005	outcome	exposure	Wald ratio	1	-0.039810427	0.237440758	0.866847091	-0.505194313	0.42557346	0.960971597	0.603388318	1.53046783	0.987671173
C8orf33	ebi-a-GCST010005	outcome	exposure	Wald ratio	1	0.031081081	0.203603604	0.878670454	-0.367981982	0.430144144	1.031569141	0.692129652	1.537479126	0.987671173
CCL14	ebi-a-GCST010005	outcome	exposure	Wald ratio	1	-0.013320999	0.086031452	0.876948473	-0.181942646	0.155300648	0.986767333	0.833649152	1.168009067	0.987671173
CTSS	ebi-a-GCST010005	outcome	exposure	Wald ratio	1	0.016957027	0.093728223	0.856432743	-0.16675029	0.200664344	1.017101613	0.846410942	1.222214459	0.987671173
DRGX	ebi-a-GCST010005	outcome	exposure	Wald ratio	1	0.010635359	0.062292818	0.86443473	-0.111458564	0.132729282	1.010692116	0.894528457	1.141940812	0.987671173
KLK12	ebi-a-GCST010005	outcome	exposure	Wald ratio	1	-0.01082544	0.064952639	0.867632335	-0.138132612	0.116481732	0.989232944	0.870983182	1.123536986	0.987671173
LMAN2L	ebi-a-GCST010005	outcome	exposure	Wald ratio	1	0.031558935	0.174144487	0.856192772	-0.309764259	0.372882129	1.032062199	0.73361988	1.451913192	0.987671173
MANSC4	ebi-a-GCST010005	outcome	exposure	Wald ratio	1	-0.013186813	0.078021978	0.865785563	-0.16610989	0.139736264	0.986899752	0.846953157	1.14997047	0.987671173
MIF	ebi-a-GCST010005	outcome	exposure	Wald ratio	1	-0.019827586	0.129885057	0.878670454	-0.274402299	0.234747126	0.980367688	0.760026256	1.264588947	0.987671173
NUDT9	ebi-a-GCST010005	outcome	exposure	Wald ratio	1	-0.02464986	0.166386555	0.882225852	-0.350767507	0.301467787	0.975651467	0.704147444	1.351841568	0.987671173
PIR	ebi-a-GCST010005	outcome	exposure	Wald ratio	1	0.009869376	0.065602322	0.88041553	-0.118711176	0.138449927	1.009918239	0.888064258	1.148492172	0.987671173
QSOX1	ebi-a-GCST010005	outcome	exposure	Wald ratio	1	-0.015571429	0.104571429	0.881626936	-0.220531429	0.189388571	0.984549179	0.80209243	1.208510454	0.987671173
RAET1E	ebi-a-GCST010005	outcome	exposure	Wald ratio	1	-0.016235294	0.106352941	0.878670454	-0.224687059	0.192216471	0.983895788	0.798766146	1.211932836	0.987671173
RIDA	ebi-a-GCST010005	outcome	exposure	Wald ratio	1	-0.025073746	0.132448378	0.84985019	-0.284672566	0.234525074	0.975237989	0.752260529	1.264308173	0.987671173
RPN1	ebi-a-GCST010005	outcome	exposure	Wald ratio	1	0.019710145	0.122898551	0.872583824	-0.221171014	0.260591304	1.019905672	0.801579587	1.297697194	0.987671173
SLC22A16	ebi-a-GCST010005	outcome	exposure	Wald ratio	1	-0.044102564	0.235384615	0.851375376	-0.50545641	0.417251282	0.956855813	0.603230192	1.517783857	0.987671173
SMOC1	ebi-a-GCST010005	outcome	exposure	Wald ratio	1	0.024668435	0.144827586	0.864750879	-0.259193634	0.308530504	1.024975218	0.771673586	1.361423038	0.987671173
TNFAIP6	ebi-a-GCST010005	outcome	exposure	Wald ratio	1	0.011678832	0.077189781	0.879738883	-0.139613139	0.162970803	1.011747296	0.869694622	1.177002324	0.987671173
TNFRSF11A	ebi-a-GCST010005	outcome	exposure	Wald ratio	1	0.0375	0.216517857	0.862497465	-0.386875	0.461875	1.038211997	0.679175987	1.58704691	0.987671173
BPIFB1	ebi-a-GCST010005	outcome	exposure	Wald ratio	1	0.013729977	0.099542334	0.890294923	-0.181372998	0.208832952	1.013824666	0.834124174	1.232239138	0.988854916
GJA1	ebi-a-GCST010005	outcome	exposure	Wald ratio	1	0.026442308	0.200480769	0.895067751	-0.3665	0.419384615	1.026795007	0.693156136	1.521025252	0.988854916
ROR1	ebi-a-GCST010005	outcome	exposure	Wald ratio	1	-0.016818182	0.125909091	0.893739439	-0.2636	0.229963636	0.983322454	0.768280791	1.258554243	0.988854916
SEC13	ebi-a-GCST010005	outcome	exposure	Wald ratio	1	0.031351351	0.236756757	0.894652024	-0.432691892	0.495394595	1.031847981	0.648760349	1.641145699	0.988854916
SHISA3	ebi-a-GCST010005	outcome	exposure	Wald ratio	1	0.033519553	0.254189944	0.895088596	-0.464692737	0.531731844	1.034087663	0.628328137	1.701877143	0.988854916
SPINT3	ebi-a-GCST010005	outcome	exposure	Wald ratio	1	0.010865562	0.076611418	0.887216717	-0.139292818	0.161023941	1.010924806	0.869973248	1.174713092	0.988854916
TXNDC5	ebi-a-GCST010005	outcome	exposure	Wald ratio	1	-0.019463087	0.148322148	0.895599915	-0.310174497	0.271248322	0.980725096	0.733318983	1.311600729	0.988854916
ACE	ebi-a-GCST010005	outcome	exposure	Wald ratio	1	-0.052658662	0.071012007	0.458362516	-0.191842196	0.086524871	0.948703786	0.825437116	1.090378487	0.989879114
ACHE	ebi-a-GCST010005	outcome	exposure	Wald ratio	1	0.06969697	0.139393939	0.617075077	-0.203515152	0.342909091	1.072183228	0.815857843	1.409040661	0.989879114
ADAM19	ebi-a-GCST010005	outcome	exposure	Wald ratio	1	0.055691057	0.175203252	0.750587017	-0.287707317	0.399089431	1.057270997	0.749981067	1.490466906	0.989879114
ADH4	ebi-a-GCST010005	outcome	exposure	Wald ratio	1	-0.007643312	0.267515924	0.977206399	-0.531974522	0.516687898	0.992385824	0.587443903	1.676465818	0.989879114
ADIPOQ	ebi-a-GCST010005	outcome	exposure	Wald ratio	1	-0.156705882	0.316	0.619961656	-0.776065882	0.462654118	0.854955479	0.460212987	1.588283888	0.989879114
ALPG	ebi-a-GCST010005	outcome	exposure	Wald ratio	1	0.093229167	0.230729167	0.686166241	-0.359	0.545458333	1.097713266	0.698374351	1.725399009	0.989879114
AOC1	ebi-a-GCST010005	outcome	exposure	Wald ratio	1	-0.034248366	0.054640523	0.530794108	-0.141343791	0.072847059	0.966331471	0.868190784	1.075566026	0.989879114
AZU1	ebi-a-GCST010005	outcome	exposure	Wald ratio	1	0.172685185	0.2125	0.41642669	-0.243814815	0.589185185	1.188491891	0.783632738	1.802519098	0.989879114
B3GLCT	ebi-a-GCST010005	outcome	exposure	Wald ratio	1	0.211151079	0.186690647	0.258046171	-0.15476259	0.577064748	1.235098939	0.856618523	1.780803645	0.989879114
B3GNT8	ebi-a-GCST010005	outcome	exposure	Wald ratio	1	0.074193548	0.056854839	0.191904923	-0.037241935	0.185629032	1.07701524	0.963443016	1.203975541	0.989879114
B4GALT6	ebi-a-GCST010005	outcome	exposure	Wald ratio	1	-0.069641295	0.093963255	0.45859973	-0.253809274	0.114526684	0.932728334	0.775839761	1.121342563	0.989879114
BTNL8	ebi-a-GCST010005	outcome	exposure	Wald ratio	1	-0.110989011	0.164102564	0.498825255	-0.432630037	0.210652015	0.894948583	0.64880048	1.234482698	0.989879114
C1QTNF3	ebi-a-GCST010005	outcome	exposure	Wald ratio	1	0.078325123	0.306896552	0.798555738	-0.523192118	0.679842365	1.081474214	0.592625794	1.973566604	0.989879114
C1RL	ebi-a-GCST010005	outcome	exposure	Wald ratio	1	0.088888889	0.18	0.62142825	-0.263911111	0.441688889	1.09295921	0.768041807	1.555331784	0.989879114
C4BPA	ebi-a-GCST010005	outcome	exposure	Wald ratio	1	-0.068764569	0.135431235	0.611631998	-0.33420979	0.196680653	0.93354644	0.715903577	1.217355219	0.989879114
C9	ebi-a-GCST010005	outcome	exposure	Wald ratio	1	-0.0152	0.295466667	0.95897169	-0.594314667	0.563914667	0.984914937	0.5519407	1.757539231	0.989879114
CA1	ebi-a-GCST010005	outcome	exposure	Wald ratio	1	-0.089795918	0.294557823	0.760480486	-0.667129252	0.487537415	0.914117721	0.513179675	1.628301448	0.989879114
CCL4L1	ebi-a-GCST010005	outcome	exposure	Wald ratio	1	0.034728033	0.20251046	0.863840377	-0.362192469	0.431648536	1.035338093	0.696148368	1.539793837	0.989879114
CD274	ebi-a-GCST010005	outcome	exposure	Wald ratio	1	-0.051290323	0.15	0.732399445	-0.345290323	0.242709677	0.950002823	0.708014771	1.274698497	0.989879114
CD300A	ebi-a-GCST010005	outcome	exposure	Wald ratio	1	0.035632184	0.115632184	0.757967365	-0.191006897	0.262271264	1.036274618	0.826126891	1.299879105	0.989879114
CD7	ebi-a-GCST010005	outcome	exposure	Wald ratio	1	-0.032120582	0.114864865	0.779755243	-0.257255717	0.193014553	0.968389805	0.773170475	1.212900445	0.989879114
CLEC1B	ebi-a-GCST010005	outcome	exposure	Wald ratio	1	0.077380952	0.092261905	0.401632246	-0.103452381	0.258214286	1.080453599	0.901718961	1.294616207	0.989879114
CLEC4C	ebi-a-GCST010005	outcome	exposure	Wald ratio	1	0.032842105	0.045052632	0.466018813	-0.055461053	0.121145263	1.03338736	0.946048869	1.128788872	0.989879114
CLN5	ebi-a-GCST010005	outcome	exposure	Wald ratio	1	0.114857143	0.331142857	0.728703461	-0.534182857	0.763897143	1.121713181	0.586148061	2.146625647	0.989879114
CRLF1	ebi-a-GCST010005	outcome	exposure	Wald ratio	1	-0.048601399	0.185664336	0.793498581	-0.412503497	0.315300699	0.952560746	0.661990882	1.370671409	0.989879114
CRTAM	ebi-a-GCST010005	outcome	exposure	Wald ratio	1	0.013983051	0.188559322	0.940885219	-0.35559322	0.383559322	1.014081271	0.700757616	1.467498605	0.989879114
CST4	ebi-a-GCST010005	outcome	exposure	Wald ratio	1	-0.011182796	0.144086022	0.938136744	-0.293591398	0.271225806	0.988879499	0.745581075	1.311571198	0.989879114
CTGF	ebi-a-GCST010005	outcome	exposure	Wald ratio	1	-0.042776204	0.139660057	0.75938535	-0.316509915	0.230957507	0.958125791	0.728687787	1.259805705	0.989879114
CXCL10	ebi-a-GCST010005	outcome	exposure	Wald ratio	1	-0.07518797	0.312030075	0.80958313	-0.686766917	0.536390977	0.927569115	0.50320033	1.709824917	0.989879114
DUT	ebi-a-GCST010005	outcome	exposure	Wald ratio	1	-0.521238938	0.361356932	0.149175755	-1.229498525	0.187020649	0.59378443	0.292439192	1.20565218	0.989879114
ECH1	ebi-a-GCST010005	outcome	exposure	Wald ratio	1	0.080300188	0.123452158	0.515397762	-0.161666041	0.322266417	1.083612306	0.850725264	1.380252449	0.989879114
ENDOU	ebi-a-GCST010005	outcome	exposure	Wald ratio	1	-0.101226994	0.281595092	0.719238188	-0.653153374	0.450699387	0.903727869	0.520402164	1.569409426	0.989879114
F13B	ebi-a-GCST010005	outcome	exposure	Wald ratio	1	0.014990859	0.101645338	0.882751575	-0.184234004	0.214215722	1.015103786	0.831741151	1.238889882	0.989879114
FGFBP3	ebi-a-GCST010005	outcome	exposure	Wald ratio	1	-0.101986755	0.147350993	0.488852659	-0.390794702	0.186821192	0.903041512	0.67651903	1.205411729	0.989879114
GAA	ebi-a-GCST010005	outcome	exposure	Wald ratio	1	-0.045528455	0.114905149	0.691938006	-0.270742547	0.179685637	0.955492413	0.762812859	1.196841061	0.989879114
GDI2	ebi-a-GCST010005	outcome	exposure	Wald ratio	1	0.111872146	0.235159817	0.63426806	-0.349041096	0.572785388	1.118369864	0.705364142	1.773199227	0.989879114
GNMT	ebi-a-GCST010005	outcome	exposure	Wald ratio	1	-0.0685	0.104	0.510118077	-0.27234	0.13534	0.93379346	0.761595275	1.144925993	0.989879114
HDGF	ebi-a-GCST010005	outcome	exposure	Wald ratio	1	-0.044981413	0.164312268	0.784272403	-0.367033457	0.277070632	0.956015251	0.692786466	1.31925955	0.989879114
HIBCH	ebi-a-GCST010005	outcome	exposure	Wald ratio	1	0.022503962	0.066085578	0.733459258	-0.107023772	0.152031696	1.022759086	0.898504314	1.164197136	0.989879114
HPSE	ebi-a-GCST010005	outcome	exposure	Wald ratio	1	0.007208872	0.091127542	0.936947114	-0.171401109	0.185818854	1.007234919	0.842483578	1.204204104	0.989879114
IL1R1	ebi-a-GCST010005	outcome	exposure	Wald ratio	1	0.133742331	0.274233129	0.625765363	-0.403754601	0.671239264	1.143098241	0.66780798	1.956660637	0.989879114
IL7	ebi-a-GCST010005	outcome	exposure	Wald ratio	1	0.219411765	0.198823529	0.269788262	-0.170282353	0.609105882	1.24534396	0.843426639	1.838786572	0.989879114
IMPAD1	ebi-a-GCST010005	outcome	exposure	Wald ratio	1	0.040890208	0.108249258	0.705622837	-0.171278338	0.253058754	1.041737725	0.842587017	1.287958947	0.989879114
INPP5B	ebi-a-GCST010005	outcome	exposure	Wald ratio	1	-0.101462523	0.102559415	0.32251403	-0.302478976	0.099553931	0.90351504	0.738984024	1.104678045	0.989879114
ITIH3	ebi-a-GCST010005	outcome	exposure	Wald ratio	1	0.053005464	0.113661202	0.640967747	-0.169770492	0.275781421	1.054435407	0.843858467	1.317559841	0.989879114
KIAA1549L	ebi-a-GCST010005	outcome	exposure	Wald ratio	1	-0.044191344	0.10022779	0.659278812	-0.240637813	0.152255125	0.956770868	0.786126299	1.164457281	0.989879114
KLK13	ebi-a-GCST010005	outcome	exposure	Wald ratio	1	-0.088402062	0.110824742	0.425059453	-0.305618557	0.128814433	0.915392758	0.736667563	1.137479026	0.989879114
LECT2	ebi-a-GCST010005	outcome	exposure	Wald ratio	1	0.026923077	0.137179487	0.844405351	-0.241948718	0.295794872	1.027288778	0.785096438	1.344194396	0.989879114
LGALS4	ebi-a-GCST010005	outcome	exposure	Wald ratio	1	0.06519337	0.233149171	0.779768407	-0.391779006	0.522165746	1.067365401	0.675853457	1.685674442	0.989879114
LGALS9	ebi-a-GCST010005	outcome	exposure	Wald ratio	1	-0.066502463	0.246305419	0.787160254	-0.549261084	0.416256158	0.935660611	0.577376286	1.516274224	0.989879114
LRP11	ebi-a-GCST010005	outcome	exposure	Wald ratio	1	0.061939394	0.050666667	0.221523125	-0.037367273	0.161246061	1.063897864	0.963322268	1.174974048	0.989879114
LRRC4C	ebi-a-GCST010005	outcome	exposure	Wald ratio	1	0.129927007	0.301459854	0.666473652	-0.460934307	0.720788321	1.13874526	0.630694108	2.056053402	0.989879114
LSAMP	ebi-a-GCST010005	outcome	exposure	Wald ratio	1	-0.301351351	0.25	0.228046836	-0.791351351	0.188648649	0.739817791	0.453231906	1.20761658	0.989879114
MAN1A2	ebi-a-GCST010005	outcome	exposure	Wald ratio	1	-0.019047619	0.205714286	0.926227229	-0.422247619	0.384152381	0.981132641	0.655571687	1.468369176	0.989879114
MAN1C1	ebi-a-GCST010005	outcome	exposure	Wald ratio	1	-0.099418605	0.254069767	0.695572285	-0.597395349	0.39855814	0.905363639	0.550242962	1.489675245	0.989879114
MANF	ebi-a-GCST010005	outcome	exposure	Wald ratio	1	-0.104859335	0.159846547	0.511824124	-0.418158568	0.208439898	0.900451176	0.658257842	1.231754897	0.989879114
NCAM2	ebi-a-GCST010005	outcome	exposure	Wald ratio	1	-0.008108108	0.123513514	0.947660052	-0.250194595	0.233978378	0.991924674	0.778649247	1.26361717	0.989879114
NEGR1	ebi-a-GCST010005	outcome	exposure	Wald ratio	1	0.102027027	0.285135135	0.720478093	-0.456837838	0.660891892	1.107413401	0.633283026	1.93651873	0.989879114
NMB	ebi-a-GCST010005	outcome	exposure	Wald ratio	1	-0.115243902	0.265243902	0.663937912	-0.635121951	0.404634146	0.891148764	0.529870866	1.498754075	0.989879114
NPTXR	ebi-a-GCST010005	outcome	exposure	Wald ratio	1	-0.011549852	0.13810464	0.933349688	-0.282234946	0.259135242	0.988516592	0.754096492	1.295809041	0.989879114
NTM	ebi-a-GCST010005	outcome	exposure	Wald ratio	1	0.066404199	0.109973753	0.545964241	-0.149144357	0.281952756	1.068658581	0.86144475	1.325716086	0.989879114
NTRK3	ebi-a-GCST010005	outcome	exposure	Wald ratio	1	-0.249321267	0.265158371	0.347077526	-0.769031674	0.27038914	0.77932956	0.463461633	1.31047431	0.989879114
OLFM1	ebi-a-GCST010005	outcome	exposure	Wald ratio	1	0.31761658	0.27253886	0.243857425	-0.216559585	0.851792746	1.373849399	0.80528455	2.343845007	0.989879114
PCBD1	ebi-a-GCST010005	outcome	exposure	Wald ratio	1	-0.120588235	0.286363636	0.673680766	-0.681860963	0.440684492	0.886398872	0.505675074	1.553770398	0.989879114
PCYOX1	ebi-a-GCST010005	outcome	exposure	Wald ratio	1	-0.02164557	0.072025316	0.763775021	-0.16281519	0.119524051	0.978587015	0.849748216	1.126960348	0.989879114
PDIA3	ebi-a-GCST010005	outcome	exposure	Wald ratio	1	-0.160309278	0.285051546	0.573852388	-0.719010309	0.398391753	0.85188028	0.487234229	1.489427403	0.989879114
PGLYRP2	ebi-a-GCST010005	outcome	exposure	Wald ratio	1	0.0218107	0.114197531	0.848532651	-0.202016461	0.24563786	1.022050292	0.817081478	1.278436517	0.989879114
PKDCC	ebi-a-GCST010005	outcome	exposure	Wald ratio	1	-0.203813559	0.208898305	0.329233363	-0.613254237	0.205627119	0.815614421	0.54158555	1.22829511	0.989879114
PLAUR	ebi-a-GCST010005	outcome	exposure	Wald ratio	1	-0.371363636	0.254545455	0.144584768	-0.870272727	0.127545455	0.689793062	0.418837305	1.136036505	0.989879114
PNLIPRP2	ebi-a-GCST010005	outcome	exposure	Wald ratio	1	0.009597523	0.042621259	0.821838004	-0.073940144	0.093135191	1.009643727	0.928727282	1.097610112	0.989879114
POSTN	ebi-a-GCST010005	outcome	exposure	Wald ratio	1	0.07295082	0.177459016	0.681009878	-0.274868852	0.420770492	1.075677633	0.759671746	1.523134666	0.989879114
PREP	ebi-a-GCST010005	outcome	exposure	Wald ratio	1	-0.034437086	0.121854305	0.777476814	-0.273271523	0.204397351	0.966149122	0.760886161	1.226785521	0.989879114
PROK2	ebi-a-GCST010005	outcome	exposure	Wald ratio	1	-0.024775225	0.054845155	0.651463201	-0.132271728	0.082721279	0.975529162	0.876102901	1.086239008	0.989879114
PSAP	ebi-a-GCST010005	outcome	exposure	Wald ratio	1	0.064297254	0.077544426	0.407010104	-0.087689822	0.21628433	1.066409346	0.916044969	1.241455311	0.989879114
PSMB1	ebi-a-GCST010005	outcome	exposure	Wald ratio	1	0.049514563	0.105825243	0.639863321	-0.157902913	0.256932039	1.050760894	0.853932684	1.292957253	0.989879114
PTPRU	ebi-a-GCST010005	outcome	exposure	Wald ratio	1	0.128571429	0.309090909	0.6774346	-0.477246753	0.73438961	1.137202647	0.620489403	2.084209424	0.989879114
RAB6B	ebi-a-GCST010005	outcome	exposure	Wald ratio	1	-0.123381295	0.208633094	0.5542663	-0.532302158	0.285539568	0.883926562	0.587251466	1.330479719	0.989879114
S100A7	ebi-a-GCST010005	outcome	exposure	Wald ratio	1	0.002897351	0.092715232	0.975070165	-0.178824503	0.184619205	1.002901552	0.836252646	1.202760348	0.989879114
SCUBE1	ebi-a-GCST010005	outcome	exposure	Wald ratio	1	0.079259259	0.23037037	0.730807596	-0.372266667	0.530785185	1.08248493	0.689170439	1.700266809	0.989879114
SELPLG	ebi-a-GCST010005	outcome	exposure	Wald ratio	1	-0.133014354	0.253110048	0.599221859	-0.629110048	0.36308134	0.875452526	0.533065993	1.437752801	0.989879114
SEMA4D	ebi-a-GCST010005	outcome	exposure	Wald ratio	1	-0.06799687	0.056416275	0.22809891	-0.17857277	0.04257903	0.934263398	0.836463185	1.043498521	0.989879114
SERPINA11	ebi-a-GCST010005	outcome	exposure	Wald ratio	1	0.051041667	0.208333333	0.806456431	-0.357291667	0.459375	1.052366741	0.699568427	1.583084248	0.989879114
SFTPB	ebi-a-GCST010005	outcome	exposure	Wald ratio	1	-0.031924198	0.060787172	0.599458167	-0.151067055	0.087218659	0.968579999	0.859790043	1.09113524	0.989879114
SHMT1	ebi-a-GCST010005	outcome	exposure	Wald ratio	1	0.036333333	0.148333333	0.806499931	-0.2544	0.327066667	1.037001456	0.775381587	1.386893934	0.989879114
SLITRK3	ebi-a-GCST010005	outcome	exposure	Wald ratio	1	0.048115942	0.187536232	0.797511679	-0.319455072	0.415686957	1.049292305	0.726544844	1.515411405	0.989879114
TF	ebi-a-GCST010005	outcome	exposure	Wald ratio	1	0.0030837	0.191629956	0.987161032	-0.372511013	0.378678414	1.00308846	0.689002063	1.460353331	0.989879114
TGFB1	ebi-a-GCST010005	outcome	exposure	Wald ratio	1	0.095366795	0.165637066	0.564779053	-0.229281853	0.420015444	1.100062279	0.795104399	1.521985061	0.989879114
TMEM132D	ebi-a-GCST010005	outcome	exposure	Wald ratio	1	-0.051234568	0.221604938	0.817161161	-0.485580247	0.383111111	0.950055792	0.615340044	1.466841003	0.989879114
TREM1	ebi-a-GCST010005	outcome	exposure	Wald ratio	1	0.001604278	0.126470588	0.989879114	-0.246278075	0.249486631	1.001605566	0.781704822	1.283366407	0.989879114
TREML1	ebi-a-GCST010005	outcome	exposure	Wald ratio	1	-0.049763033	0.292890995	0.86508649	-0.623829384	0.524303318	0.951454861	0.535888381	1.689281545	0.989879114
TXNDC15	ebi-a-GCST010005	outcome	exposure	Wald ratio	1	-0.123778502	0.212052117	0.559410487	-0.539400651	0.291843648	0.88357553	0.583097626	1.338893663	0.989879114
UNC5D	ebi-a-GCST010005	outcome	exposure	Wald ratio	1	-0.012056738	0.307801418	0.968754448	-0.615347518	0.591234043	0.988015654	0.540453046	1.806215988	0.989879114
VAV1	ebi-a-GCST010005	outcome	exposure	Wald ratio	1	-0.236088154	0.273278237	0.387636624	-0.771713499	0.29953719	0.789711054	0.462220375	1.349234224	0.989879114
VWA2	ebi-a-GCST010005	outcome	exposure	Wald ratio	1	-0.003944316	0.159164733	0.980229374	-0.315907193	0.308018561	0.996063453	0.729127115	1.360726246	0.989879114
VWC2	ebi-a-GCST010005	outcome	exposure	Wald ratio	1	-0.124117647	0.185294118	0.502958982	-0.487294118	0.239058824	0.88327592	0.614286334	1.270053243	0.989879114
WARS	ebi-a-GCST010005	outcome	exposure	Wald ratio	1	0.01372549	0.194117647	0.943630893	-0.366745098	0.394196078	1.013820117	0.692986266	1.483191342	0.989879114
WFDC1	ebi-a-GCST010005	outcome	exposure	Wald ratio	1	-0.031929047	0.122172949	0.793827999	-0.271388027	0.207529933	0.968575303	0.762320638	1.230634553	0.989879114
WFDC5	ebi-a-GCST010005	outcome	exposure	Wald ratio	1	-0.289956332	0.255458515	0.256357413	-0.790655022	0.210742358	0.748296244	0.453547614	1.234594231	0.989879114
CFH	ebi-a-GCST010005	outcome	exposure	Wald ratio	1	0.013896458	0.113079019	0.902192964	-0.20773842	0.235531335	1.013993462	0.812419522	1.265581038	0.994181266
ADAM11	ebi-a-GCST010005	outcome	exposure	Wald ratio	1	0.006451613	0.209139785	0.975390498	-0.403462366	0.416365591	1.006472469	0.668003166	1.516440165	0.994567417
AKR1A1	ebi-a-GCST010005	outcome	exposure	Wald ratio	1	0.003559322	0.083220339	0.965884992	-0.159552542	0.166671186	1.003565664	0.852525173	1.181365752	0.994567417
APBB2	ebi-a-GCST010005	outcome	exposure	Wald ratio	1	-0.004188482	0.135776614	0.975390498	-0.270310646	0.261933682	0.995820278	0.763142391	1.299440364	0.994567417
APOM	ebi-a-GCST010005	outcome	exposure	Wald ratio	1	-0.020576132	0.209053498	0.921594668	-0.430320988	0.389168724	0.979634112	0.650300323	1.475753526	0.994567417
C8A;C8B;C8G	ebi-a-GCST010005	outcome	exposure	Wald ratio	1	-0.008186398	0.135516373	0.951829953	-0.273798489	0.257425693	0.991847019	0.760485306	1.293595684	0.994567417
CCL16	ebi-a-GCST010005	outcome	exposure	Wald ratio	1	0.001311475	0.048983607	0.978640181	-0.094696393	0.097319344	1.001312336	0.909649068	1.102212303	0.994567417
CD200R1L	ebi-a-GCST010005	outcome	exposure	Wald ratio	1	-0.00332871	0.107905687	0.975390498	-0.214823856	0.208166436	0.996676824	0.80668352	1.231418104	0.994567417
CDHR5	ebi-a-GCST010005	outcome	exposure	Wald ratio	1	0.005063291	0.164135021	0.975390498	-0.31664135	0.326767932	1.005076131	0.728592018	1.386479683	0.994567417
CPB1	ebi-a-GCST010005	outcome	exposure	Wald ratio	1	-0.0140625	0.20703125	0.945845713	-0.41984375	0.39171875	0.986035915	0.657149491	1.479521537	0.994567417
CST8	ebi-a-GCST010005	outcome	exposure	Wald ratio	1	0.00180018	0.067236724	0.978640181	-0.129983798	0.133584158	1.001801801	0.878109658	1.142917448	0.994567417
CTSB	ebi-a-GCST010005	outcome	exposure	Wald ratio	1	-0.010117647	0.109647059	0.926479806	-0.225025882	0.204790588	0.989933364	0.798495552	1.227268034	0.994567417
DEFB1	ebi-a-GCST010005	outcome	exposure	Wald ratio	1	0.016080402	0.229145729	0.944054023	-0.433045226	0.46520603	1.016210387	0.648531161	1.592342226	0.994567417
DEFB119	ebi-a-GCST010005	outcome	exposure	Wald ratio	1	0.011023622	0.222047244	0.960404975	-0.424188976	0.44623622	1.011084606	0.654300223	1.562420499	0.994567417
ESAM	ebi-a-GCST010005	outcome	exposure	Wald ratio	1	0.012765957	0.200851064	0.949321123	-0.380902128	0.406434043	1.01284779	0.683244757	1.501454106	0.994567417
EVA1C	ebi-a-GCST010005	outcome	exposure	Wald ratio	1	0.008333333	0.135632184	0.951008257	-0.257505747	0.274172414	1.008368152	0.772977184	1.315441583	0.994567417
FAM163A	ebi-a-GCST010005	outcome	exposure	Wald ratio	1	-0.011970075	0.121197007	0.921324515	-0.249516209	0.22557606	0.988101282	0.779177651	1.253044337	0.994567417
FURIN	ebi-a-GCST010005	outcome	exposure	Wald ratio	1	-0.025471698	0.239150943	0.915178614	-0.494207547	0.443264151	0.974849969	0.610054155	1.55778377	0.994567417
GNAI3	ebi-a-GCST010005	outcome	exposure	Wald ratio	1	-0.002850356	0.09239905	0.975390498	-0.183952494	0.178251781	0.997153702	0.831975327	1.195126194	0.994567417
HGF	ebi-a-GCST010005	outcome	exposure	Wald ratio	1	-0.030927835	0.257731959	0.904483148	-0.536082474	0.474226804	0.969545538	0.585035661	1.606771368	0.994567417
HPGDS	ebi-a-GCST010005	outcome	exposure	Wald ratio	1	-0.002954545	0.096818182	0.975655189	-0.192718182	0.186809091	0.997049815	0.824714361	1.205397142	0.994567417
IGFBP7	ebi-a-GCST010005	outcome	exposure	Wald ratio	1	-0.007713499	0.144903581	0.957547108	-0.291724518	0.276297521	0.992316174	0.746974286	1.318240009	0.994567417
IL1RAP	ebi-a-GCST010005	outcome	exposure	Wald ratio	1	-0.002884615	0.045044379	0.948938847	-0.091171598	0.085402367	0.997119541	0.912861053	1.089155219	0.994567417
IL1RL1	ebi-a-GCST010005	outcome	exposure	Wald ratio	1	-0.005660377	0.049292453	0.90857786	-0.102273585	0.09095283	0.994355612	0.90278253	1.095217343	0.994567417
ITGA1;ITGB1	ebi-a-GCST010005	outcome	exposure	Wald ratio	1	0.011428571	0.161428571	0.943559749	-0.304971429	0.327828571	1.011494127	0.737144435	1.387951017	0.994567417
KIN	ebi-a-GCST010005	outcome	exposure	Wald ratio	1	-0.005117271	0.165884861	0.975390498	-0.330251599	0.320017058	0.9948958	0.718742876	1.377151255	0.994567417
KLRC3	ebi-a-GCST010005	outcome	exposure	Wald ratio	1	0.002980626	0.111326379	0.978640181	-0.215219076	0.221180328	1.002985072	0.806364766	1.247548378	0.994567417
KMT2C	ebi-a-GCST010005	outcome	exposure	Wald ratio	1	-0.004054054	0.131418919	0.975390498	-0.261635135	0.253527027	0.995954153	0.769791842	1.288562205	0.994567417
MBL2	ebi-a-GCST010005	outcome	exposure	Wald ratio	1	0.002531646	0.046835443	0.956892098	-0.089265823	0.094329114	1.002534853	0.914602419	1.098921357	0.994567417
PSG5	ebi-a-GCST010005	outcome	exposure	Wald ratio	1	0.004761905	0.154365079	0.975390498	-0.297793651	0.30731746	1.004773261	0.742454529	1.359772573	0.994567417
PSME1	ebi-a-GCST010005	outcome	exposure	Wald ratio	1	-0.002257761	0.073189087	0.975390498	-0.145708373	0.14119285	0.997744786	0.864409752	1.151646722	0.994567417
RAB14	ebi-a-GCST010005	outcome	exposure	Wald ratio	1	0.018322981	0.170807453	0.91457262	-0.316459627	0.35310559	1.018491877	0.728724432	1.423481441	0.994567417
S100A5	ebi-a-GCST010005	outcome	exposure	Wald ratio	1	-0.002946274	0.098786828	0.97620697	-0.196568458	0.19067591	0.997058062	0.821545088	1.210067218	0.994567417
SCARA5	ebi-a-GCST010005	outcome	exposure	Wald ratio	1	-0.00984252	0.187007874	0.958025455	-0.376377953	0.356692913	0.990205759	0.686342879	1.428597099	0.994567417
SELENOS	ebi-a-GCST010005	outcome	exposure	Wald ratio	1	0.00238806	0.077412935	0.975390498	-0.149341294	0.154117413	1.002390913	0.861275117	1.166627856	0.994567417
10-Sep	ebi-a-GCST010005	outcome	exposure	Wald ratio	1	0.003513514	0.120810811	0.976798574	-0.233275676	0.240302703	1.003519693	0.791935226	1.271634019	0.994567417
SPINK2	ebi-a-GCST010005	outcome	exposure	Wald ratio	1	0.0042	0.148	0.977360369	-0.28588	0.29428	1.004208832	0.751352773	1.342159656	0.994567417
SPINT2	ebi-a-GCST010005	outcome	exposure	Wald ratio	1	-0.003531786	0.047729566	0.94101375	-0.097081736	0.090018163	0.996474443	0.90748183	1.094194158	0.994567417
SPOCK2	ebi-a-GCST010005	outcome	exposure	Wald ratio	1	-0.011009174	0.191743119	0.954213604	-0.386825688	0.364807339	0.989051205	0.679209479	1.440236505	0.994567417
STAR	ebi-a-GCST010005	outcome	exposure	Wald ratio	1	0.007294833	0.236474164	0.975390498	-0.456194529	0.470784195	1.007321505	0.633690554	1.601249392	0.994567417
TMED10	ebi-a-GCST010005	outcome	exposure	Wald ratio	1	-0.003125	0.082730263	0.969868385	-0.165276316	0.159026316	0.996879878	0.84765945	1.172368798	0.994567417
TMEM132B	ebi-a-GCST010005	outcome	exposure	Wald ratio	1	0.018978102	0.248540146	0.939134047	-0.468160584	0.506116788	1.019159331	0.626152965	1.658837056	0.994567417
VPS29	ebi-a-GCST010005	outcome	exposure	Wald ratio	1	-0.001416765	0.0459268	0.975390498	-0.091433294	0.088599764	0.998584238	0.912622192	1.092643253	0.994567417
WFIKKN2	ebi-a-GCST010005	outcome	exposure	Wald ratio	1	0.001990812	0.068453292	0.976798574	-0.132177642	0.136159265	1.001992795	0.876185334	1.145864375	0.994567417
ALDH3A1	ebi-a-GCST010005	outcome	exposure	Wald ratio	1	-0.004132231	0.182644628	0.981949853	-0.362115702	0.35385124	0.995876295	0.696201811	1.424543255	0.994699932
FABP1	ebi-a-GCST010005	outcome	exposure	Wald ratio	1	0.003141361	0.230890052	0.989144763	-0.449403141	0.455685864	1.003146301	0.638008839	1.577254794	0.994699932
GFRA2	ebi-a-GCST010005	outcome	exposure	Wald ratio	1	-0.002711864	0.142711864	0.984839211	-0.282427119	0.27700339	0.997291809	0.753951589	1.319170843	0.994699932
KIAA1161	ebi-a-GCST010005	outcome	exposure	Wald ratio	1	0.001948052	0.137987013	0.988736122	-0.268506494	0.272402597	1.001949951	0.764520458	1.313115552	0.994699932
NPTX1	ebi-a-GCST010005	outcome	exposure	Wald ratio	1	-0.001945525	0.146303502	0.989390146	-0.288700389	0.284809339	0.998056366	0.749236651	1.329508518	0.994699932
PLA2G12B	ebi-a-GCST010005	outcome	exposure	Wald ratio	1	0.001658768	0.119905213	0.988962423	-0.23335545	0.236672986	1.001660144	0.791872052	1.267026714	0.994699932
DCBLD2	ebi-a-GCST010005	outcome	exposure	Wald ratio	1	-0.001451613	0.154677419	0.992512142	-0.304619355	0.301716129	0.99854944	0.73740401	1.352177328	0.9948413
LILRA5	ebi-a-GCST010005	outcome	exposure	Wald ratio	1	0.000552486	0.085451197	0.9948413	-0.16693186	0.168036832	1.000552639	0.846257273	1.182980182	0.9948413
TST	ebi-a-GCST010005	outcome	exposure	Wald ratio	1	0.001041667	0.144270833	0.994239151	-0.281729167	0.2838125	1.001042209	0.754477995	1.328183873	0.9948413
ECE1	ebi-a-GCST010005	outcome	exposure	Inverse variance weighted	2	0.000402474	0.112195731	0.997137793	-0.219501159	0.220306108	1.000402555	0.802919227	1.246458223	0.997137793
