# Supplementary material for: Potential therapeutic targets for membranous nephropathy: proteome-wide Mendelian randomization and colocalization analysis
Source: Front Immunol. 2024 Apr 19;15:1342912. doi: 10.3389/fimmu.2024.1342912 (PMC11069303; doi:10.3389/fimmu.2024.1342912)
Supplement: Supplementary Table 5 — Confounding factors. [file Table_5.csv]

	snp	trait
1	rs2304456	blood protein levels
2	rs2304456	blood protein levels
3	rs967645	age-related macular degeneration
4	rs505922	hematocrit
5	rs505922	hemoglobin concentration
6	rs505922	monocyte count
7	rs505922	monocyte percentage of white cells
8	rs505922	myeloid white cell count
9	rs505922	red blood cell count
10	rs505922	white blood cell count
11	rs505922	myocardial infarction
12	rs505922	low density lipoprotein
13	rs505922	low density lipoprotein
14	rs505922	total cholesterol
15	rs505922	total cholesterol
16	rs505922	abo system o blood type
17	rs505922	activated partial thromboplastin time
18	rs505922	circulating galectin 3 levels
19	rs505922	duodenal ulcer
20	rs505922	factor xiii antigen
21	rs505922	graves disease
22	rs505922	insulin processing and secretion
23	rs505922	interleukin 6 il 6 levels
24	rs505922	ldl cholesterol
25	rs505922	malaria
26	rs505922	myocardial infarction in patients with coronary artery disease by angiography
27	rs505922	pancreatic cancer
28	rs505922	plasma soluble intercellular adhesion molecule 1 icam 1 females
29	rs505922	serum soluble e selectin
30	rs505922	soluble intercellular adhesion molecule 1 icam 1
31	rs505922	tnf alpha tnf a
32	rs505922	tnf alpha tnf a pgml
33	rs505922	total cholesterol
34	rs505922	venous thromboembolism
35	rs505922	venous thromboembolism
36	rs505922	venous thromboembolism vte
37	rs505922	venous thrombosis
38	rs505922	venous thrombosis
39	rs505922	von willebrand factor vwf
40	rs505922	blood protein levels
41	rs505922	clinical laboratory measurements
42	rs505922	duodenal ulcer
43	rs505922	end stage coagulation
44	rs505922	graves disease
45	rs505922	pancreatic cancer
46	rs505922	pancreatic cancer
47	rs505922	protein quantitative trait loci
48	rs505922	venous thromboembolism
49	rs505922	venous thromboembolism
50	rs505922	vwf levels in ischaemic stroke and hyperhomocysteinaemia
51	rs505922	arm fat percentage left
52	rs505922	arm fat percentage right
53	rs505922	blood clot in the leg
54	rs505922	blood clot in the lung
55	rs505922	diastolic blood pressure
56	rs505922	haemorrhoids
57	rs505922	heel bone mineral density
58	rs505922	impedance of arm left
59	rs505922	impedance of arm right
60	rs505922	no blood clot, bronchitis, emphysema, asthma, rhinitis, eczema or allergy diagnosed by doctor
61	rs505922	peak expiratory flow
62	rs505922	phlebitis and thrombophlebitis
63	rs505922	pulmonary embolism
64	rs505922	self-reported deep venous thrombosis
65	rs505922	self-reported high cholesterol
66	rs505922	self-reported pulmonary embolism + or - dvt
67	rs505922	treatment with cholesterol lowering medication
68	rs505922	treatment with warfarin
69	rs505922	vascular or heart problems diagnosed by doctor: high blood pressure
70	rs505922	coronary artery disease
71	rs505922	pancreatic cancer
72	rs505922	high grade serous ovarian cancer
73	rs505922	serous invasive ovarian cancer
74	rs505922	alkaline phosphatase
75	rs505922	ferritin
76	rs505922	duodenal ulcer
77	rs505922	e selectin
78	rs505922	pancreatic neoplasms
79	rs505922	pancreatic neoplasms
80	rs505922	tumor necrosis factor alpha
81	rs505922	venous thromboembolism
82	rs505922	venous thrombosis
83	rs4727469	rr interval
84	rs4727469	heart rate
85	rs4727469	pulse rate
86	rs4727469	pulse rate
87	rs11553746	blood protein levels
88	rs11553746	comparative height size at age 10
89	rs11553746	height
90	rs11553746	impedance of arm left
91	rs11553746	impedance of arm right
92	rs11553746	impedance of whole body
93	rs7412	high light scatter percentage of red cells
94	rs7412	high light scatter reticulocyte count
95	rs7412	immature fraction of reticulocytes
96	rs7412	red cell distribution width
97	rs7412	reticulocyte count
98	rs7412	reticulocyte fraction of red cells
99	rs7412	coronary artery disease
100	rs7412	high density lipoprotein
101	rs7412	low density lipoprotein
102	rs7412	total cholesterol
103	rs7412	triglycerides
104	rs7412	apob apolipoprotein b
105	rs7412	apob apolipoprotein b response after 40mg daily simvastatin treatment
106	rs7412	ldl cholesterol
107	rs7412	ldl cholesterol
108	rs7412	ldl cholesterol
109	rs7412	ldl cholesterol
110	rs7412	ldl cholesterol among a group where cancer diabetes hyperhypothyroidism and ldl altering medications were not present
111	rs7412	ldl cholesterol change with statins
112	rs7412	ldl cholesterol response after 40mg daily simvastatin treatment
113	rs7412	ldl cholesterol response to statins baseline ldl cholesterol
114	rs7412	ldl cholesterol response to statins fractional change in ldl cholesterol
115	rs7412	ldl cholesterol response to statins residuals of the measure of fractional change in ldl cholesterol
116	rs7412	late onset alzheimers disease
117	rs7412	late onset alzheimers disease
118	rs7412	lipoprotein associated phospholipase a2 activity lp2
119	rs7412	total cholesterol
120	rs7412	alzheimers disease
121	rs7412	cholesterol total
122	rs7412	cholesterol total
123	rs7412	coronary artery disease
124	rs7412	coronary artery disease
125	rs7412	coronary artery disease
126	rs7412	coronary artery disease
127	rs7412	hdl cholesterol
128	rs7412	high light scatter reticulocyte count
129	rs7412	high light scatter reticulocyte percentage of red cells
130	rs7412	ideal cardiovascular health clinical and behavioural
131	rs7412	immature fraction of reticulocytes
132	rs7412	ldl cholesterol
133	rs7412	ldl cholesterol levels
134	rs7412	ldl cholesterol levels
135	rs7412	lipid metabolism phenotypes
136	rs7412	lipid traits
137	rs7412	lipid traits
138	rs7412	lipoprotein a levels
139	rs7412	lipoprotein associated phospholipase a2 activity change in response to darapladib treatment in cardiovascular disease
140	rs7412	lipoprotein phospholipase a2 activity in cardiovascular disease
141	rs7412	lipoproteina levels adjusted for apolipoproteina isoforms
142	rs7412	low density lipoprotein cholesterol
143	rs7412	metabolite levels lipoprotein measures
144	rs7412	pulse pressure
145	rs7412	red cell distribution width
146	rs7412	response to statin therapy ldl c
147	rs7412	reticulocyte count
148	rs7412	reticulocyte fraction of red cells
149	rs7412	total cholesterol levels
150	rs7412	total cholesterol levels
151	rs7412	arm fat mass left
152	rs7412	arm fat mass right
153	rs7412	arm fat percentage left
154	rs7412	arm fat percentage right
155	rs7412	body fat percentage
156	rs7412	chronic ischaemic heart disease
157	rs7412	hip circumference
158	rs7412	illnesses of father: alzheimers disease or dementia
159	rs7412	illnesses of father: heart disease
160	rs7412	illnesses of mother: alzheimers disease or dementia
161	rs7412	medication for cholesterol, blood pressure or diabetes: cholesterol lowering medication
162	rs7412	medication for cholesterol, blood pressure or diabetes: none of the above
163	rs7412	medication for pain relief, constipation, heartburn: aspirin
164	rs7412	no treatment with medication for cholesterol, blood pressure, diabetes, or take exogenous hormones
165	rs7412	number of treatments or medications taken
166	rs7412	pulse rate
167	rs7412	self-reported angina
168	rs7412	self-reported heart attack or myocardial infarction
169	rs7412	self-reported high cholesterol
170	rs7412	treatment with aspirin
171	rs7412	treatment with atorvastatin
172	rs7412	treatment with cholesterol lowering medication
173	rs7412	treatment with ezetimibe
174	rs7412	treatment with lipitor 10mg tablet
175	rs7412	treatment with rosuvastatin
176	rs7412	treatment with simvastatin
177	rs7412	trunk fat mass
178	rs7412	trunk fat percentage
179	rs7412	vascular or heart problems diagnosed by doctor: angina
180	rs7412	vascular or heart problems diagnosed by doctor: heart attack
181	rs7412	vascular or heart problems diagnosed by doctor: none of the above
182	rs7412	weight
183	rs7412	whole body fat mass
184	rs7412	coronary artery disease
185	rs7412	low density lipoprotein
186	rs7412	total cholesterol
187	rs7412	high density lipoprotein
188	rs7412	low density lipoprotein
189	rs7412	total cholesterol
190	rs7412	cholesterol ldl
191	rs7412	lipid metabolism
192	rs7412	coronary artery disease
193	rs7412	coronary artery disease
194	rs7949566	mean platelet volume
195	rs7949566	platelet count
196	rs7949566	platelet distribution width
197	rs7949566	mean platelet volume
198	rs7949566	platelet distribution width
199	rs7949566	alkaline phosphatase
200	rs7728609	forced expiratory volume in 1-second
201	rs7728609	forced expiratory volume in 1-second, best measure
202	rs7728609	peak expiratory flow
203	rs1921673	impedance of arm left
204	rs1921673	impedance of arm right
205	rs1921673	impedance of whole body
206	rs2830585	height
207	rs2830585	blood protein levels
208	rs2830585	height
209	rs2830585	impedance of leg left
210	rs2830585	impedance of leg right
211	rs429358	platelet count
212	rs429358	plateletcrit
213	rs429358	red cell distribution width
214	rs429358	coronary artery disease
215	rs429358	myocardial infarction
216	rs429358	type ii diabetes
217	rs429358	age-related macular degeneration
218	rs429358	apoe apolipoprotein e
219	rs429358	apoe apolipoprotein e females
220	rs429358	apoe apolipoprotein e males
221	rs429358	alzheimers disease
222	rs429358	alzheimers disease age of onset
223	rs429358	cognitive ageing
224	rs429358	cognitive ageing females
225	rs429358	cortical amyloid beta load
226	rs429358	ldl cholesterol change with statins
227	rs429358	late onset alzheimers disease
228	rs429358	late onset alzheimers disease
229	rs429358	late onset alzheimers disease
230	rs429358	alzheimers disease
231	rs429358	advanced age related macular degeneration
232	rs429358	alzheimers disease biomarkers
233	rs429358	blood protein levels
234	rs429358	brain imaging
235	rs429358	cerebral amyloid deposition pet imaging
236	rs429358	cerebral amyloid deposition positivity pet imaging
237	rs429358	cerebrospinal ab1 42 levels in alzheimers disease dementia
238	rs429358	cognitive decline age related
239	rs429358	dementia with lewy bodies
240	rs429358	hdl cholesterol
241	rs429358	lewy body disease
242	rs429358	lewy body disease
243	rs429358	lewy body disease
244	rs429358	lifespan
245	rs429358	parental lifespan
246	rs429358	platelet count
247	rs429358	red cell distribution width
248	rs429358	arm fat mass left
249	rs429358	arm fat mass right
250	rs429358	arm fat percentage left
251	rs429358	arm fat percentage right
252	rs429358	body fat percentage
253	rs429358	body mass index
254	rs429358	cause of death: alzheimers disease, unspecified
255	rs429358	cause of death: unspecified dementia
256	rs429358	chronic ischaemic heart disease
257	rs429358	fathers age at death
258	rs429358	frequency of stair climbing in last 4 weeks
259	rs429358	illnesses of father: alzheimers disease or dementia
260	rs429358	illnesses of father: diabetes
261	rs429358	illnesses of father: none of the above, group 1
262	rs429358	illnesses of mother: alzheimers disease or dementia
263	rs429358	illnesses of mother: diabetes
264	rs429358	illnesses of mother: none of the above, group 1
265	rs429358	illnesses of siblings: alzheimers disease or dementia
266	rs429358	leg fat mass left
267	rs429358	leg fat mass right
268	rs429358	leg fat percentage left
269	rs429358	leg fat percentage right
270	rs429358	medication for cholesterol, blood pressure or diabetes: cholesterol lowering medication
271	rs429358	medication for cholesterol, blood pressure or diabetes: none of the above
272	rs429358	mother still alive
273	rs429358	mothers age at death
274	rs429358	no treatment with medication for cholesterol, blood pressure, diabetes, or take exogenous hormones
275	rs429358	number of days or week of moderate physical activity 10+ minutes
276	rs429358	pulse rate
277	rs429358	self-reported dementia or alzheimers/cognitive impairment
278	rs429358	self-reported high cholesterol
279	rs429358	treatment with atorvastatin
280	rs429358	treatment with cholesterol lowering medication
281	rs429358	treatment with ezetimibe
282	rs429358	treatment with ezetrol 10mg tablet
283	rs429358	treatment with lipitor 10mg tablet
284	rs429358	treatment with rosuvastatin
285	rs429358	treatment with simvastatin
286	rs429358	trunk fat mass
287	rs429358	trunk fat percentage
288	rs429358	waist circumference
289	rs429358	weight
290	rs429358	weight change compared with 1 year ago
291	rs429358	whole body fat mass
292	rs429358	coronary artery disease
293	rs429358	c-reactive protein
294	rs429358	low density lipoprotein
295	rs429358	total cholesterol
296	rs429358	posterior cortical atrophy
297	rs429358	coronary artery disease
298	rs429358	coronary artery disease
299	rs704	osteoprotegerin levels
300	rs2519093	granulocyte count
301	rs2519093	hematocrit
302	rs2519093	hemoglobin concentration
303	rs2519093	lymphocyte percentage of white cells
304	rs2519093	monocyte count
305	rs2519093	myeloid white cell count
306	rs2519093	neutrophil count
307	rs2519093	platelet distribution width
308	rs2519093	red blood cell count
309	rs2519093	red cell distribution width
310	rs2519093	sum basophil neutrophil counts
311	rs2519093	sum eosinophil basophil counts
312	rs2519093	sum neutrophil eosinophil counts
313	rs2519093	white blood cell count
314	rs2519093	coronary artery disease
315	rs2519093	myocardial infarction
316	rs2519093	low density lipoprotein
317	rs2519093	total cholesterol
318	rs2519093	venous thromboembolism
319	rs2519093	venous thrombosis
320	rs2519093	allergy
321	rs2519093	coronary artery disease
322	rs2519093	coronary artery disease
323	rs2519093	venous thromboembolism
324	rs2519093	venous thromboembolism
325	rs2519093	arm fat percentage left
326	rs2519093	arm fat percentage right
327	rs2519093	blood clot in the leg
328	rs2519093	blood clot in the lung
329	rs2519093	diastolic blood pressure
330	rs2519093	forced expiratory volume in 1-second
331	rs2519093	forced expiratory volume in 1-second, best measure
332	rs2519093	forced vital capacity
333	rs2519093	heel bone mineral density
334	rs2519093	illnesses of father: heart disease
335	rs2519093	impedance of arm left
336	rs2519093	impedance of arm right
337	rs2519093	impedance of leg left
338	rs2519093	impedance of leg right
339	rs2519093	medication for cholesterol, blood pressure or diabetes: cholesterol lowering medication
340	rs2519093	no blood clot, bronchitis, emphysema, asthma, rhinitis, eczema or allergy diagnosed by doctor
341	rs2519093	peak expiratory flow
342	rs2519093	phlebitis and thrombophlebitis
343	rs2519093	pulmonary embolism
344	rs2519093	self-reported deep venous thrombosis
345	rs2519093	self-reported high cholesterol
346	rs2519093	self-reported pulmonary embolism + or - dvt
347	rs2519093	sitting height
348	rs2519093	treatment with atorvastatin
349	rs2519093	treatment with cholesterol lowering medication
350	rs2519093	treatment with simvastatin
351	rs2519093	treatment with warfarin
352	rs2519093	vascular or heart problems diagnosed by doctor: high blood pressure
353	rs2519093	coronary artery disease
354	rs2519093	high grade serous ovarian cancer
355	rs2519093	invasive ovarian cancer
356	rs2519093	serous invasive ovarian cancer
357	rs2519093	alkaline phosphatase
358	rs2519093	ferritin
359	rs2519093	coronary artery disease
360	rs13085791	high light scatter percentage of red cells
361	rs13085791	high light scatter reticulocyte count
362	rs13085791	immature fraction of reticulocytes
363	rs13085791	mean corpuscular volume
364	rs13085791	reticulocyte count
365	rs13085791	reticulocyte fraction of red cells
366	rs13085791	age first birth
367	rs13085791	crohns disease
368	rs13085791	inflammatory bowel disease
369	rs13085791	ulcerative colitis
370	rs13085791	primary sclerosing cholangitis
371	rs13085791	age completed full time education
372	rs13085791	arm fat mass left
373	rs13085791	arm fat mass right
374	rs13085791	arm fat percentage left
375	rs13085791	arm fat percentage right
376	rs13085791	body fat percentage
377	rs13085791	body mass index
378	rs13085791	diastolic blood pressure
379	rs13085791	fed-up feelings
380	rs13085791	fluid intelligence score
381	rs13085791	hip circumference
382	rs13085791	impedance of arm left
383	rs13085791	job involves heavy manual or physical work
384	rs13085791	job involves mainly walking or standing
385	rs13085791	leg fat mass left
386	rs13085791	leg fat mass right
387	rs13085791	leg fat percentage left
388	rs13085791	leg fat percentage right
389	rs13085791	miserableness
390	rs13085791	overall health rating
391	rs13085791	qualifications: a levels or as levels or equivalent
392	rs13085791	qualifications: college or university degree
393	rs13085791	qualifications: none
394	rs13085791	time spent watching television
395	rs13085791	trunk fat mass
396	rs13085791	trunk fat percentage
397	rs13085791	weight
398	rs13085791	whole body fat mass
399	rs13085791	age at menarche
400	rs13085791	years of educational attainment in females
401	rs13085791	years of educational attainment in males
402	rs13085791	years of educational attainment
403	rs41265665	blood protein levels
404	rs57942103	mean platelet volume
405	rs57942103	platelet count
406	rs57942103	platelet distribution width
407	rs57942103	plateletcrit
408	rs57942103	blood clot in the leg
409	rs57942103	self-reported deep venous thrombosis
410	rs7184253	mean corpuscular hemoglobin
411	rs7184253	height
412	rs7184253	waist circumference in female non-smokers
413	rs7184253	waist circumference in non-smokers
414	rs7184253	waist circumference in non-smokers
415	rs7184253	waist circumference adjusted for physical activity
416	rs7184253	waist circumference adjusted for smoking in females
417	rs7184253	waist circumference adjusted for smoking
418	rs7184253	waist circumference adjusted for smoking
419	rs7184253	blood protein levels
420	rs7184253	waist circumference adjusted for bmi joint analysis main effects and physical activity interaction
421	rs7184253	comparative height size at age 10
422	rs7184253	hair or balding pattern: pattern 4
423	rs7184253	height
424	rs2493151	blood protein levels
425	rs2493151	diastolic blood pressure
426	rs2493151	self-reported hypertension
427	rs2493151	systolic blood pressure
428	rs2493151	treatment with blood pressure medication
429	rs10933394	comparative height size at age 10
430	rs10933394	height
431	rs550057	granulocyte count
432	rs550057	hematocrit
433	rs550057	hemoglobin concentration
434	rs550057	mean corpuscular volume
435	rs550057	monocyte count
436	rs550057	myeloid white cell count
437	rs550057	neutrophil count
438	rs550057	red blood cell count
439	rs550057	red cell distribution width
440	rs550057	sum basophil neutrophil counts
441	rs550057	sum neutrophil eosinophil counts
442	rs550057	white blood cell count
443	rs550057	coronary artery disease
444	rs550057	myocardial infarction
445	rs550057	venous thrombosis
446	rs550057	ldl cholesterol
447	rs550057	arm fat percentage left
448	rs550057	arm fat percentage right
449	rs550057	blood clot in the leg
450	rs550057	blood clot in the lung
451	rs550057	diastolic blood pressure
452	rs550057	forced expiratory volume in 1-second
453	rs550057	forced expiratory volume in 1-second, best measure
454	rs550057	forced vital capacity
455	rs550057	heel bone mineral density
456	rs550057	impedance of arm left
457	rs550057	impedance of arm right
458	rs550057	impedance of leg left
459	rs550057	impedance of leg right
460	rs550057	medication for cholesterol, blood pressure or diabetes: cholesterol lowering medication
461	rs550057	no blood clot, bronchitis, emphysema, asthma, rhinitis, eczema or allergy diagnosed by doctor
462	rs550057	peak expiratory flow
463	rs550057	phlebitis and thrombophlebitis
464	rs550057	pulmonary embolism
465	rs550057	self-reported deep venous thrombosis
466	rs550057	self-reported high cholesterol
467	rs550057	self-reported pulmonary embolism + or - dvt
468	rs550057	treatment with cholesterol lowering medication
469	rs550057	treatment with simvastatin
470	rs550057	treatment with warfarin
471	rs550057	high grade serous ovarian cancer
472	rs550057	serous invasive ovarian cancer
473	rs550057	alkaline phosphatase
474	rs550057	ferritin
475	rs550057	coronary artery disease
476	rs1126478	blood protein levels
477	rs17114671	blood protein levels
478	rs4745216	blood protein levels
479	rs36032232	blood protein levels
480	rs10452848	height
481	rs10452848	gene expression
482	rs10452848	arm fat-free mass left
483	rs10452848	arm fat-free mass right
484	rs10452848	arm predicted mass left
485	rs10452848	arm predicted mass right
486	rs10452848	basal metabolic rate
487	rs10452848	height
488	rs10452848	impedance of arm left
489	rs10452848	impedance of whole body
490	rs10452848	leg fat-free mass right
491	rs10452848	leg predicted mass right
492	rs10452848	sitting height
493	rs10452848	trunk fat-free mass
494	rs10452848	trunk predicted mass
495	rs10452848	whole body fat-free mass
496	rs10452848	whole body water mass
497	rs12493107	body mass index
498	rs12493107	hematocrit
499	rs12493107	high light scatter percentage of red cells
500	rs12493107	high light scatter reticulocyte count
501	rs12493107	reticulocyte count
502	rs12493107	reticulocyte fraction of red cells
503	rs12493107	comparative height size at age 10
504	rs12493107	height
505	rs12493107	impedance of arm left
506	rs12493107	impedance of arm right
507	rs12493107	impedance of leg left
508	rs12493107	impedance of leg right
509	rs12493107	impedance of whole body
510	rs12493107	sitting height
511	rs12740374	coronary artery disease
512	rs12740374	coronary artery disease
513	rs12740374	coronary artery disease
514	rs12740374	myocardial infarction
515	rs12740374	high density lipoprotein
516	rs12740374	low density lipoprotein
517	rs12740374	low density lipoprotein
518	rs12740374	total cholesterol
519	rs12740374	total cholesterol
520	rs12740374	apob apolipoprotein b
521	rs12740374	apob apolipoprotein b
522	rs12740374	celsr2 gene expression in human liver
523	rs12740374	coronary artery disease
524	rs12740374	hdl cholesterol
525	rs12740374	ldl cholesterol
526	rs12740374	ldl cholesterol
527	rs12740374	ldl cholesterol
528	rs12740374	ldl cholesterol
529	rs12740374	ldl cholesterol
530	rs12740374	ldl cholesterol
531	rs12740374	ldl cholesterol
532	rs12740374	ldl cholesterol
533	rs12740374	ldl cholesterol
534	rs12740374	ldl cholesterol exam 1 values
535	rs12740374	ldl cholesterol female
536	rs12740374	ldl cholesterol in serum
537	rs12740374	ldl cholesterol male
538	rs12740374	lipoprotein associated phospholipase a2 activity lp2
539	rs12740374	lp2 activity
540	rs12740374	metabolic syndrome domains atherogenic dyslipidemia pc1
541	rs12740374	metabolic syndrome domains multivariate analysis
542	rs12740374	psrc1 gene expression in human liver
543	rs12740374	sort1 gene expression in human liver
544	rs12740374	total cholesterol
545	rs12740374	total cholesterol
546	rs12740374	total cholesterol
547	rs12740374	total cholesterol exam 1
548	rs12740374	coronary artery disease
549	rs12740374	coronary artery disease
550	rs12740374	cholesterol total
551	rs12740374	coronary artery disease
552	rs12740374	ldl cholesterol
553	rs12740374	ldl cholesterol
554	rs12740374	lipoprotein associated phospholipase a2 activity and mass
555	rs12740374	lipoprotein phospholipase a2 activity in cardiovascular disease
556	rs12740374	angina pectoris
557	rs12740374	chronic ischaemic heart disease
558	rs12740374	illnesses of father: heart disease
559	rs12740374	medication for cholesterol, blood pressure or diabetes: cholesterol lowering medication
560	rs12740374	medication for cholesterol, blood pressure or diabetes: none of the above
561	rs12740374	medication for pain relief, constipation, heartburn: aspirin
562	rs12740374	self-reported angina
563	rs12740374	self-reported heart attack or myocardial infarction
564	rs12740374	self-reported high cholesterol
565	rs12740374	treatment with aspirin
566	rs12740374	treatment with atorvastatin
567	rs12740374	treatment with cholesterol lowering medication
568	rs12740374	treatment with ezetimibe
569	rs12740374	treatment with lipitor 10mg tablet
570	rs12740374	treatment with simvastatin
571	rs12740374	vascular or heart problems diagnosed by doctor: angina
572	rs12740374	vascular or heart problems diagnosed by doctor: heart attack
573	rs12740374	coronary artery disease
574	rs12740374	low density lipoprotein
575	rs12740374	total cholesterol
576	rs12740374	low density lipoprotein
577	rs12740374	total cholesterol
578	rs12740374	cholesterol ldl
579	rs12740374	coronary disease
580	rs12740374	coronary artery disease
581	rs12740374	coronary artery disease
582	rs520354	high density lipoprotein
583	rs520354	low density lipoprotein
584	rs520354	low density lipoprotein
585	rs520354	total cholesterol
586	rs520354	total cholesterol
587	rs520354	triglycerides
588	rs520354	triglycerides
589	rs520354	ldl cholesterol
590	rs520354	ldl cholesterol
591	rs520354	ldl cholesterol
592	rs520354	total cholesterol
593	rs520354	total cholesterol
594	rs520354	triglycerides
595	rs520354	blood protein levels
596	rs520354	medication for cholesterol, blood pressure or diabetes: cholesterol lowering medication
597	rs520354	self-reported high cholesterol
598	rs520354	treatment with cholesterol lowering medication
599	rs520354	treatment with simvastatin
600	rs763665	sitting height
601	rs1803274	waist circumference in physically inactive indivdiuals
602	rs1803274	butrylycholinesterase
603	rs1803274	serum butyrylcholinesterase activity
604	rs1803274	butyrylcholinesterase levels
605	rs1803274	cardiovascular disease risk factors
606	rs1803274	butyrylcholinesterase
607	rs1803274	butyrylcholinesterase
608	rs4619875	red cell distribution width
609	rs1001096	hand grip strength left
610	rs1001096	hand grip strength right
611	rs2731674	comparative height size at age 10
612	rs2731674	forced vital capacity
613	rs2731674	forced vital capacity, best measure
614	rs2731674	height
615	rs2731674	trunk fat-free mass
616	rs2731674	trunk predicted mass
617	rs1642762	serum testosterone t level
618	rs1642762	serum testosterone t level in dutasteride or placebo treatment group
619	rs1642762	testosterone
620	rs6065904	mean corpuscular hemoglobin
621	rs6065904	mean corpuscular volume
622	rs6065904	high density lipoprotein
623	rs6065904	high density lipoprotein
624	rs6065904	triglycerides
625	rs6065904	triglycerides
626	rs6065904	hdl cholesterol
627	rs6065904	hdl cholesterol
628	rs6065904	hdl cholesterol female
629	rs6065904	hdl cholesterol large lipoprotein fraction concentration in fasting sample
630	rs6065904	triglycerides
631	rs6065904	triglycerides
632	rs6065904	lipid metabolism phenotypes
633	rs6065904	lipid metabolism phenotypes
634	rs6065904	lipid metabolism
635	rs351976	heel bone mineral density
636	rs10774625	basophil count
637	rs10774625	eosinophil count
638	rs10774625	eosinophil percentage of granulocytes
639	rs10774625	eosinophil percentage of white cells
640	rs10774625	granulocyte count
641	rs10774625	hematocrit
642	rs10774625	hemoglobin concentration
643	rs10774625	high light scatter percentage of red cells
644	rs10774625	high light scatter reticulocyte count
645	rs10774625	immature fraction of reticulocytes
646	rs10774625	lymphocyte count
647	rs10774625	lymphocyte percentage of white cells
648	rs10774625	monocyte count
649	rs10774625	myeloid white cell count
650	rs10774625	neutrophil count
651	rs10774625	neutrophil percentage of granulocytes
652	rs10774625	neutrophil percentage of white cells
653	rs10774625	platelet count
654	rs10774625	platelet distribution width
655	rs10774625	plateletcrit
656	rs10774625	red blood cell count
657	rs10774625	reticulocyte count
658	rs10774625	reticulocyte fraction of red cells
659	rs10774625	sum basophil neutrophil counts
660	rs10774625	sum eosinophil basophil counts
661	rs10774625	sum neutrophil eosinophil counts
662	rs10774625	white blood cell count
663	rs10774625	diastolic blood pressure
664	rs10774625	hypertension
665	rs10774625	coronary artery disease
666	rs10774625	coronary artery disease
667	rs10774625	myocardial infarction
668	rs10774625	log egfr cystatin c
669	rs10774625	body mass index
670	rs10774625	high density lipoprotein
671	rs10774625	low density lipoprotein
672	rs10774625	low density lipoprotein
673	rs10774625	total cholesterol
674	rs10774625	total cholesterol
675	rs10774625	central retinal venular equivalent
676	rs10774625	coronary artery disease
677	rs10774625	coronary artery disease
678	rs10774625	cystatin c in serum
679	rs10774625	diastolic blood pressure
680	rs10774625	diastolic blood pressure
681	rs10774625	diastolic blood pressure
682	rs10774625	hematocrit hct
683	rs10774625	hematocrit hct
684	rs10774625	hemoglobin hb
685	rs10774625	hemoglobin hb
686	rs10774625	ldl cholesterol
687	rs10774625	myocardial infarction
688	rs10774625	platelet count plt
689	rs10774625	red blood cell count rbc
690	rs10774625	retinal venular caliber
691	rs10774625	serum urate
692	rs10774625	systolic blood pressure
693	rs10774625	total cholesterol
694	rs10774625	serum urate
695	rs10774625	diastolic blood pressure
696	rs10774625	systolic blood pressure
697	rs10774625	hba1c
698	rs10774625	coronary artery disease
699	rs10774625	glycated hemoglobin levels
700	rs10774625	hypothyroidism
701	rs10774625	left ventricle diastolic internal dimension
702	rs10774625	retinal vascular caliber
703	rs10774625	systemic lupus erythematosus
704	rs10774625	acute myocardial infarction
705	rs10774625	arm fat-free mass left
706	rs10774625	arm fat-free mass right
707	rs10774625	arm predicted mass left
708	rs10774625	arm predicted mass right
709	rs10774625	basal metabolic rate
710	rs10774625	birth weight
711	rs10774625	birth weight of first child
712	rs10774625	comparative height size at age 10
713	rs10774625	diastolic blood pressure
714	rs10774625	hayfever, allergic rhinitis or eczema
715	rs10774625	height
716	rs10774625	hip circumference
717	rs10774625	illnesses of father: heart disease
718	rs10774625	illnesses of siblings: high blood pressure
719	rs10774625	illnesses of siblings: none of the above, group 1
720	rs10774625	impedance of arm left
721	rs10774625	impedance of arm right
722	rs10774625	impedance of whole body
723	rs10774625	leg fat-free mass left
724	rs10774625	leg fat-free mass right
725	rs10774625	leg predicted mass left
726	rs10774625	leg predicted mass right
727	rs10774625	mean time to correctly identify matches
728	rs10774625	medication for cholesterol, blood pressure or diabetes: blood pressure medication
729	rs10774625	medication for cholesterol, blood pressure or diabetes: none of the above
730	rs10774625	no blood clot, bronchitis, emphysema, asthma, rhinitis, eczema or allergy diagnosed by doctor
731	rs10774625	no treatment with medication for cholesterol, blood pressure, diabetes, or take exogenous hormones
732	rs10774625	number of self-reported non-cancer illnesses
733	rs10774625	number of treatments or medications taken
734	rs10774625	past tobacco smoking
735	rs10774625	self-reported heart attack or myocardial infarction
736	rs10774625	self-reported hypertension
737	rs10774625	self-reported hypothyroidism or myxoedema
738	rs10774625	smoking status: previous
739	rs10774625	systolic blood pressure
740	rs10774625	taking other prescription medications
741	rs10774625	treatment with atenolol
742	rs10774625	treatment with blood pressure medication
743	rs10774625	treatment with levothyroxine sodium
744	rs10774625	treatment with thyroxine product
745	rs10774625	trunk fat-free mass
746	rs10774625	trunk predicted mass
747	rs10774625	vascular or heart problems diagnosed by doctor: heart attack
748	rs10774625	vascular or heart problems diagnosed by doctor: high blood pressure
749	rs10774625	vascular or heart problems diagnosed by doctor: none of the above
750	rs10774625	weight
751	rs10774625	whole body fat-free mass
752	rs10774625	whole body water mass
753	rs10774625	coronary artery disease
754	rs10774625	retinal vein
755	rs10774625	coronary artery disease
756	rs10774625	coronary artery disease
757	rs284663	height
758	rs284663	height
759	rs284663	height
760	rs284663	height
761	rs284663	basal metabolic rate
762	rs284663	comparative height size at age 10
763	rs284663	hair or balding pattern: pattern 4
764	rs284663	height
765	rs284663	sitting height
766	rs284663	trunk fat-free mass
767	rs284663	trunk predicted mass
768	rs284663	whole body fat-free mass
769	rs284663	whole body water mass
770	rs4795433	age-related macular degeneration
771	rs1831282	geographic atrophy
772	rs1831282	age-related macular degeneration
773	rs1831282	age-related macular degeneration
774	rs1831282	neovascularization
775	rs1831282	advanced age related macular degeneration
776	rs1831282	advanced age related macular degeneration choroidal neovascularization vs no amd
777	rs1831282	advanced age related macular degeneration geographic atrophy
778	rs1831282	age related macular degeneration
779	rs1831282	age related macular degeneration
780	rs1831282	age related macular degeneration stage 5 armd
781	rs1831282	age related macular degeneration in ever smokers
782	rs1831282	age related macular degeneration in never smokers
783	rs1831282	age related macular degeneration
784	rs1831282	age related macular degeneration extreme sampling
785	rs1831282	eye problems or disorders: macular degeneration
786	rs6445035	plasma aspirin hydrolytic activity
787	rs6445035	serum butyrylcholinesterase activity
788	rs6445035	aspirin hydrolysis plasma
789	rs4253254	blood clot in the leg
790	rs4253254	blood clot in the lung
791	rs4253254	self-reported deep venous thrombosis
792	rs4253254	self-reported pulmonary embolism + or - dvt
793	rs5030062	log adiponectin
794	rs5030062	activated partial thromboplastin time
795	rs5030062	activated partial thromboplastin time
796	rs5030062	adiponectin levels
797	rs5030062	adiponectin levels female
798	rs5030062	plasma factor xi level and activated partial thromboplastin time
799	rs5030062	blood metabolite levels
800	rs5030062	blood protein levels
801	rs5030062	blood protein levels
802	rs5030062	plasma renin activity levels
803	rs4241818	blood clot in the leg
804	rs4241818	blood clot in the lung
805	rs4241818	self-reported deep venous thrombosis
806	rs4241818	self-reported pulmonary embolism + or - dvt
807	rs2286798	body mass index
808	rs2286798	high light scatter percentage of red cells
809	rs2286798	high light scatter reticulocyte count
810	rs2286798	reticulocyte count
811	rs2286798	reticulocyte fraction of red cells
812	rs2286798	height
813	rs2286798	waist circumference adjusted for physical activity
814	rs2286798	comparative height size at age 10
815	rs2286798	height
816	rs2286798	impedance of arm left
817	rs2286798	impedance of arm right
818	rs2286798	impedance of leg left
819	rs2286798	impedance of leg right
820	rs2286798	impedance of whole body
821	rs2286798	cross disorder
822	rs2286798	hip or knee osteoarthritis
823	rs2286798	hip osteoarthritis
824	rs4253311	blood metabolite levels
825	rs4253311	circulating chromogranin peptide levels
826	rs4253311	blood clot in the leg
827	rs4253311	blood clot in the lung
828	rs4253311	self-reported deep venous thrombosis
829	rs4253311	self-reported pulmonary embolism + or - dvt
830	rs438811	high light scatter percentage of red cells
831	rs438811	high light scatter reticulocyte count
832	rs438811	immature fraction of reticulocytes
833	rs438811	age-related macular degeneration
834	rs438811	triglycerides
835	rs438811	illnesses of father: alzheimers disease or dementia
836	rs438811	illnesses of mother: alzheimers disease or dementia
837	rs438811	illnesses of siblings: alzheimers disease or dementia
838	rs438811	c-reactive protein
839	rs438811	triglycerides
840	rs438811	posterior cortical atrophy
841	rs5848	mean platelet volume
842	rs5848	platelet count
843	rs5848	platelet distribution width
844	rs5848	progranulin levels
845	rs646776	coronary artery disease
846	rs646776	coronary artery disease
847	rs646776	coronary artery disease
848	rs646776	myocardial infarction
849	rs646776	high density lipoprotein
850	rs646776	low density lipoprotein
851	rs646776	low density lipoprotein
852	rs646776	total cholesterol
853	rs646776	total cholesterol
854	rs646776	apob apolipoprotein b
855	rs646776	apob apolipoprotein b
856	rs646776	apob apolipoprotein b
857	rs646776	apob assay lipoprotein fraction concentration
858	rs646776	apob assay lipoprotein fraction concentration in fasting sample
859	rs646776	angiographic coronary artery disease
860	rs646776	coronary artery disease
861	rs646776	coronary artery disease
862	rs646776	coronary artery disease
863	rs646776	coronary heart disease
864	rs646776	gene expression of celsr2 in liver
865	rs646776	gene expression of psrc1 in liver
866	rs646776	gene expression of sort1 in liver
867	rs646776	hdl cholesterol
868	rs646776	ldl cholesterol
869	rs646776	ldl cholesterol
870	rs646776	ldl cholesterol
871	rs646776	ldl cholesterol
872	rs646776	ldl cholesterol
873	rs646776	ldl cholesterol
874	rs646776	ldl cholesterol
875	rs646776	ldl cholesterol
876	rs646776	ldl cholesterol
877	rs646776	ldl cholesterol
878	rs646776	ldl cholesterol
879	rs646776	ldl cholesterol change with statins
880	rs646776	ldl cholesterol in serum
881	rs646776	ldl cholesterol large lipoprotein fraction concentration
882	rs646776	ldl cholesterol lipoprotein fraction concentration
883	rs646776	ldl cholesterol lipoprotein fraction concentration in fasting sample
884	rs646776	ldl cholesterol mmoll
885	rs646776	ldl cholesterol small lipoprotein fraction concentration
886	rs646776	ldl cholesterol small lipoprotein fraction concentration in fasting sample
887	rs646776	ldl cholesterol total lipoprotein fraction concentration
888	rs646776	ldl cholesterol total lipoprotein fraction concentration in fasting sample
889	rs646776	lp2 activity
890	rs646776	myocardial infarction early age of onset
891	rs646776	plasma progranulin levels
892	rs646776	total cholesterol
893	rs646776	total cholesterol
894	rs646776	total cholesterol
895	rs646776	total cholesterol
896	rs646776	total cholesterol
897	rs646776	vldl cholesterol small lipoprotein fraction concentration
898	rs646776	vldl cholesterol small lipoprotein fraction concentration in fasting sample
899	rs646776	vldl cholesterol total lipoprotein fraction concentration
900	rs646776	coronary artery disease
901	rs646776	coronary artery disease
902	rs646776	blood protein levels
903	rs646776	blood protein levels
904	rs646776	blood protein levels
905	rs646776	c reactive protein levels or hdl cholesterol levels pleiotropy
906	rs646776	c reactive protein levels or ldl cholesterol levels pleiotropy
907	rs646776	cholesterol total
908	rs646776	cholesterol total
909	rs646776	coronary artery disease
910	rs646776	coronary heart disease
911	rs646776	ldl cholesterol
912	rs646776	ldl cholesterol
913	rs646776	ldl cholesterol
914	rs646776	ldl cholesterol
915	rs646776	lipid metabolism phenotypes
916	rs646776	lipid metabolism phenotypes
917	rs646776	lipid metabolism phenotypes
918	rs646776	lipid metabolism phenotypes
919	rs646776	myocardial infarction early onset
920	rs646776	progranulin levels
921	rs646776	angina pectoris
922	rs646776	chronic ischaemic heart disease
923	rs646776	illnesses of father: heart disease
924	rs646776	medication for cholesterol, blood pressure or diabetes: cholesterol lowering medication
925	rs646776	medication for cholesterol, blood pressure or diabetes: none of the above
926	rs646776	medication for pain relief, constipation, heartburn: aspirin
927	rs646776	self-reported angina
928	rs646776	self-reported heart attack or myocardial infarction
929	rs646776	self-reported high cholesterol
930	rs646776	treatment with aspirin
931	rs646776	treatment with atorvastatin
932	rs646776	treatment with cholesterol lowering medication
933	rs646776	treatment with ezetimibe
934	rs646776	treatment with lipitor 10mg tablet
935	rs646776	treatment with simvastatin
936	rs646776	vascular or heart problems diagnosed by doctor: angina
937	rs646776	vascular or heart problems diagnosed by doctor: heart attack
938	rs646776	coronary artery disease
939	rs646776	low density lipoprotein
940	rs646776	total cholesterol
941	rs646776	low density lipoprotein
942	rs646776	total cholesterol
943	rs646776	cholesterol
944	rs646776	cholesterol ldl
945	rs646776	cholesterol ldl
946	rs646776	cholesterol ldl
947	rs646776	coronary artery disease
948	rs646776	grn protein human supplementary concept
949	rs646776	lipoproteins ldl
950	rs646776	myocardial infarction
951	rs646776	coronary artery disease
952	rs646776	coronary artery disease
953	rs11955347	eosinophil count
954	rs11955347	eosinophil percentage of granulocytes
955	rs11955347	eosinophil percentage of white cells
956	rs11955347	granulocyte count
957	rs11955347	mean platelet volume
958	rs11955347	monocyte count
959	rs11955347	myeloid white cell count
960	rs11955347	neutrophil count
961	rs11955347	neutrophil percentage of granulocytes
962	rs11955347	platelet count
963	rs11955347	sum basophil neutrophil counts
964	rs11955347	sum eosinophil basophil counts
965	rs11955347	sum neutrophil eosinophil counts
966	rs11955347	white blood cell count
967	rs11955347	height tails
968	rs11955347	height
969	rs11955347	height
970	rs11955347	height
971	rs11955347	waist circumference in non-smokers
972	rs11955347	waist circumference in non-smokers
973	rs11955347	waist circumference adjusted for smoking
974	rs11955347	waist circumference adjusted for smoking
975	rs11955347	height
976	rs11955347	crohns disease
977	rs11955347	crohns disease
978	rs11955347	inflammatory bowel disease
979	rs11955347	arm fat-free mass left
980	rs11955347	arm fat-free mass right
981	rs11955347	arm predicted mass left
982	rs11955347	arm predicted mass right
983	rs11955347	asthma
984	rs11955347	basal metabolic rate
985	rs11955347	comparative height size at age 10
986	rs11955347	forced expiratory volume in 1-second, predicted
987	rs11955347	hand grip strength left
988	rs11955347	hand grip strength right
989	rs11955347	height
990	rs11955347	leg fat-free mass left
991	rs11955347	leg fat-free mass right
992	rs11955347	leg predicted mass left
993	rs11955347	leg predicted mass right
994	rs11955347	no blood clot, bronchitis, emphysema, asthma, rhinitis, eczema or allergy diagnosed by doctor
995	rs11955347	self-reported asthma
996	rs11955347	sitting height
997	rs11955347	trunk fat-free mass
998	rs11955347	trunk predicted mass
999	rs11955347	weight
1000	rs11955347	whole body fat-free mass
1001	rs11955347	whole body water mass
1002	rs12146727	blood protein levels
1003	rs12146727	blood protein levels
1004	rs12146727	coronary artery disease
1005	rs6695321	geographic atrophy
1006	rs6695321	age-related macular degeneration
1007	rs6695321	age-related macular degeneration
1008	rs6695321	neovascularization
1009	rs6695321	advanced age related macular degeneration
1010	rs6695321	advanced age related macular degeneration choroidal neovascularization vs no amd
1011	rs6695321	advanced age related macular degeneration geographic atrophy
1012	rs6695321	age related macular degeneration
1013	rs6695321	age related macular degeneration
1014	rs6695321	age related macular degeneration stage 5 armd
1015	rs6695321	blood protein levels
1016	rs6695321	blood protein levels
1017	rs11120218	mean platelet volume
1018	rs11120218	platelet distribution width
1019	rs11120218	c4bpa gene expression in monocytes
1020	rs11120218	percentage of c4bpbeta chain lacking isoforms
1021	rs429017	blood protein levels
1022	rs1013579	blood protein levels
1023	rs1013579	blood protein levels
1024	rs1926447	blood protein levels
1025	rs1926447	blood protein levels
1026	rs2453868	high light scatter percentage of red cells
1027	rs2453868	high light scatter reticulocyte count
1028	rs2453868	mean corpuscular hemoglobin concentration
1029	rs2453868	reticulocyte count
1030	rs2453868	reticulocyte fraction of red cells
1031	rs17741049	blood protein levels
1032	rs2269615	immature fraction of reticulocytes
1033	rs2269615	platelet distribution width
1034	rs2269615	red cell distribution width
1035	rs2269615	height
1036	rs2269615	height
1037	rs2269615	sitting height
1038	rs4525	blood protein levels
1039	rs4525	blood clot in the leg
1040	rs4525	phlebitis and thrombophlebitis
1041	rs4525	self-reported deep venous thrombosis
1042	rs7091871	blood protein levels
1043	rs7091871	blood protein levels
1044	rs10895987	blood protein levels
1045	rs10895987	comparative height size at age 10
1046	rs870825	blood protein levels
1047	rs2284367	blood protein levels
1048	rs74447607	comparative body size at age 10
1049	rs74447607	impedance of leg left
1050	rs74447607	impedance of leg right
1051	rs74447607	leg fat-free mass left
1052	rs74447607	leg fat-free mass right
1053	rs74447607	leg predicted mass left
1054	rs74447607	leg predicted mass right
1055	rs626457	blood protein levels
1056	rs626457	blood protein levels
1057	rs12075	basophil count
1058	rs12075	basophil percentage of granulocytes
1059	rs12075	basophil percentage of white cells
1060	rs12075	monocyte count
1061	rs12075	monocyte percentage of white cells
1062	rs12075	myeloid white cell count
1063	rs12075	white blood cell count
1064	rs12075	duffy system fya antigen
1065	rs12075	fasting serum mcp 1 pgml in children
1066	rs12075	monocyte chemoattractant protein 1
1067	rs12075	monocyte chemoattractant protein 1 in obese children
1068	rs12075	monocyte count
1069	rs12075	white blood cell count
1070	rs12075	basophil percentage of granulocytes
1071	rs12075	basophil percentage of white cells
1072	rs12075	eotaxin levels
1073	rs12075	growth regulated protein alpha levels
1074	rs12075	inflammatory biomarkers
1075	rs12075	monocyte chemoattractant protein 1
1076	rs12075	monocyte chemoattractant protein 1 levels
1077	rs12075	monocyte count
1078	rs12075	myeloid white cell count
1079	rs12075	obesity related traits
1080	rs12075	white blood cell count
1081	rs12075	white blood cell count basophil
1082	rs12075	chemokine ccl2
1083	rs12075	leukocyte count
1084	rs2228467	eosinophil count
1085	rs2228467	eosinophil percentage of granulocytes
1086	rs2228467	eosinophil percentage of white cells
1087	rs2228467	granulocyte percentage of myeloid white cells
1088	rs2228467	monocyte count
1089	rs2228467	monocyte percentage of white cells
1090	rs2228467	myeloid white cell count
1091	rs2228467	neutrophil percentage of granulocytes
1092	rs2228467	sum eosinophil basophil counts
1093	rs2228467	white blood cell count
1094	rs2228467	monocyte count
1095	rs2228467	blood protein levels
1096	rs2228467	cerebrospinal fluid levels of alzheimers disease related proteins
1097	rs2228467	eosinophil counts
1098	rs2228467	eosinophil percentage of granulocytes
1099	rs2228467	eosinophil percentage of white cells
1100	rs2228467	eotaxin levels
1101	rs2228467	granulocyte percentage of myeloid white cells
1102	rs2228467	monocyte chemoattractant protein 1 levels
1103	rs2228467	monocyte count
1104	rs2228467	monocyte percentage of white cells
1105	rs2228467	myeloid white cell count
1106	rs2228467	neutrophil percentage of granulocytes
1107	rs2228467	sum eosinophil basophil counts
1108	rs681343	mean platelet volume
1109	rs681343	total cholesterol
1110	rs681343	total cholesterol
1111	rs681343	total cholesterol
1112	rs681343	crohns disease
1113	rs681343	crohns disease
1114	rs681343	childhood ear infection
1115	rs681343	childhood ear infection
1116	rs681343	alcohol intake frequency
1117	rs681343	bring up phlegm or sputum/mucus on most days
1118	rs681343	cholelithiasis
1119	rs681343	comparative height size at age 10
1120	rs681343	self-reported high cholesterol
1121	rs681343	self-reported hypertension
1122	rs681343	sodium in urine
1123	rs681343	alkaline phosphatase
1124	rs854624	blood protein levels
1125	rs983545	blood protein levels
1126	rs1799864	granulocyte percentage of myeloid white cells
1127	rs1799864	monocyte count
1128	rs1799864	monocyte percentage of white cells
1129	rs1799864	monocyte count
1130	rs1799864	mouth or teeth dental problems: mouth ulcers
1131	rs3733402	plasma levels of midregional proadrenomedullin and c terminal pro endothelin 1
1132	rs3733402	b type natriuretic peptide
1133	rs3733402	metabolite levels small molecules and protein measures
1134	rs3733402	serum metabolite levels
1135	rs3733402	serum metabolite levels
1136	rs3733402	blood clot in the leg
1137	rs3733402	blood clot in the lung
1138	rs3733402	self-reported deep venous thrombosis
1139	rs3733402	self-reported pulmonary embolism + or - dvt
1140	rs11924792	mean corpuscular hemoglobin
1141	rs11924792	red cell distribution width
1142	rs214099	comparative height size at age 10
1143	rs214099	height
1144	rs2070074	ctack levels
1145	rs12694039	impedance of arm left
1146	rs12694039	impedance of arm right
1147	rs12694039	impedance of whole body
1148	rs4759076	mean platelet volume
1149	rs4759076	platelet count
1150	rs4759076	platelet distribution width
1151	rs4759076	red cell distribution width
1152	rs6808835	blood protein levels
1153	rs6808835	cerebrospinal fluid levels of alzheimers disease related proteins
1154	rs3138036	blood protein levels
1155	rs3138036	blood protein levels
1156	rs6903575	heel bone mineral density
1157	rs6903575	heel bone mineral density left
1158	rs6903575	heel bone mineral density right
1159	rs8176749	granulocyte percentage of myeloid white cells
1160	rs8176749	hematocrit
1161	rs8176749	hemoglobin concentration
1162	rs8176749	mean corpuscular hemoglobin
1163	rs8176749	mean corpuscular hemoglobin concentration
1164	rs8176749	mean corpuscular volume
1165	rs8176749	monocyte percentage of white cells
1166	rs8176749	platelet count
1167	rs8176749	plateletcrit
1168	rs8176749	red blood cell count
1169	rs8176749	red cell distribution width
1170	rs8176749	reticulocyte count
1171	rs8176749	activated partial thromboplastin time
1172	rs8176749	factor xiii antigen
1173	rs8176749	hemoglobin hb
1174	rs8176749	plasma carcinoembryonic antigen cea levels
1175	rs8176749	red blood cell count rbc
1176	rs8176749	tnf alpha tnf a
1177	rs8176749	von willebrand factor vwf
1178	rs8176749	blood protein levels
1179	rs8176749	blood protein levels
1180	rs8176749	blood protein levels
1181	rs8176749	blood protein levels
1182	rs8176749	blood protein levels
1183	rs8176749	blood protein levels
1184	rs8176749	blood protein levels
1185	rs8176749	blood protein levels
1186	rs8176749	blood protein levels
1187	rs8176749	coagulation factor levels
1188	rs8176749	coagulation factor levels
1189	rs8176749	coagulation factor levels
1190	rs8176749	tumor biomarkers
1191	rs8176749	urinary metabolites h nmr features
1192	rs8176749	blood clot in the leg
1193	rs8176749	impedance of arm left
1194	rs8176749	impedance of arm right
1195	rs8176749	impedance of leg left
1196	rs8176749	impedance of leg right
1197	rs8176749	impedance of whole body
1198	rs8176749	phlebitis and thrombophlebitis
1199	rs8176749	self-reported deep venous thrombosis
1200	rs9425316	immature fraction of reticulocytes
1201	rs9425316	platelet distribution width
1202	rs9425316	red cell distribution width
1203	rs9425316	height
1204	rs9425316	sitting height
1205	rs651007	granulocyte count
1206	rs651007	hematocrit
1207	rs651007	hemoglobin concentration
1208	rs651007	monocyte count
1209	rs651007	myeloid white cell count
1210	rs651007	neutrophil count
1211	rs651007	platelet distribution width
1212	rs651007	red blood cell count
1213	rs651007	red cell distribution width
1214	rs651007	sum basophil neutrophil counts
1215	rs651007	sum eosinophil basophil counts
1216	rs651007	sum neutrophil eosinophil counts
1217	rs651007	white blood cell count
1218	rs651007	coronary artery disease
1219	rs651007	myocardial infarction
1220	rs651007	low density lipoprotein
1221	rs651007	low density lipoprotein
1222	rs651007	total cholesterol
1223	rs651007	total cholesterol
1224	rs651007	activated partial thromboplastin time
1225	rs651007	activated partial thromboplastin time
1226	rs651007	blood soluble e selectin levels female
1227	rs651007	blood soluble e selectin levels in diabetic females
1228	rs651007	blood soluble e selectin levels in non diabetic females
1229	rs651007	coronary artery disease
1230	rs651007	factor xiii antigen
1231	rs651007	hematocrit hct
1232	rs651007	hemoglobin hb
1233	rs651007	interleukin 6 il 6 levels
1234	rs651007	ldl cholesterol
1235	rs651007	ldl cholesterol
1236	rs651007	plasma carcinoembryonic antigen cea levels
1237	rs651007	red blood cell count rbc
1238	rs651007	total cholesterol
1239	rs651007	total cholesterol
1240	rs651007	venous thromboembolism
1241	rs651007	venous thromboembolism
1242	rs651007	venous thrombosis
1243	rs651007	venous thrombosis
1244	rs651007	von willebrand factor vwf
1245	rs651007	von willebrand factor vwf
1246	rs651007	blood metabolite levels
1247	rs651007	blood protein levels
1248	rs651007	blood protein levels
1249	rs651007	blood protein levels
1250	rs651007	blood protein levels
1251	rs651007	blood protein levels
1252	rs651007	blood protein levels
1253	rs651007	blood protein levels
1254	rs651007	blood protein levels
1255	rs651007	blood protein levels
1256	rs651007	blood protein levels
1257	rs651007	blood protein levels
1258	rs651007	blood protein levels
1259	rs651007	blood protein levels
1260	rs651007	blood protein levels
1261	rs651007	blood protein levels
1262	rs651007	e selectin levels
1263	rs651007	end stage coagulation
1264	rs651007	hematocrit
1265	rs651007	iron status biomarkers ferritin levels
1266	rs651007	metabolite levels
1267	rs651007	serum alkaline phosphatase levels
1268	rs651007	arm fat percentage left
1269	rs651007	blood clot in the leg
1270	rs651007	blood clot in the lung
1271	rs651007	diastolic blood pressure
1272	rs651007	impedance of arm left
1273	rs651007	impedance of arm right
1274	rs651007	impedance of leg left
1275	rs651007	impedance of leg right
1276	rs651007	medication for cholesterol, blood pressure or diabetes: cholesterol lowering medication
1277	rs651007	no blood clot, bronchitis, emphysema, asthma, rhinitis, eczema or allergy diagnosed by doctor
1278	rs651007	peak expiratory flow
1279	rs651007	phlebitis and thrombophlebitis
1280	rs651007	pulmonary embolism
1281	rs651007	self-reported deep venous thrombosis
1282	rs651007	self-reported high cholesterol
1283	rs651007	self-reported pulmonary embolism + or - dvt
1284	rs651007	treatment with cholesterol lowering medication
1285	rs651007	treatment with simvastatin
1286	rs651007	treatment with warfarin
1287	rs651007	vascular or heart problems diagnosed by doctor: high blood pressure
1288	rs651007	coronary artery disease
1289	rs651007	high grade serous ovarian cancer
1290	rs651007	serous invasive ovarian cancer
1291	rs651007	alkaline phosphatase
1292	rs651007	ferritin
1293	rs651007	low density lipoprotein
1294	rs651007	total cholesterol
1295	rs651007	cholesterol ldl
1296	rs651007	e selectin
1297	rs651007	coronary artery disease
1298	rs6791672	eosinophil count
1299	rs6791672	eosinophil percentage of granulocytes
1300	rs6791672	eosinophil percentage of white cells
1301	rs6791672	no blood clot, bronchitis, emphysema, asthma, rhinitis, eczema or allergy diagnosed by doctor
1302	rs368465	age-related macular degeneration
1303	rs368465	eye problems or disorders: macular degeneration
1304	rs2228243	activated partial thromboplastin time
1305	rs2228243	activated partial thromboplastin time
1306	rs2228243	activated protein c resistance
1307	rs2228243	blood protein levels
1308	rs2228243	blood protein levels
1309	rs2228243	blood protein levels
1310	rs2228243	blood protein levels
1311	rs10858881	blood protein levels
1312	rs10858881	arm fat mass left
1313	rs10858881	arm fat mass right
1314	rs10858881	arm fat percentage left
1315	rs10858881	body fat percentage
1316	rs10858881	leg fat mass left
1317	rs10858881	leg fat mass right
1318	rs10858881	leg fat percentage left
1319	rs10858881	trunk fat mass
1320	rs10858881	trunk fat percentage
1321	rs10858881	whole body fat mass
1322	rs10858881	coronary artery disease
1323	rs12459419	lymphocyte count
1324	rs12459419	platelet count
1325	rs12459419	plateletcrit
1326	rs12459419	white blood cell count
1327	rs12459419	blood protein levels
1328	rs12459419	plateletcrit
1329	rs8176693	granulocyte percentage of myeloid white cells
1330	rs8176693	hematocrit
1331	rs8176693	hemoglobin concentration
1332	rs8176693	mean corpuscular hemoglobin
1333	rs8176693	mean corpuscular hemoglobin concentration
1334	rs8176693	mean corpuscular volume
1335	rs8176693	monocyte percentage of white cells
1336	rs8176693	neutrophil percentage of white cells
1337	rs8176693	platelet count
1338	rs8176693	plateletcrit
1339	rs8176693	red blood cell count
1340	rs8176693	red cell distribution width
1341	rs8176693	reticulocyte count
1342	rs8176693	low density lipoprotein
1343	rs8176693	activated partial thromboplastin time
1344	rs8176693	factor xiii antigen
1345	rs8176693	hemoglobin hb
1346	rs8176693	malaria
1347	rs8176693	metabolic syndrome domains multivariate analysis
1348	rs8176693	plasma carcinoembryonic antigen cea levels
1349	rs8176693	red blood cell count rbc
1350	rs8176693	von willebrand factor vwf
1351	rs8176693	endothelial growth factor levels
1352	rs8176693	high serum lipase activity
1353	rs8176693	serum lipase activity
1354	rs8176693	blood clot in the leg
1355	rs8176693	impedance of arm left
1356	rs8176693	impedance of arm right
1357	rs8176693	impedance of leg left
1358	rs8176693	impedance of leg right
1359	rs8176693	impedance of whole body
1360	rs8176693	phlebitis and thrombophlebitis
1361	rs8176693	self-reported deep venous thrombosis
1362	rs10754199	age-related macular degeneration
1363	rs10754199	age related macular degeneration
1364	rs10754199	eye problems or disorders: macular degeneration
1365	rs10754199	macular degeneration
1366	rs2545801	activated partial thromboplastin time
1367	rs2545801	activated partial thromboplastin time
1368	rs2545801	factor xii antigen
1369	rs2545801	plasma levels of midregional proadrenomedullin and c terminal pro endothelin 1
1370	rs2545801	activated partial thromboplastin time
1371	rs2545801	blood protein levels
1372	rs2545801	l arginine levels
1373	rs2545801	metabolite levels
1374	rs2545801	comparative height size at age 10
1375	rs2545801	forced vital capacity
1376	rs2545801	forced vital capacity, best measure
1377	rs2545801	height
1378	rs2545801	trunk fat-free mass
1379	rs2545801	trunk predicted mass
1380	rs2545801	metabolism
1381	rs3093692	age-related macular degeneration
1382	rs1801020	activated partial thromboplastin time
1383	rs1801020	activated partial thromboplastin time
1384	rs1801020	activated partial thromboplastin time
1385	rs1801020	factor xii antigen
1386	rs1801020	interleukin 16 levels
1387	rs1801020	comparative height size at age 10
1388	rs1801020	forced vital capacity
1389	rs1801020	forced vital capacity, best measure
1390	rs1801020	height
1391	rs1801020	trunk fat-free mass
1392	rs1801020	trunk predicted mass
1393	rs8176746	granulocyte percentage of myeloid white cells
1394	rs8176746	hematocrit
1395	rs8176746	hemoglobin concentration
1396	rs8176746	mean corpuscular hemoglobin
1397	rs8176746	mean corpuscular hemoglobin concentration
1398	rs8176746	mean corpuscular volume
1399	rs8176746	monocyte percentage of white cells
1400	rs8176746	platelet count
1401	rs8176746	plateletcrit
1402	rs8176746	red blood cell count
1403	rs8176746	red cell distribution width
1404	rs8176746	reticulocyte count
1405	rs8176746	low density lipoprotein
1406	rs8176746	activated partial thromboplastin time
1407	rs8176746	angiotensin converting enzyme ace activity
1408	rs8176746	factor xiii antigen
1409	rs8176746	hemoglobin hb
1410	rs8176746	mean corpuscular hemoglobin concentration
1411	rs8176746	plasma carcinoembryonic antigen cea levels
1412	rs8176746	red blood cell count rbc
1413	rs8176746	tnf alpha tnf a
1414	rs8176746	von willebrand factor vwf
1415	rs8176746	mean corpuscular hemoglobin concentration
1416	rs8176746	mean corpuscular volume
1417	rs8176746	blood clot in the leg
1418	rs8176746	impedance of arm left
1419	rs8176746	impedance of arm right
1420	rs8176746	impedance of leg left
1421	rs8176746	impedance of leg right
1422	rs8176746	impedance of whole body
1423	rs8176746	phlebitis and thrombophlebitis
1424	rs8176746	self-reported deep venous thrombosis
1425	rs3740909	blood protein levels
1426	rs4657825	geographic atrophy
1427	rs4657825	age-related macular degeneration
1428	rs4657825	age-related macular degeneration
1429	rs4657825	neovascularization
1430	rs4657825	advanced age related macular degeneration
1431	rs4657825	advanced age related macular degeneration choroidal neovascularization vs no amd
1432	rs4657825	advanced age related macular degeneration geographic atrophy
1433	rs4657825	age related macular degeneration
1434	rs4657825	factor xiii a subunit
1435	rs4657825	factor xiii b subunit
1436	rs7439493	age-related macular degeneration
1437	rs7439493	blood protein levels
1438	rs7529589	geographic atrophy
1439	rs7529589	age-related macular degeneration
1440	rs7529589	age-related macular degeneration
1441	rs7529589	neovascularization
1442	rs7529589	advanced age related macular degeneration
1443	rs7529589	advanced age related macular degeneration choroidal neovascularization vs no amd
1444	rs7529589	advanced age related macular degeneration geographic atrophy
1445	rs7529589	age related macular degeneration
1446	rs7529589	age related macular degeneration
1447	rs7529589	blood protein levels
1448	rs7529589	eye problems or disorders: macular degeneration
1449	rs753307	blood protein levels
1450	rs3775298	blood clot in the leg
1451	rs3775298	blood clot in the lung
1452	rs3775298	self-reported deep venous thrombosis
1453	rs3775298	self-reported pulmonary embolism + or - dvt
1454	rs570618	age-related macular degeneration
1455	rs570618	advanced age related macular degeneration
1456	rs570618	eye problems or disorders: macular degeneration
1457	rs7996555	morning or evening person
1458	rs2239908	blood protein levels
1459	rs2239908	blood protein levels
1460	rs2239908	blood protein levels
1461	rs2239908	blood protein levels
1462	rs2239908	blood protein levels
1463	rs2239908	blood protein levels
1464	rs17817077	blood protein levels
1465	rs1461672	blood protein levels
1466	rs41305481	height
1467	rs7299271	impedance of arm right
1468	rs3820897	impedance of leg right
1469	rs3820897	impedance of whole body
1470	rs6542680	impedance of leg right
1471	rs6542680	impedance of whole body
1472	rs3742264	blood protein levels
1473	rs4845586	platelet distribution width
1474	rs2211320	c-reactive protein
1475	rs28480230	granulocyte count
1476	rs28480230	granulocyte percentage of myeloid white cells
1477	rs28480230	lymphocyte percentage of white cells
1478	rs28480230	mean corpuscular hemoglobin
1479	rs28480230	mean corpuscular volume
1480	rs28480230	monocyte percentage of white cells
1481	rs28480230	myeloid white cell count
1482	rs28480230	neutrophil count
1483	rs28480230	neutrophil percentage of white cells
1484	rs28480230	sum basophil neutrophil counts
1485	rs28480230	sum neutrophil eosinophil counts
1486	rs28480230	white blood cell count
1487	rs7979473	platelet count
1488	rs7979473	plateletcrit
1489	rs7979473	low density lipoprotein
1490	rs7979473	c reactive protein
1491	rs7979473	metabolic syndrome domains multivariate analysis
1492	rs7979473	metabolic syndrome domains vascular inflammation pc1
1493	rs7979473	serum gamma glutamyl transferase activity in adults
1494	rs7979473	c reactive protein
1495	rs7979473	cholelithiasis
1496	rs7979473	comparative height size at age 10
1497	rs7979473	self-reported high cholesterol
1498	rs7979473	treatment with cholesterol lowering medication
1499	rs7979473	c-reactive protein
1500	rs7979473	gamma glutamyl transferase
1501	rs7979473	coronary artery disease
1502	rs7979473	coronary artery disease
1503	rs3197999	high light scatter percentage of red cells
1504	rs3197999	high light scatter reticulocyte count
1505	rs3197999	immature fraction of reticulocytes
1506	rs3197999	reticulocyte count
1507	rs3197999	reticulocyte fraction of red cells
1508	rs3197999	crohns disease
1509	rs3197999	crohns disease
1510	rs3197999	crohns disease
1511	rs3197999	crohns disease
1512	rs3197999	crohns disease
1513	rs3197999	inflammatory bowel disease
1514	rs3197999	irritable bowel disorder
1515	rs3197999	primary sclerosing cholangitis
1516	rs3197999	primary sclerosing cholangitis
1517	rs3197999	selective immunoglobulin a deficiency igad
1518	rs3197999	ulcerative colitis
1519	rs3197999	ulcerative colitis
1520	rs3197999	crohns disease
1521	rs3197999	crohns disease
1522	rs3197999	inflammatory bowel disease
1523	rs3197999	ulcerative colitis
1524	rs3197999	ulcerative colitis
1525	rs3197999	primary sclerosing cholangitis
1526	rs3197999	crohns disease
1527	rs3197999	crohns disease
1528	rs3197999	crohns disease
1529	rs3197999	crohns disease
1530	rs3197999	inflammatory bowel disease
1531	rs3197999	inflammatory bowel disease
1532	rs3197999	primary sclerosing cholangitis
1533	rs3197999	primary sclerosing cholangitis
1534	rs3197999	ulcerative colitis
1535	rs3197999	ulcerative colitis
1536	rs3197999	ulcerative colitis
1537	rs3197999	age completed full time education
1538	rs3197999	arm fat mass left
1539	rs3197999	arm fat mass right
1540	rs3197999	arm fat percentage left
1541	rs3197999	arm fat percentage right
1542	rs3197999	body fat percentage
1543	rs3197999	body mass index
1544	rs3197999	diastolic blood pressure
1545	rs3197999	fed-up feelings
1546	rs3197999	fluid intelligence score
1547	rs3197999	hip circumference
1548	rs3197999	job involves heavy manual or physical work
1549	rs3197999	job involves mainly walking or standing
1550	rs3197999	leg fat mass left
1551	rs3197999	leg fat mass right
1552	rs3197999	leg fat percentage left
1553	rs3197999	leg fat percentage right
1554	rs3197999	overall health rating
1555	rs3197999	qualifications: a levels or as levels or equivalent
1556	rs3197999	qualifications: college or university degree
1557	rs3197999	qualifications: none
1558	rs3197999	time spent watching television
1559	rs3197999	trunk fat mass
1560	rs3197999	trunk fat percentage
1561	rs3197999	weight
1562	rs3197999	whole body fat mass
1563	rs3197999	age at menarche
1564	rs3197999	years of educational attainment in females
1565	rs3197999	years of educational attainment in males
1566	rs3197999	years of educational attainment
1567	rs3197999	cholangitis sclerosing
1568	rs3197999	colitis ulcerative
1569	rs3197999	crohn disease
1570	rs2435349	impedance of arm left
1571	rs2435349	impedance of arm right
1572	rs2435349	impedance of whole body
1573	rs1973612	blood clot in the leg
1574	rs1973612	blood clot in the lung
1575	rs1973612	self-reported deep venous thrombosis
1576	rs1973612	self-reported pulmonary embolism + or - dvt
1577	rs911119	log egfr cystatin c
1578	rs911119	log egfr cystatin c
1579	rs911119	cystatin c in serum
1580	rs911119	serum cystatin c estimated glomerular filtration rate egfr
1581	rs911119	serum cystatin c estimated glomerular filtration rate egfr
1582	rs911119	chronic kidney disease
1583	rs911119	kidney diseases
1584	rs7270028	log egfr cystatin c
1585	rs7270028	log egfr cystatin c
1586	rs7270028	cystatin c in serum
1587	rs7270028	serum cystatin c estimated glomerular filtration rate egfr
1588	rs6138152	log egfr cystatin c
1589	rs6138152	cystatin c in serum
1590	rs6138152	blood protein levels
1591	rs3825068	cause of death: cerebral infarction, unspecified
1592	rs6138458	blood protein levels
1593	rs8051363	impedance of arm right
1594	rs8051363	impedance of leg left
1595	rs8051363	impedance of leg right
1596	rs8051363	impedance of whole body
1597	rs7897379	basophil percentage of granulocytes
1598	rs7897379	granulocyte count
1599	rs7897379	granulocyte percentage of myeloid white cells
1600	rs7897379	mean platelet volume
1601	rs7897379	monocyte percentage of white cells
1602	rs7897379	myeloid white cell count
1603	rs7897379	neutrophil count
1604	rs7897379	neutrophil percentage of white cells
1605	rs7897379	platelet count
1606	rs7897379	platelet distribution width
1607	rs7897379	sum basophil neutrophil counts
1608	rs7897379	sum neutrophil eosinophil counts
1609	rs7897379	white blood cell count
1610	rs7897379	linoleic acid 18:2n6
1611	rs7897379	high density lipoprotein
1612	rs7897379	triglycerides
1613	rs7897379	triglycerides
1614	rs7897379	platelet count
1615	rs7897379	serum testosterone t level
1616	rs7897379	triglycerides
1617	rs7897379	triglyceride levels
1618	rs7897379	age completed full time education
1619	rs7897379	diastolic blood pressure
1620	rs7897379	height
1621	rs7897379	impedance of arm left
1622	rs7897379	impedance of arm right
1623	rs7897379	impedance of whole body
1624	rs7897379	qualifications: none
1625	rs1692819	platelet distribution width
1626	rs1692819	heel bone mineral density
1627	rs1692819	heel bone mineral density left
1628	rs1692819	impedance of leg left
1629	rs1692819	impedance of leg right
1630	rs1692819	impedance of whole body
1631	rs34593439	narcolepsy non hla narcolepsy
1632	rs41271951	blood protein levels
1633	rs11065987	basophil count
1634	rs11065987	eosinophil count
1635	rs11065987	eosinophil percentage of granulocytes
1636	rs11065987	eosinophil percentage of white cells
1637	rs11065987	granulocyte count
1638	rs11065987	hematocrit
1639	rs11065987	hemoglobin concentration
1640	rs11065987	high light scatter percentage of red cells
1641	rs11065987	high light scatter reticulocyte count
1642	rs11065987	immature fraction of reticulocytes
1643	rs11065987	lymphocyte count
1644	rs11065987	lymphocyte percentage of white cells
1645	rs11065987	monocyte count
1646	rs11065987	myeloid white cell count
1647	rs11065987	neutrophil count
1648	rs11065987	neutrophil percentage of granulocytes
1649	rs11065987	neutrophil percentage of white cells
1650	rs11065987	platelet count
1651	rs11065987	plateletcrit
1652	rs11065987	red blood cell count
1653	rs11065987	reticulocyte count
1654	rs11065987	reticulocyte fraction of red cells
1655	rs11065987	sum basophil neutrophil counts
1656	rs11065987	sum eosinophil basophil counts
1657	rs11065987	sum neutrophil eosinophil counts
1658	rs11065987	white blood cell count
1659	rs11065987	diastolic blood pressure
1660	rs11065987	hypertension
1661	rs11065987	coronary artery disease
1662	rs11065987	coronary artery disease
1663	rs11065987	body mass index adjusted for smoking
1664	rs11065987	high density lipoprotein
1665	rs11065987	low density lipoprotein
1666	rs11065987	low density lipoprotein
1667	rs11065987	total cholesterol
1668	rs11065987	total cholesterol
1669	rs11065987	coronary artery disease
1670	rs11065987	coronary artery disease
1671	rs11065987	coronary artery disease
1672	rs11065987	diastolic blood pressure
1673	rs11065987	hematocrit hct
1674	rs11065987	hematocrit hct
1675	rs11065987	hemoglobin hb
1676	rs11065987	hemoglobin hb
1677	rs11065987	hypothyroidism
1678	rs11065987	ldl cholesterol
1679	rs11065987	metabolic syndrome domains multivariate analysis
1680	rs11065987	myocardial infarction
1681	rs11065987	platelet count plt 109l
1682	rs11065987	red blood cell count rbc
1683	rs11065987	serum urate
1684	rs11065987	systolic blood pressure
1685	rs11065987	tetrology of fallot
1686	rs11065987	total cholesterol
1687	rs11065987	serum urate
1688	rs11065987	diastolic blood pressure
1689	rs11065987	systolic blood pressure
1690	rs11065987	cholesterol total
1691	rs11065987	cholesterol total
1692	rs11065987	coronary artery disease or ischemic stroke
1693	rs11065987	coronary artery disease or large artery stroke
1694	rs11065987	hematocrit
1695	rs11065987	hematocrit
1696	rs11065987	hemoglobin
1697	rs11065987	ldl cholesterol
1698	rs11065987	ldl cholesterol
1699	rs11065987	primary biliary cirrhosis
1700	rs11065987	tetralogy of fallot
1701	rs11065987	arm fat-free mass left
1702	rs11065987	arm fat-free mass right
1703	rs11065987	arm predicted mass left
1704	rs11065987	arm predicted mass right
1705	rs11065987	basal metabolic rate
1706	rs11065987	birth weight
1707	rs11065987	birth weight of first child
1708	rs11065987	comparative height size at age 10
1709	rs11065987	diastolic blood pressure
1710	rs11065987	hayfever, allergic rhinitis or eczema
1711	rs11065987	height
1712	rs11065987	hip circumference
1713	rs11065987	impedance of arm left
1714	rs11065987	impedance of arm right
1715	rs11065987	impedance of leg right
1716	rs11065987	impedance of whole body
1717	rs11065987	leg fat-free mass left
1718	rs11065987	leg fat-free mass right
1719	rs11065987	leg predicted mass left
1720	rs11065987	leg predicted mass right
1721	rs11065987	long-standing illness, disability or infirmity
1722	rs11065987	mean time to correctly identify matches
1723	rs11065987	medication for cholesterol, blood pressure or diabetes: blood pressure medication
1724	rs11065987	no blood clot, bronchitis, emphysema, asthma, rhinitis, eczema or allergy diagnosed by doctor
1725	rs11065987	no treatment with medication for cholesterol, blood pressure, diabetes, or take exogenous hormones
1726	rs11065987	number of self-reported non-cancer illnesses
1727	rs11065987	number of treatments or medications taken
1728	rs11065987	past tobacco smoking
1729	rs11065987	self-reported hypertension
1730	rs11065987	self-reported hypothyroidism or myxoedema
1731	rs11065987	smoking status: previous
1732	rs11065987	systolic blood pressure
1733	rs11065987	taking other prescription medications
1734	rs11065987	treatment with atenolol
1735	rs11065987	treatment with blood pressure medication
1736	rs11065987	treatment with levothyroxine sodium
1737	rs11065987	treatment with thyroxine product
1738	rs11065987	trunk fat-free mass
1739	rs11065987	trunk predicted mass
1740	rs11065987	vascular or heart problems diagnosed by doctor: high blood pressure
1741	rs11065987	vascular or heart problems diagnosed by doctor: none of the above
1742	rs11065987	weight
1743	rs11065987	whole body fat-free mass
1744	rs11065987	whole body water mass
1745	rs11065987	coronary artery disease
1746	rs11065987	cholesterol
1747	rs11065987	cholesterol ldl
1748	rs11065987	erythrocyte indices
1749	rs11065987	hematocrit
1750	rs11065987	coronary artery disease
1751	rs11065987	coronary artery disease
1752	rs2009581	mean corpuscular hemoglobin
1753	rs2009581	mean corpuscular volume
1754	rs2009581	red blood cell count
1755	rs922182	blood protein levels
1756	rs12038333	geographic atrophy
1757	rs12038333	age-related macular degeneration
1758	rs12038333	age-related macular degeneration
1759	rs12038333	neovascularization
1760	rs12038333	advanced age related macular degeneration
1761	rs12038333	advanced age related macular degeneration choroidal neovascularization vs no amd
1762	rs12038333	advanced age related macular degeneration geographic atrophy
1763	rs12038333	age related macular degeneration
1764	rs12038333	age related macular degeneration
1765	rs12038333	eye problems or disorders: macular degeneration
1766	rs8178854	sitting height
1767	rs8178847	blood protein levels
1768	rs8178847	blood protein levels
1769	rs2731673	comparative height size at age 10
1770	rs2731673	forced vital capacity
1771	rs2731673	forced vital capacity, best measure
1772	rs2731673	height
1773	rs2731673	trunk fat-free mass
1774	rs2731673	trunk predicted mass
1775	rs6480771	arm fat percentage left
1776	rs6480771	arm fat percentage right
1777	rs6480771	body fat percentage
1778	rs6480771	leg fat percentage right
1779	rs6480771	trunk fat mass
1780	rs6480771	trunk fat percentage
1781	rs6480771	whole body fat mass
1782	rs2027993	age-related macular degeneration
1783	rs1339847	high light scatter percentage of red cells
1784	rs1339847	high light scatter reticulocyte count
1785	rs1339847	mean platelet volume
1786	rs1339847	red cell distribution width
1787	rs1339847	reticulocyte count
1788	rs1339847	reticulocyte fraction of red cells
1789	rs1339847	blood protein levels
1790	rs1339847	high light scatter reticulocyte count
1791	rs1339847	high light scatter reticulocyte percentage of red cells
1792	rs1339847	mean platelet volume
1793	rs1339847	reticulocyte count
1794	rs1339847	reticulocyte fraction of red cells
1795	rs1354034	lymphocyte count
1796	rs1354034	mean platelet volume
1797	rs1354034	platelet count
1798	rs1354034	plateletcrit
1799	rs1354034	reticulocyte count
1800	rs1354034	reticulocyte fraction of red cells
1801	rs1354034	hematological traits red blood cell count hemoglobin concentration hematocrit mean corpuscular hemoglobin mch concentration mean corpuscular volume platelet count and white blood cell count
1802	rs1354034	mean platelet volume mpv
1803	rs1354034	platelet count
1804	rs1354034	platelet count plt
1805	rs1354034	blood protein levels
1806	rs1354034	blood protein levels
1807	rs1354034	blood protein levels
1808	rs1354034	lymphocyte counts
1809	rs1354034	mean platelet volume
1810	rs1354034	mean platelet volume
1811	rs1354034	mean platelet volume
1812	rs1354034	platelet count
1813	rs1354034	platelet count
1814	rs1354034	platelet count
1815	rs1354034	platelet counts
1816	rs1354034	platelet counts
1817	rs1354034	platelet counts
1818	rs1354034	platelet counts
1819	rs1354034	platelet counts
1820	rs1354034	plateletcrit
1821	rs1354034	reticulocyte count
1822	rs1354034	reticulocyte fraction of red cells
1823	rs13294	platelet count
1824	rs13294	plateletcrit
1825	rs13294	atopic dermatitis
1826	rs13294	chronotype
1827	rs13294	morning vs evening chronotype
1828	rs13294	blood protein levels
1829	rs13294	morning or evening person
1830	rs6750059	blood protein levels
1831	rs3791679	height in females
1832	rs3791679	height in males
1833	rs3791679	height tails
1834	rs3791679	height
1835	rs3791679	height
1836	rs3791679	height
1837	rs3791679	height
1838	rs3791679	height
1839	rs3791679	height
1840	rs3791679	hip circumference adjusted for bmi
1841	rs3791679	waist circumference adjusted for bmi
1842	rs3791679	waist circumference in physically active females
1843	rs3791679	waist circumeference in physically active males
1844	rs3791679	waist circumference in physically active indivdiuals
1845	rs3791679	waist circumference in physically active indivdiuals
1846	rs3791679	waist circumference in male non-smokers
1847	rs3791679	waist circumference in non-smokers
1848	rs3791679	waist circumference in non-smokers
1849	rs3791679	waist circumference adjusted for physical activity in females
1850	rs3791679	waist circumeference adjusted for physical activity in males
1851	rs3791679	waist circumference adjusted for physical activity
1852	rs3791679	waist circumference adjusted for physical activity
1853	rs3791679	waist cirumference adjusted for smoking in males
1854	rs3791679	waist circumference adjusted for smoking
1855	rs3791679	waist circumference adjusted for smoking
1856	rs3791679	height
1857	rs3791679	height
1858	rs3791679	height
1859	rs3791679	height tails upper and lower 5th percentiles
1860	rs3791679	height
1861	rs3791679	height
1862	rs3791679	height
1863	rs3791679	height
1864	rs3791679	optic cup area
1865	rs3791679	waist circumference adjusted for bmi adjusted for smoking behaviour
1866	rs3791679	waist circumference adjusted for bmi adjusted for smoking behaviour
1867	rs3791679	waist circumference adjusted for bmi in active individuals
1868	rs3791679	waist circumference adjusted for bmi in active individuals
1869	rs3791679	waist circumference adjusted for bmi in active individuals
1870	rs3791679	waist circumference adjusted for bmi in active individuals
1871	rs3791679	waist circumference adjusted for bmi in non smokers
1872	rs3791679	waist circumference adjusted for bmi in non smokers
1873	rs3791679	waist circumference adjusted for bmi joint analysis main effects and physical activity interaction
1874	rs3791679	waist circumference adjusted for bmi joint analysis main effects and physical activity interaction
1875	rs3791679	waist circumference adjusted for bmi joint analysis main effects and smoking interaction
1876	rs3791679	waist circumference adjusted for bmi joint analysis main effects and smoking interaction
1877	rs3791679	waist circumference adjusted for body mass index
1878	rs3791679	waist circumference adjusted for body mass index
1879	rs3791679	waist circumference adjusted for body mass index
1880	rs3791679	waist circumference adjusted for body mass index
1881	rs3791679	arm fat-free mass left
1882	rs3791679	arm fat-free mass right
1883	rs3791679	arm predicted mass left
1884	rs3791679	arm predicted mass right
1885	rs3791679	basal metabolic rate
1886	rs3791679	comparative height size at age 10
1887	rs3791679	forced expiratory volume in 1-second
1888	rs3791679	forced expiratory volume in 1-second, best measure
1889	rs3791679	forced expiratory volume in 1-second, predicted
1890	rs3791679	forced vital capacity
1891	rs3791679	forced vital capacity, best measure
1892	rs3791679	height
1893	rs3791679	impedance of arm left
1894	rs3791679	impedance of arm right
1895	rs3791679	impedance of whole body
1896	rs3791679	inguinal hernia
1897	rs3791679	leg fat-free mass left
1898	rs3791679	leg fat-free mass right
1899	rs3791679	leg predicted mass left
1900	rs3791679	leg predicted mass right
1901	rs3791679	mononeuropathies of upper limb
1902	rs3791679	peak expiratory flow
1903	rs3791679	sitting height
1904	rs3791679	trunk fat mass
1905	rs3791679	trunk fat percentage
1906	rs3791679	trunk fat-free mass
1907	rs3791679	trunk predicted mass
1908	rs3791679	weight
1909	rs3791679	whole body fat mass
1910	rs3791679	whole body fat-free mass
1911	rs3791679	whole body water mass
1912	rs3791679	body height
1913	rs3791679	body height
1914	rs11568972	lymphocyte count
1915	rs11568972	platelet count
1916	rs11568972	plateletcrit
1917	rs6687487	blood protein levels
1918	rs17482078	behcets disease
1919	rs17482078	behcets disease with and without uveitis
1920	rs17482078	behcets disease
1921	rs17482078	behcets disease
1922	rs17482078	blood protein levels
1923	rs2927608	crohns disease
1924	rs2927608	diastolic blood pressure
1925	rs11219769	blood protein levels
1926	rs11219769	schizophrenia
1927	rs1042445	activated partial thromboplastin time
1928	rs1042445	activated partial thromboplastin time
1929	rs1042445	blood protein levels
1930	rs1042445	blood protein levels
1931	rs1042445	blood protein levels
1932	rs3733159	activated partial thromboplastin time
1933	rs3733159	blood protein levels
1934	rs3733159	blood protein levels
1935	rs13469	age-related macular degeneration
1936	rs2289252	activated partial thromboplastin time
1937	rs2289252	venous thrombosis
1938	rs2289252	activated partial thromboplastin time
1939	rs2289252	blood protein levels
1940	rs2289252	blood clot in the leg
1941	rs2289252	blood clot in the lung
1942	rs2289252	phlebitis and thrombophlebitis
1943	rs2289252	pulmonary embolism
1944	rs2289252	self-reported deep venous thrombosis
1945	rs2289252	self-reported pulmonary embolism + or - dvt
1946	rs12116643	geographic atrophy
1947	rs12116643	age-related macular degeneration
1948	rs12116643	age-related macular degeneration
1949	rs12116643	neovascularization
1950	rs12116643	advanced age related macular degeneration
1951	rs12116643	advanced age related macular degeneration choroidal neovascularization vs no amd
1952	rs12116643	advanced age related macular degeneration geographic atrophy
1953	rs12116643	factor xiii a subunit
1954	rs12116643	factor xiii b subunit
1955	rs12116643	factor xiii activity
1956	rs12116643	end stage coagulation
1957	rs12116643	systolic blood pressure
1958	rs6033	blood protein levels
1959	rs776905	factor vii clotting activity
1960	rs776905	factor x antigen
1961	rs776905	prothrombin time by inr international normalized ratio
1962	rs776905	blood protein levels
1963	rs601338	mean platelet volume
1964	rs601338	total cholesterol
1965	rs601338	total cholesterol
1966	rs601338	alkaline phosphatase alp in plasma
1967	rs601338	gamma glutamyl transferase
1968	rs601338	total cholesterol
1969	rs601338	vitamin b12 female
1970	rs601338	crohns disease
1971	rs601338	crohns disease
1972	rs601338	blood metabolite levels
1973	rs601338	blood metabolite ratios
1974	rs601338	alcohol intake frequency
1975	rs601338	bring up phlegm or sputum/mucus on most days
1976	rs601338	cholelithiasis
1977	rs601338	comparative height size at age 10
1978	rs601338	self-reported high cholesterol
1979	rs601338	self-reported hypertension
1980	rs601338	sodium in urine
1981	rs601338	alkaline phosphatase
1982	rs1801274	basophil percentage of granulocytes
1983	rs1801274	basophil percentage of white cells
1984	rs1801274	inflammatory bowel disease
1985	rs1801274	kawasaki disease
1986	rs1801274	total cholesterol
1987	rs1801274	ulcerative colitis
1988	rs1801274	ulcerative colitis
1989	rs1801274	inflammatory bowel disease
1990	rs1801274	ulcerative colitis
1991	rs1801274	ulcerative colitis
1992	rs1801274	cerebrospinal fluid biomarker levels
1993	rs1801274	crohns disease
1994	rs1801274	inflammatory bowel disease
1995	rs1801274	inflammatory bowel disease
1996	rs1801274	inflammatory bowel disease
1997	rs1801274	kawasaki disease
1998	rs1801274	systemic lupus erythematosus
1999	rs1801274	systemic lupus erythematosus
[truncated: 2,228 more rows]
