# Supplementary material for: Potential therapeutic targets for membranous nephropathy: proteome-wide Mendelian randomization and colocalization analysis
Source: Front Immunol. 2024 Apr 19;15:1342912. doi: 10.3389/fimmu.2024.1342912 (PMC11069303; doi:10.3389/fimmu.2024.1342912)
Supplement: Supplementary Table 6 — Instrumental variables for reverse MR analysis. [file Table_6.csv]

SNP	effect_allele.exposure	other_allele.exposure	effect_allele.outcome	other_allele.outcome	beta.exposure	beta.outcome	eaf.exposure	eaf.outcome	remove	palindromic	ambiguous	id.outcome	chr	pos	se.outcome	samplesize.outcome	pval.outcome	outcome	originalname.outcome	outcome.deprecated	mr_keep.outcome	data_source.outcome	samplesize.exposure	pval.exposure	pos.exposure	se.exposure	chr.exposure	id.exposure	exposure	mr_keep.exposure	pval_origin.exposure	data_source.exposure	action	mr_keep	units.outcome	units.exposure	rsq.exposure	effective_n.exposure	rsq.outcome	effective_n.outcome	steiger_dir	steiger_pval	R2	F	FMean	F_pow_beta_se
rs1634791	G	A	G	A	-0.5327	-0.0183		0.65547	FALSE	FALSE	FALSE	prot-a-10	6	31276777	0.0278	3301	0.512861	Histo-blood group ABO system transferase || id:prot-a-10	Histo-blood group ABO system transferase	Histo-blood group ABO system transferase || ||	TRUE	igd	7979	5.34934e-30	31276777	0.0468	6	ebi-a-GCST010005	Membranous nephropathy || id:ebi-a-GCST010005	TRUE	reported	igd	2	TRUE			0.0159822176997777	7979	0.000131332808391652	3301	TRUE	2.32582120539456e-08				129.560819818833
rs6759924	A	G	A	G	-0.6906	0.0538		0.412	FALSE	FALSE	FALSE	prot-a-10	2	160912747	0.0251	3301	0.0316228	Histo-blood group ABO system transferase || id:prot-a-10	Histo-blood group ABO system transferase	Histo-blood group ABO system transferase || ||	TRUE	igd	7979	1.97515e-48	160912747	0.0472	2	ebi-a-GCST010005	Membranous nephropathy || id:ebi-a-GCST010005	TRUE	reported	igd	2	TRUE			0.0261353406255815	7979	0.00139069022921918	3301	TRUE	1.23291324718601e-09				214.076576414823
rs7246292	C	T	C	T	0.2775	0.0657		0.46162	FALSE	FALSE	FALSE	prot-a-10	19	36572564	0.0245	3301	0.00724436	Histo-blood group ABO system transferase || id:prot-a-10	Histo-blood group ABO system transferase	Histo-blood group ABO system transferase || ||	TRUE	igd	7979	1.09496e-11	36572564	0.0408	19	ebi-a-GCST010005	Membranous nephropathy || id:ebi-a-GCST010005	TRUE	reported	igd	2	TRUE			0.00576573639021552	7979	0.00217505684084449	3301	TRUE	0.155465836389036				46.2600021626298
rs9271541	C	A	C	A	1.0119	-0.0022		0.22405	FALSE	FALSE	FALSE	prot-a-10	6	32590070	0.0294	3301	0.933254	Histo-blood group ABO system transferase || id:prot-a-10	Histo-blood group ABO system transferase	Histo-blood group ABO system transferase || ||	TRUE	igd	7979	2.18776e-104	32590070	0.0466	6	ebi-a-GCST010005	Membranous nephropathy || id:ebi-a-GCST010005	TRUE	reported	igd	2	TRUE			0.055811351731475	7979	1.69733531821502e-06	3301	TRUE	5.97206167360014e-31				471.52351765551
rs1634791	G	A	G	A	-0.5327	-0.0338		0.65547	FALSE	FALSE	FALSE	prot-a-1783	6	31276777	0.0278	3301	0.223872	Leucine-rich PPR motif-containing protein, mitochondrial || id:prot-a-1783	Leucine-rich PPR motif-containing protein, mitochondrial	Leucine-rich PPR motif-containing protein, mitochondrial || ||	TRUE	igd	7979	5.34934e-30	31276777	0.0468	6	ebi-a-GCST010005	Membranous nephropathy || id:ebi-a-GCST010005	TRUE	reported	igd	2	TRUE			0.0159822176997777	7979	0.000447885430652795	3301	TRUE	3.10427567658685e-07				129.560819818833
rs6759924	A	G	A	G	-0.6906	0.003		0.412	FALSE	FALSE	FALSE	prot-a-1783	2	160912747	0.0251	3301	0.912011	Leucine-rich PPR motif-containing protein, mitochondrial || id:prot-a-1783	Leucine-rich PPR motif-containing protein, mitochondrial	Leucine-rich PPR motif-containing protein, mitochondrial || ||	TRUE	igd	7979	1.97515e-48	160912747	0.0472	2	ebi-a-GCST010005	Membranous nephropathy || id:ebi-a-GCST010005	TRUE	reported	igd	2	TRUE			0.0261353406255815	7979	4.33022906108235e-06	3301	TRUE	7.39385182539365e-15				214.076576414823
rs7246292	C	T	C	T	0.2775	-0.0382		0.46162	FALSE	FALSE	FALSE	prot-a-1783	19	36572564	0.0245	3301	0.11749	Leucine-rich PPR motif-containing protein, mitochondrial || id:prot-a-1783	Leucine-rich PPR motif-containing protein, mitochondrial	Leucine-rich PPR motif-containing protein, mitochondrial || ||	TRUE	igd	7979	1.09496e-11	36572564	0.0408	19	ebi-a-GCST010005	Membranous nephropathy || id:ebi-a-GCST010005	TRUE	reported	igd	2	TRUE			0.00576573639021552	7979	0.000736363621729618	3301	TRUE	0.0180889904992188				46.2600021626298
rs9271541	C	A	C	A	1.0119	0.0385		0.22405	FALSE	FALSE	FALSE	prot-a-1783	6	32590070	0.0294	3301	0.190546	Leucine-rich PPR motif-containing protein, mitochondrial || id:prot-a-1783	Leucine-rich PPR motif-containing protein, mitochondrial	Leucine-rich PPR motif-containing protein, mitochondrial || ||	TRUE	igd	7979	2.18776e-104	32590070	0.0466	6	ebi-a-GCST010005	Membranous nephropathy || id:ebi-a-GCST010005	TRUE	reported	igd	2	TRUE			0.055811351731475	7979	0.000519539761623135	3301	TRUE	6.2874379819418e-26				471.52351765551
rs1634791	G	A	G	A	-0.5327	0.0016		0.65547	FALSE	FALSE	FALSE	prot-a-1842	6	31276777	0.0278	3301	0.954993	Dual specificity mitogen-activated protein kinase kinase 4 || id:prot-a-1842	Dual specificity mitogen-activated protein kinase kinase 4	Dual specificity mitogen-activated protein kinase kinase 4 || ||	TRUE	igd	7979	5.34934e-30	31276777	0.0468	6	ebi-a-GCST010005	Membranous nephropathy || id:ebi-a-GCST010005	TRUE	reported	igd	2	TRUE			0.0159822176997777	7979	1.00407839385989e-06	3301	TRUE	1.12195840992603e-09				129.560819818833
rs6759924	A	G	A	G	-0.6906	0.0132		0.412	FALSE	FALSE	FALSE	prot-a-1842	2	160912747	0.0251	3301	0.60256	Dual specificity mitogen-activated protein kinase kinase 4 || id:prot-a-1842	Dual specificity mitogen-activated protein kinase kinase 4	Dual specificity mitogen-activated protein kinase kinase 4 || ||	TRUE	igd	7979	1.97515e-48	160912747	0.0472	2	ebi-a-GCST010005	Membranous nephropathy || id:ebi-a-GCST010005	TRUE	reported	igd	2	TRUE			0.0261353406255815	7979	8.38265701582808e-05	3301	TRUE	1.03930265173336e-13				214.076576414823
rs7246292	C	T	C	T	0.2775	-0.055		0.46162	FALSE	FALSE	FALSE	prot-a-1842	19	36572564	0.0245	3301	0.0245471	Dual specificity mitogen-activated protein kinase kinase 4 || id:prot-a-1842	Dual specificity mitogen-activated protein kinase kinase 4	Dual specificity mitogen-activated protein kinase kinase 4 || ||	TRUE	igd	7979	1.09496e-11	36572564	0.0408	19	ebi-a-GCST010005	Membranous nephropathy || id:ebi-a-GCST010005	TRUE	reported	igd	2	TRUE			0.00576573639021552	7979	0.00152527436345322	3301	TRUE	0.0738670316977501				46.2600021626298
rs9271541	C	A	C	A	1.0119	0.0458		0.22405	FALSE	FALSE	FALSE	prot-a-1842	6	32590070	0.0294	3301	0.120226	Dual specificity mitogen-activated protein kinase kinase 4 || id:prot-a-1842	Dual specificity mitogen-activated protein kinase kinase 4	Dual specificity mitogen-activated protein kinase kinase 4 || ||	TRUE	igd	7979	2.18776e-104	32590070	0.0466	6	ebi-a-GCST010005	Membranous nephropathy || id:ebi-a-GCST010005	TRUE	reported	igd	2	TRUE			0.055811351731475	7979	0.000735080024354178	3301	TRUE	5.65184590806419e-25				471.52351765551
rs1634791	G	A	G	A	-0.5327	0.0126		0.65547	FALSE	FALSE	FALSE	prot-a-2980	6	31276777	0.0278	3301	0.645654	Metalloproteinase inhibitor 4 || id:prot-a-2980	Metalloproteinase inhibitor 4	Metalloproteinase inhibitor 4 || ||	TRUE	igd	7979	5.34934e-30	31276777	0.0468	6	ebi-a-GCST010005	Membranous nephropathy || id:ebi-a-GCST010005	TRUE	reported	igd	2	TRUE			0.0159822176997777	7979	6.22647345282096e-05	3301	TRUE	8.49867932030303e-09				129.560819818833
rs6759924	A	G	A	G	-0.6906	-0.0258		0.412	FALSE	FALSE	FALSE	prot-a-2980	2	160912747	0.0251	3301	0.301995	Metalloproteinase inhibitor 4 || id:prot-a-2980	Metalloproteinase inhibitor 4	Metalloproteinase inhibitor 4 || ||	TRUE	igd	7979	1.97515e-48	160912747	0.0472	2	ebi-a-GCST010005	Membranous nephropathy || id:ebi-a-GCST010005	TRUE	reported	igd	2	TRUE			0.0261353406255815	7979	0.000320162591265686	3301	TRUE	2.32127904323536e-12				214.076576414823
rs7246292	C	T	C	T	0.2775	0.0038		0.46162	FALSE	FALSE	FALSE	prot-a-2980	19	36572564	0.0245	3301	0.870964	Metalloproteinase inhibitor 4 || id:prot-a-2980	Metalloproteinase inhibitor 4	Metalloproteinase inhibitor 4 || ||	TRUE	igd	7979	1.09496e-11	36572564	0.0408	19	ebi-a-GCST010005	Membranous nephropathy || id:ebi-a-GCST010005	TRUE	reported	igd	2	TRUE			0.00576573639021552	7979	7.2920483913865e-06	3301	TRUE	0.000393446822876843				46.2600021626298
rs9271541	C	A	C	A	1.0119	0.0276		0.22405	FALSE	FALSE	FALSE	prot-a-2980	6	32590070	0.0294	3301	0.346737	Metalloproteinase inhibitor 4 || id:prot-a-2980	Metalloproteinase inhibitor 4	Metalloproteinase inhibitor 4 || ||	TRUE	igd	7979	2.18776e-104	32590070	0.0466	6	ebi-a-GCST010005	Membranous nephropathy || id:ebi-a-GCST010005	TRUE	reported	igd	2	TRUE			0.055811351731475	7979	0.000267070048460088	3301	TRUE	2.18438442831597e-27				471.52351765551
rs1634791	G	A	G	A	-0.5327	0.0255		0.65547	FALSE	FALSE	FALSE	prot-a-426	6	31276777	0.0278	3301	0.354813	CD209 antigen || id:prot-a-426	CD209 antigen	CD209 antigen || ||	TRUE	igd	7979	5.34934e-30	31276777	0.0468	6	ebi-a-GCST010005	Membranous nephropathy || id:ebi-a-GCST010005	TRUE	reported	igd	2	TRUE			0.0159822176997777	7979	0.000254975061439187	3301	TRUE	7.95945789691974e-08				129.560819818833
rs6759924	A	G	A	G	-0.6906	0.0406		0.412	FALSE	FALSE	FALSE	prot-a-426	2	160912747	0.0251	3301	0.104713	CD209 antigen || id:prot-a-426	CD209 antigen	CD209 antigen || ||	TRUE	igd	7979	1.97515e-48	160912747	0.0472	2	ebi-a-GCST010005	Membranous nephropathy || id:ebi-a-GCST010005	TRUE	reported	igd	2	TRUE			0.0261353406255815	7979	0.000792461205344762	3301	TRUE	7.12814575390039e-11				214.076576414823
rs7246292	C	T	C	T	0.2775	0.0363		0.46162	FALSE	FALSE	FALSE	prot-a-426	19	36572564	0.0245	3301	0.138038	CD209 antigen || id:prot-a-426	CD209 antigen	CD209 antigen || ||	TRUE	igd	7979	1.09496e-11	36572564	0.0408	19	ebi-a-GCST010005	Membranous nephropathy || id:ebi-a-GCST010005	TRUE	reported	igd	2	TRUE			0.00576573639021552	7979	0.000664981972326568	3301	TRUE	0.015141041485854				46.2600021626298
rs9271541	C	A	C	A	1.0119	-0.0081		0.22405	FALSE	FALSE	FALSE	prot-a-426	6	32590070	0.0294	3301	0.776247	CD209 antigen || id:prot-a-426	CD209 antigen	CD209 antigen || ||	TRUE	igd	7979	2.18776e-104	32590070	0.0466	6	ebi-a-GCST010005	Membranous nephropathy || id:ebi-a-GCST010005	TRUE	reported	igd	2	TRUE			0.055811351731475	7979	2.30082225201263e-05	3301	TRUE	4.20843156930459e-30				471.52351765551
rs9271541	C	A	C	A	1.0119	0.02141			FALSE	FALSE	FALSE	prot-c-3050_7_2	6	32590070	0.0477795	997	0.654201	vWF || id:prot-c-3050_7_2	vWF	vWF || ||	TRUE	igd	7979	2.18776e-104	32590070	0.0466	6	ebi-a-GCST010005	Membranous nephropathy || id:ebi-a-GCST010005	TRUE	reported	igd	2	TRUE			0.055811351731475	7979	0.000201762021037583	997	TRUE	1.62404803145765e-11				471.52351765551
rs9271541	C	A	C	A	1.0119	-0.0927			FALSE	FALSE	FALSE	prot-c-4996_66_1	6	32590070	0.0487126	997	0.0573694	HRG || id:prot-c-4996_66_1	HRG	HRG || ||	TRUE	igd	7979	2.18776e-104	32590070	0.0466	6	ebi-a-GCST010005	Membranous nephropathy || id:ebi-a-GCST010005	TRUE	reported	igd	2	TRUE			0.055811351731475	7979	0.00362640226892744	997	TRUE	8.04128147969289e-08				471.52351765551
rs9271541	C	A	C	A	1.0119	-0.0776			FALSE	FALSE	FALSE	prot-c-5412_53_3	6	32590070	0.0487437	997	0.1116	CD27 || id:prot-c-5412_53_3	CD27	CD27 || ||	TRUE	igd	7979	2.18776e-104	32590070	0.0466	6	ebi-a-GCST010005	Membranous nephropathy || id:ebi-a-GCST010005	TRUE	reported	igd	2	TRUE			0.055811351731475	7979	0.00254073019034779	997	TRUE	1.52379015902819e-08				471.52351765551
