# Supplementary material for: Potential therapeutic targets for membranous nephropathy: proteome-wide Mendelian randomization and colocalization analysis
Source: Front Immunol. 2024 Apr 19;15:1342912. doi: 10.3389/fimmu.2024.1342912 (PMC11069303; doi:10.3389/fimmu.2024.1342912)
Supplement: Supplementary Table 7 — Heterogeneity analysis results. [file Table_7.csv]

id.exposure	id.outcome	outcome	exposure	method	Q	Q_df	Q_pval
ebi-a-GCST010005	prot-a-10	Histo-blood group ABO system transferase || id:prot-a-10	Membranous nephropathy || id:ebi-a-GCST010005	MR Egger	6.50243421306559	2	0.0387270441974719
ebi-a-GCST010005	prot-a-10	Histo-blood group ABO system transferase || id:prot-a-10	Membranous nephropathy || id:ebi-a-GCST010005	Inverse variance weighted	12.0829732264369	3	0.00710426709084644
ebi-a-GCST010005	prot-a-1783	Leucine-rich PPR motif-containing protein, mitochondrial || id:prot-a-1783	Membranous nephropathy || id:ebi-a-GCST010005	MR Egger	2.32302580805814	2	0.313012264961538
ebi-a-GCST010005	prot-a-1783	Leucine-rich PPR motif-containing protein, mitochondrial || id:prot-a-1783	Membranous nephropathy || id:ebi-a-GCST010005	Inverse variance weighted	4.71573323636748	3	0.193835851546449
ebi-a-GCST010005	prot-a-1842	Dual specificity mitogen-activated protein kinase kinase 4 || id:prot-a-1842	Membranous nephropathy || id:ebi-a-GCST010005	MR Egger	0.753096612967537	2	0.686225967722525
ebi-a-GCST010005	prot-a-1842	Dual specificity mitogen-activated protein kinase kinase 4 || id:prot-a-1842	Membranous nephropathy || id:ebi-a-GCST010005	Inverse variance weighted	7.68092507728389	3	0.0530874851883431
ebi-a-GCST010005	prot-a-2980	Metalloproteinase inhibitor 4 || id:prot-a-2980	Membranous nephropathy || id:ebi-a-GCST010005	MR Egger	0.81755164949015	2	0.66446317182825
ebi-a-GCST010005	prot-a-2980	Metalloproteinase inhibitor 4 || id:prot-a-2980	Membranous nephropathy || id:ebi-a-GCST010005	Inverse variance weighted	0.985666389606044	3	0.804720211183746
ebi-a-GCST010005	prot-a-426	CD209 antigen || id:prot-a-426	Membranous nephropathy || id:ebi-a-GCST010005	MR Egger	3.47391997044741	2	0.176054797103461
ebi-a-GCST010005	prot-a-426	CD209 antigen || id:prot-a-426	Membranous nephropathy || id:ebi-a-GCST010005	Inverse variance weighted	4.49751575279244	3	0.212511983606377
