# Supplementary material for: Potential therapeutic targets for membranous nephropathy: proteome-wide Mendelian randomization and colocalization analysis
Source: Front Immunol. 2024 Apr 19;15:1342912. doi: 10.3389/fimmu.2024.1342912 (PMC11069303; doi:10.3389/fimmu.2024.1342912)
Supplement: Supplementary Table 8 — Horizontal pleiotropy results. [file Table_8.csv]

id.exposure	id.outcome	outcome	exposure	egger_intercept	se	pval
ebi-a-GCST010005	prot-a-10	Histo-blood group ABO system transferase || id:prot-a-10	Membranous nephropathy || id:ebi-a-GCST010005	0.0783461384831772	0.0598001822037906	0.320403446502247
ebi-a-GCST010005	prot-a-1783	Leucine-rich PPR motif-containing protein, mitochondrial || id:prot-a-1783	Membranous nephropathy || id:ebi-a-GCST010005	-0.0513008215954039	0.0357430444382552	0.28768812566029
ebi-a-GCST010005	prot-a-1842	Dual specificity mitogen-activated protein kinase kinase 4 || id:prot-a-1842	Membranous nephropathy || id:ebi-a-GCST010005	-0.0872927317314314	0.0331649633388849	0.119101958816112
ebi-a-GCST010005	prot-a-2980	Metalloproteinase inhibitor 4 || id:prot-a-2980	Membranous nephropathy || id:ebi-a-GCST010005	-0.0135982311210004	0.0331649633388849	0.721540675181671
ebi-a-GCST010005	prot-a-426	CD209 antigen || id:prot-a-426	Membranous nephropathy || id:ebi-a-GCST010005	0.0335539586834348	0.0437093580719835	0.522934624657921
