# Supplementary material for: Potential therapeutic targets for membranous nephropathy: proteome-wide Mendelian randomization and colocalization analysis
Source: Front Immunol. 2024 Apr 19;15:1342912. doi: 10.3389/fimmu.2024.1342912 (PMC11069303; doi:10.3389/fimmu.2024.1342912)
Supplement: Supplementary Table 9 — Reverse MR analysis results. [file Table_9.csv]

id.exposure	id.outcome	outcome	exposure	method	nsnp	b	se	pval	lo_ci	up_ci	or	or_lci95	or_uci95	p_fdr
ebi-a-GCST010005	prot-a-10	Histo-blood group ABO system transferase || id:prot-a-10	Membranous nephropathy || id:ebi-a-GCST010005	Inverse variance weighted (multiplicative random effects)	4	-0.00761652193648578	0.0406526469086243	0.851381429448147	-0.0872957098773894	0.0720626660044178	0.992412410265869	0.916406065236755	1.0747226905305	0.873082886162947
ebi-a-GCST010005	prot-a-1783	Leucine-rich PPR motif-containing protein, mitochondrial || id:prot-a-1783	Membranous nephropathy || id:ebi-a-GCST010005	Inverse variance weighted	4	0.0194577026519519	0.025396655981046	0.44358577436832	-0.0303197430708984	0.0692351483748021	1.01964823753215	0.970135289915241	1.07168818525636	0.7393096239472
ebi-a-GCST010005	prot-a-1842	Dual specificity mitogen-activated protein kinase kinase 4 || id:prot-a-1842	Membranous nephropathy || id:ebi-a-GCST010005	Inverse variance weighted	4	0.00517765051435275	0.0324122131127801	0.873082886162947	-0.0583502871866962	0.0687055882154017	1.00519107771055	0.943319456838175	1.0711208121325	0.873082886162947
ebi-a-GCST010005	prot-a-2980	Metalloproteinase inhibitor 4 || id:prot-a-2980	Membranous nephropathy || id:ebi-a-GCST010005	Inverse variance weighted	4	0.0220196484790609	0.0202564132616652	0.277016579712617	-0.0176829215138028	0.0617222184719246	1.02226387020336	0.982472503869491	1.06366683668734	0.7393096239472
ebi-a-GCST010005	prot-a-426	CD209 antigen || id:prot-a-426	Membranous nephropathy || id:ebi-a-GCST010005	Inverse variance weighted	4	-0.0224782818634313	0.024802089361243	0.364773922083927	-0.0710903770114676	0.026133813284605	0.977772472358829	0.931377713189463	1.02647829571612	0.7393096239472
ebi-a-GCST010005	prot-a-10	Histo-blood group ABO system transferase || id:prot-a-10	Membranous nephropathy || id:ebi-a-GCST010005	MR Egger	4	-0.117509973784491	0.0914868639834	0.327671839851001	-0.296824227191955	0.0618042796229727	0.889131643694826	0.74317463077374	1.06375412599377	0.503034410863999
ebi-a-GCST010005	prot-a-1783	Leucine-rich PPR motif-containing protein, mitochondrial || id:prot-a-1783	Membranous nephropathy || id:ebi-a-GCST010005	MR Egger	4	0.0914156124724617	0.0546824261125412	0.23653529562443	-0.015761942708119	0.198593167653042	1.09572430732581	0.984361626628051	1.219685657371	0.503034410863999
ebi-a-GCST010005	prot-a-1842	Dual specificity mitogen-activated protein kinase kinase 4 || id:prot-a-1842	Membranous nephropathy || id:ebi-a-GCST010005	MR Egger	4	0.127620183062	0.0507382816938422	0.128332291052857	0.0281731509420696	0.227067215181931	1.13612140258541	1.02857376752019	1.25491421439279	0.503034410863999
ebi-a-GCST010005	prot-a-2980	Metalloproteinase inhibitor 4 || id:prot-a-2980	Membranous nephropathy || id:ebi-a-GCST010005	MR Egger	4	0.0410934227051458	0.0507382816938422	0.503034410863999	-0.0583536094147849	0.140540454825076	1.04194944273422	0.943316322920985	1.1508956379048	0.503034410863999
ebi-a-GCST010005	prot-a-426	CD209 antigen || id:prot-a-426	Membranous nephropathy || id:ebi-a-GCST010005	MR Egger	4	-0.0695432733777198	0.0668698982070962	0.407566718488083	-0.200608273863628	0.0615217271081887	0.932819766249062	0.818232891992829	1.06345360204926	0.503034410863999
ebi-a-GCST010005	prot-a-10	Histo-blood group ABO system transferase || id:prot-a-10	Membranous nephropathy || id:ebi-a-GCST010005	Weighted median	4	-0.012560991841049	0.0241205398442612	0.60253456297484	-0.059837249935801	0.034715266253703	0.98751756814251	0.94191781829576	1.03532487489677	0.75316820371855
ebi-a-GCST010005	prot-a-1783	Leucine-rich PPR motif-containing protein, mitochondrial || id:prot-a-1783	Membranous nephropathy || id:ebi-a-GCST010005	Weighted median	4	0.0267603207320579	0.023936052026505	0.263570302088068	-0.0201543412398918	0.0736749827040077	1.02712159350742	0.98004739990234	1.07645688152874	0.439283836813446
ebi-a-GCST010005	prot-a-1842	Dual specificity mitogen-activated protein kinase kinase 4 || id:prot-a-1842	Membranous nephropathy || id:ebi-a-GCST010005	Weighted median	4	0.00657714940500847	0.0243668649363057	0.787220372506608	-0.0411819058701507	0.0543362046801677	1.00659882635027	0.959654547274008	1.05583952067746	0.787220372506608
ebi-a-GCST010005	prot-a-2980	Metalloproteinase inhibitor 4 || id:prot-a-2980	Membranous nephropathy || id:ebi-a-GCST010005	Weighted median	4	0.028621878375817	0.0226484184654133	0.206320731057048	-0.0157690218163931	0.073012778568027	1.02903542035771	0.98435465825018	1.07574428329838	0.439283836813446
ebi-a-GCST010005	prot-a-426	CD209 antigen || id:prot-a-426	Membranous nephropathy || id:ebi-a-GCST010005	Weighted median	4	-0.033484435192197	0.0235182510863543	0.154514849962725	-0.0795802073214514	0.0126113369370575	0.967069963372373	0.923503945220182	1.01269119520011	0.439283836813446
ebi-a-GCST010005	prot-a-10	Histo-blood group ABO system transferase || id:prot-a-10	Membranous nephropathy || id:ebi-a-GCST010005	Weighted mode	4	-0.0135343229774259	0.0291044610876338	0.673587196235357	-0.0705790667091881	0.0435104207543364	0.986556854167976	0.931854057979152	1.04447087842975	0.673587196235357
ebi-a-GCST010005	prot-a-1783	Leucine-rich PPR motif-containing protein, mitochondrial || id:prot-a-1783	Membranous nephropathy || id:ebi-a-GCST010005	Weighted mode	4	0.0309579164455983	0.0255258150009952	0.311993318423606	-0.0190726809563523	0.0809885138475489	1.03144209622359	0.981108051779893	1.08435844138886	0.502195673913694
ebi-a-GCST010005	prot-a-1842	Dual specificity mitogen-activated protein kinase kinase 4 || id:prot-a-1842	Membranous nephropathy || id:ebi-a-GCST010005	Weighted mode	4	0.0227024836945787	0.0233007824651711	0.401756539130955	-0.0229670499371566	0.068372017326314	1.02296214635013	0.977294685164048	1.07076357699582	0.502195673913694
ebi-a-GCST010005	prot-a-2980	Metalloproteinase inhibitor 4 || id:prot-a-2980	Membranous nephropathy || id:ebi-a-GCST010005	Weighted mode	4	0.0303731798780179	0.0258004366659649	0.323996656815481	-0.0201956759872733	0.080942035743309	1.03083915061194	0.980006890727867	1.08430804363539	0.502195673913694
ebi-a-GCST010005	prot-a-426	CD209 antigen || id:prot-a-426	Membranous nephropathy || id:ebi-a-GCST010005	Weighted mode	4	-0.0255265599879044	0.0252976105066159	0.387276882664208	-0.0751098765808716	0.0240567566050627	0.97479648803898	0.927641554646404	1.02434845478147	0.502195673913694
ebi-a-GCST010005	prot-c-3050_7_2	vWF || id:prot-c-3050_7_2	Membranous nephropathy || id:ebi-a-GCST010005	Wald ratio	1	0.0211582172151398	0.0472176104358138	0.654080936671198	-0.0713882992390553	0.113704733669335	1.02138363932922	0.93110027639577	1.12042125336667	0.654080936671198
ebi-a-GCST010005	prot-c-4996_66_1	HRG || id:prot-c-4996_66_1	Membranous nephropathy || id:ebi-a-GCST010005	Wald ratio	1	-0.0916098428698488	0.0481397371281747	0.0570407536341012	-0.185963727641071	0.00274404190137366	0.912461083303165	0.830303711509975	1.00274781023038	0.167076852158836
ebi-a-GCST010005	prot-c-5412_53_3	CD27 || id:prot-c-5412_53_3	Membranous nephropathy || id:ebi-a-GCST010005	Wald ratio	1	-0.0766874197055045	0.0481704713904536	0.11138456810589	-0.171101543630794	0.0177267042197846	0.92617931376702	0.842735994654004	1.0178847547649	0.167076852158836
