# Supplementary material for: Potential therapeutic targets for membranous nephropathy: proteome-wide Mendelian randomization and colocalization analysis
Source: Front Immunol. 2024 Apr 19;15:1342912. doi: 10.3389/fimmu.2024.1342912 (PMC11069303; doi:10.3389/fimmu.2024.1342912)
Supplement: Supplementary Table 10 — HEIDI test results. [file Table_10.csv]

probeID	ProbeChr	Gene	Probe_bp	topSNP	topSNP_chr	topSNP_bp	A1	A2	Freq	b_GWAS	se_GWAS	p_GWAS	b_eQTL	se_eQTL	p_eQTL	b_SMR	se_SMR	p_SMR	p_HEIDI	nsnp_HEIDI	lo_ci	up_ci	or_SMR	or_lci95_SMR	or_uci95_SMR	topSNP_F
ENSG00000175164	9	ABO	136125788	rs505922	9	136149229	C	T	0.380952	0.1424	0.0425	0.000809599	1.2976	0.0142	0	0.109741	0.0327748	0.000812977	0.1338789	20	0.045502392	0.173979608	1.115988992	1.046553508	1.190031298	8350.355882
ENSG00000090659	19	CD209	7804879	rs4804224	19	7781016	C	T	0.311508	-0.0122	0.0513	0.8125001	-0.4031	0.0299368	2.51E-41	0.0302654	0.127284	0.812052	0.3103225	6	-0.21921124	0.27974204	1.030728053	0.803152042	1.322788542	181.3071138
ENSG00000157150	3	TIMP4	12194551	rs454615	3	12077010	C	T	0.975198	-0.1994	0.0582	0.000614299	0.4903	0.0318395	1.66E-53	-0.40669	0.121605	0.000824778	0.9156976	18	-0.6450358	-0.1683442	0.665850572	0.52464376	0.845062914	237.1326247
ENSG00000113905	3	HRG	186416612	rs2228243	3	186395113	G	A	0.41369	-0.177	0.0528	0.000799208	1.007	0.0489465	4.74E-94	-0.17577	0.0531245	0.000937508	0.09112035	5	-0.27989402	-0.07164598	0.838810888	0.755863844	0.930860381	423.2682148
