# Supplementary material for: Potential therapeutic targets for membranous nephropathy: proteome-wide Mendelian randomization and colocalization analysis
Source: Front Immunol. 2024 Apr 19;15:1342912. doi: 10.3389/fimmu.2024.1342912 (PMC11069303; doi:10.3389/fimmu.2024.1342912)
Supplement: Supplementary Table 11 — Co-localization analysis results. [file Table_11.csv]

	ABO	CD209	CD27	HRG	LRPPRC	MAP2K4	TIMP4	VWF
nsnps	495	559	26	26	309	309	197	29
PP.H0.abf	1.64E-295	4.11E-287	7.63E-37	2.82E-81	1.63E-153	1.30E-222	1.21E-46	1.49E-14
PP.H1.abf	0.187805682	0.170899412	0.196787837	0.196787837	0.195731619	0.196041404	0.15165725	0.189516763
PP.H2.abf	1.76E-296	1.26E-287	3.92E-39	1.45E-83	3.96E-155	3.17E-224	4.77E-47	4.53E-16
PP.H3.abf	0.019395927	0.051415522	0.000208762	0.000208762	0.00396611	0.003973971	0.059109398	0.00496002
PP.H4.abf	0.792798392	0.777685066	0.803003401	0.803003401	0.800302271	0.799984625	0.789233351	0.805523216
