# Supplementary material for: Potential therapeutic targets for membranous nephropathy: proteome-wide Mendelian randomization and colocalization analysis
Source: Front Immunol. 2024 Apr 19;15:1342912. doi: 10.3389/fimmu.2024.1342912 (PMC11069303; doi:10.3389/fimmu.2024.1342912)
Supplement: Supplementary Table 12 — PPI network results. [file Table_12.csv]

#node1	node2	node1_string_id	node2_string_id	neighborhood_on_chromosome	gene_fusion	phylogenetic_cooccurrence	homology	coexpression	experimentally_determined_interaction	database_annotated	automated_textmining	combined_score
AKT1	CD4	9606.ENSP00000451828	9606.ENSP00000011653	0	0	0	0	0.042	0.081	0	0.832	0.839
AKT1	CD79A	9606.ENSP00000451828	9606.ENSP00000221972	0	0	0	0	0.074	0	0	0.379	0.4
AKT1	PIK3R2	9606.ENSP00000451828	9606.ENSP00000222254	0	0	0	0	0.128	0.093	0.9	0.677	0.971
AKT1	BLNK	9606.ENSP00000451828	9606.ENSP00000224337	0	0	0	0	0	0	0	0.416	0.416
AKT1	CD38	9606.ENSP00000451828	9606.ENSP00000226279	0	0	0	0	0.042	0	0	0.656	0.656
AKT1	PIK3R3	9606.ENSP00000451828	9606.ENSP00000262741	0	0	0	0	0.051	0.093	0.9	0.61	0.962
AKT1	CD81	9606.ENSP00000451828	9606.ENSP00000263645	0	0	0	0	0.111	0.079	0	0.644	0.683
AKT1	PIK3CA	9606.ENSP00000451828	9606.ENSP00000263967	0	0	0	0	0.06	0.738	0.9	0.951	0.998
AKT1	DNMT3A	9606.ENSP00000451828	9606.ENSP00000264709	0	0	0	0	0.049	0.058	0	0.506	0.518
AKT1	CD27	9606.ENSP00000451828	9606.ENSP00000266557	0	0	0	0	0.081	0	0	0.393	0.418
AKT1	CD19	9606.ENSP00000451828	9606.ENSP00000313419	0	0	0	0	0	0	0	0.675	0.675
AKT1	TCL1B	9606.ENSP00000451828	9606.ENSP00000343223	0	0	0	0	0	0.292	0.9	0.641	0.972
AKT1	FYN	9606.ENSP00000451828	9606.ENSP00000346671	0	0	0.161	0.566	0.078	0.129	0.5	0.584	0.834
AKT1	FCGR2B	9606.ENSP00000451828	9606.ENSP00000351497	0	0	0	0	0.074	0	0	0.38	0.401
AKT1	CXCL9	9606.ENSP00000451828	9606.ENSP00000354901	0	0	0	0	0	0	0	0.419	0.418
AKT1	FCGR3A	9606.ENSP00000451828	9606.ENSP00000356946	0	0	0	0	0	0	0	0.474	0.474
AKT1	VAV3	9606.ENSP00000451828	9606.ENSP00000359073	0	0	0	0	0	0	0	0.91	0.91
AKT1	VAV2	9606.ENSP00000451828	9606.ENSP00000360916	0	0	0	0	0.07	0	0	0.762	0.769
AKT1	SYK	9606.ENSP00000451828	9606.ENSP00000364898	0	0	0	0.568	0.081	0	0	0.612	0.628
AKT1	PIK3CD	9606.ENSP00000451828	9606.ENSP00000366563	0	0	0	0	0.042	0.098	0.9	0.757	0.976
AKT1	AKT2	9606.ENSP00000451828	9606.ENSP00000375892	0	0	0.05	0.981	0.131	0.787	0.9	0.569	0.991
AKT1	PTPN6	9606.ENSP00000451828	9606.ENSP00000391592	0	0	0	0	0.085	0.097	0	0.371	0.436
AKT1	PTPRC	9606.ENSP00000451828	9606.ENSP00000411355	0	0	0	0	0.074	0.097	0	0.644	0.676
AKT1	MME	9606.ENSP00000451828	9606.ENSP00000418525	0	0	0	0	0	0	0	0.403	0.403
AKT1	PIK3R1	9606.ENSP00000451828	9606.ENSP00000428056	0	0	0	0	0.058	0.558	0.9	0.913	0.995
AKT1	LYN	9606.ENSP00000451828	9606.ENSP00000428924	0	0	0.171	0.564	0.058	0.045	0.5	0.591	0.82
AKT1	FCGR3B	9606.ENSP00000451828	9606.ENSP00000433642	0	0	0	0	0.042	0	0	0.447	0.447
AKT1	TCL1A	9606.ENSP00000451828	9606.ENSP00000451506	0	0	0	0	0	0.873	0.9	0.654	0.995
AKT1	SIRPA	9606.ENSP00000451828	9606.ENSP00000478763	0	0	0	0	0.059	0.161	0	0.368	0.457
AKT1	NCAM1	9606.ENSP00000451828	9606.ENSP00000480132	0	0	0	0	0.052	0.081	0	0.43	0.46
AKT1	LOC102723407	9606.ENSP00000451828	9606.ENSP00000478289	0	0	0	0	0	0.102	0	0.435	0.471
AKT1	BTK	9606.ENSP00000451828	9606.ENSP00000483570	0	0	0.12	0.578	0.086	0	0	0.554	0.61
AKT1	VAV1	9606.ENSP00000451828	9606.ENSP00000472929	0	0	0	0	0.049	0	0	0.948	0.949
AKT1	AKT3	9606.ENSP00000451828	9606.ENSP00000500582	0	0	0.05	0.981	0	0.592	0.9	0.057	0.958
AKT1	PIK3CB	9606.ENSP00000451828	9606.ENSP00000501150	0	0	0	0	0.049	0.334	0.9	0.901	0.992
AKT2	PIK3R2	9606.ENSP00000375892	9606.ENSP00000222254	0	0	0	0	0.074	0.093	0.9	0.615	0.963
AKT2	PIK3R3	9606.ENSP00000375892	9606.ENSP00000262741	0	0	0	0	0.051	0.093	0.9	0.528	0.953
AKT2	PIK3CA	9606.ENSP00000375892	9606.ENSP00000263967	0	0	0	0	0.042	0.098	0.9	0.841	0.984
AKT2	TCL1B	9606.ENSP00000375892	9606.ENSP00000343223	0	0	0	0	0	0.23	0.9	0.514	0.959
AKT2	FYN	9606.ENSP00000375892	9606.ENSP00000346671	0	0	0.164	0.568	0.078	0.045	0.5	0.439	0.756
AKT2	PIK3CD	9606.ENSP00000375892	9606.ENSP00000366563	0	0	0	0	0.042	0.286	0.9	0.52	0.962
AKT2	LYN	9606.ENSP00000375892	9606.ENSP00000428924	0	0	0.179	0.566	0.058	0.127	0.5	0.134	0.655
AKT2	AKT3	9606.ENSP00000375892	9606.ENSP00000500582	0	0	0.051	0.979	0	0.162	0.9	0.617	0.965
AKT2	TCL1A	9606.ENSP00000375892	9606.ENSP00000451506	0	0	0	0	0	0.51	0.9	0.432	0.969
AKT2	PIK3R1	9606.ENSP00000375892	9606.ENSP00000428056	0	0	0	0	0.066	0.093	0.9	0.789	0.979
AKT2	PIK3CB	9606.ENSP00000375892	9606.ENSP00000501150	0	0	0	0	0.048	0.276	0.9	0.783	0.983
AKT3	PIK3R2	9606.ENSP00000500582	9606.ENSP00000222254	0	0	0	0	0.067	0.093	0.9	0.657	0.967
AKT3	PIK3R3	9606.ENSP00000500582	9606.ENSP00000262741	0	0	0	0	0.051	0.093	0.9	0.733	0.973
AKT3	PIK3CA	9606.ENSP00000500582	9606.ENSP00000263967	0	0	0	0	0.075	0.098	0.9	0.838	0.984
AKT3	TCL1B	9606.ENSP00000500582	9606.ENSP00000343223	0	0	0	0	0	0	0.9	0.216	0.918
AKT3	FYN	9606.ENSP00000500582	9606.ENSP00000346671	0	0	0.156	0.57	0.148	0.045	0.5	0.117	0.642
AKT3	PIK3CD	9606.ENSP00000500582	9606.ENSP00000366563	0	0	0	0	0	0.098	0.9	0.494	0.95
AKT3	PIK3R1	9606.ENSP00000500582	9606.ENSP00000428056	0	0	0	0	0.071	0.093	0.9	0.768	0.977
AKT3	LYN	9606.ENSP00000500582	9606.ENSP00000428924	0	0	0.169	0.569	0.058	0.045	0.5	0.105	0.604
AKT3	TCL1A	9606.ENSP00000500582	9606.ENSP00000451506	0	0	0	0	0	0.292	0.9	0.174	0.936
AKT3	PIK3CB	9606.ENSP00000500582	9606.ENSP00000501150	0	0	0	0	0	0.098	0.9	0.636	0.964
BANK1	CD22	9606.ENSP00000320509	9606.ENSP00000085219	0	0	0	0	0.341	0.091	0	0.321	0.558
BANK1	CD79A	9606.ENSP00000320509	9606.ENSP00000221972	0	0	0	0	0.41	0	0	0.417	0.641
BANK1	BLNK	9606.ENSP00000320509	9606.ENSP00000224337	0	0	0	0	0.193	0	0	0.328	0.434
BANK1	VPREB3	9606.ENSP00000320509	9606.ENSP00000248948	0	0	0	0	0.404	0	0	0.348	0.594
BANK1	BLK	9606.ENSP00000320509	9606.ENSP00000259089	0	0	0	0	0.41	0.314	0	0.802	0.912
BANK1	CD19	9606.ENSP00000320509	9606.ENSP00000313419	0	0	0	0	0.492	0	0	0.323	0.641
BANK1	CR2	9606.ENSP00000320509	9606.ENSP00000356024	0	0	0	0	0.262	0	0	0.226	0.404
BANK1	TCL1A	9606.ENSP00000320509	9606.ENSP00000451506	0	0	0	0	0.329	0	0	0.229	0.46
BANK1	FCRLA	9606.ENSP00000320509	9606.ENSP00000356936	0	0	0	0	0.393	0.091	0	0.195	0.517
BANK1	FCGR2B	9606.ENSP00000320509	9606.ENSP00000351497	0	0	0	0	0.124	0	0	0.525	0.566
BANK1	CD79B	9606.ENSP00000320509	9606.ENSP00000376544	0	0	0	0	0.361	0	0	0.383	0.589
BANK1	LYN	9606.ENSP00000320509	9606.ENSP00000428924	0	0	0	0	0.119	0.314	0	0.779	0.854
BANK1	MS4A1	9606.ENSP00000320509	9606.ENSP00000433277	0	0	0	0	0.67	0.067	0	0.628	0.875
BLK	CD22	9606.ENSP00000259089	9606.ENSP00000085219	0	0	0	0	0.567	0.102	0	0.372	0.734
BLK	CD79A	9606.ENSP00000259089	9606.ENSP00000221972	0	0	0	0	0.727	0.298	0.4	0.668	0.956
BLK	BLNK	9606.ENSP00000259089	9606.ENSP00000224337	0	0	0	0	0.172	0	0	0.474	0.546
BLK	VPREB3	9606.ENSP00000259089	9606.ENSP00000248948	0	0	0	0	0.634	0.081	0	0.352	0.763
BLK	IGKV2D-28	9606.ENSP00000259089	9606.ENSP00000452662	0	0	0	0	0	0	0.4	0	0.4
BLK	FYN	9606.ENSP00000259089	9606.ENSP00000346671	0	0	0.063	0.954	0.049	0	0	0.392	0.411
BLK	IGHD	9606.ENSP00000259089	9606.ENSP00000478893	0	0	0	0	0.045	0.081	0.4	0	0.427
BLK	IGKV1D-33	9606.ENSP00000259089	9606.ENSP00000482678	0	0	0	0	0	0.081	0.4	0.055	0.433
BLK	CR2	9606.ENSP00000259089	9606.ENSP00000356024	0	0	0	0	0.301	0.045	0	0.231	0.442
BLK	CD27	9606.ENSP00000259089	9606.ENSP00000266557	0	0	0	0	0.271	0	0	0.27	0.445
BLK	IGKV1-33	9606.ENSP00000259089	9606.ENSP00000479032	0	0	0	0	0	0.081	0.4	0.104	0.462
BLK	LYN	9606.ENSP00000259089	9606.ENSP00000428924	0	0	0.059	0.963	0.062	0.161	0	0.39	0.488
BLK	FCGR2B	9606.ENSP00000259089	9606.ENSP00000351497	0	0	0	0	0.115	0	0	0.488	0.527
BLK	LOC102723407	9606.ENSP00000259089	9606.ENSP00000478289	0	0	0	0	0.051	0.102	0	0.525	0.56
BLK	TCL1A	9606.ENSP00000259089	9606.ENSP00000451506	0	0	0	0	0.467	0	0	0.294	0.607
BLK	MS4A1	9606.ENSP00000259089	9606.ENSP00000433277	0	0	0	0	0.564	0.048	0	0.419	0.738
BLK	POU2AF1	9606.ENSP00000259089	9606.ENSP00000376786	0	0	0	0	0.513	0.045	0	0.488	0.741
BLK	PAX5	9606.ENSP00000259089	9606.ENSP00000350844	0	0	0	0	0.254	0	0.5	0.495	0.795
BLK	FCRLA	9606.ENSP00000259089	9606.ENSP00000356936	0	0	0	0	0.749	0.102	0	0.408	0.855
BLK	CD19	9606.ENSP00000259089	9606.ENSP00000313419	0	0	0	0	0.808	0	0	0.393	0.878
BLK	CD79B	9606.ENSP00000259089	9606.ENSP00000376544	0	0	0	0	0.687	0.292	0.4	0.477	0.921
BLNK	CD4	9606.ENSP00000224337	9606.ENSP00000011653	0	0	0	0	0.073	0	0	0.525	0.54
BLNK	CD22	9606.ENSP00000224337	9606.ENSP00000085219	0	0	0	0	0.162	0	0	0.714	0.75
BLNK	CD79A	9606.ENSP00000224337	9606.ENSP00000221972	0	0	0	0	0.253	0.625	0.4	0.991	0.998
BLNK	PIK3R2	9606.ENSP00000224337	9606.ENSP00000222254	0	0	0	0	0	0	0.5	0.148	0.555
BLNK	IGKV2D-28	9606.ENSP00000224337	9606.ENSP00000452662	0	0	0	0	0	0	0.4	0	0.4
BLNK	IGKV1-33	9606.ENSP00000224337	9606.ENSP00000479032	0	0	0	0	0	0	0.4	0	0.4
BLNK	IGKV1D-33	9606.ENSP00000224337	9606.ENSP00000482678	0	0	0	0	0	0	0.4	0	0.4
BLNK	CR2	9606.ENSP00000224337	9606.ENSP00000356024	0	0	0	0	0.084	0	0	0.398	0.424
BLNK	TCL1A	9606.ENSP00000224337	9606.ENSP00000451506	0	0	0	0	0.242	0	0	0.288	0.437
BLNK	FCGR2B	9606.ENSP00000224337	9606.ENSP00000351497	0	0	0	0	0.175	0	0	0.353	0.443
BLNK	IGHD	9606.ENSP00000224337	9606.ENSP00000478893	0	0	0	0	0.046	0	0.4	0.134	0.461
BLNK	IGLL5	9606.ENSP00000224337	9606.ENSP00000431254	0	0	0	0	0.138	0	0	0.447	0.502
BLNK	LOC102723407	9606.ENSP00000224337	9606.ENSP00000478289	0	0	0	0	0	0	0	0.518	0.518
BLNK	PIK3R3	9606.ENSP00000224337	9606.ENSP00000262741	0	0	0	0	0.042	0	0.5	0.104	0.533
BLNK	PTPRC	9606.ENSP00000224337	9606.ENSP00000411355	0	0	0	0	0.298	0.062	0	0.371	0.549
BLNK	POU2AF1	9606.ENSP00000224337	9606.ENSP00000376786	0	0	0	0	0.393	0	0	0.336	0.579
BLNK	MS4A1	9606.ENSP00000224337	9606.ENSP00000433277	0	0	0	0	0.344	0	0	0.385	0.58
BLNK	PIK3CB	9606.ENSP00000224337	9606.ENSP00000501150	0	0	0	0	0.074	0	0.5	0.181	0.587
BLNK	SPN	9606.ENSP00000224337	9606.ENSP00000498852	0	0	0	0	0.076	0	0	0.573	0.588
BLNK	PIK3CA	9606.ENSP00000224337	9606.ENSP00000263967	0	0	0	0	0.074	0	0.5	0.189	0.592
BLNK	VPREB1	9606.ENSP00000224337	9606.ENSP00000385361	0	0	0	0	0.072	0	0	0.593	0.606
BLNK	PTPN6	9606.ENSP00000224337	9606.ENSP00000391592	0	0	0	0	0.272	0.292	0	0.309	0.613
BLNK	PIK3R1	9606.ENSP00000224337	9606.ENSP00000428056	0	0	0	0	0.054	0	0.5	0.531	0.758
BLNK	PAX5	9606.ENSP00000224337	9606.ENSP00000350844	0	0	0	0	0.208	0	0	0.71	0.76
BLNK	FYN	9606.ENSP00000224337	9606.ENSP00000346671	0	0	0	0	0.067	0	0.5	0.62	0.807
BLNK	IGLL1	9606.ENSP00000224337	9606.ENSP00000329312	0	0	0	0	0.056	0	0	0.815	0.817
BLNK	PIK3CD	9606.ENSP00000224337	9606.ENSP00000366563	0	0	0	0	0.074	0	0.5	0.642	0.819
BLNK	CD5	9606.ENSP00000224337	9606.ENSP00000342681	0	0	0	0	0.124	0	0	0.848	0.861
BLNK	CD19	9606.ENSP00000224337	9606.ENSP00000313419	0	0	0	0	0.28	0	0	0.91	0.932
BLNK	VAV3	9606.ENSP00000224337	9606.ENSP00000359073	0	0	0	0	0.138	0.317	0.9	0.386	0.959
BLNK	CD79B	9606.ENSP00000224337	9606.ENSP00000376544	0	0	0	0	0.217	0	0.4	0.925	0.961
BLNK	VAV2	9606.ENSP00000224337	9606.ENSP00000360916	0	0	0	0	0.114	0.076	0.9	0.59	0.962
BLNK	LYN	9606.ENSP00000224337	9606.ENSP00000428924	0	0	0	0	0.092	0.292	0.9	0.986	0.999
BLNK	VAV1	9606.ENSP00000224337	9606.ENSP00000472929	0	0	0	0	0.153	0.317	0.9	0.991	0.999
BLNK	BTK	9606.ENSP00000224337	9606.ENSP00000483570	0	0	0	0	0.222	0.827	0.9	0.998	0.999
BLNK	SYK	9606.ENSP00000224337	9606.ENSP00000364898	0	0	0	0	0.162	0.625	0.9	0.998	0.999
BTK	CD4	9606.ENSP00000483570	9606.ENSP00000011653	0	0	0	0	0.202	0.081	0	0.57	0.657
BTK	CD22	9606.ENSP00000483570	9606.ENSP00000085219	0	0	0	0	0.239	0.102	0	0.608	0.709
BTK	CD79A	9606.ENSP00000483570	9606.ENSP00000221972	0	0	0	0	0.264	0	0.4	0.907	0.955
BTK	PIK3R2	9606.ENSP00000483570	9606.ENSP00000222254	0	0	0	0.551	0.049	0.093	0.9	0.242	0.925
BTK	CD38	9606.ENSP00000483570	9606.ENSP00000226279	0	0	0	0	0.168	0	0	0.53	0.592
BTK	PIK3R3	9606.ENSP00000483570	9606.ENSP00000262741	0	0	0	0.567	0	0.241	0.9	0.126	0.927
BTK	PIK3CA	9606.ENSP00000483570	9606.ENSP00000263967	0	0	0	0	0.057	0.069	0.9	0.461	0.946
BTK	CD27	9606.ENSP00000483570	9606.ENSP00000266557	0	0	0	0	0.135	0	0	0.447	0.501
BTK	CD19	9606.ENSP00000483570	9606.ENSP00000313419	0	0	0	0	0.255	0.292	0	0.804	0.887
BTK	IGLL1	9606.ENSP00000483570	9606.ENSP00000329312	0	0	0	0	0.086	0.081	0	0.724	0.747
BTK	CD5	9606.ENSP00000483570	9606.ENSP00000342681	0	0	0	0	0.15	0	0	0.704	0.737
BTK	TCL1B	9606.ENSP00000483570	9606.ENSP00000343223	0	0	0	0	0.06	0	0	0.54	0.549
BTK	FYN	9606.ENSP00000483570	9606.ENSP00000346671	0	0	0.101	0.842	0.09	0.292	0.5	0.64	0.876
BTK	PAX5	9606.ENSP00000483570	9606.ENSP00000350844	0	0	0	0	0.109	0	0	0.454	0.493
BTK	FCGR2B	9606.ENSP00000483570	9606.ENSP00000351497	0	0	0	0	0.293	0	0	0.452	0.596
BTK	CR2	9606.ENSP00000483570	9606.ENSP00000356024	0	0	0	0	0.128	0.045	0	0.493	0.541
BTK	FCGR3A	9606.ENSP00000483570	9606.ENSP00000356946	0	0	0	0	0.188	0	0	0.391	0.484
BTK	VAV3	9606.ENSP00000483570	9606.ENSP00000359073	0	0	0	0.551	0.133	0	0.5	0.448	0.74
BTK	VAV2	9606.ENSP00000483570	9606.ENSP00000360916	0	0	0	0.552	0.122	0	0.5	0.463	0.743
BTK	SYK	9606.ENSP00000483570	9606.ENSP00000364898	0	0	0	0.652	0.297	0.292	0.9	0.987	0.999
BTK	PIK3CD	9606.ENSP00000483570	9606.ENSP00000366563	0	0	0	0	0.112	0.069	0.9	0.77	0.978
BTK	CD79B	9606.ENSP00000483570	9606.ENSP00000376544	0	0	0	0	0.28	0	0.4	0.927	0.965
BTK	VPREB1	9606.ENSP00000483570	9606.ENSP00000385361	0	0	0	0	0.092	0.102	0	0.375	0.446
BTK	PTPN6	9606.ENSP00000483570	9606.ENSP00000391592	0	0	0	0	0.28	0.097	0.9	0.368	0.953
BTK	PTPRC	9606.ENSP00000483570	9606.ENSP00000411355	0	0	0	0	0.401	0.097	0	0.464	0.685
BTK	PIK3R1	9606.ENSP00000483570	9606.ENSP00000428056	0	0	0	0.551	0.044	0.093	0.9	0.466	0.947
BTK	LYN	9606.ENSP00000483570	9606.ENSP00000428924	0	0	0.098	0.857	0.175	0.292	0.9	0.961	0.997
BTK	IGLL5	9606.ENSP00000483570	9606.ENSP00000431254	0	0	0	0	0.138	0.081	0	0.557	0.618
BTK	MS4A1	9606.ENSP00000483570	9606.ENSP00000433277	0	0	0	0	0.348	0.048	0	0.339	0.554
BTK	FCGR3B	9606.ENSP00000483570	9606.ENSP00000433642	0	0	0	0	0.171	0	0	0.366	0.452
BTK	TCL1A	9606.ENSP00000483570	9606.ENSP00000451506	0	0	0	0	0.163	0	0	0.524	0.584
BTK	IGKV2D-28	9606.ENSP00000483570	9606.ENSP00000452662	0	0	0	0	0	0	0.4	0.085	0.427
BTK	VAV1	9606.ENSP00000483570	9606.ENSP00000472929	0	0	0	0.554	0.448	0.292	0.4	0.987	0.996
BTK	LOC102723407	9606.ENSP00000483570	9606.ENSP00000478289	0	0	0	0	0.067	0.102	0	0.722	0.747
BTK	IGHD	9606.ENSP00000483570	9606.ENSP00000478893	0	0	0	0	0	0.081	0.4	0.094	0.457
BTK	IGKV1-33	9606.ENSP00000483570	9606.ENSP00000479032	0	0	0	0	0	0.081	0.4	0.16	0.496
BTK	IGKV1D-33	9606.ENSP00000483570	9606.ENSP00000482678	0	0	0	0	0	0.081	0.4	0	0.425
BTK	SPN	9606.ENSP00000483570	9606.ENSP00000498852	0	0	0	0	0.236	0.062	0	0.403	0.535
BTK	PIK3CB	9606.ENSP00000483570	9606.ENSP00000501150	0	0	0	0	0.057	0.069	0.9	0.433	0.943
CD19	CD4	9606.ENSP00000313419	9606.ENSP00000011653	0	0	0	0	0.121	0	0	0.931	0.936
CD19	CD22	9606.ENSP00000313419	9606.ENSP00000085219	0	0	0	0	0.564	0.292	0	0.976	0.992
CD19	CD79A	9606.ENSP00000313419	9606.ENSP00000221972	0	0	0	0	0.829	0.292	0.5	0.97	0.998
CD19	PIK3R2	9606.ENSP00000313419	9606.ENSP00000222254	0	0	0	0	0	0.047	0.9	0.467	0.944
CD19	CD38	9606.ENSP00000313419	9606.ENSP00000226279	0	0	0	0	0.128	0	0	0.941	0.946
CD19	VPREB3	9606.ENSP00000313419	9606.ENSP00000248948	0	0	0	0	0.794	0	0	0.289	0.847
CD19	PIK3R3	9606.ENSP00000313419	9606.ENSP00000262741	0	0	0	0	0	0.296	0.9	0.12	0.932
CD19	CD81	9606.ENSP00000313419	9606.ENSP00000263645	0	0	0	0	0.044	0.96	0.9	0.997	0.999
CD19	PIK3CA	9606.ENSP00000313419	9606.ENSP00000263967	0	0	0	0	0	0	0.9	0.691	0.967
CD19	CEP70	9606.ENSP00000313419	9606.ENSP00000264982	0	0	0	0	0	0	0	0.979	0.979
CD19	CD27	9606.ENSP00000313419	9606.ENSP00000266557	0	0	0	0	0.366	0	0	0.932	0.955
CD19	IGKV2D-28	9606.ENSP00000313419	9606.ENSP00000452662	0	0	0	0	0	0	0.5	0	0.499
CD19	IGKV1D-33	9606.ENSP00000313419	9606.ENSP00000482678	0	0	0	0	0.058	0	0.5	0	0.508
CD19	SIRPA	9606.ENSP00000313419	9606.ENSP00000478763	0	0	0	0	0.044	0	0	0.519	0.52
CD19	IGKV1-33	9606.ENSP00000313419	9606.ENSP00000479032	0	0	0	0	0.058	0	0.5	0.103	0.54
CD19	JCHAIN	9606.ENSP00000313419	9606.ENSP00000440066	0	0	0	0	0.246	0	0	0.422	0.545
CD19	TCL1B	9606.ENSP00000313419	9606.ENSP00000343223	0	0	0	0	0.138	0	0	0.506	0.555
CD19	VPREB1	9606.ENSP00000313419	9606.ENSP00000385361	0	0	0	0	0.116	0	0	0.542	0.578
CD19	HLA-A	9606.ENSP00000313419	9606.ENSP00000379873	0	0	0	0	0.062	0	0	0.594	0.602
CD19	FYN	9606.ENSP00000313419	9606.ENSP00000346671	0	0	0	0	0.062	0	0	0.634	0.642
CD19	IGLL5	9606.ENSP00000313419	9606.ENSP00000431254	0	0	0	0	0.17	0	0	0.604	0.658
CD19	CXCL9	9606.ENSP00000313419	9606.ENSP00000354901	0	0	0	0	0.067	0	0	0.709	0.716
CD19	IGLL1	9606.ENSP00000313419	9606.ENSP00000329312	0	0	0	0	0.116	0	0	0.698	0.721
CD19	IGHD	9606.ENSP00000313419	9606.ENSP00000478893	0	0	0	0	0	0.201	0.5	0.445	0.758
CD19	POU2AF1	9606.ENSP00000313419	9606.ENSP00000376786	0	0	0	0	0.668	0	0	0.441	0.806
CD19	LOC102723407	9606.ENSP00000313419	9606.ENSP00000478289	0	0	0	0	0.049	0	0	0.853	0.854
CD19	TCL1A	9606.ENSP00000313419	9606.ENSP00000451506	0	0	0	0	0.764	0	0	0.542	0.887
CD19	PIK3CB	9606.ENSP00000313419	9606.ENSP00000501150	0	0	0	0	0	0	0.9	0.222	0.918
CD19	PAX5	9606.ENSP00000313419	9606.ENSP00000350844	0	0	0	0	0.454	0	0	0.857	0.918
CD19	VAV3	9606.ENSP00000313419	9606.ENSP00000359073	0	0	0	0	0.141	0	0.9	0.162	0.921
CD19	PTPRC	9606.ENSP00000313419	9606.ENSP00000411355	0	0	0	0	0.14	0	0	0.912	0.921
CD19	SPN	9606.ENSP00000313419	9606.ENSP00000498852	0	0	0	0	0.122	0	0	0.922	0.929
CD19	FCRLA	9606.ENSP00000313419	9606.ENSP00000356936	0	0	0	0	0.838	0	0	0.591	0.931
CD19	FCGR2B	9606.ENSP00000313419	9606.ENSP00000351497	0	0	0	0	0.137	0	0	0.926	0.933
CD19	CD5	9606.ENSP00000313419	9606.ENSP00000342681	0	0	0	0	0.167	0	0	0.933	0.941
CD19	CD2	9606.ENSP00000313419	9606.ENSP00000358490	0	0	0	0	0.194	0	0	0.931	0.942
CD19	VAV2	9606.ENSP00000313419	9606.ENSP00000360916	0	0	0	0	0.148	0.292	0.9	0.228	0.947
CD19	MME	9606.ENSP00000313419	9606.ENSP00000418525	0	0	0	0	0	0	0	0.954	0.954
CD19	PIK3CD	9606.ENSP00000313419	9606.ENSP00000366563	0	0	0	0	0.098	0	0.9	0.706	0.971
CD19	NCAM1	9606.ENSP00000313419	9606.ENSP00000480132	0	0	0	0	0	0	0	0.972	0.972
CD19	MS4A1	9606.ENSP00000313419	9606.ENSP00000433277	0	0	0	0	0.797	0	0	0.889	0.976
CD19	PIK3R1	9606.ENSP00000313419	9606.ENSP00000428056	0	0	0	0	0	0.516	0.9	0.546	0.976
CD19	SYK	9606.ENSP00000313419	9606.ENSP00000364898	0	0	0	0	0.184	0.292	0.9	0.753	0.983
CD19	CD79B	9606.ENSP00000313419	9606.ENSP00000376544	0	0	0	0	0.796	0.292	0.5	0.893	0.991
CD19	FCGR3B	9606.ENSP00000313419	9606.ENSP00000433642	0	0	0	0	0.07	0	0	0.997	0.997
CD19	VAV1	9606.ENSP00000313419	9606.ENSP00000472929	0	0	0	0	0.218	0.625	0.9	0.913	0.997
CD19	FCGR3A	9606.ENSP00000313419	9606.ENSP00000356946	0	0	0	0	0.062	0	0	0.997	0.997
CD19	LYN	9606.ENSP00000313419	9606.ENSP00000428924	0	0	0	0	0.105	0.292	0.9	0.987	0.999
CD19	IFITM1	9606.ENSP00000313419	9606.ENSP00000330825	0	0	0	0	0.058	0.292	0.8	0.994	0.999
CD19	CR2	9606.ENSP00000313419	9606.ENSP00000356024	0	0	0	0	0.465	0.51	0.5	0.998	0.999
CD2	CD4	9606.ENSP00000358490	9606.ENSP00000011653	0	0	0	0	0.373	0.087	0	0.994	0.996
CD2	CD22	9606.ENSP00000358490	9606.ENSP00000085219	0	0	0	0	0.104	0.126	0	0.805	0.833
CD2	CD79A	9606.ENSP00000358490	9606.ENSP00000221972	0	0	0	0	0.202	0	0	0.693	0.744
CD2	CD38	9606.ENSP00000358490	9606.ENSP00000226279	0	0	0	0	0.159	0	0	0.802	0.826
CD2	CD81	9606.ENSP00000358490	9606.ENSP00000263645	0	0	0	0	0.061	0	0	0.622	0.629
CD2	CD27	9606.ENSP00000358490	9606.ENSP00000266557	0	0	0	0	0.472	0	0	0.795	0.887
CD2	CD5	9606.ENSP00000358490	9606.ENSP00000342681	0	0	0	0	0.554	0.292	0	0.984	0.994
CD2	FYN	9606.ENSP00000358490	9606.ENSP00000346671	0	0	0	0	0.197	0.307	0	0.838	0.902
CD2	PAX5	9606.ENSP00000358490	9606.ENSP00000350844	0	0	0	0	0.128	0.046	0	0.601	0.639
CD2	FCGR2B	9606.ENSP00000358490	9606.ENSP00000351497	0	0	0	0	0.206	0	0	0.37	0.478
CD2	CXCL9	9606.ENSP00000358490	9606.ENSP00000354901	0	0	0	0	0.344	0	0	0.567	0.703
CD2	CR2	9606.ENSP00000358490	9606.ENSP00000356024	0	0	0	0	0.157	0.099	0	0.61	0.678
CD2	FCGR3A	9606.ENSP00000358490	9606.ENSP00000356946	0	0	0	0	0.263	0	0	0.899	0.922
CD2	VAV1	9606.ENSP00000358490	9606.ENSP00000472929	0	0	0	0	0.165	0	0	0.323	0.41
CD2	TCL1A	9606.ENSP00000358490	9606.ENSP00000451506	0	0	0	0	0.113	0	0	0.364	0.411
CD2	POU2AF1	9606.ENSP00000358490	9606.ENSP00000376786	0	0	0	0	0.222	0	0	0.29	0.424
CD2	HLA-A	9606.ENSP00000358490	9606.ENSP00000379873	0	0	0	0	0.134	0	0	0.37	0.431
CD2	SYK	9606.ENSP00000358490	9606.ENSP00000364898	0	0	0	0	0.208	0.062	0	0.371	0.493
CD2	MS4A1	9606.ENSP00000358490	9606.ENSP00000433277	0	0	0	0	0.274	0	0	0.372	0.525
CD2	CD79B	9606.ENSP00000358490	9606.ENSP00000376544	0	0	0	0	0.294	0	0	0.402	0.56
CD2	LOC102723407	9606.ENSP00000358490	9606.ENSP00000478289	0	0	0	0	0.111	0.126	0	0.545	0.615
CD2	MME	9606.ENSP00000358490	9606.ENSP00000418525	0	0	0	0	0	0	0	0.77	0.77
CD2	SPN	9606.ENSP00000358490	9606.ENSP00000498852	0	0	0	0	0.202	0	0	0.781	0.817
CD2	PTPRC	9606.ENSP00000358490	9606.ENSP00000411355	0	0	0	0	0.406	0.292	0	0.72	0.872
CD2	FCGR3B	9606.ENSP00000358490	9606.ENSP00000433642	0	0	0	0	0.174	0	0	0.887	0.902
CD2	NCAM1	9606.ENSP00000358490	9606.ENSP00000480132	0	0	0	0	0	0.087	0	0.917	0.921
CD200R1	CD4	9606.ENSP00000311035	9606.ENSP00000011653	0	0	0.203	0	0.086	0.126	0	0.505	0.643
CD200R1	CD22	9606.ENSP00000311035	9606.ENSP00000085219	0	0	0	0	0.06	0	0	0.934	0.935
CD200R1	CD27	9606.ENSP00000311035	9606.ENSP00000266557	0	0	0	0	0.076	0	0	0.602	0.616
CD200R1	FCGR2B	9606.ENSP00000311035	9606.ENSP00000351497	0	0	0	0	0.111	0	0	0.398	0.441
CD200R1	FCGR3B	9606.ENSP00000311035	9606.ENSP00000433642	0	0	0	0	0.101	0	0	0.445	0.479
CD200R1	FCGR3A	9606.ENSP00000311035	9606.ENSP00000356946	0	0	0	0	0.109	0	0	0.446	0.485
CD200R1	PTPRC	9606.ENSP00000311035	9606.ENSP00000411355	0	0	0	0	0.113	0	0	0.448	0.489
CD200R1	SIRPA	9606.ENSP00000311035	9606.ENSP00000478763	0	0	0	0	0	0.126	0	0.861	0.873
CD22	CD4	9606.ENSP00000085219	9606.ENSP00000011653	0	0	0.221	0	0.053	0.126	0	0.776	0.836
CD22	VPREB1	9606.ENSP00000085219	9606.ENSP00000385361	0	0	0	0	0.097	0	0	0.366	0.403
CD22	JCHAIN	9606.ENSP00000085219	9606.ENSP00000440066	0	0	0	0	0.085	0.175	0	0.352	0.469
CD22	IGLL5	9606.ENSP00000085219	9606.ENSP00000431254	0	0	0	0	0.084	0.126	0	0.421	0.496
CD22	IGKV2D-28	9606.ENSP00000085219	9606.ENSP00000452662	0	0	0	0	0	0	0.5	0	0.499
CD22	FCGR2B	9606.ENSP00000085219	9606.ENSP00000351497	0	0	0	0.582	0.112	0	0	0.472	0.511
CD22	TCL1A	9606.ENSP00000085219	9606.ENSP00000451506	0	0	0	0	0.393	0	0	0.311	0.563
CD22	IGKV1D-33	9606.ENSP00000085219	9606.ENSP00000482678	0	0	0	0	0	0.126	0.5	0.082	0.564
CD22	IGKV1-33	9606.ENSP00000085219	9606.ENSP00000479032	0	0	0	0	0	0.126	0.5	0.138	0.59
CD22	SIRPA	9606.ENSP00000085219	9606.ENSP00000478763	0	0	0	0	0.043	0.126	0	0.568	0.607
CD22	CEP70	9606.ENSP00000085219	9606.ENSP00000264982	0	0	0	0	0	0	0	0.621	0.621
CD22	FCRLA	9606.ENSP00000085219	9606.ENSP00000356936	0	0	0	0	0.44	0	0	0.36	0.626
CD22	IGLL1	9606.ENSP00000085219	9606.ENSP00000329312	0	0	0	0	0.05	0.126	0	0.605	0.643
CD22	IGHD	9606.ENSP00000085219	9606.ENSP00000478893	0	0	0	0	0	0.126	0.5	0.256	0.646
CD22	LOC102723407	9606.ENSP00000085219	9606.ENSP00000478289	0	0	0	0	0	0	0	0.666	0.666
CD22	CXCL9	9606.ENSP00000085219	9606.ENSP00000354901	0	0	0	0	0.055	0	0	0.666	0.671
CD22	CD27	9606.ENSP00000085219	9606.ENSP00000266557	0	0	0	0	0.166	0	0	0.629	0.678
CD22	POU2AF1	9606.ENSP00000085219	9606.ENSP00000376786	0	0	0	0	0.273	0	0	0.592	0.691
CD22	SPN	9606.ENSP00000085219	9606.ENSP00000498852	0	0	0	0	0.072	0.126	0	0.665	0.704
CD22	VPREB3	9606.ENSP00000085219	9606.ENSP00000248948	0	0	0	0	0.528	0.126	0	0.358	0.712
CD22	FCGR3B	9606.ENSP00000085219	9606.ENSP00000433642	0	0	0	0	0.063	0	0	0.708	0.714
CD22	FCGR3A	9606.ENSP00000085219	9606.ENSP00000356946	0	0	0	0	0.081	0	0	0.715	0.726
CD22	CD38	9606.ENSP00000085219	9606.ENSP00000226279	0	0	0	0	0.103	0	0	0.773	0.787
CD22	PAX5	9606.ENSP00000085219	9606.ENSP00000350844	0	0	0	0	0.28	0	0	0.729	0.796
CD22	MME	9606.ENSP00000085219	9606.ENSP00000418525	0	0	0	0	0	0	0	0.841	0.841
CD22	CD81	9606.ENSP00000085219	9606.ENSP00000263645	0	0	0	0	0.042	0.126	0	0.833	0.847
CD22	CR2	9606.ENSP00000085219	9606.ENSP00000356024	0	0	0	0	0.433	0	0	0.821	0.894
CD22	CD5	9606.ENSP00000085219	9606.ENSP00000342681	0	0	0	0	0.126	0.095	0	0.888	0.903
CD22	MS4A1	9606.ENSP00000085219	9606.ENSP00000433277	0	0	0.215	0	0.542	0.092	0	0.807	0.928
CD22	SYK	9606.ENSP00000085219	9606.ENSP00000364898	0	0	0	0	0.134	0.541	0.4	0.849	0.959
CD22	CD79B	9606.ENSP00000085219	9606.ENSP00000376544	0	0	0	0	0.481	0	0.5	0.86	0.96
CD22	LYN	9606.ENSP00000085219	9606.ENSP00000428924	0	0	0	0	0.075	0.648	0.4	0.865	0.97
CD22	CD79A	9606.ENSP00000085219	9606.ENSP00000221972	0	0	0	0	0.528	0	0.5	0.944	0.985
CD22	PTPN6	9606.ENSP00000085219	9606.ENSP00000391592	0	0	0	0	0.117	0.793	0.9	0.873	0.997
CD22	PTPRC	9606.ENSP00000085219	9606.ENSP00000411355	0	0	0	0	0.153	0.51	0.9	0.995	0.999
CD27	CD4	9606.ENSP00000266557	9606.ENSP00000011653	0	0	0	0	0.109	0	0	0.926	0.931
CD27	CD79A	9606.ENSP00000266557	9606.ENSP00000221972	0	0	0	0	0.459	0	0	0.783	0.877
CD27	CD38	9606.ENSP00000266557	9606.ENSP00000226279	0	0	0	0	0.185	0	0	0.892	0.908
CD27	CD81	9606.ENSP00000266557	9606.ENSP00000263645	0	0	0	0	0.067	0	0	0.722	0.729
CD27	IGHD	9606.ENSP00000266557	9606.ENSP00000478893	0	0	0	0	0	0	0	0.446	0.446
CD27	PAX5	9606.ENSP00000266557	9606.ENSP00000350844	0	0	0	0	0.081	0	0	0.44	0.463
CD27	IGLL5	9606.ENSP00000266557	9606.ENSP00000431254	0	0	0	0	0.109	0	0	0.432	0.472
CD27	TCL1A	9606.ENSP00000266557	9606.ENSP00000451506	0	0	0	0	0.222	0	0	0.373	0.491
CD27	FCRLA	9606.ENSP00000266557	9606.ENSP00000356936	0	0	0	0	0.253	0	0	0.348	0.492
CD27	SYK	9606.ENSP00000266557	9606.ENSP00000364898	0	0	0	0	0.173	0	0	0.42	0.5
CD27	IFITM1	9606.ENSP00000266557	9606.ENSP00000330825	0	0	0	0	0.068	0	0	0.49	0.504
CD27	CXCL9	9606.ENSP00000266557	9606.ENSP00000354901	0	0	0	0	0.098	0	0	0.478	0.509
CD27	JCHAIN	9606.ENSP00000266557	9606.ENSP00000440066	0	0	0	0	0.309	0	0	0.368	0.545
CD27	SIRPA	9606.ENSP00000266557	9606.ENSP00000478763	0	0	0	0	0.064	0	0	0.54	0.551
CD27	HLA-A	9606.ENSP00000266557	9606.ENSP00000379873	0	0	0	0	0.097	0	0	0.528	0.555
CD27	CD79B	9606.ENSP00000266557	9606.ENSP00000376544	0	0	0	0	0.251	0	0	0.488	0.601
CD27	FCGR2B	9606.ENSP00000266557	9606.ENSP00000351497	0	0	0	0	0.142	0	0	0.576	0.621
CD27	LOC102723407	9606.ENSP00000266557	9606.ENSP00000478289	0	0	0	0	0.067	0	0	0.621	0.631
CD27	MS4A1	9606.ENSP00000266557	9606.ENSP00000433277	0	0	0	0	0.348	0	0	0.482	0.648
CD27	POU2AF1	9606.ENSP00000266557	9606.ENSP00000376786	0	0	0	0	0.5	0	0	0.385	0.679
CD27	MME	9606.ENSP00000266557	9606.ENSP00000418525	0	0	0	0	0	0	0	0.686	0.686
CD27	NCAM1	9606.ENSP00000266557	9606.ENSP00000480132	0	0	0	0	0	0	0	0.77	0.77
CD27	FCGR3B	9606.ENSP00000266557	9606.ENSP00000433642	0	0	0	0	0.067	0	0	0.776	0.782
CD27	FCGR3A	9606.ENSP00000266557	9606.ENSP00000356946	0	0	0	0	0.14	0	0	0.778	0.801
CD27	PTPRC	9606.ENSP00000266557	9606.ENSP00000411355	0	0	0	0	0.191	0	0	0.768	0.804
CD27	SPN	9606.ENSP00000266557	9606.ENSP00000498852	0	0	0	0	0.1	0	0	0.801	0.813
CD27	IGHV3-16	9606.ENSP00000266557	9606.ENSP00000478725	0	0	0	0	0	0.9	0	0	0.9
CD27	CR2	9606.ENSP00000266557	9606.ENSP00000356024	0	0	0	0	0.168	0	0	0.89	0.905
CD27	CD5	9606.ENSP00000266557	9606.ENSP00000342681	0	0	0	0	0.376	0	0	0.86	0.908
CD38	CD4	9606.ENSP00000226279	9606.ENSP00000011653	0	0	0	0	0.08	0	0	0.929	0.932
CD38	CD79A	9606.ENSP00000226279	9606.ENSP00000221972	0	0	0	0	0.175	0	0	0.797	0.825
CD38	HLA-A	9606.ENSP00000226279	9606.ENSP00000379873	0	0	0	0	0.059	0	0	0.435	0.445
CD38	TCL1A	9606.ENSP00000226279	9606.ENSP00000451506	0	0	0	0	0.083	0	0	0.431	0.455
CD38	VAV1	9606.ENSP00000226279	9606.ENSP00000472929	0	0	0	0	0.103	0	0	0.417	0.455
CD38	SYK	9606.ENSP00000226279	9606.ENSP00000364898	0	0	0	0	0.095	0	0	0.43	0.462
CD38	CEP70	9606.ENSP00000226279	9606.ENSP00000264982	0	0	0	0	0	0	0	0.472	0.472
CD38	IGLL5	9606.ENSP00000226279	9606.ENSP00000431254	0	0	0	0	0.083	0	0	0.456	0.48
CD38	CXCL9	9606.ENSP00000226279	9606.ENSP00000354901	0	0	0	0	0.221	0	0	0.4	0.513
CD38	JCHAIN	9606.ENSP00000226279	9606.ENSP00000440066	0	0	0	0	0.336	0	0	0.317	0.527
CD38	POU2AF1	9606.ENSP00000226279	9606.ENSP00000376786	0	0	0	0	0.33	0	0	0.349	0.545
CD38	CD79B	9606.ENSP00000226279	9606.ENSP00000376544	0	0	0	0	0.086	0	0	0.601	0.619
CD38	PAX5	9606.ENSP00000226279	9606.ENSP00000350844	0	0	0	0	0.063	0	0	0.621	0.629
CD38	MS4A1	9606.ENSP00000226279	9606.ENSP00000433277	0	0	0	0	0.166	0	0	0.588	0.642
CD38	LYN	9606.ENSP00000226279	9606.ENSP00000428924	0	0	0	0	0.131	0.046	0	0.614	0.652
CD38	FCGR2B	9606.ENSP00000226279	9606.ENSP00000351497	0	0	0	0	0.085	0	0	0.672	0.687
CD38	CD81	9606.ENSP00000226279	9606.ENSP00000263645	0	0	0	0	0.049	0.045	0	0.688	0.691
CD38	LOC102723407	9606.ENSP00000226279	9606.ENSP00000478289	0	0	0	0	0	0	0	0.794	0.794
CD38	CR2	9606.ENSP00000226279	9606.ENSP00000356024	0	0	0	0	0.113	0	0	0.777	0.794
CD38	FCGR3B	9606.ENSP00000226279	9606.ENSP00000433642	0	0	0	0	0.099	0	0	0.788	0.801
CD38	SPN	9606.ENSP00000226279	9606.ENSP00000498852	0	0	0	0	0.119	0	0	0.8	0.816
CD38	NCAM1	9606.ENSP00000226279	9606.ENSP00000480132	0	0	0	0	0.042	0	0	0.818	0.818
CD38	MME	9606.ENSP00000226279	9606.ENSP00000418525	0	0	0	0	0	0	0	0.82	0.82
CD38	FCGR3A	9606.ENSP00000226279	9606.ENSP00000356946	0	0	0	0	0.105	0.322	0	0.789	0.861
CD38	PTPRC	9606.ENSP00000226279	9606.ENSP00000411355	0	0	0	0	0.185	0	0	0.84	0.864
CD38	CD5	9606.ENSP00000226279	9606.ENSP00000342681	0	0	0	0	0.141	0	0	0.879	0.892
CD38	IGHV3-43D	9606.ENSP00000226279	9606.ENSP00000481152	0	0	0	0	0	0.9	0	0	0.9
CD4	POU2AF1	9606.ENSP00000011653	9606.ENSP00000376786	0	0	0	0	0.106	0	0	0.366	0.409
CD4	IFITM1	9606.ENSP00000011653	9606.ENSP00000330825	0	0	0	0	0.062	0	0	0.396	0.41
CD4	F9	9606.ENSP00000011653	9606.ENSP00000218099	0	0	0	0	0.042	0.113	0	0.366	0.415
CD4	TCL1B	9606.ENSP00000011653	9606.ENSP00000343223	0	0	0	0	0	0	0	0.431	0.431
CD4	DNMT3A	9606.ENSP00000011653	9606.ENSP00000264709	0	0	0	0	0.042	0.059	0	0.431	0.442
CD4	IGHD	9606.ENSP00000011653	9606.ENSP00000478893	0	0	0	0	0	0.268	0	0.272	0.444
CD4	FCRLA	9606.ENSP00000011653	9606.ENSP00000356936	0	0	0.242	0	0.042	0.126	0	0.241	0.454
CD4	TCL1A	9606.ENSP00000011653	9606.ENSP00000451506	0	0	0	0	0.061	0	0	0.447	0.458
CD4	CEP70	9606.ENSP00000011653	9606.ENSP00000264982	0	0	0	0	0	0	0	0.474	0.474
CD4	JCHAIN	9606.ENSP00000011653	9606.ENSP00000440066	0	0	0	0	0.148	0.115	0	0.371	0.484
CD4	PIK3R1	9606.ENSP00000011653	9606.ENSP00000428056	0	0	0	0	0.042	0	0	0.499	0.499
CD4	PIK3CD	9606.ENSP00000011653	9606.ENSP00000366563	0	0	0	0	0.078	0	0	0.479	0.499
CD4	MS4A1	9606.ENSP00000011653	9606.ENSP00000433277	0	0	0	0	0.085	0.095	0	0.517	0.565
CD4	PAX5	9606.ENSP00000011653	9606.ENSP00000350844	0	0	0	0	0.086	0	0	0.58	0.599
CD4	CD79B	9606.ENSP00000011653	9606.ENSP00000376544	0	0	0	0	0.18	0.172	0	0.476	0.613
CD4	LYN	9606.ENSP00000011653	9606.ENSP00000428924	0	0	0	0	0.095	0.081	0	0.668	0.7
CD4	LOC102723407	9606.ENSP00000011653	9606.ENSP00000478289	0	0	0	0	0.067	0.126	0	0.663	0.701
CD4	PTPN6	9606.ENSP00000011653	9606.ENSP00000391592	0	0	0	0	0.17	0.069	0.5	0.326	0.704
CD4	SIRPA	9606.ENSP00000011653	9606.ENSP00000478763	0	0	0	0	0.084	0.268	0	0.622	0.724
CD4	VAV1	9606.ENSP00000011653	9606.ENSP00000472929	0	0	0	0	0.086	0	0	0.723	0.735
CD4	CD79A	9606.ENSP00000011653	9606.ENSP00000221972	0	0	0	0	0.174	0.179	0	0.666	0.753
CD4	SPN	9606.ENSP00000011653	9606.ENSP00000498852	0	0	0	0	0.168	0.087	0	0.722	0.77
CD4	CXCL9	9606.ENSP00000011653	9606.ENSP00000354901	0	0	0	0	0.114	0	0	0.773	0.79
CD4	CR2	9606.ENSP00000011653	9606.ENSP00000356024	0	0	0	0	0.043	0.091	0	0.787	0.798
CD4	MME	9606.ENSP00000011653	9606.ENSP00000418525	0	0	0	0	0	0.131	0	0.798	0.816
CD4	FCGR2B	9606.ENSP00000011653	9606.ENSP00000351497	0	0	0	0	0.128	0.091	0	0.817	0.842
CD4	HLA-A	9606.ENSP00000011653	9606.ENSP00000379873	0	0	0	0	0.082	0.101	0	0.849	0.864
CD4	NCAM1	9606.ENSP00000011653	9606.ENSP00000480132	0	0	0	0	0	0	0	0.883	0.883
CD4	IGLL5	9606.ENSP00000011653	9606.ENSP00000431254	0	0	0	0	0.129	0.8	0	0.395	0.885
CD4	FCGR3B	9606.ENSP00000011653	9606.ENSP00000433642	0	0	0.2	0	0.109	0.176	0	0.939	0.959
CD4	FCGR3A	9606.ENSP00000011653	9606.ENSP00000356946	0	0	0.222	0	0.182	0.176	0	0.939	0.964
CD4	FYN	9606.ENSP00000011653	9606.ENSP00000346671	0	0	0	0	0.089	0.081	0	0.978	0.98
CD4	PTPRC	9606.ENSP00000011653	9606.ENSP00000411355	0	0	0	0	0.276	0.341	0.4	0.943	0.981
CD4	SYK	9606.ENSP00000011653	9606.ENSP00000364898	0	0	0	0	0.156	0.321	0.9	0.709	0.981
CD4	CD81	9606.ENSP00000011653	9606.ENSP00000263645	0	0	0	0	0.042	0.345	0	0.974	0.982
CD4	CD5	9606.ENSP00000011653	9606.ENSP00000342681	0	0	0	0	0.267	0.923	0	0.96	0.997
CD5	CD79A	9606.ENSP00000342681	9606.ENSP00000221972	0	0	0	0	0.198	0	0	0.84	0.866
CD5	VPREB3	9606.ENSP00000342681	9606.ENSP00000248948	0	0	0	0	0.072	0.295	0	0.177	0.414
CD5	CD81	9606.ENSP00000342681	9606.ENSP00000263645	0	0	0	0	0.043	0	0	0.607	0.607
CD5	IGLL1	9606.ENSP00000342681	9606.ENSP00000329312	0	0	0	0	0.042	0.308	0	0.361	0.539
CD5	IFITM1	9606.ENSP00000342681	9606.ENSP00000330825	0	0	0	0	0.044	0	0	0.463	0.464
CD5	POU2AF1	9606.ENSP00000342681	9606.ENSP00000376786	0	0	0	0	0.126	0	0	0.368	0.424
CD5	LYN	9606.ENSP00000342681	9606.ENSP00000428924	0	0	0	0	0.072	0	0	0.425	0.444
CD5	PTPN6	9606.ENSP00000342681	9606.ENSP00000391592	0	0	0	0	0.122	0.292	0	0.237	0.484
CD5	SYK	9606.ENSP00000342681	9606.ENSP00000364898	0	0	0	0	0.122	0	0	0.489	0.532
CD5	IGHD	9606.ENSP00000342681	9606.ENSP00000478893	0	0	0	0	0	0.299	0	0.362	0.534
CD5	SIRPA	9606.ENSP00000342681	9606.ENSP00000478763	0	0	0	0	0.044	0.299	0	0.386	0.552
CD5	FCGR2B	9606.ENSP00000342681	9606.ENSP00000351497	0	0	0	0	0.086	0	0	0.6	0.618
CD5	VAV1	9606.ENSP00000342681	9606.ENSP00000472929	0	0	0	0	0.144	0.287	0	0.426	0.619
CD5	TCL1B	9606.ENSP00000342681	9606.ENSP00000343223	0	0	0	0	0	0	0	0.631	0.631
CD5	PIK3R1	9606.ENSP00000342681	9606.ENSP00000428056	0	0	0	0	0.044	0.405	0	0.436	0.651
CD5	MS4A1	9606.ENSP00000342681	9606.ENSP00000433277	0	0	0	0	0.244	0	0	0.563	0.655
CD5	FYN	9606.ENSP00000342681	9606.ENSP00000346671	0	0	0	0	0.127	0.292	0	0.554	0.7
CD5	TCL1A	9606.ENSP00000342681	9606.ENSP00000451506	0	0	0	0	0.068	0	0	0.739	0.746
CD5	PAX5	9606.ENSP00000342681	9606.ENSP00000350844	0	0	0	0	0.106	0	0	0.77	0.785
CD5	FCGR3B	9606.ENSP00000342681	9606.ENSP00000433642	0	0	0	0	0.086	0	0	0.82	0.828
CD5	CD79B	9606.ENSP00000342681	9606.ENSP00000376544	0	0	0	0	0.179	0	0	0.8	0.828
CD5	FCGR3A	9606.ENSP00000342681	9606.ENSP00000356946	0	0	0	0	0.098	0	0	0.822	0.832
CD5	LOC102723407	9606.ENSP00000342681	9606.ENSP00000478289	0	0	0	0	0.074	0.095	0	0.817	0.833
CD5	NCAM1	9606.ENSP00000342681	9606.ENSP00000480132	0	0	0	0	0	0.263	0	0.803	0.848
CD5	PTPRC	9606.ENSP00000342681	9606.ENSP00000411355	0	0	0	0	0.245	0	0	0.871	0.898
CD5	IGKV2D-28	9606.ENSP00000342681	9606.ENSP00000452662	0	0	0	0	0	0.9	0	0	0.9
CD5	IGHV3-43D	9606.ENSP00000342681	9606.ENSP00000481152	0	0	0	0	0.074	0.905	0	0	0.908
CD5	CR2	9606.ENSP00000342681	9606.ENSP00000356024	0	0	0	0	0.129	0	0	0.909	0.917
CD5	MME	9606.ENSP00000342681	9606.ENSP00000418525	0	0	0	0	0	0	0	0.925	0.925
CD5	SPN	9606.ENSP00000342681	9606.ENSP00000498852	0	0	0	0	0.157	0	0	0.932	0.94
CD5	IGLL5	9606.ENSP00000342681	9606.ENSP00000431254	0	0	0	0	0.148	0.891	0	0.467	0.946
CD79A	TCL1B	9606.ENSP00000221972	9606.ENSP00000343223	0	0	0	0	0.088	0	0	0.37	0.4
CD79A	DNMT3A	9606.ENSP00000221972	9606.ENSP00000264709	0	0	0	0	0.044	0	0	0.399	0.4
CD79A	FCGR2B	9606.ENSP00000221972	9606.ENSP00000351497	0	0	0	0	0.166	0	0	0.383	0.463
CD79A	FCGR3A	9606.ENSP00000221972	9606.ENSP00000356946	0	0	0	0	0.092	0	0	0.448	0.478
CD79A	FCGR3B	9606.ENSP00000221972	9606.ENSP00000433642	0	0	0	0	0.086	0	0	0.461	0.486
CD79A	IGHV3-72	9606.ENSP00000221972	9606.ENSP00000480035	0	0	0	0	0	0	0.54	0	0.54
CD79A	IGHV3-16	9606.ENSP00000221972	9606.ENSP00000478725	0	0	0	0	0	0	0.54	0.063	0.55
CD79A	IGHV3-43D	9606.ENSP00000221972	9606.ENSP00000481152	0	0	0	0	0.055	0	0.54	0.063	0.557
CD79A	IGKV2D-28	9606.ENSP00000221972	9606.ENSP00000452662	0	0	0	0	0	0	0.54	0.091	0.563
CD79A	SIRPA	9606.ENSP00000221972	9606.ENSP00000478763	0	0	0	0	0.07	0.478	0	0.213	0.585
CD79A	IGHV3-15	9606.ENSP00000221972	9606.ENSP00000479675	0	0	0	0	0.067	0	0.54	0.122	0.59
CD79A	CD81	9606.ENSP00000221972	9606.ENSP00000263645	0	0	0	0	0.049	0	0	0.609	0.612
CD79A	PIK3R1	9606.ENSP00000221972	9606.ENSP00000428056	0	0	0	0	0	0	0.5	0.258	0.613
CD79A	IGKV1-33	9606.ENSP00000221972	9606.ENSP00000479032	0	0	0	0	0.052	0.179	0.54	0.089	0.63
CD79A	IGKV2D-29	9606.ENSP00000221972	9606.ENSP00000483567	0	0	0	0	0.052	0.179	0.54	0.163	0.66
CD79A	IGKV1D-33	9606.ENSP00000221972	9606.ENSP00000482678	0	0	0	0	0.052	0.179	0.54	0.167	0.662
CD79A	TCL1A	9606.ENSP00000221972	9606.ENSP00000451506	0	0	0	0	0.5	0	0	0.447	0.711
CD79A	NCAM1	9606.ENSP00000221972	9606.ENSP00000480132	0	0	0	0	0	0.179	0	0.675	0.722
CD79A	VAV1	9606.ENSP00000221972	9606.ENSP00000472929	0	0	0	0	0.16	0	0.4	0.549	0.753
CD79A	PIK3CD	9606.ENSP00000221972	9606.ENSP00000366563	0	0	0	0	0.104	0	0.5	0.605	0.807
CD79A	PTPN6	9606.ENSP00000221972	9606.ENSP00000391592	0	0	0	0	0.184	0	0.5	0.574	0.811
CD79A	FCRLA	9606.ENSP00000221972	9606.ENSP00000356936	0	0	0.212	0	0.66	0	0	0.394	0.823
CD79A	SPN	9606.ENSP00000221972	9606.ENSP00000498852	0	0	0	0	0.15	0	0	0.823	0.843
CD79A	PTPRC	9606.ENSP00000221972	9606.ENSP00000411355	0	0	0	0	0.208	0.292	0	0.769	0.859
CD79A	MME	9606.ENSP00000221972	9606.ENSP00000418525	0	0	0	0	0.042	0	0	0.87	0.87
CD79A	CR2	9606.ENSP00000221972	9606.ENSP00000356024	0	0	0	0	0.363	0	0	0.829	0.886
CD79A	POU2AF1	9606.ENSP00000221972	9606.ENSP00000376786	0	0	0	0	0.78	0	0	0.625	0.913
CD79A	JCHAIN	9606.ENSP00000221972	9606.ENSP00000440066	0	0	0	0	0.391	0	0.72	0.574	0.921
CD79A	FYN	9606.ENSP00000221972	9606.ENSP00000346671	0	0	0	0	0.056	0.05	0.4	0.89	0.932
CD79A	VPREB3	9606.ENSP00000221972	9606.ENSP00000248948	0	0	0	0	0.789	0.179	0	0.65	0.934
CD79A	MS4A1	9606.ENSP00000221972	9606.ENSP00000433277	0	0	0	0	0.806	0	0	0.681	0.935
CD79A	PAX5	9606.ENSP00000221972	9606.ENSP00000350844	0	0	0	0	0.444	0	0	0.907	0.946
CD79A	LOC102723407	9606.ENSP00000221972	9606.ENSP00000478289	0	0	0	0	0.055	0	0.54	0.926	0.965
CD79A	IGHD	9606.ENSP00000221972	9606.ENSP00000478893	0	0	0	0	0.104	0.895	0.54	0.441	0.972
CD79A	IGLL5	9606.ENSP00000221972	9606.ENSP00000431254	0	0	0	0	0.353	0.507	0.54	0.908	0.984
CD79A	CXCL9	9606.ENSP00000221972	9606.ENSP00000354901	0	0	0	0	0.084	0	0	0.987	0.988
CD79A	VPREB1	9606.ENSP00000221972	9606.ENSP00000385361	0	0	0	0	0.095	0	0	0.994	0.994
CD79A	SYK	9606.ENSP00000221972	9606.ENSP00000364898	0	0	0	0	0.178	0.294	0.4	0.992	0.996
CD79A	IGLL1	9606.ENSP00000221972	9606.ENSP00000329312	0	0	0	0	0.137	0.179	0.54	0.992	0.997
CD79A	CD79B	9606.ENSP00000221972	9606.ENSP00000376544	0	0	0	0.63	0.797	0.983	0.8	0.992	0.999
CD79A	LYN	9606.ENSP00000221972	9606.ENSP00000428924	0	0	0	0	0.112	0.098	0.9	0.992	0.999
CD79B	VPREB3	9606.ENSP00000376544	9606.ENSP00000248948	0	0	0	0	0.766	0.172	0	0.646	0.925
CD79B	CD81	9606.ENSP00000376544	9606.ENSP00000263645	0	0	0	0	0.047	0	0	0.701	0.702
CD79B	IGLL1	9606.ENSP00000376544	9606.ENSP00000329312	0	0	0	0	0.177	0.172	0.54	0.991	0.996
CD79B	FYN	9606.ENSP00000376544	9606.ENSP00000346671	0	0	0	0	0.074	0	0.4	0.731	0.837
CD79B	PAX5	9606.ENSP00000376544	9606.ENSP00000350844	0	0	0	0	0.293	0	0	0.811	0.86
CD79B	FCGR2B	9606.ENSP00000376544	9606.ENSP00000351497	0	0	0	0	0.142	0	0	0.614	0.654
CD79B	CXCL9	9606.ENSP00000376544	9606.ENSP00000354901	0	0	0	0	0.072	0	0	0.988	0.989
CD79B	CR2	9606.ENSP00000376544	9606.ENSP00000356024	0	0	0	0	0.313	0	0	0.751	0.822
CD79B	FCRLA	9606.ENSP00000376544	9606.ENSP00000356936	0	0	0	0	0.615	0	0	0.406	0.761
CD79B	FCGR3A	9606.ENSP00000376544	9606.ENSP00000356946	0	0	0	0	0.084	0	0	0.373	0.401
CD79B	SYK	9606.ENSP00000376544	9606.ENSP00000364898	0	0	0	0	0.2	0.292	0.4	0.993	0.997
CD79B	PIK3CD	9606.ENSP00000376544	9606.ENSP00000366563	0	0	0	0	0.109	0	0.5	0.662	0.836
CD79B	FCGR3B	9606.ENSP00000376544	9606.ENSP00000433642	0	0	0	0	0.084	0	0	0.372	0.4
CD79B	NCAM1	9606.ENSP00000376544	9606.ENSP00000480132	0	0	0	0	0	0.172	0	0.324	0.416
CD79B	IGKV2D-28	9606.ENSP00000376544	9606.ENSP00000452662	0	0	0	0	0	0	0.54	0	0.54
CD79B	IGHV3-72	9606.ENSP00000376544	9606.ENSP00000480035	0	0	0	0	0	0	0.54	0	0.54
CD79B	IGHV3-16	9606.ENSP00000376544	9606.ENSP00000478725	0	0	0	0	0	0	0.54	0.079	0.558
CD79B	IGHV3-43D	9606.ENSP00000376544	9606.ENSP00000481152	0	0	0	0	0.055	0	0.54	0.081	0.565
CD79B	SIRPA	9606.ENSP00000376544	9606.ENSP00000478763	0	0	0	0	0.049	0.478	0	0.22	0.579
CD79B	IGHV3-15	9606.ENSP00000376544	9606.ENSP00000479675	0	0	0	0	0.055	0	0.54	0.136	0.591
CD79B	MME	9606.ENSP00000376544	9606.ENSP00000418525	0	0	0	0	0.042	0	0	0.604	0.604
CD79B	IGKV1-33	9606.ENSP00000376544	9606.ENSP00000479032	0	0	0	0	0.086	0.172	0.54	0.066	0.631
CD79B	IGKV1D-33	9606.ENSP00000376544	9606.ENSP00000482678	0	0	0	0	0.086	0.172	0.54	0.066	0.631
CD79B	IGKV2D-29	9606.ENSP00000376544	9606.ENSP00000483567	0	0	0	0	0.086	0.172	0.54	0.086	0.639
CD79B	TCL1A	9606.ENSP00000376544	9606.ENSP00000451506	0	0	0	0	0.424	0	0	0.419	0.651
CD79B	VAV1	9606.ENSP00000376544	9606.ENSP00000472929	0	0	0	0	0.198	0	0.4	0.436	0.704
CD79B	PIK3R1	9606.ENSP00000376544	9606.ENSP00000428056	0	0	0	0	0.044	0	0.5	0.459	0.718
CD79B	PTPRC	9606.ENSP00000376544	9606.ENSP00000411355	0	0	0	0	0.231	0.292	0	0.543	0.729
CD79B	PTPN6	9606.ENSP00000376544	9606.ENSP00000391592	0	0	0	0	0.226	0	0.5	0.398	0.747
CD79B	SPN	9606.ENSP00000376544	9606.ENSP00000498852	0	0	0	0	0.14	0	0	0.752	0.777
CD79B	JCHAIN	9606.ENSP00000376544	9606.ENSP00000440066	0	0	0	0	0.27	0	0.54	0.471	0.807
CD79B	POU2AF1	9606.ENSP00000376544	9606.ENSP00000376786	0	0	0	0	0.636	0	0	0.506	0.812
CD79B	MS4A1	9606.ENSP00000376544	9606.ENSP00000433277	0	0	0	0	0.71	0	0	0.601	0.879
CD79B	LOC102723407	9606.ENSP00000376544	9606.ENSP00000478289	0	0	0	0	0.055	0	0.54	0.891	0.948
CD79B	IGHD	9606.ENSP00000376544	9606.ENSP00000478893	0	0	0	0	0	0.895	0.54	0.33	0.964
CD79B	IGLL5	9606.ENSP00000376544	9606.ENSP00000431254	0	0	0	0	0.218	0.507	0.54	0.856	0.971
CD79B	VPREB1	9606.ENSP00000376544	9606.ENSP00000385361	0	0	0	0	0.146	0	0	0.993	0.993
CD79B	LYN	9606.ENSP00000376544	9606.ENSP00000428924	0	0	0	0	0.108	0	0.9	0.975	0.997
CD81	SPN	9606.ENSP00000263645	9606.ENSP00000498852	0	0	0	0	0.074	0	0	0.394	0.415
CD81	IGKV2D-29	9606.ENSP00000263645	9606.ENSP00000483567	0	0	0	0	0	0.427	0	0	0.426
CD81	SIRPA	9606.ENSP00000263645	9606.ENSP00000478763	0	0	0	0	0.067	0.301	0	0.249	0.467
CD81	IGHD	9606.ENSP00000263645	9606.ENSP00000478893	0	0	0	0	0	0.439	0	0.098	0.472
CD81	IGLL1	9606.ENSP00000263645	9606.ENSP00000329312	0	0	0	0	0.044	0.406	0	0.154	0.477
CD81	NCAM1	9606.ENSP00000263645	9606.ENSP00000480132	0	0	0	0	0	0.113	0	0.48	0.519
CD81	CXCL9	9606.ENSP00000263645	9606.ENSP00000354901	0	0	0	0	0.086	0	0	0.506	0.529
CD81	IGLL5	9606.ENSP00000263645	9606.ENSP00000431254	0	0	0	0	0	0.487	0	0.137	0.538
CD81	MS4A1	9606.ENSP00000263645	9606.ENSP00000433277	0	0	0	0	0	0	0	0.552	0.552
CD81	MME	9606.ENSP00000263645	9606.ENSP00000418525	0	0	0	0	0	0.292	0	0.444	0.589
CD81	PTPRC	9606.ENSP00000263645	9606.ENSP00000411355	0	0	0	0	0.067	0.053	0	0.591	0.607
CD81	LYN	9606.ENSP00000263645	9606.ENSP00000428924	0	0	0	0	0.072	0.05	0	0.689	0.702
CD81	FCGR3B	9606.ENSP00000263645	9606.ENSP00000433642	0	0	0	0	0.089	0	0	0.833	0.841
CD81	FCGR3A	9606.ENSP00000263645	9606.ENSP00000356946	0	0	0	0	0.089	0	0	0.879	0.885
CD81	CR2	9606.ENSP00000263645	9606.ENSP00000356024	0	0	0	0	0	0.292	0.5	0.997	0.998
CD81	IFITM1	9606.ENSP00000263645	9606.ENSP00000330825	0	0	0	0	0.121	0.292	0.8	0.994	0.999
CEP70	FCGR3A	9606.ENSP00000264982	9606.ENSP00000356946	0	0	0	0	0	0	0	0.446	0.446
CR2	IGLL1	9606.ENSP00000356024	9606.ENSP00000329312	0	0	0	0	0.058	0.091	0	0.357	0.401
CR2	IFITM1	9606.ENSP00000356024	9606.ENSP00000330825	0	0	0	0	0	0.294	0	0.994	0.995
CR2	PAX5	9606.ENSP00000356024	9606.ENSP00000350844	0	0	0	0	0.2	0.045	0	0.663	0.72
CR2	FCGR2B	9606.ENSP00000356024	9606.ENSP00000351497	0	0	0	0	0.064	0	0	0.724	0.731
CR2	CXCL9	9606.ENSP00000356024	9606.ENSP00000354901	0	0	0	0	0.062	0	0	0.541	0.551
CR2	SIRPA	9606.ENSP00000356024	9606.ENSP00000478763	0	0	0	0	0	0.091	0	0.398	0.429
CR2	TCL1A	9606.ENSP00000356024	9606.ENSP00000451506	0	0	0	0	0.251	0	0	0.301	0.454
CR2	LYN	9606.ENSP00000356024	9606.ENSP00000428924	0	0	0	0	0.042	0.045	0	0.469	0.472
CR2	IGLL5	9606.ENSP00000356024	9606.ENSP00000431254	0	0	0	0	0.084	0.091	0	0.416	0.472
CR2	SYK	9606.ENSP00000356024	9606.ENSP00000364898	0	0	0	0	0.12	0.045	0	0.454	0.502
CR2	FCRLA	9606.ENSP00000356024	9606.ENSP00000356936	0	0	0	0	0.278	0	0	0.37	0.526
CR2	NCAM1	9606.ENSP00000356024	9606.ENSP00000480132	0	0	0	0	0	0.091	0	0.584	0.605
CR2	FCGR3B	9606.ENSP00000356024	9606.ENSP00000433642	0	0	0	0	0.057	0	0	0.643	0.648
CR2	FCGR3A	9606.ENSP00000356024	9606.ENSP00000356946	0	0	0	0	0.057	0	0	0.644	0.649
CR2	LOC102723407	9606.ENSP00000356024	9606.ENSP00000478289	0	0	0	0	0	0	0	0.666	0.666
CR2	POU2AF1	9606.ENSP00000356024	9606.ENSP00000376786	0	0	0	0	0.263	0	0	0.627	0.713
CR2	MME	9606.ENSP00000356024	9606.ENSP00000418525	0	0	0	0	0.061	0	0	0.791	0.795
CR2	SPN	9606.ENSP00000356024	9606.ENSP00000498852	0	0	0	0	0	0.099	0	0.803	0.815
CR2	MS4A1	9606.ENSP00000356024	9606.ENSP00000433277	0	0	0	0	0.561	0	0	0.608	0.82
CR2	PTPRC	9606.ENSP00000356024	9606.ENSP00000411355	0	0	0	0	0.12	0.071	0	0.805	0.827
CXCL9	FCGR2B	9606.ENSP00000354901	9606.ENSP00000351497	0	0	0	0	0.169	0	0	0.595	0.649
CXCL9	HLA-A	9606.ENSP00000354901	9606.ENSP00000379873	0	0	0	0	0.117	0	0	0.37	0.42
CXCL9	NCAM1	9606.ENSP00000354901	9606.ENSP00000480132	0	0	0	0	0.047	0	0	0.423	0.427
CXCL9	FCGR3B	9606.ENSP00000354901	9606.ENSP00000433642	0	0	0	0	0.151	0	0	0.573	0.622
CXCL9	PTPRC	9606.ENSP00000354901	9606.ENSP00000411355	0	0	0	0	0.162	0	0	0.595	0.646
CXCL9	FCGR3A	9606.ENSP00000354901	9606.ENSP00000356946	0	0	0	0	0.238	0	0	0.573	0.661
DNMT3A	TCL1B	9606.ENSP00000264709	9606.ENSP00000343223	0	0	0	0	0.048	0	0	0.624	0.626
DNMT3A	TCL1A	9606.ENSP00000264709	9606.ENSP00000451506	0	0	0	0	0.048	0.784	0	0.789	0.952
F9	PROC	9606.ENSP00000218099	9606.ENSP00000234071	0	0	0.112	0.848	0.228	0.091	0.54	0.174	0.72
F9	IGHV3-43D	9606.ENSP00000218099	9606.ENSP00000481152	0	0	0	0	0	0.913	0	0.043	0.913
F9	IGLL5	9606.ENSP00000218099	9606.ENSP00000431254	0	0	0	0	0	0.967	0	0.044	0.967
FCGR2B	VAV1	9606.ENSP00000351497	9606.ENSP00000472929	0	0	0	0	0.159	0	0	0.351	0.431
FCGR2B	FCRLA	9606.ENSP00000351497	9606.ENSP00000356936	0	0.067	0.101	0.628	0.157	0	0	0.341	0.472
FCGR2B	IGKV2D-28	9606.ENSP00000351497	9606.ENSP00000452662	0	0	0	0	0	0	0.5	0	0.499
FCGR2B	IGKV1-33	9606.ENSP00000351497	9606.ENSP00000479032	0	0	0	0	0	0.091	0.5	0	0.526
FCGR2B	IGKV1D-33	9606.ENSP00000351497	9606.ENSP00000482678	0	0	0	0	0	0.091	0.5	0	0.526
FCGR2B	FCGR3B	9606.ENSP00000351497	9606.ENSP00000433642	0	0	0	0.864	0.239	0	0	0.441	0.556
FCGR2B	SPN	9606.ENSP00000351497	9606.ENSP00000498852	0	0	0	0	0.09	0	0	0.536	0.561
FCGR2B	NCAM1	9606.ENSP00000351497	9606.ENSP00000480132	0	0	0	0	0	0.091	0	0.589	0.61
FCGR2B	SIRPA	9606.ENSP00000351497	9606.ENSP00000478763	0	0	0	0	0.115	0.273	0	0.447	0.613
FCGR2B	FCGR3A	9606.ENSP00000351497	9606.ENSP00000356946	0	0	0	0.824	0.306	0	0	0.646	0.744
FCGR2B	PTPN6	9606.ENSP00000351497	9606.ENSP00000391592	0	0	0	0	0.168	0.609	0	0.553	0.842
FCGR2B	IGHV3-16	9606.ENSP00000351497	9606.ENSP00000478725	0	0	0	0	0	0.9	0	0	0.9
FCGR2B	IGHV3-43D	9606.ENSP00000351497	9606.ENSP00000481152	0	0	0	0	0	0.9	0	0	0.9
FCGR2B	PTPRC	9606.ENSP00000351497	9606.ENSP00000411355	0	0	0	0	0.265	0	0	0.894	0.918
FCGR2B	IGLL5	9606.ENSP00000351497	9606.ENSP00000431254	0	0	0	0	0.138	0.905	0	0.199	0.928
FCGR2B	LOC102723407	9606.ENSP00000351497	9606.ENSP00000478289	0	0	0	0	0	0	0.9	0.371	0.934
FCGR2B	LYN	9606.ENSP00000351497	9606.ENSP00000428924	0	0	0	0	0.126	0.51	0	0.867	0.938
FCGR2B	SYK	9606.ENSP00000351497	9606.ENSP00000364898	0	0	0	0	0.192	0	0.9	0.704	0.974
FCGR3A	PIK3R2	9606.ENSP00000356946	9606.ENSP00000222254	0	0	0	0	0	0	0.5	0.055	0.507
FCGR3A	PIK3CA	9606.ENSP00000356946	9606.ENSP00000263967	0	0	0	0	0.053	0	0.5	0.161	0.568
FCGR3A	FYN	9606.ENSP00000356946	9606.ENSP00000346671	0	0	0	0	0.086	0	0.4	0.29	0.577
FCGR3A	IGHD	9606.ENSP00000356946	9606.ENSP00000478893	0	0	0	0	0.06	0.41	0	0.138	0.48
FCGR3A	MS4A1	9606.ENSP00000356946	9606.ENSP00000433277	0	0	0	0	0.099	0	0	0.45	0.483
FCGR3A	IGKV2D-28	9606.ENSP00000356946	9606.ENSP00000452662	0	0	0	0	0	0	0.5	0	0.499
FCGR3A	PIK3CB	9606.ENSP00000356946	9606.ENSP00000501150	0	0	0	0	0.053	0	0.5	0.118	0.545
FCGR3A	VAV2	9606.ENSP00000356946	9606.ENSP00000360916	0	0	0	0	0.087	0	0.5	0.102	0.554
FCGR3A	PIK3R1	9606.ENSP00000356946	9606.ENSP00000428056	0	0	0	0	0.063	0	0.5	0.134	0.558
FCGR3A	IGKV1-33	9606.ENSP00000356946	9606.ENSP00000479032	0	0	0	0	0	0.176	0.5	0	0.57
FCGR3A	IGKV1D-33	9606.ENSP00000356946	9606.ENSP00000482678	0	0	0	0	0	0.176	0.5	0	0.57
FCGR3A	MME	9606.ENSP00000356946	9606.ENSP00000418525	0	0	0	0	0.042	0	0	0.608	0.608
FCGR3A	HLA-A	9606.ENSP00000356946	9606.ENSP00000379873	0	0	0	0	0.143	0	0	0.577	0.622
FCGR3A	SPN	9606.ENSP00000356946	9606.ENSP00000498852	0	0	0	0	0.078	0	0	0.661	0.674
FCGR3A	VAV1	9606.ENSP00000356946	9606.ENSP00000472929	0	0	0	0	0.175	0	0.5	0.417	0.738
FCGR3A	VAV3	9606.ENSP00000356946	9606.ENSP00000359073	0	0	0	0	0.109	0	0.5	0.493	0.754
FCGR3A	SIRPA	9606.ENSP00000356946	9606.ENSP00000478763	0	0	0	0	0.163	0.41	0	0.583	0.776
FCGR3A	PTPRC	9606.ENSP00000356946	9606.ENSP00000411355	0	0	0	0	0.269	0	0	0.887	0.913
FCGR3A	LOC102723407	9606.ENSP00000356946	9606.ENSP00000478289	0	0	0	0	0	0	0.9	0.447	0.942
FCGR3A	LYN	9606.ENSP00000356946	9606.ENSP00000428924	0	0	0	0	0.132	0	0.9	0.555	0.958
FCGR3A	FCGR3B	9606.ENSP00000356946	9606.ENSP00000433642	0	0	0.047	0.986	0.421	0.421	0.9	0.442	0.978
FCGR3A	SYK	9606.ENSP00000356946	9606.ENSP00000364898	0	0	0	0	0.183	0.292	0.9	0.841	0.989
FCGR3A	NCAM1	9606.ENSP00000356946	9606.ENSP00000480132	0	0	0	0	0	0.176	0	0.99	0.991
FCGR3B	SYK	9606.ENSP00000433642	9606.ENSP00000364898	0	0	0	0	0.125	0	0.9	0.833	0.984
FCGR3B	HLA-A	9606.ENSP00000433642	9606.ENSP00000379873	0	0	0	0	0.111	0	0	0.547	0.581
FCGR3B	PTPN6	9606.ENSP00000433642	9606.ENSP00000391592	0	0	0	0	0.148	0	0	0.656	0.694
FCGR3B	PTPRC	9606.ENSP00000433642	9606.ENSP00000411355	0	0	0	0	0.223	0	0	0.887	0.908
FCGR3B	MME	9606.ENSP00000433642	9606.ENSP00000418525	0	0	0	0	0.097	0	0	0.609	0.631
FCGR3B	LYN	9606.ENSP00000433642	9606.ENSP00000428924	0	0	0	0	0.103	0	0.9	0.358	0.937
FCGR3B	MS4A1	9606.ENSP00000433642	9606.ENSP00000433277	0	0	0	0	0.108	0	0	0.482	0.518
FCGR3B	VAV1	9606.ENSP00000433642	9606.ENSP00000472929	0	0	0	0	0.177	0	0	0.393	0.479
FCGR3B	IGHD	9606.ENSP00000433642	9606.ENSP00000478893	0	0	0	0	0.06	0.41	0	0.138	0.48
FCGR3B	SPN	9606.ENSP00000433642	9606.ENSP00000498852	0	0	0	0	0.086	0	0	0.662	0.678
FCGR3B	SIRPA	9606.ENSP00000433642	9606.ENSP00000478763	0	0	0	0	0.119	0.41	0	0.575	0.76
FCGR3B	LOC102723407	9606.ENSP00000433642	9606.ENSP00000478289	0	0	0	0	0	0	0.9	0.435	0.941
FCGR3B	NCAM1	9606.ENSP00000433642	9606.ENSP00000480132	0	0	0	0	0	0.176	0	0.99	0.991
FCRLA	VPREB3	9606.ENSP00000356936	9606.ENSP00000248948	0	0	0	0	0.655	0.126	0	0.652	0.886
FCRLA	IGLL1	9606.ENSP00000356936	9606.ENSP00000329312	0	0	0	0	0.085	0.126	0	0.335	0.422
FCRLA	IGLL5	9606.ENSP00000356936	9606.ENSP00000431254	0	0	0	0	0.143	0.126	0	0.33	0.455
FCRLA	JCHAIN	9606.ENSP00000356936	9606.ENSP00000440066	0	0	0	0	0.161	0.175	0	0.326	0.493
FCRLA	TCL1A	9606.ENSP00000356936	9606.ENSP00000451506	0	0	0	0	0.427	0	0	0.305	0.584
FCRLA	POU2AF1	9606.ENSP00000356936	9606.ENSP00000376786	0	0	0	0	0.462	0	0	0.385	0.655
FCRLA	MS4A1	9606.ENSP00000356936	9606.ENSP00000433277	0	0	0	0	0.611	0.092	0	0.479	0.8
FYN	PIK3R2	9606.ENSP00000346671	9606.ENSP00000222254	0	0	0	0	0	0.33	0.9	0.389	0.955
FYN	PIK3R3	9606.ENSP00000346671	9606.ENSP00000262741	0	0	0	0	0	0.293	0.9	0.186	0.937
FYN	PIK3CA	9606.ENSP00000346671	9606.ENSP00000263967	0	0	0	0	0.043	0.069	0.9	0.52	0.951
FYN	IGKV2D-28	9606.ENSP00000346671	9606.ENSP00000452662	0	0	0	0	0	0	0.4	0	0.4
FYN	MS4A1	9606.ENSP00000346671	9606.ENSP00000433277	0	0	0	0	0.105	0.297	0	0.157	0.423
FYN	IGHD	9606.ENSP00000346671	9606.ENSP00000478893	0	0	0	0	0.045	0.081	0.4	0	0.427
FYN	IGKV1-33	9606.ENSP00000346671	9606.ENSP00000479032	0	0	0	0	0	0.081	0.4	0.055	0.433
FYN	IGKV1D-33	9606.ENSP00000346671	9606.ENSP00000482678	0	0	0	0	0	0.081	0.4	0.055	0.433
FYN	VAV2	9606.ENSP00000346671	9606.ENSP00000360916	0	0	0	0.564	0.06	0.23	0.5	0.218	0.679
FYN	VAV3	9606.ENSP00000346671	9606.ENSP00000359073	0	0	0	0.565	0.06	0	0.5	0.493	0.741
FYN	PTPN6	9606.ENSP00000346671	9606.ENSP00000391592	0	0	0	0	0.088	0.097	0.5	0.593	0.81
FYN	NCAM1	9606.ENSP00000346671	9606.ENSP00000480132	0	0	0	0	0.075	0.081	0.8	0.525	0.908
FYN	PIK3CD	9606.ENSP00000346671	9606.ENSP00000366563	0	0	0	0	0.103	0.069	0.9	0.333	0.936
FYN	PIK3CB	9606.ENSP00000346671	9606.ENSP00000501150	0	0	0	0	0	0.069	0.9	0.525	0.951
FYN	VAV1	9606.ENSP00000346671	9606.ENSP00000472929	0	0	0	0.563	0.074	0.474	0.4	0.877	0.959
FYN	SYK	9606.ENSP00000346671	9606.ENSP00000364898	0	0	0.094	0.723	0.085	0.339	0.4	0.957	0.983
FYN	PIK3R1	9606.ENSP00000346671	9606.ENSP00000428056	0	0	0	0	0.064	0.713	0.9	0.629	0.988
FYN	PTPRC	9606.ENSP00000346671	9606.ENSP00000411355	0	0	0	0	0.142	0.333	0.9	0.82	0.988
FYN	LYN	9606.ENSP00000346671	9606.ENSP00000428924	0	0	0.063	0.954	0.123	0	0.9	0.965	0.996
HGFAC	PROC	9606.ENSP00000421801	9606.ENSP00000234071	0	0	0.151	0.692	0.342	0.094	0	0.1	0.484
HGFAC	IGHV3-16	9606.ENSP00000421801	9606.ENSP00000478725	0	0	0	0	0	0.9	0	0	0.9
HGFAC	IGHV3-43D	9606.ENSP00000421801	9606.ENSP00000481152	0	0	0	0	0	0.926	0	0.052	0.927
HLA-A	PIK3CA	9606.ENSP00000379873	9606.ENSP00000263967	0	0	0	0	0	0	0	0.561	0.561
HLA-A	IFITM1	9606.ENSP00000379873	9606.ENSP00000330825	0	0	0	0	0.262	0	0	0.23	0.407
HLA-A	MME	9606.ENSP00000379873	9606.ENSP00000418525	0	0	0	0	0	0.372	0	0.241	0.502
HLA-A	PTPRC	9606.ENSP00000379873	9606.ENSP00000411355	0	0	0	0	0.104	0	0	0.507	0.539
HLA-A	NCAM1	9606.ENSP00000379873	9606.ENSP00000480132	0	0	0	0	0	0.101	0	0.581	0.607
HLA-A	IGHV3-16	9606.ENSP00000379873	9606.ENSP00000478725	0	0	0	0	0	0.9	0	0.055	0.901
HLA-A	IGHV3-43D	9606.ENSP00000379873	9606.ENSP00000481152	0	0	0	0	0	0.927	0	0	0.927
HLA-A	IGLL5	9606.ENSP00000379873	9606.ENSP00000431254	0	0	0	0	0.074	0.918	0	0.154	0.93
HLA-A	LOC102723407	9606.ENSP00000379873	9606.ENSP00000478289	0	0	0.261	0	0	0.301	0.9	0.29	0.958
IFITM1	NCAM1	9606.ENSP00000330825	9606.ENSP00000480132	0	0	0	0	0	0.382	0	0.179	0.471
IFITM1	MS4A1	9606.ENSP00000330825	9606.ENSP00000433277	0	0	0	0	0.062	0	0	0.763	0.768
IGHD	IGLL1	9606.ENSP00000478893	9606.ENSP00000329312	0	0	0	0	0.055	0.291	0.54	0.178	0.712
IGHD	SYK	9606.ENSP00000478893	9606.ENSP00000364898	0	0	0	0	0.056	0.081	0.4	0.12	0.48
IGHD	PIK3CD	9606.ENSP00000478893	9606.ENSP00000366563	0	0	0	0	0.074	0	0.5	0	0.517
IGHD	PTPN6	9606.ENSP00000478893	9606.ENSP00000391592	0	0	0	0	0	0.114	0.5	0.052	0.543
IGHD	PIK3R1	9606.ENSP00000478893	9606.ENSP00000428056	0	0	0	0	0	0	0.5	0	0.499
IGHD	LYN	9606.ENSP00000478893	9606.ENSP00000428924	0	0	0	0	0.045	0.081	0.4	0.069	0.444
IGHD	IGLL5	9606.ENSP00000478893	9606.ENSP00000431254	0	0	0	0	0.067	0.926	0.54	0.276	0.973
IGHD	JCHAIN	9606.ENSP00000478893	9606.ENSP00000440066	0	0	0	0	0.115	0.292	0.54	0.296	0.77
IGHD	IGKV2D-28	9606.ENSP00000478893	9606.ENSP00000452662	0	0	0	0	0	0	0.54	0	0.54
IGHD	VAV1	9606.ENSP00000478893	9606.ENSP00000472929	0	0	0	0	0	0	0.4	0.069	0.417
IGHD	LOC102723407	9606.ENSP00000478893	9606.ENSP00000478289	0	0	0	0	0.067	0.266	0.54	0.436	0.798
IGHD	IGHV3-16	9606.ENSP00000478893	9606.ENSP00000478725	0	0	0	0	0	0	0.54	0	0.54
IGHD	IGHV3-72	9606.ENSP00000478893	9606.ENSP00000480035	0	0	0	0	0	0	0.54	0	0.54
IGHD	IGHV3-43D	9606.ENSP00000478893	9606.ENSP00000481152	0	0	0	0	0.058	0.266	0.54	0.07	0.664
IGHD	IGKV1D-33	9606.ENSP00000478893	9606.ENSP00000482678	0	0	0	0	0.055	0.291	0.54	0.065	0.673
IGHD	IGKV1-33	9606.ENSP00000478893	9606.ENSP00000479032	0	0	0	0	0.055	0.291	0.54	0.065	0.673
IGHD	IGKV2D-29	9606.ENSP00000478893	9606.ENSP00000483567	0	0	0	0	0.067	0.291	0.54	0.07	0.679
IGHD	IGHV3-15	9606.ENSP00000478893	9606.ENSP00000479675	0	0	0	0	0.086	0.266	0.54	0.091	0.681
IGHV3-15	IGLL1	9606.ENSP00000479675	9606.ENSP00000329312	0	0	0	0	0.06	0.383	0.54	0.042	0.71
IGHV3-15	SYK	9606.ENSP00000479675	9606.ENSP00000364898	0	0	0	0	0	0.102	0.36	0.065	0.415
IGHV3-15	IGLL5	9606.ENSP00000479675	9606.ENSP00000431254	0	0	0	0	0.074	0.988	0.54	0.588	0.997
IGHV3-15	JCHAIN	9606.ENSP00000479675	9606.ENSP00000440066	0	0	0	0	0.142	0.439	0.54	0.226	0.805
IGHV3-15	IGKV2D-28	9606.ENSP00000479675	9606.ENSP00000452662	0	0	0.2	0	0	0	0.54	0.507	0.802
IGHV3-15	LOC102723407	9606.ENSP00000479675	9606.ENSP00000478289	0	0	0.091	0.889	0	0	0.54	0.104	0.592
IGHV3-15	IGHV3-16	9606.ENSP00000479675	9606.ENSP00000478725	0	0	0.055	0.97	0	0	0.54	0.061	0.556
IGHV3-15	IGKV1-33	9606.ENSP00000479675	9606.ENSP00000479032	0	0	0	0	0.056	0.305	0.54	0.042	0.672
IGHV3-15	IGHV3-72	9606.ENSP00000479675	9606.ENSP00000480035	0	0	0.053	0.975	0	0	0.54	0.057	0.553
IGHV3-15	IGKV1D-33	9606.ENSP00000479675	9606.ENSP00000482678	0	0	0	0	0.056	0.305	0.54	0.042	0.672
IGHV3-15	IGKV2D-29	9606.ENSP00000479675	9606.ENSP00000483567	0	0	0	0	0.074	0.453	0.54	0.585	0.89
IGHV3-15	IGHV3-43D	9606.ENSP00000479675	9606.ENSP00000481152	0	0	0.058	0.964	0	0.9	0.54	0.062	0.953
IGHV3-16	IGLL1	9606.ENSP00000478725	9606.ENSP00000329312	0	0	0	0	0	0	0.54	0	0.54
IGHV3-16	IGLL5	9606.ENSP00000478725	9606.ENSP00000431254	0	0	0	0	0	0.9	0.54	0.096	0.954
IGHV3-16	JCHAIN	9606.ENSP00000478725	9606.ENSP00000440066	0	0	0	0	0	0	0.54	0	0.54
IGHV3-16	IGKV2D-28	9606.ENSP00000478725	9606.ENSP00000452662	0	0	0	0	0	0.9	0.54	0.348	0.967
IGHV3-16	LOC102723407	9606.ENSP00000478725	9606.ENSP00000478289	0	0	0.074	0.927	0	0	0.54	0.061	0.565
IGHV3-16	IGHV3-72	9606.ENSP00000478725	9606.ENSP00000480035	0	0	0.053	0.974	0	0	0.54	0.059	0.554
IGHV3-16	IGKV1-33	9606.ENSP00000478725	9606.ENSP00000479032	0	0	0	0	0	0.9	0.54	0	0.952
IGHV3-16	IGKV1D-33	9606.ENSP00000478725	9606.ENSP00000482678	0	0	0	0	0	0.9	0.54	0	0.952
IGHV3-16	IGHV3-43D	9606.ENSP00000478725	9606.ENSP00000481152	0	0	0.053	0.975	0	0.9	0.54	0.054	0.953
IGHV3-16	IGKV2D-29	9606.ENSP00000478725	9606.ENSP00000483567	0	0	0	0	0	0.9	0.54	0.432	0.971
IGHV3-43D	PROC	9606.ENSP00000481152	9606.ENSP00000234071	0	0	0	0	0	0.913	0	0.043	0.913
IGHV3-43D	IGLL1	9606.ENSP00000481152	9606.ENSP00000329312	0	0	0	0	0.056	0.305	0.54	0.042	0.672
IGHV3-43D	SYK	9606.ENSP00000481152	9606.ENSP00000364898	0	0	0	0	0	0.102	0.36	0.049	0.405
IGHV3-43D	IGLL5	9606.ENSP00000481152	9606.ENSP00000431254	0	0	0	0	0.056	0.927	0.54	0.222	0.972
IGHV3-43D	MS4A1	9606.ENSP00000481152	9606.ENSP00000433277	0	0	0	0	0	0.905	0	0	0.905
IGHV3-43D	JCHAIN	9606.ENSP00000481152	9606.ENSP00000440066	0	0	0	0	0.11	0.336	0.54	0.08	0.716
IGHV3-43D	IGKV2D-28	9606.ENSP00000481152	9606.ENSP00000452662	0	0	0.23	0	0	0.9	0.54	0	0.961
IGHV3-43D	LOC102723407	9606.ENSP00000481152	9606.ENSP00000478289	0	0	0.076	0.922	0	0.9	0.54	0.077	0.955
IGHV3-43D	SIRPA	9606.ENSP00000481152	9606.ENSP00000478763	0	0	0	0	0.058	0.923	0	0.07	0.927
IGHV3-43D	IGKV1-33	9606.ENSP00000481152	9606.ENSP00000479032	0	0	0	0	0.056	0.927	0.54	0.042	0.965
IGHV3-43D	IGHV3-72	9606.ENSP00000481152	9606.ENSP00000480035	0	0	0.056	0.969	0	0	0.54	0.058	0.555
IGHV3-43D	IGKV1D-33	9606.ENSP00000481152	9606.ENSP00000482678	0	0	0	0	0.056	0.927	0.54	0.042	0.965
IGHV3-43D	IGKV2D-29	9606.ENSP00000481152	9606.ENSP00000483567	0	0	0.219	0	0.056	0.927	0.54	0.042	0.972
IGHV3-72	PROC	9606.ENSP00000480035	9606.ENSP00000234071	0	0	0	0	0	0.9	0	0	0.9
IGHV3-72	IGLL1	9606.ENSP00000480035	9606.ENSP00000329312	0	0	0	0	0	0	0.54	0.103	0.569
IGHV3-72	IGLL5	9606.ENSP00000480035	9606.ENSP00000431254	0	0	0	0	0	0.9	0.54	0.176	0.958
IGHV3-72	JCHAIN	9606.ENSP00000480035	9606.ENSP00000440066	0	0	0	0	0	0	0.54	0.222	0.626
IGHV3-72	IGKV2D-28	9606.ENSP00000480035	9606.ENSP00000452662	0	0	0	0	0	0.9	0.54	0.447	0.972
IGHV3-72	LOC102723407	9606.ENSP00000480035	9606.ENSP00000478289	0	0	0.074	0.925	0	0	0.54	0.077	0.572
IGHV3-72	IGKV1-33	9606.ENSP00000480035	9606.ENSP00000479032	0	0	0	0	0	0	0.54	0	0.54
IGHV3-72	IGKV1D-33	9606.ENSP00000480035	9606.ENSP00000482678	0	0	0	0	0	0	0.54	0	0.54
IGHV3-72	IGKV2D-29	9606.ENSP00000480035	9606.ENSP00000483567	0	0	0	0	0	0.9	0.54	0.265	0.963
IGKV1-33	PIK3R2	9606.ENSP00000479032	9606.ENSP00000222254	0	0	0	0	0	0	0.5	0	0.499
IGKV1-33	PIK3CA	9606.ENSP00000479032	9606.ENSP00000263967	0	0	0	0	0	0	0.5	0	0.499
IGKV1-33	IGLL1	9606.ENSP00000479032	9606.ENSP00000329312	0	0	0.225	0	0	0	0.54	0	0.628
IGKV1-33	VAV3	9606.ENSP00000479032	9606.ENSP00000359073	0	0	0	0	0	0	0.5	0.063	0.511
IGKV1-33	VAV2	9606.ENSP00000479032	9606.ENSP00000360916	0	0	0	0	0	0	0.5	0.063	0.511
IGKV1-33	SYK	9606.ENSP00000479032	9606.ENSP00000364898	0	0	0	0	0	0.081	0.4	0	0.425
IGKV1-33	PIK3CD	9606.ENSP00000479032	9606.ENSP00000366563	0	0	0	0	0	0	0.5	0	0.499
IGKV1-33	PTPN6	9606.ENSP00000479032	9606.ENSP00000391592	0	0	0	0	0	0.069	0.5	0	0.514
IGKV1-33	PIK3R1	9606.ENSP00000479032	9606.ENSP00000428056	0	0	0	0	0	0	0.5	0	0.499
IGKV1-33	LYN	9606.ENSP00000479032	9606.ENSP00000428924	0	0	0	0	0	0.081	0.4	0.055	0.433
IGKV1-33	IGLL5	9606.ENSP00000479032	9606.ENSP00000431254	0	0	0.219	0	0	0	0.54	0.419	0.773
IGKV1-33	JCHAIN	9606.ENSP00000479032	9606.ENSP00000440066	0	0	0	0	0.061	0.115	0.54	0.163	0.637
IGKV1-33	IGKV2D-28	9606.ENSP00000479032	9606.ENSP00000452662	0	0	0.07	0.939	0	0	0.54	0.057	0.561
IGKV1-33	VAV1	9606.ENSP00000479032	9606.ENSP00000472929	0	0	0	0	0	0	0.4	0.063	0.413
IGKV1-33	LOC102723407	9606.ENSP00000479032	9606.ENSP00000478289	0	0	0.223	0	0.056	0.927	0.54	0.368	0.981
IGKV1-33	PIK3CB	9606.ENSP00000479032	9606.ENSP00000501150	0	0	0	0	0	0	0.5	0	0.499
IGKV1-33	IGKV2D-29	9606.ENSP00000479032	9606.ENSP00000483567	0	0	0.071	0.939	0	0.8	0.54	0	0.907
IGKV1-33	IGKV1D-33	9606.ENSP00000479032	9606.ENSP00000482678	0	0	0.048	0.984	0	0.9	0.54	0.046	0.952
IGKV1D-33	PIK3R2	9606.ENSP00000482678	9606.ENSP00000222254	0	0	0	0	0	0	0.5	0	0.499
IGKV1D-33	PIK3CA	9606.ENSP00000482678	9606.ENSP00000263967	0	0	0	0	0	0	0.5	0	0.499
IGKV1D-33	IGLL1	9606.ENSP00000482678	9606.ENSP00000329312	0	0	0.225	0	0	0	0.54	0	0.628
IGKV1D-33	VAV3	9606.ENSP00000482678	9606.ENSP00000359073	0	0	0	0	0	0	0.5	0.063	0.511
IGKV1D-33	VAV2	9606.ENSP00000482678	9606.ENSP00000360916	0	0	0	0	0	0	0.5	0.063	0.511
IGKV1D-33	SYK	9606.ENSP00000482678	9606.ENSP00000364898	0	0	0	0	0	0.081	0.4	0	0.425
IGKV1D-33	PIK3CD	9606.ENSP00000482678	9606.ENSP00000366563	0	0	0	0	0	0	0.5	0	0.499
IGKV1D-33	PTPN6	9606.ENSP00000482678	9606.ENSP00000391592	0	0	0	0	0	0.069	0.5	0	0.514
IGKV1D-33	PIK3R1	9606.ENSP00000482678	9606.ENSP00000428056	0	0	0	0	0	0	0.5	0	0.499
IGKV1D-33	LYN	9606.ENSP00000482678	9606.ENSP00000428924	0	0	0	0	0	0.081	0.4	0.055	0.433
IGKV1D-33	IGLL5	9606.ENSP00000482678	9606.ENSP00000431254	0	0	0.219	0	0	0	0.54	0	0.625
IGKV1D-33	JCHAIN	9606.ENSP00000482678	9606.ENSP00000440066	0	0	0	0	0.061	0.115	0.54	0.223	0.663
IGKV1D-33	IGKV2D-28	9606.ENSP00000482678	9606.ENSP00000452662	0	0	0.07	0.939	0	0	0.54	0	0.554
IGKV1D-33	VAV1	9606.ENSP00000482678	9606.ENSP00000472929	0	0	0	0	0	0	0.4	0.063	0.413
IGKV1D-33	LOC102723407	9606.ENSP00000482678	9606.ENSP00000478289	0	0	0.223	0	0.056	0.927	0.54	0.198	0.976
IGKV1D-33	PIK3CB	9606.ENSP00000482678	9606.ENSP00000501150	0	0	0	0	0	0	0.5	0	0.499
IGKV1D-33	IGKV2D-29	9606.ENSP00000482678	9606.ENSP00000483567	0	0	0.071	0.939	0	0.8	0.54	0	0.907
IGKV2D-28	PIK3R2	9606.ENSP00000452662	9606.ENSP00000222254	0	0	0	0	0	0	0.5	0	0.499
IGKV2D-28	PIK3CA	9606.ENSP00000452662	9606.ENSP00000263967	0	0	0	0	0	0	0.5	0	0.499
IGKV2D-28	IGLL1	9606.ENSP00000452662	9606.ENSP00000329312	0	0	0.242	0	0	0	0.54	0	0.636
IGKV2D-28	VAV3	9606.ENSP00000452662	9606.ENSP00000359073	0	0	0	0	0	0	0.5	0	0.499
IGKV2D-28	VAV2	9606.ENSP00000452662	9606.ENSP00000360916	0	0	0	0	0	0	0.5	0	0.499
IGKV2D-28	SYK	9606.ENSP00000452662	9606.ENSP00000364898	0	0	0	0	0	0	0.4	0	0.4
IGKV2D-28	PIK3CD	9606.ENSP00000452662	9606.ENSP00000366563	0	0	0	0	0	0	0.5	0	0.499
IGKV2D-28	PTPN6	9606.ENSP00000452662	9606.ENSP00000391592	0	0	0	0	0	0	0.5	0	0.499
IGKV2D-28	PIK3R1	9606.ENSP00000452662	9606.ENSP00000428056	0	0	0	0	0	0	0.5	0	0.499
IGKV2D-28	LYN	9606.ENSP00000452662	9606.ENSP00000428924	0	0	0	0	0	0	0.4	0	0.4
IGKV2D-28	IGLL5	9606.ENSP00000452662	9606.ENSP00000431254	0	0	0.232	0	0	0	0.54	0.222	0.701
IGKV2D-28	JCHAIN	9606.ENSP00000452662	9606.ENSP00000440066	0	0	0	0	0	0	0.54	0	0.54
IGKV2D-28	VAV1	9606.ENSP00000452662	9606.ENSP00000472929	0	0	0	0	0	0	0.4	0	0.4
IGKV2D-28	PIK3CB	9606.ENSP00000452662	9606.ENSP00000501150	0	0	0	0	0	0	0.5	0	0.499
IGKV2D-28	LOC102723407	9606.ENSP00000452662	9606.ENSP00000478289	0	0	0.272	0	0	0	0.54	0.213	0.713
IGKV2D-28	IGKV2D-29	9606.ENSP00000452662	9606.ENSP00000483567	0	0	0.052	0.977	0	0.8	0.54	0.051	0.906
IGKV2D-29	IGLL1	9606.ENSP00000483567	9606.ENSP00000329312	0	0	0.21	0	0	0	0.54	0.115	0.65
IGKV2D-29	IGLL5	9606.ENSP00000483567	9606.ENSP00000431254	0	0	0.204	0	0	0.624	0.54	0.2	0.875
IGKV2D-29	MS4A1	9606.ENSP00000483567	9606.ENSP00000433277	0	0	0	0	0.055	0.906	0	0.19	0.922
IGKV2D-29	JCHAIN	9606.ENSP00000483567	9606.ENSP00000440066	0	0	0	0	0.062	0.115	0.54	0	0.584
IGKV2D-29	LOC102723407	9606.ENSP00000483567	9606.ENSP00000478289	0	0	0.235	0	0.06	0.402	0.54	0.31	0.838
IGLL1	VPREB3	9606.ENSP00000329312	9606.ENSP00000248948	0	0	0	0	0.1	0	0.7	0.89	0.967
IGLL1	MME	9606.ENSP00000329312	9606.ENSP00000418525	0	0	0	0	0	0.292	0	0.226	0.428
IGLL1	PTPRC	9606.ENSP00000329312	9606.ENSP00000411355	0	0	0	0	0.067	0.069	0	0.431	0.462
IGLL1	POU2AF1	9606.ENSP00000329312	9606.ENSP00000376786	0	0	0	0	0.177	0	0	0.447	0.526
IGLL1	SYK	9606.ENSP00000329312	9606.ENSP00000364898	0	0	0	0	0.062	0.081	0.36	0.37	0.605
IGLL1	SPN	9606.ENSP00000329312	9606.ENSP00000498852	0	0	0	0	0.083	0.087	0	0.575	0.613
IGLL1	PAX5	9606.ENSP00000329312	9606.ENSP00000350844	0	0	0	0	0.122	0	0	0.606	0.639
IGLL1	IGLL5	9606.ENSP00000329312	9606.ENSP00000431254	0	0	0.055	0.971	0.067	0.525	0.54	0.136	0.803
IGLL1	JCHAIN	9606.ENSP00000329312	9606.ENSP00000440066	0	0	0	0	0.347	0.115	0.54	0.647	0.893
IGLL1	LOC102723407	9606.ENSP00000329312	9606.ENSP00000478289	0	0	0	0	0.06	0.383	0.54	0.935	0.98
IGLL1	VPREB1	9606.ENSP00000329312	9606.ENSP00000385361	0	0.139	0	0	0.219	0.927	0.7	0.999	0.999
IGLL5	PROC	9606.ENSP00000431254	9606.ENSP00000234071	0	0	0	0	0	0.914	0	0.044	0.914
IGLL5	VPREB3	9606.ENSP00000431254	9606.ENSP00000248948	0	0	0	0	0.189	0	0	0.353	0.453
IGLL5	PAX5	9606.ENSP00000431254	9606.ENSP00000350844	0	0	0	0	0.161	0	0	0.592	0.643
IGLL5	SYK	9606.ENSP00000431254	9606.ENSP00000364898	0	0	0	0	0.106	0.081	0.36	0.323	0.596
IGLL5	POU2AF1	9606.ENSP00000431254	9606.ENSP00000376786	0	0	0	0	0.136	0	0	0.474	0.527
IGLL5	VPREB1	9606.ENSP00000431254	9606.ENSP00000385361	0	0.157	0	0	0.132	0.301	0	0.776	0.87
IGLL5	PTPRC	9606.ENSP00000431254	9606.ENSP00000411355	0	0	0	0	0.151	0.069	0	0.419	0.5
IGLL5	MME	9606.ENSP00000431254	9606.ENSP00000418525	0	0	0	0	0	0	0	0.417	0.416
IGLL5	LYN	9606.ENSP00000431254	9606.ENSP00000428924	0	0	0	0	0.073	0.081	0	0.466	0.506
IGLL5	SPN	9606.ENSP00000431254	9606.ENSP00000498852	0	0	0	0	0.08	0.087	0	0.527	0.568
IGLL5	TCL1A	9606.ENSP00000431254	9606.ENSP00000451506	0	0	0	0	0.106	0	0	0.601	0.628
IGLL5	MS4A1	9606.ENSP00000431254	9606.ENSP00000433277	0	0	0	0	0.337	0.602	0	0.37	0.819
IGLL5	JCHAIN	9606.ENSP00000431254	9606.ENSP00000440066	0	0	0	0	0.446	0.115	0.54	0.699	0.923
IGLL5	SIRPA	9606.ENSP00000431254	9606.ENSP00000478763	0	0	0	0	0.055	0.926	0	0.123	0.933
IGLL5	LOC102723407	9606.ENSP00000431254	9606.ENSP00000478289	0	0	0	0	0.06	0.937	0.54	0.999	0.999
JCHAIN	VPREB3	9606.ENSP00000440066	9606.ENSP00000248948	0	0	0	0	0.154	0.115	0	0.382	0.498
JCHAIN	PAX5	9606.ENSP00000440066	9606.ENSP00000350844	0	0	0	0	0.083	0	0	0.45	0.474
JCHAIN	SYK	9606.ENSP00000440066	9606.ENSP00000364898	0	0	0	0	0.119	0	0.36	0.153	0.481
JCHAIN	POU2AF1	9606.ENSP00000440066	9606.ENSP00000376786	0	0	0	0	0.79	0	0	0.416	0.872
JCHAIN	VPREB1	9606.ENSP00000440066	9606.ENSP00000385361	0	0	0	0	0.145	0.295	0	0.218	0.487
JCHAIN	PTPRC	9606.ENSP00000440066	9606.ENSP00000411355	0	0	0	0	0.267	0	0	0.328	0.487
JCHAIN	MS4A1	9606.ENSP00000440066	9606.ENSP00000433277	0	0	0	0	0.31	0	0	0.532	0.664
JCHAIN	LOC102723407	9606.ENSP00000440066	9606.ENSP00000478289	0	0	0	0	0.11	0.4	0.54	0.588	0.885
LOC102723407	VPREB3	9606.ENSP00000478289	9606.ENSP00000248948	0	0	0	0	0.056	0.305	0	0.256	0.469
LOC102723407	TCL1B	9606.ENSP00000478289	9606.ENSP00000343223	0	0	0	0	0	0	0	0.61	0.61
LOC102723407	PAX5	9606.ENSP00000478289	9606.ENSP00000350844	0	0	0	0	0	0	0	0.887	0.887
LOC102723407	SYK	9606.ENSP00000478289	9606.ENSP00000364898	0	0	0	0	0	0.102	0.9	0.547	0.955
LOC102723407	PIK3CD	9606.ENSP00000478289	9606.ENSP00000366563	0	0	0	0	0	0	0	0.507	0.507
LOC102723407	POU2AF1	9606.ENSP00000478289	9606.ENSP00000376786	0	0	0	0	0.054	0	0	0.688	0.692
LOC102723407	VPREB1	9606.ENSP00000478289	9606.ENSP00000385361	0	0	0	0	0	0	0	0.967	0.967
LOC102723407	PTPRC	9606.ENSP00000478289	9606.ENSP00000411355	0	0	0	0	0.051	0	0	0.669	0.672
LOC102723407	MME	9606.ENSP00000478289	9606.ENSP00000418525	0	0	0	0	0	0	0	0.773	0.773
LOC102723407	LYN	9606.ENSP00000478289	9606.ENSP00000428924	0	0	0	0	0.051	0.102	0.9	0.452	0.947
LOC102723407	MS4A1	9606.ENSP00000478289	9606.ENSP00000433277	0	0	0	0	0	0.184	0	0.37	0.463
LOC102723407	TCL1A	9606.ENSP00000478289	9606.ENSP00000451506	0	0	0	0	0	0	0	0.798	0.798
LOC102723407	NCAM1	9606.ENSP00000478289	9606.ENSP00000480132	0	0	0	0	0	0.126	0	0.541	0.582
LOC102723407	SPN	9606.ENSP00000478289	9606.ENSP00000498852	0	0	0	0	0.06	0.126	0	0.717	0.747
LYN	PIK3R2	9606.ENSP00000428924	9606.ENSP00000222254	0	0	0	0	0	0.165	0.9	0.229	0.93
LYN	PIK3R3	9606.ENSP00000428924	9606.ENSP00000262741	0	0	0	0	0	0.124	0.9	0.178	0.921
LYN	PIK3CA	9606.ENSP00000428924	9606.ENSP00000263967	0	0	0	0	0.055	0.069	0.9	0.353	0.935
LYN	VAV3	9606.ENSP00000428924	9606.ENSP00000359073	0	0	0	0	0.092	0	0.5	0.587	0.796
LYN	VAV2	9606.ENSP00000428924	9606.ENSP00000360916	0	0	0	0	0.087	0	0.5	0.398	0.701
LYN	SYK	9606.ENSP00000428924	9606.ENSP00000364898	0	0	0.094	0.716	0.367	0.339	0.9	0.986	0.999
LYN	PIK3CD	9606.ENSP00000428924	9606.ENSP00000366563	0	0	0	0	0.135	0.069	0.9	0.526	0.956
LYN	PTPN6	9606.ENSP00000428924	9606.ENSP00000391592	0	0	0	0	0.206	0.646	0.5	0.707	0.953
LYN	PTPRC	9606.ENSP00000428924	9606.ENSP00000411355	0	0	0	0	0.297	0.333	0.9	0.647	0.981
LYN	MME	9606.ENSP00000428924	9606.ENSP00000418525	0	0	0	0	0.047	0.51	0	0.496	0.744
LYN	PIK3R1	9606.ENSP00000428924	9606.ENSP00000428056	0	0	0	0	0.044	0.207	0.9	0.581	0.964
LYN	MS4A1	9606.ENSP00000428924	9606.ENSP00000433277	0	0	0	0	0.102	0.048	0	0.563	0.593
LYN	PIK3CB	9606.ENSP00000428924	9606.ENSP00000501150	0	0	0	0	0.057	0.069	0.9	0.568	0.957
LYN	VAV1	9606.ENSP00000428924	9606.ENSP00000472929	0	0	0	0	0.191	0	0.4	0.987	0.993
MME	PAX5	9606.ENSP00000418525	9606.ENSP00000350844	0	0	0	0	0.042	0	0	0.843	0.843
MME	PTPRC	9606.ENSP00000418525	9606.ENSP00000411355	0	0	0	0	0.062	0	0	0.77	0.775
MME	MS4A1	9606.ENSP00000418525	9606.ENSP00000433277	0	0	0	0	0.057	0	0	0.473	0.483
MME	SPN	9606.ENSP00000418525	9606.ENSP00000498852	0	0	0	0	0	0	0	0.763	0.763
MME	NCAM1	9606.ENSP00000418525	9606.ENSP00000480132	0	0	0	0	0	0	0	0.858	0.858
MS4A1	VPREB3	9606.ENSP00000433277	9606.ENSP00000248948	0	0	0	0	0.531	0.107	0	0.499	0.772
MS4A1	MS4A3	9606.ENSP00000433277	9606.ENSP00000278865	0	0	0.224	0	0.072	0	0	0.949	0.96
MS4A1	PAX5	9606.ENSP00000433277	9606.ENSP00000350844	0	0	0	0	0.529	0	0	0.413	0.712
MS4A1	POU2AF1	9606.ENSP00000433277	9606.ENSP00000376786	0	0	0	0	0.737	0	0	0.595	0.889
MS4A1	PTPRC	9606.ENSP00000433277	9606.ENSP00000411355	0	0	0	0	0.366	0	0	0.441	0.631
MS4A1	NCAM1	9606.ENSP00000433277	9606.ENSP00000480132	0	0	0	0	0.056	0.095	0	0.6	0.629
MS4A1	TCL1A	9606.ENSP00000433277	9606.ENSP00000451506	0	0	0	0	0.679	0	0	0.513	0.837
NCAM1	TCL1B	9606.ENSP00000480132	9606.ENSP00000343223	0	0	0	0	0	0	0	0.431	0.431
NCAM1	PAX5	9606.ENSP00000480132	9606.ENSP00000350844	0	0	0	0	0	0	0	0.582	0.582
NCAM1	PTPRC	9606.ENSP00000480132	9606.ENSP00000411355	0	0	0	0	0	0.071	0	0.871	0.875
NCAM1	TCL1A	9606.ENSP00000480132	9606.ENSP00000451506	0	0	0	0	0	0	0	0.433	0.433
NCAM1	SPN	9606.ENSP00000480132	9606.ENSP00000498852	0	0	0	0	0.044	0.087	0	0.624	0.643
PAX5	VPREB3	9606.ENSP00000350844	9606.ENSP00000248948	0	0	0	0	0.358	0	0	0.37	0.578
PAX5	TCL1B	9606.ENSP00000350844	9606.ENSP00000343223	0	0	0	0	0.11	0	0	0.504	0.539
PAX5	SYK	9606.ENSP00000350844	9606.ENSP00000364898	0	0	0	0	0.108	0	0	0.396	0.438
PAX5	VPREB1	9606.ENSP00000350844	9606.ENSP00000385361	0	0	0	0	0.108	0	0	0.66	0.683
PAX5	PTPRC	9606.ENSP00000350844	9606.ENSP00000411355	0	0	0	0	0.09	0.059	0	0.666	0.689
PAX5	TCL1A	9606.ENSP00000350844	9606.ENSP00000451506	0	0	0	0	0.421	0	0	0.543	0.724
PAX5	SPN	9606.ENSP00000350844	9606.ENSP00000498852	0	0	0	0	0.097	0.046	0	0.803	0.815
PAX5	POU2AF1	9606.ENSP00000350844	9606.ENSP00000376786	0	0	0	0	0.361	0	0	0.826	0.884
PIK3CA	PIK3R2	9606.ENSP00000263967	9606.ENSP00000222254	0	0	0	0	0	0.881	0.922	0.996	0.999
PIK3CA	PIK3R3	9606.ENSP00000263967	9606.ENSP00000262741	0	0	0	0	0	0.881	0.944	0.994	0.999
PIK3CA	PTPRC	9606.ENSP00000263967	9606.ENSP00000411355	0	0	0	0	0.205	0.049	0	0.338	0.457
PIK3CA	VAV2	9606.ENSP00000263967	9606.ENSP00000360916	0	0	0	0	0.101	0	0.9	0.167	0.918
PIK3CA	PTPN6	9606.ENSP00000263967	9606.ENSP00000391592	0	0	0	0	0.104	0.049	0.9	0.174	0.92
PIK3CA	VAV3	9606.ENSP00000263967	9606.ENSP00000359073	0	0	0	0	0.109	0	0.9	0.175	0.92
PIK3CA	SYK	9606.ENSP00000263967	9606.ENSP00000364898	0	0	0	0	0	0.069	0.9	0.364	0.935
PIK3CA	VAV1	9606.ENSP00000263967	9606.ENSP00000472929	0	0	0	0	0.101	0	0.9	0.497	0.95
PIK3CA	PIK3CD	9606.ENSP00000263967	9606.ENSP00000366563	0	0	0.06	0.888	0	0	0.9	0.983	0.998
PIK3CA	PIK3CB	9606.ENSP00000263967	9606.ENSP00000501150	0	0	0.06	0.882	0.083	0	0.9	0.984	0.998
PIK3CA	PIK3R1	9606.ENSP00000263967	9606.ENSP00000428056	0	0	0	0	0.156	0.997	0.967	0.998	0.999
PIK3CB	PIK3R2	9606.ENSP00000501150	9606.ENSP00000222254	0	0	0	0	0	0.916	0.914	0.996	0.999
PIK3CB	PIK3R3	9606.ENSP00000501150	9606.ENSP00000262741	0	0	0	0	0	0.857	0.914	0.996	0.999
PIK3CB	VAV3	9606.ENSP00000501150	9606.ENSP00000359073	0	0	0	0	0.103	0	0.9	0.23	0.924
PIK3CB	VAV2	9606.ENSP00000501150	9606.ENSP00000360916	0	0	0	0	0.101	0	0.9	0.534	0.954
PIK3CB	SYK	9606.ENSP00000501150	9606.ENSP00000364898	0	0	0	0	0.049	0.069	0.9	0.39	0.938
PIK3CB	PIK3CD	9606.ENSP00000501150	9606.ENSP00000366563	0	0	0.06	0.956	0	0	0.9	0.983	0.998
PIK3CB	PTPN6	9606.ENSP00000501150	9606.ENSP00000391592	0	0	0	0	0.104	0.049	0.9	0.164	0.919
PIK3CB	PIK3R1	9606.ENSP00000501150	9606.ENSP00000428056	0	0	0	0	0.049	0.936	0.914	0.996	0.999
PIK3CB	VAV1	9606.ENSP00000501150	9606.ENSP00000472929	0	0	0	0	0.101	0	0.9	0.275	0.929
PIK3CD	PIK3R2	9606.ENSP00000366563	9606.ENSP00000222254	0	0	0	0	0.042	0.563	0.914	0.996	0.999
PIK3CD	PIK3R3	9606.ENSP00000366563	9606.ENSP00000262741	0	0	0	0	0	0.61	0.914	0.996	0.999
PIK3CD	VAV3	9606.ENSP00000366563	9606.ENSP00000359073	0	0	0	0	0.103	0	0.9	0.167	0.918
PIK3CD	VAV2	9606.ENSP00000366563	9606.ENSP00000360916	0	0	0	0	0.11	0	0.9	0.149	0.917
PIK3CD	SYK	9606.ENSP00000366563	9606.ENSP00000364898	0	0	0	0	0.092	0.069	0.9	0.758	0.976
PIK3CD	PTPRC	9606.ENSP00000366563	9606.ENSP00000411355	0	0	0	0	0.267	0.049	0	0.307	0.476
PIK3CD	PTPN6	9606.ENSP00000366563	9606.ENSP00000391592	0	0	0	0	0.189	0.049	0.9	0.163	0.926
PIK3CD	VAV1	9606.ENSP00000366563	9606.ENSP00000472929	0	0	0	0	0.203	0	0.9	0.367	0.945
PIK3CD	PIK3R1	9606.ENSP00000366563	9606.ENSP00000428056	0	0	0	0	0.042	0.987	0.914	0.995	0.999
PIK3R1	PIK3R2	9606.ENSP00000428056	9606.ENSP00000222254	0	0	0.052	0.96	0.044	0.864	0.9	0.959	0.999
PIK3R1	PIK3R3	9606.ENSP00000428056	9606.ENSP00000262741	0	0	0.05	0.974	0.042	0.807	0.944	0.768	0.997
PIK3R1	VAV3	9606.ENSP00000428056	9606.ENSP00000359073	0	0	0	0.553	0.057	0.292	0.9	0.125	0.933
PIK3R1	VAV2	9606.ENSP00000428056	9606.ENSP00000360916	0	0	0	0.551	0.042	0	0.9	0.136	0.91
PIK3R1	SYK	9606.ENSP00000428056	9606.ENSP00000364898	0	0	0	0	0.05	0.536	0.9	0.605	0.98
PIK3R1	PTPN6	9606.ENSP00000428056	9606.ENSP00000391592	0	0	0	0	0.042	0.633	0.9	0.28	0.971
PIK3R1	VAV1	9606.ENSP00000428056	9606.ENSP00000472929	0	0	0	0.552	0.049	0.625	0.9	0.51	0.98
PIK3R2	VAV3	9606.ENSP00000222254	9606.ENSP00000359073	0	0	0	0.554	0	0	0.9	0.112	0.907
PIK3R2	VAV1	9606.ENSP00000222254	9606.ENSP00000472929	0	0	0	0.552	0.049	0	0.9	0.123	0.909
PIK3R2	PTPN6	9606.ENSP00000222254	9606.ENSP00000391592	0	0	0	0	0.042	0.071	0.9	0.135	0.912
PIK3R2	VAV2	9606.ENSP00000222254	9606.ENSP00000360916	0	0	0	0.554	0.061	0	0.9	0.148	0.913
PIK3R2	SYK	9606.ENSP00000222254	9606.ENSP00000364898	0	0	0	0	0.049	0.271	0.9	0.552	0.964
PIK3R2	PIK3R3	9606.ENSP00000222254	9606.ENSP00000262741	0	0	0.049	0.971	0.049	0.835	0.9	0.957	0.999
PIK3R3	VAV2	9606.ENSP00000262741	9606.ENSP00000360916	0	0	0	0	0	0	0.9	0.076	0.903
PIK3R3	VAV3	9606.ENSP00000262741	9606.ENSP00000359073	0	0	0	0.566	0.048	0	0.9	0.102	0.907
PIK3R3	PTPN6	9606.ENSP00000262741	9606.ENSP00000391592	0	0	0	0	0	0.071	0.9	0.109	0.91
PIK3R3	VAV1	9606.ENSP00000262741	9606.ENSP00000472929	0	0	0	0.561	0	0	0.9	0.333	0.93
PIK3R3	SYK	9606.ENSP00000262741	9606.ENSP00000364898	0	0	0	0	0	0.093	0.9	0.371	0.937
POU2AF1	VPREB3	9606.ENSP00000376786	9606.ENSP00000248948	0	0	0	0	0.436	0	0	0.4	0.647
POU2AF1	POU2F1	9606.ENSP00000376786	9606.ENSP00000356840	0	0	0	0	0.042	0.972	0	0.843	0.995
POU2AF1	SYK	9606.ENSP00000376786	9606.ENSP00000364898	0	0	0	0	0.132	0.217	0	0.755	0.819
POU2AF1	VPREB1	9606.ENSP00000376786	9606.ENSP00000385361	0	0	0	0	0.095	0	0	0.419	0.451
POU2AF1	PTPRC	9606.ENSP00000376786	9606.ENSP00000411355	0	0	0	0	0.216	0	0	0.373	0.487
POU2AF1	TCL1A	9606.ENSP00000376786	9606.ENSP00000451506	0	0	0	0	0.294	0	0	0.389	0.55
PTPN6	VAV3	9606.ENSP00000391592	9606.ENSP00000359073	0	0	0	0.554	0.162	0	0.9	0.11	0.918
PTPN6	VAV2	9606.ENSP00000391592	9606.ENSP00000360916	0	0	0	0	0.139	0	0.9	0.139	0.919
PTPN6	SYK	9606.ENSP00000391592	9606.ENSP00000364898	0	0	0	0	0.263	0.75	0.9	0.772	0.995
PTPN6	PTPRC	9606.ENSP00000391592	9606.ENSP00000411355	0	0	0	0.665	0.415	0.097	0	0.164	0.52
PTPN6	SIRPA	9606.ENSP00000391592	9606.ENSP00000478763	0	0	0	0	0.067	0.648	0.5	0.693	0.942
PTPN6	VAV1	9606.ENSP00000391592	9606.ENSP00000472929	0	0	0	0.553	0.441	0.292	0.9	0.241	0.966
PTPRC	VAV3	9606.ENSP00000411355	9606.ENSP00000359073	0	0	0	0	0.272	0.091	0	0.166	0.4
PTPRC	SYK	9606.ENSP00000411355	9606.ENSP00000364898	0	0	0	0	0.272	0.097	0	0.681	0.772
PTPRC	VAV1	9606.ENSP00000411355	9606.ENSP00000472929	0	0	0	0	0.407	0.095	0	0.541	0.732
PTPRC	SIRPA	9606.ENSP00000411355	9606.ENSP00000478763	0	0	0	0	0.083	0.069	0	0.749	0.767
PTPRC	SPN	9606.ENSP00000411355	9606.ENSP00000498852	0	0	0	0	0.351	0	0	0.991	0.993
SIRPA	SYK	9606.ENSP00000478763	9606.ENSP00000364898	0	0	0	0	0.117	0.081	0.9	0.348	0.94
SIRPA	VAV1	9606.ENSP00000478763	9606.ENSP00000472929	0	0	0	0	0.062	0	0	0.43	0.442
SPN	SYK	9606.ENSP00000498852	9606.ENSP00000364898	0	0	0	0	0.116	0.062	0	0.4	0.459
SPN	VPREB1	9606.ENSP00000498852	9606.ENSP00000385361	0	0	0	0	0.077	0.126	0	0.507	0.567
SPN	VAV1	9606.ENSP00000498852	9606.ENSP00000472929	0	0	0	0	0.228	0	0	0.6	0.678
SYK	VAV3	9606.ENSP00000364898	9606.ENSP00000359073	0	0	0	0	0.135	0.045	0.9	0.969	0.997
SYK	VAV2	9606.ENSP00000364898	9606.ENSP00000360916	0	0	0	0	0.111	0.476	0.9	0.803	0.989
SYK	TCL1A	9606.ENSP00000364898	9606.ENSP00000451506	0	0	0	0	0.121	0	0	0.359	0.412
SYK	VPREB1	9606.ENSP00000364898	9606.ENSP00000385361	0	0	0	0	0.044	0.102	0	0.376	0.417
SYK	VAV1	9606.ENSP00000364898	9606.ENSP00000472929	0	0	0	0	0.199	0.971	0.9	0.998	0.999
TCL1A	VPREB3	9606.ENSP00000451506	9606.ENSP00000248948	0	0	0	0	0.765	0	0	0.332	0.836
TCL1A	TCL1B	9606.ENSP00000451506	9606.ENSP00000343223	0	0	0	0.765	0.285	0	0.9	0.289	0.944
VAV1	VAV3	9606.ENSP00000472929	9606.ENSP00000359073	0	0	0.056	0.96	0.063	0	0.9	0.075	0.907
VAV1	VAV2	9606.ENSP00000472929	9606.ENSP00000360916	0	0	0.051	0.942	0.055	0	0.9	0.092	0.907
VAV2	VAV3	9606.ENSP00000360916	9606.ENSP00000359073	0	0	0.053	0.951	0	0	0.9	0.156	0.913
VPREB1	VPREB3	9606.ENSP00000385361	9606.ENSP00000248948	0	0	0.069	0.857	0.168	0.301	0	0.168	0.49
