# Supplementary material for: Potential therapeutic targets for membranous nephropathy: proteome-wide Mendelian randomization and colocalization analysis
Source: Front Immunol. 2024 Apr 19;15:1342912. doi: 10.3389/fimmu.2024.1342912 (PMC11069303; doi:10.3389/fimmu.2024.1342912)
Supplement: Supplementary Table 13 — Mediation analysis results and data. [file Table_13.csv]

exposure_id	outcome_id	exposure_to_outcome_beta	exposure_to_outcome_pval	intermediary_id	intermediary_trait	is_intermediary	exposure_to_intermediary_beta	exposure_to_intermediary_pval	intermediary_to_outcome_beta	intermediary_to_outcome_pval	IE	DE	TE	IE_div_TE(%)
CD27	membranous nephropathy	-0.242465753	0.00080151	ebi-a-GCST007799	Asthma (adult onset)	TRUE	-1.339921918	0	0.022860805	0.036641462	-0.030631693	-0.21183406	-0.242465753	12.6334103
TIMP4	membranous nephropathy	-0.406938776	0.000612277	ebi-a-GCST007799	Asthma (adult onset)	TRUE	-2.030993878	0	0.022860805	0.036641462	-0.046430155	-0.360508621	-0.406938776	11.40961675
TIMP4	membranous nephropathy	-0.406938776	0.000612277	ukb-b-2862	Beef intake	TRUE	-0.013275714	0.004174065	4.020840963	0.002526609	-0.053379536	-0.35355924	-0.406938776	13.11733829
TIMP4	membranous nephropathy	-0.406938776	0.000612277	ebi-a-GCST90038599	Diabetes or endocrine disease	TRUE	-0.00525802	0.001780535	3.344244795	0.009859076	-0.017584107	-0.389354668	-0.406938776	4.321069517
ABO	membranous nephropathy	0.109707242	0.000806401	ebi-a-GCST90012000	E-selectin levels	TRUE	-0.407318952	0	-0.226932504	0.030335337	0.09243391	0.017273332	0.109707242	84.25506659
CD209	membranous nephropathy	0.171359807	0.000806401	ebi-a-GCST90012000	E-selectin levels	TRUE	-0.63622142	0	-0.226932504	0.030335337	0.14437932	0.026980488	0.171359807	84.25506659
VWF	membranous nephropathy	0.345323741	0.000703439	ebi-a-GCST90012000	E-selectin levels	TRUE	-1.263309353	0	-0.226932504	0.030335337	0.286685955	0.058637786	0.345323741	83.01947435
ABO	membranous nephropathy	0.109707242	0.000806401	ukb-a-291	Trunk fat mass	TRUE	0.0075253	0.000202198	0.479152148	0.008432194	0.003605764	0.106101478	0.109707242	3.286714549
CD209	membranous nephropathy	0.171359807	0.000806401	ukb-a-291	Trunk fat mass	TRUE	0.01175432	0.000202198	0.479152148	0.008432194	0.005632108	0.1657277	0.171359807	3.286714549
TIMP4	membranous nephropathy	-0.406938776	0.000612277	ukb-b-20044	Trunk fat mass	TRUE	-0.019422449	0.000367044	0.400358508	0.012505812	-0.007775943	-0.399162833	-0.406938776	1.910838475
TIMP4	membranous nephropathy	-0.406938776	0.000612277	ukb-a-291	Trunk fat mass	TRUE	-0.019319898	0.003327478	0.479152148	0.008432194	-0.009257171	-0.397681605	-0.406938776	2.274831293
TIMP4	membranous nephropathy	-0.406938776	0.000612277	ukb-a-290	Trunk fat percentage	TRUE	-0.018573592	0.001989876	0.572945853	0.002791362	-0.010641662	-0.396297113	-0.406938776	2.615052452
ABO	membranous nephropathy	0.109707242	0.000806401	finn-b-E4_DM1NASCOMP	Type 1 diabetes with other specified/multiple/unspecified complications	TRUE	0.07164869	0.00054572	0.214521248	0.010355413	0.015370166	0.094337075	0.109707242	14.01016579
CD209	membranous nephropathy	0.171359807	0.000806401	finn-b-E4_DM1NASCOMP	Type 1 diabetes with other specified/multiple/unspecified complications	TRUE	0.111913357	0.00054572	0.214521248	0.010355413	0.024007793	0.147352014	0.171359807	14.01016579
ABO	membranous nephropathy	0.109707242	0.000806401	finn-b-T1D_WIDE1	Type 1 diabetes, wide definition, subgroup 1	TRUE	0.047303544	0.008131707	0.245136496	0.001259667	0.011595825	0.098111417	0.109707242	10.56978993
CD209	membranous nephropathy	0.171359807	0.000806401	finn-b-T1D_WIDE1	Type 1 diabetes, wide definition, subgroup 1	TRUE	0.073886883	0.008131707	0.245136496	0.001259667	0.018112372	0.153247436	0.171359807	10.56978993
